# Supplementary material for: mTORC1 cooperates with tRNA wobble modification to sustain the protein synthesis machinery
Source: Nat Commun. 2025 May 6;16:4201. doi: 10.1038/s41467-025-59185-4 (PMC12056009; doi:10.1038/s41467-025-59185-4)
Supplement: Supplementary file 3 — Supplementary Data 1 [file 41467_2025_59185_MOESM3_ESM.xlsx]

## Sheet: sgRNA_counts_mageck
Gene_name	sgRNA_ID	sgRNA_sequence	T0_replicate1	T0_replicate2	DMSO	Torin1
0610009B22Rik	ENSMUSG00000007777	GCCACATGTTTTCGTCGACG	346	366	320	161
0610009B22Rik	ENSMUSG00000007777	GTCACGGCTGGGCACATG	0	0	0	0
0610009B22Rik	ENSMUSG00000007777	GTGGACAAATTCAATGAG	482	696	259	132
0610009O20Rik	ENSMUSG00000024442	GAGGTCCTGCTACCAGAG	502	800	308	404
0610009O20Rik	ENSMUSG00000024442	GCTGAGGTCCTGCTACCAGA	888	1094	502	367
0610009O20Rik	ENSMUSG00000024442	GCTTCCTCTCCTCTTCCTGG	455	336	126	181
0610009O20Rik	ENSMUSG00000024442	GGGTTTGGGCGTTATCCCA	491	719	368	641
0610009O20Rik	ENSMUSG00000024442	GGTGCCACCAGGAAGAGGAG	509	580	78	221
0610009O20Rik	ENSMUSG00000024442	GGTTCCCACGGTTCAAAG	233	575	270	466
0610010F05Rik	ENSMUSG00000042208	GACATAGTATAGCTACCACA	465	881	425	458
0610010F05Rik	ENSMUSG00000042208	GAGACTGGAGAATCTGAA	306	605	358	498
0610010F05Rik	ENSMUSG00000042208	GATATCAAAAGATCTCGT	248	155	35	103
0610010F05Rik	ENSMUSG00000042208	GATCAGCTATGCGTGTAAGA	419	708	388	189
0610010F05Rik	ENSMUSG00000042208	GCGCAGCGCTGGGAAGAAG	124	449	82	27
0610010F05Rik	ENSMUSG00000042208	GGCTGATAAAATATGTTAAA	191	234	105	166
0610010K14Rik	ENSMUSG00000020831	GACACCGGACGTCATCTTCT	513	644	306	116
0610010K14Rik	ENSMUSG00000020831	GATGCAGCTGCATCCAGTCT	311	556	247	198
0610010K14Rik	ENSMUSG00000020831	GCTGGGTGGAGGGGCGTT	288	385	143	109
0610010K14Rik	ENSMUSG00000020831	GGCGCCGCCTTCACGAAGCT	296	321	207	99
0610010K14Rik	ENSMUSG00000020831	GGTCTCACGTACCCGGCA	426	690	352	35
0610010K14Rik	ENSMUSG00000020831	GGTCTCACGTACCCGGCAG	527	502	179	68
0610030E20Rik	ENSMUSG00000058706	GAAGCAGGCGGCCAAGGAGA	346	568	7	2
0610030E20Rik	ENSMUSG00000058706	GAAGGTGAAGCAGGCGGCCA	685	783	450	174
0610030E20Rik	ENSMUSG00000058706	GACAAGAAGGTGAAGCAGG	39	61	9	69
0610030E20Rik	ENSMUSG00000058706	GAGCTGGTTCCGACGGATG	541	826	444	158
0610030E20Rik	ENSMUSG00000058706	GGATGTGGTGTACGAAGCCG	575	315	316	156
0610030E20Rik	ENSMUSG00000058706	GGCGCGGCAGGTACACTTGT	124	97	95	943
0610037L13Rik	ENSMUSG00000028608	GACAGCGTGGCGCTGAAAGG	302	278	56	38
0610037L13Rik	ENSMUSG00000028608	GCGATTTTCTGAGAAGAGGG	332	484	180	256
0610037L13Rik	ENSMUSG00000028608	GTGCGATTTTCTGAGAAG	297	370	251	180
0610037L13Rik	ENSMUSG00000028608	GTGCGATTTTCTGAGAAGA	292	453	194	426
0610037L13Rik	ENSMUSG00000028608	GTGGTGAGATTTCAGAGAAG	468	812	317	768
0610037L13Rik	ENSMUSG00000028608	GTTCGTGACGTTCTCCAGCG	218	433	184	34
0610040J01Rik	ENSMUSG00000060512	GACCCTGTGTGGAGAAGCA	345	317	92	36
0610040J01Rik	ENSMUSG00000060512	GACTGCAGAGTAGCAGTG	237	301	200	94
0610040J01Rik	ENSMUSG00000060512	GAGCAATTCAGAGAGCAG	472	669	356	103
0610040J01Rik	ENSMUSG00000060512	GGAGCTATTGTCAACCTGG	741	778	507	485
0610040J01Rik	ENSMUSG00000060512	GTCTATGGTGGCTACCCAG	229	253	71	54
0610040J01Rik	ENSMUSG00000060512	GTCTTCTCCTTCAAGGAA	293	357	138	14
1110004E09Rik	ENSMUSG00000022972	GAAGACGGTAGAAGAAGCCA	738	986	29	24
1110004E09Rik	ENSMUSG00000022972	GAAGCAGGTTTTAAAGAAGA	690	942	13	0
1110004E09Rik	ENSMUSG00000022972	GATCGAAGAGCTGAAACTGA	390	381	332	214
1110004E09Rik	ENSMUSG00000022972	GATGCCTTGGACCAGCTTCG	665	770	55	9
1110004E09Rik	ENSMUSG00000022972	GGGGAGAAGTGTGTGCCCAG	424	759	67	56
1110004E09Rik	ENSMUSG00000022972	GTCTTTGTTACCATGGAGA	854	1027	392	420
1110004F10Rik	ENSMUSG00000030663	GCAGCTTGGATCTAGCAAT	206	345	398	431
1110004F10Rik	ENSMUSG00000030663	GCGGCCTCGGCTTCAGTG	186	295	293	114
1110004F10Rik	ENSMUSG00000030663	GGACAGCAAACTGTCAGGA	286	282	276	54
1110008F13Rik	ENSMUSG00000027637	GATCATCGCTCTGGTTTT	172	179	86	65
1110008F13Rik	ENSMUSG00000027637	GCCCTTGCGAGGCTTCTT	408	464	210	110
1110008F13Rik	ENSMUSG00000027637	GCTCCACACGGACACCTTG	594	598	446	790
1110008F13Rik	ENSMUSG00000027637	GCTCCACACGGACACCTTGA	332	232	167	165
1110008F13Rik	ENSMUSG00000027637	GGGGCGTTTTGCCCTTGCG	214	390	110	32
1110008F13Rik	ENSMUSG00000027637	GGTTTTGGGTGTCATTTG	606	648	180	574
1110008L16Rik	ENSMUSG00000021023	GAGTGCTTTGCTATTTGGAG	499	595	302	76
1110008L16Rik	ENSMUSG00000021023	GATGGCACAGAGAAAGAAG	507	702	132	45
1110008L16Rik	ENSMUSG00000021023	GCTGGAGCAGCTAAGAAG	396	443	178	91
1110008L16Rik	ENSMUSG00000021023	GGCTTTTAGAGTTTCCAA	499	716	210	230
1110008L16Rik	ENSMUSG00000021023	GGGTAGCAGCAAAGAACAA	308	498	81	30
1110008L16Rik	ENSMUSG00000021023	GTTCACATCTTGATGAAGGA	685	789	50	0
1110012L19Rik	ENSMUSG00000045237	GCAGGAGAAAAGTACGGCAG	592	512	433	192
1110012L19Rik	ENSMUSG00000045237	GCCATCCACATTGCTCACA	521	774	386	155
1110012L19Rik	ENSMUSG00000045237	GGACTGGGAAGATGATGAA	528	892	865	216
1110012L19Rik	ENSMUSG00000045237	GGCAGGAAGTGCTCATGGAG	399	441	374	144
1110012L19Rik	ENSMUSG00000045237	GTCCTTGTGAGCAATGTGGA	148	405	195	601
1110012L19Rik	ENSMUSG00000045237	GTGAGCAATGTGGATGGCAA	396	256	206	73
1110017D15Rik	ENSMUSG00000028441	GCCGTTTACCGTAGGCGTTG	613	688	634	137
1110017D15Rik	ENSMUSG00000028441	GGGCCTCAGGGTCCACGTGG	467	472	2	0
1110017D15Rik	ENSMUSG00000028441	GTAGTCCTGTGCGGCACATT	118	150	100	86
1110017D15Rik	ENSMUSG00000028441	GTCAGTTCGAGGAATGCCGT	0	0	0	0
1110017D15Rik	ENSMUSG00000028441	GTTCCAGTAGTTGCTGCA	458	1060	622	1036
1110032A03Rik	ENSMUSG00000037971	GAATAGGAGTTCTCATTAG	585	808	626	224
1110032A03Rik	ENSMUSG00000037971	GATGGTCATGGAGAAGTG	540	584	449	84
1110032A03Rik	ENSMUSG00000037971	GCATCATATGTTGTTTCGA	348	593	371	61
1110032A03Rik	ENSMUSG00000037971	GGCAGCCTTATTTATGCTGA	620	707	399	288
1110032A03Rik	ENSMUSG00000037971	GGTTTCTAAGATAACAGACA	456	651	291	394
1110032F04Rik	ENSMUSG00000046999	GAGCAGCCCAGAGAGCTTG	484	817	714	199
1110032F04Rik	ENSMUSG00000046999	GAGTCGTCGTCGTCGTCGGG	332	343	125	46
1110032F04Rik	ENSMUSG00000046999	GCGCTGCAGGAAGTAGCCGA	31	18	8	38
1110032F04Rik	ENSMUSG00000046999	GCTGGTGCTCTTCGCCAT	335	463	155	392
1110032F04Rik	ENSMUSG00000046999	GGTTCGTCCGCAAGCTCTCT	62	92	4	26
1110032F04Rik	ENSMUSG00000046999	GTCCAGAAAGGCGTGGAG	16	172	65	0
1110034G24Rik	ENSMUSG00000044991	GAAGAAGAAAGGAAAGGAT	222	240	107	18
1110034G24Rik	ENSMUSG00000044991	GAGACCAATGAAGAAGAGGA	572	479	309	179
1110034G24Rik	ENSMUSG00000044991	GATCAGTAGTCGAAGAAGAA	340	519	520	237
1110034G24Rik	ENSMUSG00000044991	GCATCCCAGAGAGTCAGCCA	1242	1129	909	415
1110034G24Rik	ENSMUSG00000044991	GTAGTCGAAGAAGAAAGGAA	313	317	119	84
1110034G24Rik	ENSMUSG00000044991	GTTGGAGACCAATGAAGAAG	574	393	387	263
1110038F14Rik	ENSMUSG00000063236	GAAGCTCCTCCTAGCGCTG	343	904	513	52
1110038F14Rik	ENSMUSG00000063236	GCACTGAACTGCGGAGAGG	272	494	168	31
1110038F14Rik	ENSMUSG00000063236	GCAGGTTGCACTGAACTG	555	796	175	184
1110038F14Rik	ENSMUSG00000063236	GCGATGAGTTTTCCGACTTG	698	815	254	408
1110038F14Rik	ENSMUSG00000063236	GGTTGCACTGAACTGCGGAG	444	771	664	109
1110038F14Rik	ENSMUSG00000063236	GTGTGGAACAGCTGGAGCT	83	272	2	2
1110051M20Rik	ENSMUSG00000040591	GACAGTGGTACTCCCTCA	638	666	545	130
1110051M20Rik	ENSMUSG00000040591	GCATCTCCAGAAGGCCCGA	578	631	395	835
1110051M20Rik	ENSMUSG00000040591	GCTTTCTGAGTAAGCTCCAG	232	264	187	33
1110051M20Rik	ENSMUSG00000040591	GGAGATGCTTCCGAACTGTA	386	663	599	104
1110051M20Rik	ENSMUSG00000040591	GTGCTCATGGATGATGCCA	426	429	337	294
1110051M20Rik	ENSMUSG00000040591	GTTCGGAAGCATCTCCAGA	511	779	454	605
1110059E24Rik	ENSMUSG00000035171	GATAAGAGTGTTCAGACCA	575	715	394	165
1110059E24Rik	ENSMUSG00000035171	GCTGCAAAGAAGTTCTTGAG	637	545	441	435
1110059E24Rik	ENSMUSG00000035171	GTTTACAAAAGACAGTAA	193	440	121	168
1110059G10Rik	ENSMUSG00000032551	GATGAACAGCCTCAAGTAG	810	593	383	433
1110059G10Rik	ENSMUSG00000032551	GCCGACTCTCTCTTTGAAG	805	895	597	350
1110059G10Rik	ENSMUSG00000032551	GGGAGACCTAACAGCTGAAG	287	500	135	64
1110059G10Rik	ENSMUSG00000032551	GGGGCCCACCGTAGAGACCA	815	928	380	59
1110059G10Rik	ENSMUSG00000032551	GTGATTGCCATCTTCATCT	409	478	338	63
1110065P20Rik	ENSMUSG00000078570	GCCGCCCCAGCCATCTGTAT	190	386	172	67
1110065P20Rik	ENSMUSG00000078570	GGGGCGGCGCTCCAGACT	184	248	63	27
1110065P20Rik	ENSMUSG00000078570	GTTCTCCTTCAAGTCGCCT	392	408	144	90
1110065P20Rik	ENSMUSG00000078570	GTTCTCCTTCAAGTCGCCTG	626	701	387	193
1190002N15Rik	ENSMUSG00000045414	GCATGCGCTCGGAGTCCTTG	557	805	513	314
1190002N15Rik	ENSMUSG00000045414	GGTGCCGCCGTTTCCTCAA	134	247	169	134
1190002N15Rik	ENSMUSG00000045414	GTACACGTTCTTCACGTTG	632	747	448	163
1190002N15Rik	ENSMUSG00000045414	GTCCTTGGTCTCCGCGTAG	282	342	199	5
1190002N15Rik	ENSMUSG00000045414	GTTTCCTCAACGGCCAGG	651	703	456	529
1190002N15Rik	ENSMUSG00000045414	GTTTCCTCAACGGCCAGGT	89	228	109	116
1190007I07Rik	ENSMUSG00000063320	GAACTCAAAACGGAGCTTT	388	755	209	154
1190007I07Rik	ENSMUSG00000063320	GAACTCAAAACGGAGCTTTT	362	438	206	233
1190007I07Rik	ENSMUSG00000063320	GGTGGTGCATTGGTACTAT	616	358	260	149
1300017J02Rik	ENSMUSG00000033688	GAAGGAAGCAGGGTGCTGAG	692	771	201	67
1300017J02Rik	ENSMUSG00000033688	GAAGTGTGGATGGCAAGG	740	676	371	416
1300017J02Rik	ENSMUSG00000033688	GCCAAAGTATGGTTCCCGGG	140	254	52	22
1300017J02Rik	ENSMUSG00000033688	GGACTTTCTTCATATTGTCA	853	997	732	261
1300017J02Rik	ENSMUSG00000033688	GGGGAGCCAAAGAGCTGGA	199	168	85	77
1300017J02Rik	ENSMUSG00000033688	GTCTGCAGGATGGCACGG	268	403	124	199
1500009L16Rik	ENSMUSG00000087651	GAACAGAAGACTCGATAA	416	409	360	164
1500009L16Rik	ENSMUSG00000087651	GATAACGGAAGACGACAAG	484	504	432	225
1500009L16Rik	ENSMUSG00000087651	GCCATGTTGACAGCTTCAG	392	430	222	117
1500009L16Rik	ENSMUSG00000087651	GCCCTCTGAAGCTGTCAACA	97	169	20	73
1500009L16Rik	ENSMUSG00000087651	GTGTCTTTAACTGCTCCTGT	110	206	117	11
1500015O10Rik	ENSMUSG00000026051	GAATTCCTTTGCTGTGTTCT	647	570	591	150
1500015O10Rik	ENSMUSG00000026051	GATGCTCCAGAAACGAGA	638	696	456	481
1500015O10Rik	ENSMUSG00000026051	GCGTGCCAAACGACAGCTG	451	487	177	333
1500015O10Rik	ENSMUSG00000026051	GCGTGCCAAACGACAGCTGT	343	493	131	128
1500015O10Rik	ENSMUSG00000026051	GGACCCAGGCACAGCAGA	359	458	207	324
1500015O10Rik	ENSMUSG00000026051	GTAGCCGAGAACACAGCAA	470	447	427	96
1600002K03Rik	ENSMUSG00000035595	GCTTGTTCTACGTAATCACT	703	711	318	199
1600002K03Rik	ENSMUSG00000035595	GGAGTTTTCAGCGGAACCA	1212	1658	481	865
1600002K03Rik	ENSMUSG00000035595	GGCAGGCTGGAGTTTTCAG	637	552	208	190
1600002K03Rik	ENSMUSG00000035595	GTAGAACAAGCGGAGCACCG	510	567	274	270
1600002K03Rik	ENSMUSG00000035595	GTTTGTGTGGTTATAAGG	860	1285	411	698
1600002K03Rik	ENSMUSG00000035595	GTTTGTGTGGTTATAAGGT	799	1291	278	1735
1600012H06Rik	ENSMUSG00000050088	GAGAATAATTTTACCCTCA	793	776	723	327
1600012H06Rik	ENSMUSG00000050088	GGATGCAGAGCCTGAGAG	374	331	244	311
1600012H06Rik	ENSMUSG00000050088	GGATGCGGACCTGTACGTGT	348	449	252	256
1600012H06Rik	ENSMUSG00000050088	GGGAATTACAGCTACTTG	543	622	544	327
1600012H06Rik	ENSMUSG00000050088	GTCGTCGAAGCTCGGGTG	27	50	32	33
1600012H06Rik	ENSMUSG00000050088	GTCTTCCAAACATTTTACCA	470	470	222	333
1600014C10Rik	ENSMUSG00000054676	GAAAGGGTGCCATGGTTGCG	784	1097	916	247
1600014C10Rik	ENSMUSG00000054676	GCACTCTGGAAAGGGTGCCA	526	595	267	73
1600014C10Rik	ENSMUSG00000054676	GCCCGTTCCTCAGATCTTAA	426	1021	392	108
1600014C10Rik	ENSMUSG00000054676	GCCTTCATCTTCCTCTCCT	438	513	262	344
1600014C10Rik	ENSMUSG00000054676	GGAAAGGGTGCCATGGTTG	575	788	340	175
1600014C10Rik	ENSMUSG00000054676	GGCCCACCAGGAATAGCTGT	96	173	31	16
1600014C23Rik	ENSMUSG00000094690	GACTCCCAGTGGGTAGACTG	558	800	270	1090
1600014C23Rik	ENSMUSG00000094690	GTATGCCTGATGGATAGAG	322	505	186	201
1600014C23Rik	ENSMUSG00000094690	GTCCCGGAAAGGGGGGCGGT	0	0	0	0
1600014C23Rik	ENSMUSG00000094690	GTTCGACCCATCTACAGAG	601	853	414	697
1600015I10Rik	ENSMUSG00000029813	GATTGTGCAGAACTTCCTGA	685	881	513	601
1600015I10Rik	ENSMUSG00000029813	GGCCATCTGTAACAGCAAGA	428	352	474	410
1600015I10Rik	ENSMUSG00000029813	GGGTCTAGATGCCCAGGA	391	472	255	190
1600015I10Rik	ENSMUSG00000029813	GTGCTTCCATGATCCAGA	299	369	301	245
1600015I10Rik	ENSMUSG00000029813	GTTATAGCTAGAAACATG	91	224	83	53
1600015I10Rik	ENSMUSG00000029813	GTTTCTAGCTATAACGTAG	603	674	435	123
1700001C02Rik	ENSMUSG00000029182	GAGGTCCTGGAAGTACTTGA	935	1231	714	533
1700001C02Rik	ENSMUSG00000029182	GAGTTATCAGTCAGAACCA	774	886	340	235
1700001C02Rik	ENSMUSG00000029182	GAGTTATCAGTCAGAACCAG	533	727	381	544
1700001C02Rik	ENSMUSG00000029182	GCCATAAGAAGAGCCAAAGG	400	401	452	150
1700001C02Rik	ENSMUSG00000029182	GTCCTGGAAGTACTTGAAGG	142	76	143	1373
1700001C02Rik	ENSMUSG00000029182	GTTGCCATAAGAAGAGCCAA	608	561	418	230
1700001C19Rik	ENSMUSG00000047150	GAAGTCTCGTTCAGCTTCAG	570	713	306	399
1700001C19Rik	ENSMUSG00000047150	GCACAGTGGCAAGCCCCG	524	741	550	534
1700001C19Rik	ENSMUSG00000047150	GCACCCGGCGACAGGTGGTG	793	380	466	247
1700001C19Rik	ENSMUSG00000047150	GCAGGCCGATCTGTCCCCG	349	339	253	257
1700001J03Rik	ENSMUSG00000095040	GAACAGCAGCTGGTATGTAG	450	502	32	83
1700001J03Rik	ENSMUSG00000095040	GCATGCCTGAAGTGTGACAG	604	802	177	180
1700001J03Rik	ENSMUSG00000095040	GGCCATCGCGCTAAACACTG	487	576	359	348
1700001K19Rik	ENSMUSG00000056508	GAAATTCAGGACTGCTGAGG	217	466	154	166
1700001K19Rik	ENSMUSG00000056508	GCCTTCAGCAAGGTCCATG	258	320	128	164
1700001K19Rik	ENSMUSG00000056508	GCGGTTCCTATCACCCAGG	507	514	374	215
1700001K19Rik	ENSMUSG00000056508	GCTCCAGAAGGAACCTCA	442	560	158	318
1700001K19Rik	ENSMUSG00000056508	GGTTCCTATCACCCAGGAGG	286	499	3	23
1700001K19Rik	ENSMUSG00000056508	GTGGAAGACTCGCTCCCAA	90	40	11	2
1700001L19Rik	ENSMUSG00000021534	GAAGTAGCTGCGCTCCTTG	279	147	115	5
1700001L19Rik	ENSMUSG00000021534	GAGGAGGCTGGAAAAGAAGA	387	789	29	53
1700001L19Rik	ENSMUSG00000021534	GCAGCTACTTCAGTCGCGA	241	482	348	200
1700001L19Rik	ENSMUSG00000021534	GGAAAAGAAGAGGGAAGAG	376	592	34	305
1700001L19Rik	ENSMUSG00000021534	GGTAGTGCTGAGATGGGCAG	582	666	599	216
1700001L19Rik	ENSMUSG00000021534	GTCACCTCCGAAACCCTGCG	39	16	0	4
1700001O22Rik	ENSMUSG00000044320	GCATCGGCAGCCGCTTAACA	786	703	623	804
1700001O22Rik	ENSMUSG00000044320	GCTGCTGCCAATGCTCGA	319	538	360	115
1700001O22Rik	ENSMUSG00000044320	GCTTATTCCTCCCAGACCTG	484	903	207	135
1700001O22Rik	ENSMUSG00000044320	GTCTACATCTCGCCCCACA	297	168	136	105
1700001O22Rik	ENSMUSG00000044320	GTGATTTGATGTACTCCTA	325	423	140	102
1700001O22Rik	ENSMUSG00000044320	GTGTGGGGCGAGATGTAGA	131	188	100	397
1700001P01Rik	ENSMUSG00000018543	GATCAGTTTTCCGCAAAA	427	192	148	55
1700001P01Rik	ENSMUSG00000018543	GCAAAATGGGCGGAACCACG	369	690	620	34
1700001P01Rik	ENSMUSG00000018543	GCATCATGAGGCCCAAGCTG	720	799	449	381
1700001P01Rik	ENSMUSG00000018543	GGAAGTACCGACGACTGTGG	238	394	158	52
1700001P01Rik	ENSMUSG00000018543	GGATCATGGTGGCACGGGA	342	373	408	257
1700001P01Rik	ENSMUSG00000018543	GGATCATGGTGGCACGGGAA	807	616	434	218
1700003E16Rik	ENSMUSG00000030030	GAAGGATGATTCCTTCTCAG	554	572	435	518
1700003E16Rik	ENSMUSG00000030030	GATGCCTTGGAAGTACCCCA	988	1175	638	251
1700003E16Rik	ENSMUSG00000030030	GATTGCGTTTATGTCCCTGG	943	1378	667	1818
1700003E16Rik	ENSMUSG00000030030	GGAGTCTTTACGATCTACGG	320	477	186	145
1700003E16Rik	ENSMUSG00000030030	GGCTGAGCTTGCAGAGCAA	208	283	212	103
1700003E16Rik	ENSMUSG00000030030	GGTGTGTGCAGAACAGGCA	320	550	328	77
1700003F12Rik	ENSMUSG00000038523	GCTTTTCCCGCTGGACAAG	501	688	297	180
1700003F12Rik	ENSMUSG00000038523	GGCTGAAGAACTGCTTGTGA	859	1236	310	110
1700003F12Rik	ENSMUSG00000038523	GGCTTCTTCCTCTTGAGA	411	483	133	53
1700003F12Rik	ENSMUSG00000038523	GGGCTTTGTCCATGTCAGG	325	517	269	456
1700003F12Rik	ENSMUSG00000038523	GTTCTTCAGCCATCTCAAG	297	795	230	351
1700003F12Rik	ENSMUSG00000038523	GTTGGCCTGATTGGGTGCTT	303	352	441	223
1700006A11Rik	ENSMUSG00000027973	GAAAATATTTGGAGAAAGCA	590	514	366	231
1700006A11Rik	ENSMUSG00000027973	GAGGCTGACATTTGGGTA	279	263	214	94
1700006A11Rik	ENSMUSG00000027973	GAGTTTCTTCATAATATACA	718	828	530	160
1700006A11Rik	ENSMUSG00000027973	GGAATACTTGAGTTATGAA	749	865	708	359
1700006A11Rik	ENSMUSG00000027973	GGCAGACATAGGATACATG	406	387	285	217
1700006A11Rik	ENSMUSG00000027973	GTGCAAACTTGGTCCTGGTG	679	802	551	169
1700006E09Rik	ENSMUSG00000010841	GTAATGTGTGTGTGCCAT	434	528	161	142
1700006E09Rik	ENSMUSG00000010841	GTCCATCTCCGATGACCTG	210	332	240	17
1700006E09Rik	ENSMUSG00000010841	GTCGATACCAAACCTCCAA	0	0	0	0
1700006E09Rik	ENSMUSG00000010841	GTGATTAGAAACGATTACA	346	331	424	74
1700006E09Rik	ENSMUSG00000010841	GTGTGTGCCATTGGAGGTT	259	186	322	21
1700007G11Rik	ENSMUSG00000057816	GAAAGCCTGGCTCGCCAGT	166	243	90	259
1700007G11Rik	ENSMUSG00000057816	GCCCTGGCGATGAGGGAAG	280	437	106	1
1700007G11Rik	ENSMUSG00000057816	GGACAGGAGAAATCGTGAAA	562	746	424	739
1700007G11Rik	ENSMUSG00000057816	GGTCGACCTGTACTACCTGG	831	1072	835	341
1700007G11Rik	ENSMUSG00000057816	GGTGGAGCTAGGCTACCG	263	107	3	0
1700007G11Rik	ENSMUSG00000057816	GGTGGAGCTAGGCTACCGA	473	282	161	58
1700007K09Rik	ENSMUSG00000030858	GCTATATTGATCCATGCA	341	505	216	79
1700007K09Rik	ENSMUSG00000030858	GGCCAGGATGATGCTCTCAT	514	626	798	252
1700007K09Rik	ENSMUSG00000030858	GTCCTATCAGTAGAAACA	382	363	232	109
1700007K13Rik	ENSMUSG00000026831	GGGAGCTTCTCGCTAATG	328	622	245	98
1700007K13Rik	ENSMUSG00000026831	GGGGTGGTTTCATGGCTA	636	1172	378	814
1700007K13Rik	ENSMUSG00000026831	GGGTTGTTGAACCTGACT	182	229	220	39
1700007K13Rik	ENSMUSG00000026831	GTAGTCGCTGGTCTTCTCT	135	284	115	208
1700007K13Rik	ENSMUSG00000026831	GTAGTCGCTGGTCTTCTCTG	705	1005	242	365
1700007K13Rik	ENSMUSG00000026831	GTCAGGTTCAACAACCCG	92	99	2	0
1700008O03Rik	ENSMUSG00000008028	GACTCGAGGTCAACAAGGA	551	637	144	74
1700008O03Rik	ENSMUSG00000008028	GCAGGTCATCTCGGAATATG	177	338	41	56
1700008O03Rik	ENSMUSG00000008028	GGAAGACTTTACGCACGTGG	322	599	346	354
1700008O03Rik	ENSMUSG00000008028	GGACTCCTCCATAGACTCG	628	591	213	160
1700008O03Rik	ENSMUSG00000008028	GTACCTGCGGCAGGTCATCT	434	401	264	336
1700008O03Rik	ENSMUSG00000008028	GTTGACCTCGAGTCTATGG	703	855	373	239
1700008P02Rik	ENSMUSG00000069118	GAAGGTGAACATATTTCAG	270	463	189	134
1700008P02Rik	ENSMUSG00000069118	GAATGAAGTATTCTTCAGAG	217	355	251	65
1700008P02Rik	ENSMUSG00000069118	GAGTTCTGGGCAAAAGGCTG	709	1311	495	399
1700008P02Rik	ENSMUSG00000069118	GCAGGGCATGGAAATCATTA	614	556	319	125
1700008P02Rik	ENSMUSG00000069118	GGACAGAAAGCAGAAAGA	435	601	145	24
1700008P02Rik	ENSMUSG00000069118	GGCAGGCTGAGAAGGCAGA	358	328	100	72
1700009N14Rik	ENSMUSG00000028287	GATGTTCCACACCAGCAGA	351	412	288	152
1700009N14Rik	ENSMUSG00000028287	GCTGGTGTGGAACATCAG	121	220	242	67
1700009N14Rik	ENSMUSG00000028287	GTACCACCATCGCCCACG	341	403	125	36
1700009N14Rik	ENSMUSG00000028287	GTACCTCTACGCCCAGAG	455	375	300	46
1700009N14Rik	ENSMUSG00000028287	GTGGCCACTCTGGGCGTAG	345	483	208	150
1700009N14Rik	ENSMUSG00000028287	GTTACATCGAACATTATAA	238	275	2	0
1700010B08Rik	ENSMUSG00000057047	GCAGGAGAAAGAGGAAACCA	661	414	59	381
1700010B08Rik	ENSMUSG00000057047	GGTTCAGTCCATTTTCATCA	258	379	3	0
1700010B08Rik	ENSMUSG00000057047	GTAAGCCCTGGTTTGATG	410	362	289	429
1700010B08Rik	ENSMUSG00000057047	GTTTCCCGCCATGATGAAAA	372	443	70	42
1700010I14Rik	ENSMUSG00000023873	GAAAGTGCTCAGATACCCAG	598	620	372	302
1700010I14Rik	ENSMUSG00000023873	GACTTCACGGGGAGCAAGG	443	392	327	169
1700010I14Rik	ENSMUSG00000023873	GGAGGAGGAGAAGGAACTGA	340	363	25	0
1700010I14Rik	ENSMUSG00000023873	GGCCCATGAGAACAGACTGA	546	584	121	8
1700010I14Rik	ENSMUSG00000023873	GGGTTCAGGTACCTGAACAG	284	367	189	141
1700010I14Rik	ENSMUSG00000023873	GTGCTCAGATACCCAGAGG	317	310	117	274
1700011H14Rik	ENSMUSG00000021850	GACCAGAATCGAACTCGAGA	522	575	300	522
1700011H14Rik	ENSMUSG00000021850	GATTCAATGCAAAGAACACA	567	1114	641	332
1700011H14Rik	ENSMUSG00000021850	GCTTCGAGAAACTTGGTA	508	597	464	457
1700011H14Rik	ENSMUSG00000021850	GGCACAGAAGCCTTTCAG	254	580	288	97
1700011H14Rik	ENSMUSG00000021850	GGCTTCTGTGCCATCAAGA	642	607	317	252
1700011H14Rik	ENSMUSG00000021850	GTGTTCTTTGCATTGAAT	137	164	48	11
1700011I03Rik	ENSMUSG00000058925	GAGAAGGTCTCCATGCTGG	203	341	251	73
1700011I03Rik	ENSMUSG00000058925	GAGAAGGTCTCCATGCTGGA	790	844	467	396
1700011I03Rik	ENSMUSG00000058925	GATGTGAACCGAAAGAACGT	320	498	242	30
1700011I03Rik	ENSMUSG00000058925	GATTTGCCTGAAGGAAGCAG	260	486	500	176
1700011I03Rik	ENSMUSG00000058925	GGAGAGTTGTATGAAAACA	461	590	466	307
1700011I03Rik	ENSMUSG00000058925	GGTCTCCATGCTGGAGGGA	263	404	456	214
1700011L22Rik	ENSMUSG00000031682	GAACTCTGTAGAAGTGAGA	567	612	294	998
1700011L22Rik	ENSMUSG00000031682	GGCAGAGCTGCCTGGCAA	199	269	223	26
1700011L22Rik	ENSMUSG00000031682	GGGAAAAGCAACTGGACG	500	488	322	383
1700011L22Rik	ENSMUSG00000031682	GGTTCCCAAGAGGCTGCAGA	295	448	102	395
1700011L22Rik	ENSMUSG00000031682	GTAGAAGTGAGAGGGCTAAA	347	235	140	128
1700011L22Rik	ENSMUSG00000031682	GTGGCAGGATGAGACACGG	162	350	168	168
1700012A03Rik	ENSMUSG00000029766	GAGAAGCCTGCTGCAGAAG	436	901	557	420
1700012A03Rik	ENSMUSG00000029766	GATCTGGAGTCACTCTAG	721	836	413	168
1700012A03Rik	ENSMUSG00000029766	GCACCCTTGCCAGGAGGCA	534	217	342	191
1700012A03Rik	ENSMUSG00000029766	GGAGTCACTCTAGAGGAG	301	603	104	386
1700012A03Rik	ENSMUSG00000029766	GTCAACGCACCCTTGCCAGG	0	0	0	0
1700012B07Rik	ENSMUSG00000020617	GAAGAAGACCCGGCTGCAG	408	842	179	57
1700012B07Rik	ENSMUSG00000020617	GAAGATGAGTCCTCACAGAA	834	875	710	301
1700012B07Rik	ENSMUSG00000020617	GAGAGCCACCACTCATCCCA	629	733	744	200
1700012B07Rik	ENSMUSG00000020617	GATGCTCTTTGTTGTTGGAG	481	368	304	73
1700012B07Rik	ENSMUSG00000020617	GCAACGGGTAAGAAGAAAAG	639	435	365	385
1700012B07Rik	ENSMUSG00000020617	GTTCTGTTTTACTGAGAAA	589	624	211	172
1700012P22Rik	ENSMUSG00000028589	GAAACGAAGTCTGGTCTG	256	326	73	185
1700012P22Rik	ENSMUSG00000028589	GACCAGACTTCGTTTCTAGG	379	841	222	399
1700012P22Rik	ENSMUSG00000028589	GCACTGGGGAGTGTGGTCAA	405	555	154	76
1700012P22Rik	ENSMUSG00000028589	GGAAACTGGGTAGAAGAAAG	521	566	363	159
1700012P22Rik	ENSMUSG00000028589	GTATTCGAAAAGTAAAATGG	284	604	357	83
1700012P22Rik	ENSMUSG00000028589	GTGGTATTCGAAAAGTAAAA	254	161	256	90
1700013D24Rik	ENSMUSG00000079346	GAGCCAAGGTATGCCACT	326	255	225	366
1700013D24Rik	ENSMUSG00000079346	GAGCCAAGGTATGCCACTT	329	253	50	43
1700013D24Rik	ENSMUSG00000079346	GATGAAGATGAACCATCT	349	316	188	103
1700013D24Rik	ENSMUSG00000079346	GCAAACACCACATAGAGCCA	608	645	478	225
1700013D24Rik	ENSMUSG00000079346	GCCCAGTGACAGCAGTTTG	380	253	79	133
1700013D24Rik	ENSMUSG00000079346	GTTCCCAAGTGGCATACCT	261	241	178	95
1700013F07Rik	ENSMUSG00000027886	GCTGTTGCGCAAGGTGAGCT	126	192	105	156
1700013F07Rik	ENSMUSG00000027886	GGGATCCTGCTGTTGCGCA	540	706	607	225
1700013F07Rik	ENSMUSG00000027886	GGTGTCTCGACTTCTGGACG	458	602	348	945
1700013F07Rik	ENSMUSG00000027886	GTCTTCGTCGCGTAAGGCA	299	377	428	627
1700013F07Rik	ENSMUSG00000027886	GTTGAGCTGAGCCGACTCCA	507	484	215	125
1700013F07Rik	ENSMUSG00000027886	GTTTGTCTTCGTCGCGTA	253	254	187	71
1700013G24Rik	ENSMUSG00000041399	GCCCATGCAGATCTTCCCCA	951	1000	523	366
1700013G24Rik	ENSMUSG00000041399	GCCTGGAGTTCGAGGAGGGA	202	485	392	243
1700013G24Rik	ENSMUSG00000041399	GTAGGACTGGAGGGGCACGA	742	1033	401	715
1700013G24Rik	ENSMUSG00000041399	GTATCCCAATATGAACAA	289	547	312	515
1700013G24Rik	ENSMUSG00000041399	GTCCAGCCTGGAGTTCGAGG	206	476	573	254
1700013G24Rik	ENSMUSG00000041399	GTTGAAGGATTGCTCGGAG	498	657	275	138
1700013H16Rik	ENSMUSG00000054727	GAGGACTTGAAAGCACCCCA	996	1152	492	571
1700013H16Rik	ENSMUSG00000054727	GATGACTTTCAGCATCCCA	540	521	319	119
1700013H16Rik	ENSMUSG00000054727	GGACTTGAAAGCACCCCAG	496	962	365	172
1700013H16Rik	ENSMUSG00000054727	GGATTTGAAAGCACCCCA	616	841	456	65
1700013H16Rik	ENSMUSG00000054727	GGATTTGAAAGCACCCCAG	427	531	216	272
1700013H16Rik	ENSMUSG00000054727	GGATTTGAAAGCACCCCG	932	530	550	586
1700015F17Rik	ENSMUSG00000079666	GAAGCAAAATACGTTGAAA	478	761	445	133
1700015F17Rik	ENSMUSG00000079666	GAGAGCTACAGAGAGGAAAA	675	268	120	81
1700015F17Rik	ENSMUSG00000079666	GAGAGGAAAACGGGCAGG	417	454	208	82
1700015F17Rik	ENSMUSG00000079666	GATGGTGGGTTTTAGTCTTA	175	376	277	107
1700015F17Rik	ENSMUSG00000079666	GATTTTCCGCTTCCAGTGA	534	675	360	61
1700015F17Rik	ENSMUSG00000079666	GCTGGATGAGAGCTACAGAG	564	759	423	227
1700016C15Rik	ENSMUSG00000015962	GACTCCATTTTGATTACAG	369	534	433	414
1700016C15Rik	ENSMUSG00000015962	GACTCCATTTTGATTACAGT	305	418	357	61
1700016C15Rik	ENSMUSG00000015962	GGAATTGTCAAGTCTATAA	514	641	322	445
1700016C15Rik	ENSMUSG00000015962	GGAATTGTCAAGTCTATAAG	452	788	458	489
1700016C15Rik	ENSMUSG00000015962	GGAGTCTTGCCAGTTGTCCA	815	1467	493	157
1700016C15Rik	ENSMUSG00000015962	GTGGAATTGTCAAGTCTATA	175	256	110	152
1700016D06Rik	ENSMUSG00000031509	GAAAGCTCTCTATTCGGCCA	618	996	422	149
1700016D06Rik	ENSMUSG00000031509	GACAAGATTCGAAGAGCTAT	39	67	129	77
1700016D06Rik	ENSMUSG00000031509	GATATGTCTTAGAAGGTAT	301	297	300	28
1700016D06Rik	ENSMUSG00000031509	GCTTCTGATATGTCTTAGA	609	1048	699	150
1700016D06Rik	ENSMUSG00000031509	GGGCTTTGATTTTCAAAATA	568	570	464	394
1700016D06Rik	ENSMUSG00000031509	GGTTCAAGTGGTAAGCAA	554	678	519	386
1700016H13Rik	ENSMUSG00000029320	GAACATCAGGCTGCCATTCT	500	525	175	393
1700016H13Rik	ENSMUSG00000029320	GGCGTATGGCTTGCCAAGA	413	360	210	274
1700016H13Rik	ENSMUSG00000029320	GGGTCACTTGGGCTGAAG	203	451	131	124
1700016H13Rik	ENSMUSG00000029320	GGTAGTCCTATGAATCTCT	275	381	355	8147
1700016H13Rik	ENSMUSG00000029320	GGTCTTTGTGAGTTCCGCA	543	753	343	140
1700016H13Rik	ENSMUSG00000029320	GTGAGTTCCGCAAGGTCCCA	503	522	246	39
1700016K19Rik	ENSMUSG00000053783	GACTAAAGGATCGGGCAA	732	688	369	406
1700016K19Rik	ENSMUSG00000053783	GATAAACATCACAGTCGA	886	1003	310	480
1700016K19Rik	ENSMUSG00000053783	GCAGAGCCCAGAGACAAAG	353	508	304	128
1700016K19Rik	ENSMUSG00000053783	GCAGATAAACATCACAGTCG	374	399	216	241
1700016K19Rik	ENSMUSG00000053783	GGGCTCTGCTCTCAAGCCA	690	1078	712	324
1700016K19Rik	ENSMUSG00000053783	GTGGGGATTTAAGATGTCA	675	661	501	363
1700017B05Rik	ENSMUSG00000032300	GCAAGAACGTCCCATCCAG	314	410	628	85
1700017B05Rik	ENSMUSG00000032300	GCCACCTTGCCAGGATGCAG	447	366	725	222
1700017B05Rik	ENSMUSG00000032300	GCTGTAGCTAGAGGACAGGG	515	784	311	355
1700017B05Rik	ENSMUSG00000032300	GCTTTTCTGGATGACAAGA	456	664	616	410
1700017B05Rik	ENSMUSG00000032300	GTGGAGAGTCCGTAACACAA	244	287	295	213
1700017B05Rik	ENSMUSG00000032300	GTTGAGTCCAAGGACTGGA	419	342	655	390
1700017D01Rik	ENSMUSG00000024729	GAAGACAAGAGATATAGCAT	470	478	282	168
1700017D01Rik	ENSMUSG00000024729	GCCTAATTCACAATGCACTG	706	758	423	301
1700017D01Rik	ENSMUSG00000024729	GGATCCAGCAGTATAACTCA	559	863	306	229
1700017D01Rik	ENSMUSG00000024729	GGCCTAATTCACAATGCACT	299	478	417	454
1700017D01Rik	ENSMUSG00000024729	GGGTGCACAAATAATGCT	12	40	0	32
1700017D01Rik	ENSMUSG00000024729	GTATCTTCGTGGCTATATT	315	302	332	205
1700017N19Rik	ENSMUSG00000056912	GACTTTCTTTCTGTAAGG	467	462	205	489
1700017N19Rik	ENSMUSG00000056912	GATATTTCGGGGTTTGCTG	562	656	488	309
1700017N19Rik	ENSMUSG00000056912	GATCTTCACACAACCCAG	798	774	499	475
1700017N19Rik	ENSMUSG00000056912	GCACACAGTGTCACTGCCAA	184	181	46	152
1700017N19Rik	ENSMUSG00000056912	GGGTCTTGATACGTTCTCCA	171	267	213	96
1700017N19Rik	ENSMUSG00000056912	GTGTCTAAATCTGCAAAG	370	435	327	238
1700018B08Rik	ENSMUSG00000031809	GATGCACACATCCTTTCCAA	657	693	356	445
1700018B08Rik	ENSMUSG00000031809	GGAGCACCGGCAGGACTTCA	879	826	443	162
1700018B08Rik	ENSMUSG00000031809	GGCAACACGCATACTCCTG	93	24	80	0
1700018B08Rik	ENSMUSG00000031809	GGCAGGACTTCATGGCTCTG	317	601	250	281
1700018B08Rik	ENSMUSG00000031809	GGGACAAAGGCACCCAGT	126	83	0	1
1700018B08Rik	ENSMUSG00000031809	GGGACAAAGGCACCCAGTA	609	513	335	160
1700018F24Rik	ENSMUSG00000029620	GCAGTCAGGCTGGAAAGA	609	769	217	468
1700018F24Rik	ENSMUSG00000029620	GCTTCAGACAGGAATCCCA	659	615	335	533
1700018F24Rik	ENSMUSG00000029620	GTGGGCCAGAAAGCTGAATA	549	605	542	623
1700019A02Rik	ENSMUSG00000060715	GAAGAATCCGACATGTTTG	682	1007	598	322
1700019A02Rik	ENSMUSG00000060715	GACTTATTGTGTGCTTCTT	364	330	185	258
1700019A02Rik	ENSMUSG00000060715	GGTTTATACCTCAAACATGT	544	923	526	65
1700019D03Rik	ENSMUSG00000043629	GATGACAGCAGTCAATAT	202	371	350	160
1700019D03Rik	ENSMUSG00000043629	GCTGTTGTTCACCTGGAGA	347	633	632	234
1700019D03Rik	ENSMUSG00000043629	GCTTGTCAATGTCCAATG	471	406	271	179
1700019D03Rik	ENSMUSG00000043629	GTCAATGTCCAATGTGGT	0	0	0	0
1700019D03Rik	ENSMUSG00000043629	GTCCAATGTGGTAGGAAA	81	148	14	4
1700019D03Rik	ENSMUSG00000043629	GTCCAATGTGGTAGGAAAT	61	75	5	0
1700019N19Rik	ENSMUSG00000026931	GAGAACGCAGAGATACAAGG	591	718	283	100
1700019N19Rik	ENSMUSG00000026931	GATACAAGGAGGACCAGCA	468	733	321	232
1700019N19Rik	ENSMUSG00000026931	GATGGGCAGCTTTCTCATGA	770	908	750	367
1700019N19Rik	ENSMUSG00000026931	GCCAGGAAAGCTCCAGCG	81	121	78	0
1700019N19Rik	ENSMUSG00000026931	GGAGAGAACGCAGAGATACA	278	519	183	146
1700019N19Rik	ENSMUSG00000026931	GGCTACCTGCCCAGAGCTA	645	603	483	238
1700020A23Rik	ENSMUSG00000027409	GACACAGACTTCTCCCAA	424	343	463	474
1700020A23Rik	ENSMUSG00000027409	GACACAGACTTCTCCCAAT	395	285	64	73
1700020A23Rik	ENSMUSG00000027409	GCAACAGGAGCAGCAGGGCT	137	239	105	193
1700020A23Rik	ENSMUSG00000027409	GGATACTGTCCAGGAGCT	523	491	381	172
1700020A23Rik	ENSMUSG00000027409	GGCCAGCCGTTGAGAAGA	439	700	273	95
1700020A23Rik	ENSMUSG00000027409	GGTCAGCAACAGGAGCAGCA	108	200	44	123
1700020D05Rik	ENSMUSG00000100937	GAAGCAGCTGGAGCTTAAGG	552	687	66	24
1700020D05Rik	ENSMUSG00000100937	GACGAAAGCTTGGCGACG	292	472	115	241
1700020D05Rik	ENSMUSG00000100937	GATTCCCATCAAGCAGTCA	710	1161	634	239
1700020D05Rik	ENSMUSG00000100937	GCTTAAACTGGCTGCAGAA	367	404	305	93
1700020D05Rik	ENSMUSG00000100937	GCTTGTACCCGAACACGTAG	540	580	196	21
1700020D05Rik	ENSMUSG00000100937	GGAGCCAGTGGGCAAGGA	169	195	113	15
1700020L24Rik	ENSMUSG00000035085	GACAGCAGCTTCTGGGGT	147	58	24	2
1700020L24Rik	ENSMUSG00000035085	GCGGACTGTAGGACACAGAG	560	632	148	215
1700020L24Rik	ENSMUSG00000035085	GCTCAGACAGCAGCTTCT	80	157	146	270
1700020L24Rik	ENSMUSG00000035085	GCTCAGACAGCAGCTTCTG	312	408	137	101
1700020L24Rik	ENSMUSG00000035085	GTCCTCGTCTTCGTCGTCGG	128	248	67	72
1700020L24Rik	ENSMUSG00000035085	GTCGTCCTCGTCTTCGTCGT	0	1	0	0
1700021F05Rik	ENSMUSG00000019797	GACGAAGAGGACTCCGACG	310	355	240	12
1700021F05Rik	ENSMUSG00000019797	GGAGACCAGTTACCCCGAG	401	565	447	169
1700021F05Rik	ENSMUSG00000019797	GGAGATACTAAAAGCTCT	125	191	107	25
1700021F05Rik	ENSMUSG00000019797	GGGGTAACTGGTCTCCTCGT	126	177	60	54
1700021F05Rik	ENSMUSG00000019797	GTAGAAGATGCATTCTACAA	148	275	103	57
1700021F05Rik	ENSMUSG00000019797	GTCGCAGAGAGAAAATGTTA	112	253	103	64
1700021F07Rik	ENSMUSG00000027518	GCAAAACTGGCCGGCCAAGT	172	232	339	222
1700021F07Rik	ENSMUSG00000027518	GCTGAGCGGTTTCTGCGCCA	734	765	416	357
1700021F07Rik	ENSMUSG00000027518	GGCAAAACTGGCCGGCCAAG	135	98	115	34
1700021F07Rik	ENSMUSG00000027518	GTTGTTAAATATCCCCACT	327	373	227	288
1700021F07Rik	ENSMUSG00000027518	GTTTTGCCGGGCTTCACTTT	149	318	117	53
1700022I11Rik	ENSMUSG00000028451	GAGAATCATACCTGACACAG	418	549	333	217
1700022I11Rik	ENSMUSG00000028451	GATAAAATGACACAAGGCA	493	545	345	114
1700022I11Rik	ENSMUSG00000028451	GATGAATATAAGAATGTGG	787	828	455	326
1700022I11Rik	ENSMUSG00000028451	GGACTCATTGTATAGAGA	337	370	223	192
1700022I11Rik	ENSMUSG00000028451	GGATACCAGTGGTATAGGAG	900	799	358	176
1700022I11Rik	ENSMUSG00000028451	GTGGTTTACACAGAACAAAG	581	1005	314	140
1700023F06Rik	ENSMUSG00000020940	GAAAATTGCCCTGCGCAACG	318	594	251	538
1700023F06Rik	ENSMUSG00000020940	GAGATCTCTCATCCTCAGTA	724	940	537	289
1700023F06Rik	ENSMUSG00000020940	GCAGCCCAACAGGCACTG	282	486	207	285
1700023F06Rik	ENSMUSG00000020940	GCCACAACCACTAAAGAGG	622	758	350	1363
1700023F06Rik	ENSMUSG00000020940	GGTTGTCAGTAAGGACACCG	44	148	16	14
1700023F06Rik	ENSMUSG00000020940	GTTTGAAGATATCCTGGA	204	213	124	35
1700024G13Rik	ENSMUSG00000072473	GATAGAAGACTGGAATCTGG	731	792	371	272
1700024G13Rik	ENSMUSG00000072473	GATGATCTGATGTCCGTCTT	412	623	303	198
1700024G13Rik	ENSMUSG00000072473	GCAGACCCTGCAGTCGGT	147	232	178	89
1700024G13Rik	ENSMUSG00000072473	GCTGTAGGGCCCATAGCGCA	349	209	189	368
1700024G13Rik	ENSMUSG00000072473	GGTGGAGCTTGTGGTAAATG	507	837	288	408
1700024P04Rik	ENSMUSG00000045022	GAAGGAAGTTGTCCCTAACA	298	237	96	157
1700024P04Rik	ENSMUSG00000045022	GGAAGTTGTCCCTAACAG	377	266	176	70
1700024P04Rik	ENSMUSG00000045022	GGACTCTGTTTATGTAAA	423	471	327	155
1700024P04Rik	ENSMUSG00000045022	GGGTATATCATCCTATTCTG	664	776	776	498
1700024P04Rik	ENSMUSG00000045022	GTAAAGGGAGTAATTTCCA	431	416	263	182
1700024P04Rik	ENSMUSG00000045022	GTGAGTGCTTTCTATACAA	198	356	243	109
1700025F22Rik	ENSMUSG00000024728	GACTTACCGTATGATTTGA	565	750	515	412
1700025F22Rik	ENSMUSG00000024728	GCATCTTCGCAACACTAGT	354	426	267	251
1700025F22Rik	ENSMUSG00000024728	GCTTAGGATATTCATTGTCA	792	912	454	289
1700025G04Rik	ENSMUSG00000032666	GAGTATAGGATCAAACCCG	666	791	291	204
1700025G04Rik	ENSMUSG00000032666	GCATTCTGAAGAATTCTTGT	617	908	784	230
1700025G04Rik	ENSMUSG00000032666	GGATCAAACCCGTGGAAG	447	524	436	100
1700025G04Rik	ENSMUSG00000032666	GGATTACTGTTCTGAAGAAG	405	505	299	281
1700027J19Rik	ENSMUSG00000063838	GGAATGAGGTGTCCCCGA	289	519	317	126
1700027J19Rik	ENSMUSG00000063838	GGGCCCCTCTATGCTGGACG	393	399	437	2611
1700027J19Rik	ENSMUSG00000063838	GTGGGGCCACAACCGGTG	103	96	33	2
1700027J19Rik	ENSMUSG00000063838	GTGTGCCTGAAGTCTCCG	111	137	65	25
1700027J19Rik	ENSMUSG00000063838	GTGTGCCTGAAGTCTCCGA	65	164	24	90
1700027J19Rik	ENSMUSG00000063838	GTGTGCCTGAAGTCTCCGAG	287	276	297	431
1700028K03Rik	ENSMUSG00000089798	GAGATGAGCTGATAATAA	411	570	563	561
1700028K03Rik	ENSMUSG00000089798	GATGAGCTGATAATAATGG	425	636	249	160
1700028K03Rik	ENSMUSG00000089798	GCTAAGGAGTGTATGACAT	248	171	163	49
1700028K03Rik	ENSMUSG00000089798	GGAGTGTATGACATCGGCTG	536	650	420	322
1700028K03Rik	ENSMUSG00000089798	GGCAATGGATGAGCGTAG	38	83	230	16
1700028K03Rik	ENSMUSG00000089798	GTTCTATTTGCTCCACTCCA	948	1077	771	315
1700028P14Rik	ENSMUSG00000033053	GATATAGAGAGTCTGGAGA	617	480	451	112
1700028P14Rik	ENSMUSG00000033053	GCGCTCCAGCAAATCCGT	0	0	0	0
1700028P14Rik	ENSMUSG00000033053	GTATTTCTTGTGATGTGAG	490	763	222	58
1700028P14Rik	ENSMUSG00000033053	GTCAACATACAAGCGATT	0	0	0	0
1700028P14Rik	ENSMUSG00000033053	GTCGGAAGCACGTGAACAGA	9	45	61	8
1700028P14Rik	ENSMUSG00000033053	GTTCTTGTAAACAAAGACT	355	335	261	137
1700029F12Rik	ENSMUSG00000052075	GAGAACCAATGTCACATGGA	852	1026	403	240
1700029F12Rik	ENSMUSG00000052075	GCAGTGGCTACAGGCAGTGT	227	252	28	124
1700029F12Rik	ENSMUSG00000052075	GGTGGCTTCACTGTCACACT	39	2	6	0
1700029F12Rik	ENSMUSG00000052075	GGTTCTCCGGGTCAGTGG	576	509	584	451
1700029F12Rik	ENSMUSG00000052075	GTAGCCACTGCTATACTGCG	234	395	329	154
1700029F12Rik	ENSMUSG00000052075	GTTGGCCGTCCATGTGACAT	576	572	307	351
1700029H14Rik	ENSMUSG00000031452	GAAAGGGAGCCAGGATGAGG	400	858	35	26
1700029H14Rik	ENSMUSG00000031452	GAAGAAAGGGAGCCAGGATG	152	513	88	88
1700029H14Rik	ENSMUSG00000031452	GAGCAGGACGATGCCTGCAA	259	498	415	611
1700029H14Rik	ENSMUSG00000031452	GAGGACGACAGGAAGAAA	151	608	258	45
1700029H14Rik	ENSMUSG00000031452	GTGGGTGGCTTGCACCAGA	425	615	448	708
1700029H14Rik	ENSMUSG00000031452	GTGGGTGGCTTGCACCAGAA	589	550	317	442
1700029I15Rik	ENSMUSG00000044916	GAGACTGAGTCCAGCCCT	262	268	64	91
1700029I15Rik	ENSMUSG00000044916	GAGACTGAGTCCAGCCCTG	540	711	369	125
1700029I15Rik	ENSMUSG00000044916	GGAGTGCGCCTGCCAAGATG	545	497	174	270
1700029I15Rik	ENSMUSG00000044916	GGCTGCAACAGTTCCAGCG	220	549	75	36
1700029J07Rik	ENSMUSG00000071103	GGACAAGTATCAGCCACCG	504	487	325	474
1700029J07Rik	ENSMUSG00000071103	GGGATGAAAGCTTTGCCT	326	286	155	166
1700029J07Rik	ENSMUSG00000071103	GTATATAAATTCTTCCCCGG	309	422	163	79
1700029J07Rik	ENSMUSG00000071103	GTATTCCATCTCACTGAAG	783	932	328	238
1700029J07Rik	ENSMUSG00000071103	GTGAATTTGAATCAAGTG	124	391	157	52
1700029J07Rik	ENSMUSG00000071103	GTGCTCAGATAAAACCCA	831	411	411	589
1700029P11Rik	ENSMUSG00000061633	GATGGAGGACCCAGATCCCG	65	407	15	128
1700029P11Rik	ENSMUSG00000061633	GGAAATCCAGCTCCTCCA	346	460	180	230
1700029P11Rik	ENSMUSG00000061633	GGAAGAACCGACCGTGCAG	394	491	253	82
1700029P11Rik	ENSMUSG00000061633	GGAGCCGTCGAATTGCGGAA	390	458	106	196
1700029P11Rik	ENSMUSG00000061633	GGGTCCTCCATCCACTGCA	601	1077	646	204
1700029P11Rik	ENSMUSG00000061633	GGTTACGACGACGACCCGA	644	669	464	194
1700030J22Rik	ENSMUSG00000031847	GAGGTCGCTGACACCAAGA	697	543	248	82
1700030J22Rik	ENSMUSG00000031847	GCCCGAGACAGTTAGCAGCA	425	562	319	65
1700030J22Rik	ENSMUSG00000031847	GCTCTGAGAAGAACTGGAG	434	632	298	198
1700030J22Rik	ENSMUSG00000031847	GGAGTTTATCTGGTGCATGG	475	529	511	167
1700030J22Rik	ENSMUSG00000031847	GTGTGCCATCAGCACCGGG	16	58	42	97
1700030J22Rik	ENSMUSG00000031847	GTTTCCCAACCTCCAAGA	353	420	258	250
1700030K09Rik	ENSMUSG00000052794	GAAAGAATCTGCCAGTGACG	784	934	505	210
1700030K09Rik	ENSMUSG00000052794	GAAATATTTGATGCCCAAAG	477	691	367	283
1700030K09Rik	ENSMUSG00000052794	GAATCTGCCAGTGACGAGG	667	993	293	44
1700030K09Rik	ENSMUSG00000052794	GCAGGAGCAACCTTGGAA	327	628	390	394
1700030K09Rik	ENSMUSG00000052794	GGAGCTGCCCACTGAAGCG	353	212	168	359
1700030K09Rik	ENSMUSG00000052794	GTCAAAACCACTACGTGG	0	0	0	0
1700031F05Rik	ENSMUSG00000032894	GAAAGAAGGGGTCATTTGA	350	623	256	177
1700031F05Rik	ENSMUSG00000032894	GGGATTCCATGAGAAAGA	449	518	253	34
1700031F05Rik	ENSMUSG00000032894	GGGATTCCATGAGAAAGAA	193	295	75	269
1700031F05Rik	ENSMUSG00000032894	GGGATTCCATGAGAAAGAAG	501	545	350	311
1700031F05Rik	ENSMUSG00000032894	GGTCTTCAGGCTGGTCAAG	241	497	155	94
1700031F05Rik	ENSMUSG00000032894	GTGGGCAAGCTCAACATCAG	280	475	178	141
1700034E13Rik	ENSMUSG00000024532	GACAGAACTTACCAGTAA	225	482	128	288
1700034E13Rik	ENSMUSG00000024532	GATTTGGTCCCATATTCA	694	850	477	384
1700034E13Rik	ENSMUSG00000024532	GCCTTAAACGAAGCTGCT	289	170	99	139
1700034E13Rik	ENSMUSG00000024532	GGTTCCCTGTAACGTTTG	741	587	431	922
1700034E13Rik	ENSMUSG00000024532	GTCAAGATCGTAGAACCCTT	0	0	0	0
1700034J05Rik	ENSMUSG00000040163	GAGGACCTGGTCTCCCGTG	394	484	370	230
1700034J05Rik	ENSMUSG00000040163	GAGGGGTAGTAGCCCACCG	435	339	193	65
1700034J05Rik	ENSMUSG00000040163	GATTAGCAAGAGAGTCTGCA	333	573	272	209
1700034J05Rik	ENSMUSG00000040163	GGAAAAGGTGTTCTCAGAG	520	578	391	315
1700034J05Rik	ENSMUSG00000040163	GGACCAAAGAATCCACAG	420	676	443	249
1700034J05Rik	ENSMUSG00000040163	GGTGCTTTGGACAGGAGGG	311	537	216	79
1700037C18Rik	ENSMUSG00000005983	GATGTTGGGTGGTGTGTCA	575	1040	795	345
1700037C18Rik	ENSMUSG00000005983	GCAGCCTGCTGGCCAATG	315	361	314	345
1700037C18Rik	ENSMUSG00000005983	GCTACTATCATTCCCACAA	492	619	619	439
1700037C18Rik	ENSMUSG00000005983	GCTTGCTTCCCTGAGCACTG	447	662	446	130
1700037C18Rik	ENSMUSG00000005983	GGCTTGCTTCCCTGAGCACT	133	150	45	0
1700037C18Rik	ENSMUSG00000005983	GTCGCAGTCGGAAGTTCTT	73	69	4	0
1700037C18Rik	ENSMUSG00000005983	GTTGGGTGGTGTGTCAGGG	396	373	232	80
1700037H04Rik	ENSMUSG00000027327	GAAAAGCTGCATGACTCGG	910	539	489	359
1700037H04Rik	ENSMUSG00000027327	GACAACAGCTTCTTAGTCA	157	105	72	106
1700037H04Rik	ENSMUSG00000027327	GATGAAAAGCTGCATGACT	580	597	182	34
1700037H04Rik	ENSMUSG00000027327	GCGCACTGGAGGCAGAGTGA	62	43	11	0
1700037H04Rik	ENSMUSG00000027327	GCTCAGTCTGCGCACTGG	468	401	212	112
1700037H04Rik	ENSMUSG00000027327	GCTTTTCATCAAAGTGGACG	481	446	395	500
1700042G07Rik	ENSMUSG00000078593	GCTTGACTTCTCCCTACCGA	521	547	255	111
1700042G07Rik	ENSMUSG00000078593	GGGAGAAGTCAAGCCCGG	163	190	149	15
1700042G07Rik	ENSMUSG00000078593	GTATTGATTCTGTCACCTCG	638	525	208	160
1700042G07Rik	ENSMUSG00000078593	GTTTCTGCCGGTATGTCCTG	813	1106	532	128
1700056E22Rik	ENSMUSG00000044854	GAAGTAGGGGAACAAGAGCA	833	1005	750	622
1700056E22Rik	ENSMUSG00000044854	GACAGGGTCACGGAAGTAG	416	451	200	411
1700056E22Rik	ENSMUSG00000044854	GAGAACAGGTTGGGGACGG	609	702	219	81
1700056E22Rik	ENSMUSG00000044854	GCTCTGTGAGAGCAGCCACT	196	231	246	346
1700056E22Rik	ENSMUSG00000044854	GGGCTCCTGAGAACAGGT	148	276	93	43
1700056E22Rik	ENSMUSG00000044854	GGGCTCCTGAGAACAGGTTG	464	547	367	110
1700057G04Rik	ENSMUSG00000074139	GAGTTATCAAAGATCCTCA	657	652	334	203
1700057G04Rik	ENSMUSG00000074139	GCAGTTTCAAAACCTAAAA	668	481	361	51
1700057G04Rik	ENSMUSG00000074139	GCCTTCATCTTTACATCG	315	488	129	123
1700057G04Rik	ENSMUSG00000074139	GCTCCTCCTGGTGTGCCAG	292	363	426	71
1700057G04Rik	ENSMUSG00000074139	GTAAATATTCCAATCCAGG	784	942	335	337
1700057G04Rik	ENSMUSG00000074139	GTTTGTCATTGATTTTATAT	479	493	385	299
1700061G19Rik	ENSMUSG00000024209	GCTGGCAATCACCCACTCCG	649	907	446	318
1700061G19Rik	ENSMUSG00000024209	GGTTTTCAGGATCCTCCTGG	845	711	364	129
1700061G19Rik	ENSMUSG00000024209	GTATTCCAGGGAAGCAAAG	562	777	569	250
1700061G19Rik	ENSMUSG00000024209	GTCGGGAACTGTGACCGG	189	307	158	135
1700061G19Rik	ENSMUSG00000024209	GTGAATTTTGTTCTTCAAGA	370	441	196	353
1700061G19Rik	ENSMUSG00000024209	GTGCTTTGGTATATAACCA	641	571	453	359
1700066B19Rik	ENSMUSG00000073598	GAACCATTCACAAGTAGAGA	706	1184	790	556
1700066B19Rik	ENSMUSG00000073598	GCAGATCGCCAGCAGGACAA	523	466	187	305
1700066B19Rik	ENSMUSG00000073598	GCGATGATGGCAGCAAGCAG	491	399	285	206
1700066B19Rik	ENSMUSG00000073598	GCTGCTTGCTGCCATCATCG	529	904	566	281
1700066B19Rik	ENSMUSG00000073598	GGACAAAGGCCGCGATGA	262	284	125	188
1700066B19Rik	ENSMUSG00000073598	GGCGATCTGCATTGTGCTGG	470	682	432	80
1700066M21Rik	ENSMUSG00000038323	GATGACGAGTCATAATCTCA	535	1015	338	617
1700066M21Rik	ENSMUSG00000038323	GCACGTCCCCAGGGAAGTAG	754	719	428	348
1700066M21Rik	ENSMUSG00000038323	GCAGTTCGTTGCTGCGCTG	710	685	520	274
1700066M21Rik	ENSMUSG00000038323	GCTTTTAACCTGACTCAGAA	492	535	334	264
1700066M21Rik	ENSMUSG00000038323	GGAGATTCCCCGGAGCAG	411	562	165	23
1700066M21Rik	ENSMUSG00000038323	GGGAAAACGGCGGGCTAAAA	373	399	110	114
1700067K01Rik	ENSMUSG00000046408	GAACATAGAGTCCAGCGGG	151	406	204	61
1700067K01Rik	ENSMUSG00000046408	GCAGGGCTCCATAGATGGGA	614	738	440	132
1700067K01Rik	ENSMUSG00000046408	GCTCCGTTACCTGCTCAGGA	677	612	268	180
1700067K01Rik	ENSMUSG00000046408	GGGCTGAACATAGAGTCCAG	662	614	331	63
1700067K01Rik	ENSMUSG00000046408	GGTCCACGAACCCAAAGG	276	292	215	47
1700067K01Rik	ENSMUSG00000046408	GTTACCTGCTCAGGAAGG	481	769	347	180
1700067P10Rik	ENSMUSG00000021545	GAAGCTTGCTCCGTGGAG	565	615	247	177
1700067P10Rik	ENSMUSG00000021545	GAATGAGCTCTGCCCCTCCA	656	971	517	597
1700067P10Rik	ENSMUSG00000021545	GACCTTTGAAGCTTGCTCCG	553	799	607	317
1700067P10Rik	ENSMUSG00000021545	GAGGAAGACACTGGTTTCCA	183	284	155	96
1700067P10Rik	ENSMUSG00000021545	GCAGCTTGCGGACAAAAG	261	491	146	229
1700067P10Rik	ENSMUSG00000021545	GTCCAGCTTGCCATCAGAG	303	276	259	100
1700074P13Rik	ENSMUSG00000029883	GACTCTCATTGACCCTCAGT	251	223	293	1116
1700074P13Rik	ENSMUSG00000029883	GACTGCAGATAGACCATATA	358	279	224	167
1700074P13Rik	ENSMUSG00000029883	GCTACTATCAACATGTATGT	104	296	37	14
1700074P13Rik	ENSMUSG00000029883	GGACTCTCATTGACCCTCAG	580	579	328	188
1700074P13Rik	ENSMUSG00000029883	GGGAACTATAGCCATAGCTA	506	556	429	363
1700074P13Rik	ENSMUSG00000029883	GGGTCGGTAAACTCCCAGT	237	411	178	47
1700080E11Rik	ENSMUSG00000032566	GAGTCCAAATCAAAAGTGG	590	622	396	643
1700080E11Rik	ENSMUSG00000032566	GATCGTCCACAAAACCACCA	494	803	452	317
1700080E11Rik	ENSMUSG00000032566	GCATAGTTCAGCAAGATA	619	486	539	350
1700080E11Rik	ENSMUSG00000032566	GCGCTTTGATGGGCGACT	24	14	29	2
1700080E11Rik	ENSMUSG00000032566	GCTGAGTCCAAATCAAAAG	447	526	366	173
1700080E11Rik	ENSMUSG00000032566	GTTGAAGAAACTGGGCGA	485	409	417	113
1700080O16Rik	ENSMUSG00000031118	GAACCCAGTACATCTCCTG	718	656	442	723
1700080O16Rik	ENSMUSG00000031118	GATGGTACCCCTGCAGTGGA	547	357	254	470
1700080O16Rik	ENSMUSG00000031118	GATGTACTGGGTTCATCCCA	370	424	300	66
1700080O16Rik	ENSMUSG00000031118	GCCAGAGGCCTCAACAGA	381	592	277	260
1700080O16Rik	ENSMUSG00000031118	GCCTTAGTAAAGATGGCA	587	823	564	249
1700080O16Rik	ENSMUSG00000031118	GGAAGTGATCCTCATAACCT	599	562	509	318
1700088E04Rik	ENSMUSG00000033029	GAGGGGCTCTCCCTCCAAGA	641	557	343	225
1700088E04Rik	ENSMUSG00000033029	GAGTGGGTGGCCAGAATGGG	624	530	205	433
1700088E04Rik	ENSMUSG00000033029	GATGTAGGGTTGCACTGCAG	514	761	374	382
1700088E04Rik	ENSMUSG00000033029	GCTTGTGCCAAGCCAATG	545	718	407	152
1700088E04Rik	ENSMUSG00000033029	GGATGTAGGGTTGCACTGCA	336	335	219	13
1700088E04Rik	ENSMUSG00000033029	GGGAGGCAGGTAGATGGCTG	387	590	28	147
1700092M07Rik	ENSMUSG00000090840	GGCTATCCATGTTCAGCCGT	243	240	102	50
1700092M07Rik	ENSMUSG00000090840	GGTGCTTGTAGGCAACGAAG	393	579	208	102
1700092M07Rik	ENSMUSG00000090840	GTCCTGCTTGCCTGACCGCG	66	72	39	28
1700092M07Rik	ENSMUSG00000090840	GTTAGATCTTTGTTTACGG	484	556	564	126
1700093K21Rik	ENSMUSG00000020286	GAAGAAGAATGTGATCGCTG	899	959	644	481
1700093K21Rik	ENSMUSG00000020286	GACCCTCTGTACAGGCGA	792	1023	374	189
1700093K21Rik	ENSMUSG00000020286	GCAGCCTTCGCCTGTACAGA	589	511	349	211
1700093K21Rik	ENSMUSG00000020286	GCTGTGGTCTCGAAGGCCA	781	967	298	354
1700093K21Rik	ENSMUSG00000020286	GTAGCTGCTAATGCAGAGA	213	286	125	124
1700093K21Rik	ENSMUSG00000020286	GTGATCGCTGTGGTCTCGA	80	296	131	192
1700102P08Rik	ENSMUSG00000032611	GAGTATGGGGCAGCAGAG	338	442	258	91
1700102P08Rik	ENSMUSG00000032611	GCAGCCTCTATACCCCAAA	504	658	275	359
1700102P08Rik	ENSMUSG00000032611	GCCAGTGGGTTTCTGCAG	133	206	120	2
1700102P08Rik	ENSMUSG00000032611	GGAAACCTCTGACCAGCA	465	388	278	210
1700102P08Rik	ENSMUSG00000032611	GGAATATGGTGTGTCCCGA	420	539	187	160
1700102P08Rik	ENSMUSG00000032611	GGAGTGCACAGCCCAGCAG	329	460	152	409
1700109H08Rik	ENSMUSG00000008307	GCTATGTAAATTTAGAAGAG	641	542	444	373
1700109H08Rik	ENSMUSG00000008307	GCTCTTGACAGTTTTCCTGA	626	709	395	210
1700109H08Rik	ENSMUSG00000008307	GCTTGGCAGTGTTTCTCCGA	430	566	361	122
1700109H08Rik	ENSMUSG00000008307	GGACTGCAACACATTTCG	156	251	110	3
1700109H08Rik	ENSMUSG00000008307	GGCTTGGCAGTGTTTCTCCG	382	493	352	289
1700109H08Rik	ENSMUSG00000008307	GTATTTGACAAAGATGGTGA	745	687	668	313
1700113H08Rik	ENSMUSG00000047129	GAAGCTGTGGTTTTACAACG	617	820	656	748
1700113H08Rik	ENSMUSG00000047129	GATTGGGTAGTCGTCTAGG	436	768	254	108
1700113H08Rik	ENSMUSG00000047129	GCTGTGGTTTTACAACGA	300	978	647	377
1700113H08Rik	ENSMUSG00000047129	GGATGATGACAGGGAAGGA	49	286	38	9
1700113H08Rik	ENSMUSG00000047129	GGTGAGCCTCTCTCCCACA	557	687	553	201
1700113H08Rik	ENSMUSG00000047129	GTCATCATCCAGTGAAATGG	7	4	2	0
1700122O11Rik	ENSMUSG00000094928	GAACTCAGTGTGGGGCCTGA	389	501	446	954
1700122O11Rik	ENSMUSG00000094928	GCAGATTGAGCTCAAAGATG	697	855	209	163
1700122O11Rik	ENSMUSG00000094928	GGAAGAAGAAGAAACAGGGA	527	678	222	288
1700122O11Rik	ENSMUSG00000094928	GGAGAAATCTTCCCACCACT	486	726	359	87
1700122O11Rik	ENSMUSG00000094928	GGAGGAAGAAGAAGAAACA	545	547	295	24
1700122O11Rik	ENSMUSG00000094928	GGCAGGTTCCACGGAGTGA	373	815	395	193
1700123K08Rik	ENSMUSG00000029526	GAATAGCAGCTGGTATGTAG	635	898	139	47
1700123K08Rik	ENSMUSG00000029526	GACTCTTGTAGTTGAACTG	591	613	249	1203
1700123K08Rik	ENSMUSG00000029526	GGTAGCATACGTTTGGTACA	341	484	240	353
1700123K08Rik	ENSMUSG00000029526	GTCGAGACAGAGGTGGTCA	112	52	87	0
1700123O20Rik	ENSMUSG00000040822	GAAGTGATGTAAGACATTGG	525	1089	420	181
1700123O20Rik	ENSMUSG00000040822	GATGTAAGACATTGGAGGAG	666	991	748	328
1700123O20Rik	ENSMUSG00000040822	GCACTGAAGGTAACACAGAA	733	796	269	225
1700123O20Rik	ENSMUSG00000040822	GGTAACACAGAAGGGAAGCA	540	604	162	87
1700123O20Rik	ENSMUSG00000040822	GTAGAAAACGTTCCCGCTG	456	609	289	1420
1700123O20Rik	ENSMUSG00000040822	GTGATGTAAGACATTGGAGG	89	87	42	0
1700125H20Rik	ENSMUSG00000018479	GAAAGTTGAACCTGCCCA	688	695	596	222
1700125H20Rik	ENSMUSG00000018479	GCTCTGGTCCGTCATGCCAA	252	326	227	105
1700125H20Rik	ENSMUSG00000018479	GGACCTTCCCCAGAAGAAA	457	412	328	230
1700125H20Rik	ENSMUSG00000018479	GGCAATAATGCTGCAGAA	175	174	19	27
1700125H20Rik	ENSMUSG00000018479	GGGCAGGTTCAACTTTCGA	441	853	486	386
1700125H20Rik	ENSMUSG00000018479	GTATACGAAGCAGAGCCTTG	738	859	601	441
1700129C05Rik	ENSMUSG00000021977	GAAGTAGGAAGTGTTCCTCA	175	241	151	56
1700129C05Rik	ENSMUSG00000021977	GAGGGTAGACAGGAAGGAAG	458	671	40	0
1700129C05Rik	ENSMUSG00000021977	GCATAGCAATCATTAAGGTG	606	745	623	230
1700129C05Rik	ENSMUSG00000021977	GGAAAGTTTGTTTACACAGG	646	1062	657	580
1700129C05Rik	ENSMUSG00000021977	GGGGTCTGGAAATAAGAG	575	498	215	379
1700129C05Rik	ENSMUSG00000021977	GGGTAGAAAACGAAAAGA	186	410	279	155
1810009J06Rik	ENSMUSG00000094808	GCTCCCTTATCAGTGATCAG	314	336	57	190
1810009J06Rik	ENSMUSG00000094808	GGTGGACCTGTCGTCTGCAA	282	439	285	570
1810009J06Rik	ENSMUSG00000094808	GTACCCACTGATCACTGATA	856	1242	791	896
1810011H11Rik	ENSMUSG00000041707	GATTTCAAATATGCCATCAT	515	450	216	236
1810011H11Rik	ENSMUSG00000041707	GCCATCATTGGTATGGCAG	198	507	202	330
1810011H11Rik	ENSMUSG00000041707	GCCATCATTGGTATGGCAGT	82	161	54	31
1810011H11Rik	ENSMUSG00000041707	GCTGAAGAAGAAAAGCCCA	741	537	420	254
1810013L24Rik	ENSMUSG00000022507	GACAACTGCTCGTCCTGCT	107	103	44	224
1810013L24Rik	ENSMUSG00000022507	GCACAAGCAACAGAAGCTG	653	1191	247	1033
1810013L24Rik	ENSMUSG00000022507	GCGGTGGCTGCGTTTTGGAA	551	793	614	6700
1810013L24Rik	ENSMUSG00000022507	GGCTATCAGCGACGCAATA	284	507	282	311
1810013L24Rik	ENSMUSG00000022507	GGTGGCTGCGTTTTGGAAG	379	421	214	350
1810013L24Rik	ENSMUSG00000022507	GTTGTCTCCCGAGCTGCAGG	694	582	303	406
1810022K09Rik	ENSMUSG00000078784	GCCCTTTTAATTTGTTCT	741	621	459	150
1810022K09Rik	ENSMUSG00000078784	GCTAGCCACAAAACTTTCA	625	928	259	389
1810022K09Rik	ENSMUSG00000078784	GGCCAAGAACAAATTAAAA	272	616	58	94
1810022K09Rik	ENSMUSG00000078784	GTTACTACTAATCTTAAGA	372	364	92	115
1810024B03Rik	ENSMUSG00000044145	GCAAAAGACTGGCCTCTG	608	877	465	298
1810024B03Rik	ENSMUSG00000044145	GCATATTCCATCACCAGGT	391	639	16	94
1810024B03Rik	ENSMUSG00000044145	GCCTCTGGGGAGAAATTCAA	1042	892	410	165
1810024B03Rik	ENSMUSG00000044145	GGCCTCTAGATGAGGAAG	656	481	787	4406
1810024B03Rik	ENSMUSG00000044145	GGTGGGCAATATTCTGACTG	364	551	236	61
1810024B03Rik	ENSMUSG00000044145	GTGATGGAATATGCATCCCG	260	462	170	173
1810030O07Rik	ENSMUSG00000044148	GAAGTGCTCTCCTTTCACCG	639	625	366	166
1810030O07Rik	ENSMUSG00000044148	GACCCTTGGGAGGTAGCCA	566	622	278	172
1810030O07Rik	ENSMUSG00000044148	GACCGGAAGAAGGTCACAG	240	374	271	117
1810030O07Rik	ENSMUSG00000044148	GAGGACTGGCAGACAAACG	672	436	337	126
1810030O07Rik	ENSMUSG00000044148	GCATGGGGTCCAAGGCCA	484	266	222	550
1810030O07Rik	ENSMUSG00000044148	GTGTCAGGTATGCGCAGAG	274	299	280	457
1810041L15Rik	ENSMUSG00000062760	GAGCCTTACACGGATCACAA	710	883	321	170
1810041L15Rik	ENSMUSG00000062760	GGTCATGCAGGCAAACCTCA	701	829	449	325
1810041L15Rik	ENSMUSG00000062760	GGTGACAGCAGAGGACGA	364	426	318	66
1810041L15Rik	ENSMUSG00000062760	GTGGAAGCCAAAGTGGTAG	258	387	207	445
1810041L15Rik	ENSMUSG00000062760	GTTGTTATGGTGACAGCAG	546	661	551	536
1810041L15Rik	ENSMUSG00000062760	GTTTTGTTGTCCGAGAGCCG	643	515	462	995
1810043G02Rik	ENSMUSG00000020284	GAAAGACCTGCCACACCTCA	1007	1276	957	648
1810043G02Rik	ENSMUSG00000020284	GAACAGCTCGTTCAGACTG	627	659	362	265
1810043G02Rik	ENSMUSG00000020284	GAGCGAGCTGTACCTGAGG	478	432	347	67
1810043G02Rik	ENSMUSG00000020284	GCCAGAGCACCCTGAGGTG	184	315	136	131
1810043G02Rik	ENSMUSG00000020284	GCTCGTTCAGACTGGGGATG	869	687	344	332
1810043G02Rik	ENSMUSG00000020284	GGTCATGCGGTAAAGGTG	579	706	186	281
1810046K07Rik	ENSMUSG00000036027	GAAATGAGTTGGGTCACTG	685	716	628	474
1810046K07Rik	ENSMUSG00000036027	GAAGTCGGAATCGGACAGGA	450	500	370	197
1810046K07Rik	ENSMUSG00000036027	GGGAACAGACGGTACCAGA	296	499	215	53
1810046K07Rik	ENSMUSG00000036027	GGTGGGCGGTAGTCTCCATA	516	635	379	466
1810046K07Rik	ENSMUSG00000036027	GTGTGACTCTGCCCAGCCG	198	275	129	53
1810046K07Rik	ENSMUSG00000036027	GTTGGGTCACTGGGGAACGG	411	745	383	217
1810055G02Rik	ENSMUSG00000035372	GAAACATAGTCACTAACAAG	681	832	391	114
1810055G02Rik	ENSMUSG00000035372	GAGAGGGGACAACAGACA	529	522	460	48
1810055G02Rik	ENSMUSG00000035372	GAGCACTCCAACAACCAGAG	502	720	526	308
1810055G02Rik	ENSMUSG00000035372	GCACTCCAACAACCAGAGAG	124	203	144	5
1810055G02Rik	ENSMUSG00000035372	GCTTCTAGGTAAGAGCACAG	519	676	439	254
1810055G02Rik	ENSMUSG00000035372	GTGTCACCAAGAACAGCCA	174	279	37	31
1810062G17Rik	ENSMUSG00000027713	GAAGTTACAGGCTGAGTT	185	244	141	51
1810062G17Rik	ENSMUSG00000027713	GCCATGCGTATGCAGGAGGT	33	73	17	19
1810062G17Rik	ENSMUSG00000027713	GCGTATGCAGGAGGTCGGG	591	852	741	147
1810062G17Rik	ENSMUSG00000027713	GTGAAACCATTTCCGCTCTG	589	791	506	234
1810065E05Rik	ENSMUSG00000013653	GAGGTATTGCATGTACCCAT	544	644	446	431
1810065E05Rik	ENSMUSG00000013653	GCCTAAGTGTCCAGCAGAA	264	440	277	68
1810065E05Rik	ENSMUSG00000013653	GGCATTCTCGGCGACACTG	745	622	638	216
1810065E05Rik	ENSMUSG00000013653	GGTACCTGCAAAAGCCAA	384	516	313	169
1810065E05Rik	ENSMUSG00000013653	GGTCATATCTAAATGTCCGT	69	44	58	10
1810065E05Rik	ENSMUSG00000013653	GTGACAACACAGACAGCA	346	279	225	56
2010003K11Rik	ENSMUSG00000042041	GAGACCTCCCCTGGGACTCA	739	953	438	174
2010003K11Rik	ENSMUSG00000042041	GAGCACTGAGCCTCAGACT	356	398	151	71
2010003K11Rik	ENSMUSG00000042041	GGACTCATGGAGCCTCCCAT	611	459	149	143
2010003K11Rik	ENSMUSG00000042041	GGAGGTCTCTGTCCAGGAG	303	398	182	91
2010003K11Rik	ENSMUSG00000042041	GGCTCAGTGCTCTGTGGAGT	224	153	108	79
2010003K11Rik	ENSMUSG00000042041	GTCTGAGGCTCAGTGCTCTG	320	538	243	31
2010106E10Rik	ENSMUSG00000025528	GACTTCCCTTTACAGTAA	576	743	419	145
2010106E10Rik	ENSMUSG00000025528	GATTATCCATTACTGTAA	527	521	517	102
2010106E10Rik	ENSMUSG00000025528	GATTATCCATTACTGTAAA	438	449	201	110
2010106E10Rik	ENSMUSG00000025528	GCACAAACAATAGACTCT	605	621	337	198
2010106E10Rik	ENSMUSG00000025528	GTACCAGTAGTCTCCCCAT	388	379	279	339
2010106E10Rik	ENSMUSG00000025528	GTCCAAATTTCAGAGGCCAA	211	395	153	175
2010107E04Rik	ENSMUSG00000021290	GGAGCAGTTAGTGATGGCCA	729	907	437	268
2010107E04Rik	ENSMUSG00000021290	GGGTATAGTAGGGTTTCA	507	895	425	183
2010107E04Rik	ENSMUSG00000021290	GGGTATAGTAGGGTTTCAT	444	424	385	71
2010107E04Rik	ENSMUSG00000021290	GGGTATAGTAGGGTTTCATG	204	291	4	41
2010107E04Rik	ENSMUSG00000021290	GGTAAACCTGGGTATAGT	302	343	192	49
2010107E04Rik	ENSMUSG00000021290	GGTAAACCTGGGTATAGTA	396	451	323	264
2010109A12Rik	ENSMUSG00000029384	GAATCCTTGAAGATAATGT	216	491	241	70
2010109A12Rik	ENSMUSG00000029384	GAGAGGCAGAAACGATTCCA	695	789	323	312
2010109A12Rik	ENSMUSG00000029384	GCACAACTATTGTGACACCG	824	639	241	620
2010109A12Rik	ENSMUSG00000029384	GGATAAAAGTCTCAAGAGTA	575	866	542	158
2010109A12Rik	ENSMUSG00000029384	GTCTTCCTTGAAGAAATGAG	330	433	200	136
2010109I03Rik	ENSMUSG00000063522	GAGGATCCCAGCAGAATCA	607	1008	444	375
2010109I03Rik	ENSMUSG00000063522	GAGGATCCCAGCAGAATCAG	441	460	253	6
2010109I03Rik	ENSMUSG00000063522	GATACTCACTATACCAGT	372	336	187	249
2010109I03Rik	ENSMUSG00000063522	GATGAGGACTCACCTGCTT	140	119	128	144
2010109I03Rik	ENSMUSG00000063522	GGTTCCTGGCACTATTGCAG	561	787	266	182
2010109I03Rik	ENSMUSG00000063522	GTTGCCCCTGATTCTGCT	464	519	274	157
2010111I01Rik	ENSMUSG00000021458	GATCCCATAGTATAAACACA	665	761	159	347
2010111I01Rik	ENSMUSG00000021458	GCCCACACCACTTCGAGA	300	442	199	302
2010111I01Rik	ENSMUSG00000021458	GCTTACGGATCAGGAAGACG	398	605	398	157
2010111I01Rik	ENSMUSG00000021458	GCTTGGACAACAGACCAGAA	291	577	432	195
2010111I01Rik	ENSMUSG00000021458	GGTATAAAACTAAACCTGA	507	944	656	157
2010111I01Rik	ENSMUSG00000021458	GGTATAAAACTAAACCTGAG	268	350	296	162
2010300C02Rik	ENSMUSG00000026090	GATAGGAAGGCCTCCTGG	421	511	176	117
2010300C02Rik	ENSMUSG00000026090	GCGATCAAGTAAACTGAGG	379	581	497	153
2010300C02Rik	ENSMUSG00000026090	GCTCGCCTACAGCACAGCA	161	421	94	249
2010300C02Rik	ENSMUSG00000026090	GGACCCACATCGTGCAGCA	260	512	235	196
2010300C02Rik	ENSMUSG00000026090	GGCAGGAAGAGAATTCTGGA	154	203	188	339
2010300C02Rik	ENSMUSG00000026090	GGCAGTCAGTGCCAGCATGG	416	633	268	181
2010315B03Rik	ENSMUSG00000074829	GACGACAATGACTTGCAA	354	331	370	105
2010315B03Rik	ENSMUSG00000074829	GAGTACTGTGTTGTGTAA	518	474	290	147
2010315B03Rik	ENSMUSG00000074829	GATGACCATGCCTTGCAA	306	621	527	100
2010315B03Rik	ENSMUSG00000074829	GCATTGATCACATTCGTA	496	601	367	126
2010315B03Rik	ENSMUSG00000074829	GGTACAGCCTTTGCAAGGCA	350	499	397	461
2010315B03Rik	ENSMUSG00000074829	GGTCATCTGCAAAGGCATAA	578	465	242	257
2200002D01Rik	ENSMUSG00000030587	GCAGCTCCAGCGACTCAG	640	693	713	713
2200002D01Rik	ENSMUSG00000030587	GCGGCCAAGTCAAACTCCA	166	259	119	31
2200002D01Rik	ENSMUSG00000030587	GCTTTAAGAGGACAGTGTT	135	202	289	116
2200002D01Rik	ENSMUSG00000030587	GCTTTAAGAGGACAGTGTTT	363	366	195	46
2200002D01Rik	ENSMUSG00000030587	GTCCTCTTAAAGCGCCGGG	541	516	258	171
2200002D01Rik	ENSMUSG00000030587	GTGTTTGGGGTCTCCCACA	528	519	72	37
2200002J24Rik	ENSMUSG00000013083	GACAGAGGTAATCCTTCGCT	135	96	101	70
2200002J24Rik	ENSMUSG00000013083	GACCTGGGCAATCTCTGAT	145	351	240	65
2200002J24Rik	ENSMUSG00000013083	GCATGACTGTCTCTGACCT	417	702	349	217
2200002J24Rik	ENSMUSG00000013083	GCCTTGCCTGCCCCAGCGA	256	480	199	53
2200002J24Rik	ENSMUSG00000013083	GGTTGCACTGATGCGATCT	253	429	235	261
2210010C04Rik	ENSMUSG00000029882	GAATTGCTCACCACCCTCAA	727	538	261	126
2210010C04Rik	ENSMUSG00000029882	GCTCACTCATCAATTCCCAG	33	7	2	42
2210010C04Rik	ENSMUSG00000029882	GGAGGCTACACCTGCCAG	230	486	117	606
2210010C04Rik	ENSMUSG00000029882	GGTGTTTGCATTATAGTTG	283	265	122	215
2210010C04Rik	ENSMUSG00000029882	GTCATCATCATCATCCAG	1	35	0	0
2210010C04Rik	ENSMUSG00000029882	GTTTGCATTATAGTTGGGG	243	284	318	99
2210016F16Rik	ENSMUSG00000021550	GACGCCCTACACTGGCTACT	1	2	5	0
2210016F16Rik	ENSMUSG00000021550	GATGTCTCTCTTCCATTAA	510	884	253	131
2210016F16Rik	ENSMUSG00000021550	GCAAGTGTGCGGTGCGCTA	233	472	509	287
2210016F16Rik	ENSMUSG00000021550	GCTCACTGTGGCGTAGTAGG	0	0	0	0
2210016F16Rik	ENSMUSG00000021550	GCTGTGCCCATGCCTTTAA	290	301	270	80
2210016F16Rik	ENSMUSG00000021550	GGGCCCAGTAGCCAGTGTA	482	742	502	507
2210016L21Rik	ENSMUSG00000029559	GATGCAGCAGGTGGCAAAGG	408	710	86	172
2210016L21Rik	ENSMUSG00000029559	GCAGCAGGTGGCAAAGGAGG	342	382	46	7
2210016L21Rik	ENSMUSG00000029559	GCATGAGGTGAACCAGCACG	592	433	239	69
2210016L21Rik	ENSMUSG00000029559	GGAACTCAGGAGTGGTCCGA	549	806	456	178
2210016L21Rik	ENSMUSG00000029559	GGTGGCAAAGGAGGAGGA	233	137	9	55
2210016L21Rik	ENSMUSG00000029559	GTGGGCTCGGAACTCAGGAG	286	438	257	109
2210407C18Rik	ENSMUSG00000037145	GAAAATGGAAATTGTCTTG	173	352	135	125
2210407C18Rik	ENSMUSG00000037145	GAGAACTCCAAGGCACAT	299	340	265	117
2210407C18Rik	ENSMUSG00000037145	GCAGACAGCTAAGATGCTA	785	924	520	881
2210407C18Rik	ENSMUSG00000037145	GGAGTTCTCAGCAACACTG	525	844	518	232
2210407C18Rik	ENSMUSG00000037145	GGCTGAAGCAGCTATAAG	509	605	256	234
2210407C18Rik	ENSMUSG00000037145	GTGTTGCTGAGAACTCCA	485	690	309	301
2210408I21Rik	ENSMUSG00000071252	GAAGGTTGTCCCACCCAGAG	365	698	620	313
2210408I21Rik	ENSMUSG00000071252	GAGCTGCAACAAGCGCAG	497	425	259	185
2210408I21Rik	ENSMUSG00000071252	GATGCTGCTTTGACAGGAG	544	947	518	1366
2210408I21Rik	ENSMUSG00000071252	GTCACCATCCATTTCCCA	6	6	10	2
2210408I21Rik	ENSMUSG00000071252	GTCCTGGACAGGTGACAGA	265	262	160	55
2210408I21Rik	ENSMUSG00000071252	GTGACATTGGAGAACAGA	129	83	46	59
2300002M23Rik	ENSMUSG00000039269	GAGGACCCTCAGCAAGGGA	841	726	383	722
2300002M23Rik	ENSMUSG00000039269	GATCAGGAGCAAGCCCAG	554	567	245	4634
2300002M23Rik	ENSMUSG00000039269	GATGGTGCTCTACCTGAGGG	248	396	455	103
2300002M23Rik	ENSMUSG00000039269	GCCATACCTTTCCAGAGG	378	445	249	104
2300002M23Rik	ENSMUSG00000039269	GGTTGCCTGAGCCGTGCAG	332	357	113	240
2300002M23Rik	ENSMUSG00000039269	GGTTGTCCCGAATGTGGGG	382	250	217	106
2300003K06Rik	ENSMUSG00000078257	GAACTACCACAGCAGAGG	380	523	312	219
2300003K06Rik	ENSMUSG00000078257	GCTAGAATTAACACAGCT	150	114	116	114
2300003K06Rik	ENSMUSG00000078257	GCTAGAATTAACACAGCTA	805	941	838	858
2300003K06Rik	ENSMUSG00000078257	GGGCTGGTAGCACACAGAT	669	533	325	191
2300009A05Rik	ENSMUSG00000032403	GCACTGTAGGGCACGCAGA	402	489	254	66
2300009A05Rik	ENSMUSG00000032403	GCAGAAGGAAGTCCAGTG	423	571	360	318
2300009A05Rik	ENSMUSG00000032403	GCGGTCCACAACGACCAGTT	64	99	24	101
2300009A05Rik	ENSMUSG00000032403	GGCCTGTCGCACTTCAAT	414	464	192	648
2300009A05Rik	ENSMUSG00000032403	GTCGTTGTGGACCGCACTGT	39	76	6	5
2300009A05Rik	ENSMUSG00000032403	GTTGTGGACCGCACTGTA	437	647	434	217
2310002L09Rik	ENSMUSG00000028396	GCAGGTTCTCCAAGGAAAG	383	579	331	387
2310002L09Rik	ENSMUSG00000028396	GCATCCACTTTAGACAAG	190	334	193	27
2310002L09Rik	ENSMUSG00000028396	GCCTGCTCCCTACCCAAG	379	283	221	242
2310002L09Rik	ENSMUSG00000028396	GGAGCCGTGTTTCAGCAGA	450	503	178	129
2310002L09Rik	ENSMUSG00000028396	GGTTCATCATGTGCAAATGG	1159	893	560	156
2310002L09Rik	ENSMUSG00000028396	GTTATACGCTAGTTCAGAG	414	341	193	232
2310007B03Rik	ENSMUSG00000034159	GAAGCTTGGATTTCCTGA	345	251	184	360
2310007B03Rik	ENSMUSG00000034159	GAATAGTCAACAATGAAG	411	629	289	435
2310007B03Rik	ENSMUSG00000034159	GACTATTCTAGAGACCTGG	496	638	406	318
2310007B03Rik	ENSMUSG00000034159	GCCTGGGTGTCCTCAAGG	596	766	103	176
2310007B03Rik	ENSMUSG00000034159	GGAACGCAGGGCAAACTGGA	1152	1187	802	653
2310007B03Rik	ENSMUSG00000034159	GGACTTTACTGGGTACAAGG	489	931	324	280
2310009B15Rik	ENSMUSG00000079283	GAACGCCCGAAGGAGAACCA	660	1066	119	491
2310009B15Rik	ENSMUSG00000079283	GAGAGTTAACTGCAGCGGAG	564	738	575	163
2310009B15Rik	ENSMUSG00000079283	GAGCCGAGAGTTAACTGCAG	956	1153	335	101
2310009B15Rik	ENSMUSG00000079283	GAGCTGCTGTCGGAAACCTT	183	209	109	25
2310009B15Rik	ENSMUSG00000079283	GCAGCTCAACTCAACCCT	301	445	167	299
2310009B15Rik	ENSMUSG00000079283	GTCGGAAACCTTCGGCCCG	259	284	217	64
2310011J03Rik	ENSMUSG00000020133	GACCCATCCCCAAGGGCTG	427	330	55	72
2310011J03Rik	ENSMUSG00000020133	GCCGCTGACCAGCTTGCCGA	371	476	147	126
2310011J03Rik	ENSMUSG00000020133	GCTCCACCGTGGGAGGCG	81	85	14	37
2310011J03Rik	ENSMUSG00000020133	GGATCTGCTCCACCGTGGG	407	451	19	18
2310011J03Rik	ENSMUSG00000020133	GTGAAAACAGGATCTTGAG	789	1168	128	103
2310022A10Rik	ENSMUSG00000049643	GATGGCAGCGAAGAGTGCCA	484	649	240	130
2310022A10Rik	ENSMUSG00000049643	GCCTGGTTGTTCCCACCAAG	621	1014	540	276
2310022A10Rik	ENSMUSG00000049643	GGCAATGATATCACCCACGA	152	115	92	45
2310022A10Rik	ENSMUSG00000049643	GGTTGTTCCCACCAAGCGG	428	424	404	211
2310022A10Rik	ENSMUSG00000049643	GTCACTGTGTCCAACAAGA	0	3	0	0
2310022A10Rik	ENSMUSG00000049643	GTTGGCAATCATTCGAGAAG	525	536	428	166
2310022B05Rik	ENSMUSG00000031983	GATGATTTCGTCCTGCTGCG	416	642	301	310
2310022B05Rik	ENSMUSG00000031983	GATGCCAGGTCCCTGGCCA	714	613	283	744
2310022B05Rik	ENSMUSG00000031983	GCATGATCTTCCTGGCCATG	708	826	313	114
2310022B05Rik	ENSMUSG00000031983	GGAAGATCATGCAGGACA	513	669	338	93
2310022B05Rik	ENSMUSG00000031983	GGCTCCTCAGGGCACACA	154	449	163	90
2310022B05Rik	ENSMUSG00000031983	GGGCTCCTGGATGGATAAGG	500	605	459	396
2310030G06Rik	ENSMUSG00000032062	GCAACAGCTGTGGCAGAA	156	184	115	159
2310030G06Rik	ENSMUSG00000032062	GCTCAATGTGGGTCTTGGG	358	772	438	557
2310030G06Rik	ENSMUSG00000032062	GCTGTGGCAGAATGGCACAA	322	598	489	678
2310030G06Rik	ENSMUSG00000032062	GCTTCAGGATGCTCAATG	354	598	434	361
2310030G06Rik	ENSMUSG00000032062	GCTTCAGGATGCTCAATGT	134	212	207	66
2310030G06Rik	ENSMUSG00000032062	GGATGCTCAATGTGGGTCTT	97	72	84	27
2310033P09Rik	ENSMUSG00000020441	GACCTCACCTGGTACGCGA	647	742	299	194
2310033P09Rik	ENSMUSG00000020441	GAGATCTGCAAACGGGAAGG	464	793	375	328
2310033P09Rik	ENSMUSG00000020441	GCAGAGGGAGAACTACTT	222	319	51	132
2310033P09Rik	ENSMUSG00000020441	GGAGGAGACCCCGAGGAGA	429	605	278	157
2310033P09Rik	ENSMUSG00000020441	GGTCCTTCGCGTACCAGGTG	542	878	494	153
2310033P09Rik	ENSMUSG00000020441	GTGGAGATCTGCAAACGGGA	411	659	257	111
2310034C09Rik	ENSMUSG00000068078	GCAGGTCTCCTGGAAGCCA	936	1265	591	741
2310034C09Rik	ENSMUSG00000068078	GCAGGTCTCCTGGCATCGGA	637	880	354	238
2310034C09Rik	ENSMUSG00000068078	GCAGGTGCTGGGAGAACAGG	677	637	202	192
2310034C09Rik	ENSMUSG00000068078	GCTGGGAGAACAGGAGGTAG	443	667	55	21
2310034C09Rik	ENSMUSG00000068078	GGAAGCCAGGGTTCAGAG	342	488	334	319
2310034C09Rik	ENSMUSG00000068078	GGTCTCCTGGCATCGGAT	353	677	178	162
2310035C23Rik	ENSMUSG00000026319	GAGAGCTCTCTTTTCAAG	636	733	490	451
2310035C23Rik	ENSMUSG00000026319	GATCGCGCAACAGCTGAG	268	204	85	4
2310035C23Rik	ENSMUSG00000026319	GATCTTGTGGATGTGGCCAG	345	358	443	358
2310035C23Rik	ENSMUSG00000026319	GGAAACAGATGAAAGAGTGG	685	736	399	237
2310035C23Rik	ENSMUSG00000026319	GGGAAACAGATGAAAGAG	452	295	425	50
2310035C23Rik	ENSMUSG00000026319	GTCCTCATCCGAATCACTG	286	631	188	181
2310039H08Rik	ENSMUSG00000062619	GACGCGGTGGGTTCACCGT	71	54	16	33
2310039H08Rik	ENSMUSG00000062619	GCACCATCGCCCTAGACACG	643	619	711	668
2310039H08Rik	ENSMUSG00000062619	GCCCCGGGATCGCTCCTCGA	527	600	265	180
2310039H08Rik	ENSMUSG00000062619	GCTCCTGCACCTGGTACAGA	487	634	339	103
2310039H08Rik	ENSMUSG00000062619	GTCCAGCCGCCCAACTCGA	100	121	35	26
2310050C09Rik	ENSMUSG00000090314	GAAACCTGGCCTTTCCCAA	363	543	218	160
2310050C09Rik	ENSMUSG00000090314	GCCCTGGAGCACCAACAGCT	136	106	17	125
2310050C09Rik	ENSMUSG00000090314	GGAACCCTTCACGCAAGA	569	624	405	91
2310050C09Rik	ENSMUSG00000090314	GGGAGTTGGGCATTTCACGT	538	512	352	255
2310050C09Rik	ENSMUSG00000090314	GGGGCGGGACATTTCACAT	437	677	296	253
2310050C09Rik	ENSMUSG00000090314	GTAGGTTTTGGTCTGACA	524	613	360	211
2310057J18Rik	ENSMUSG00000015519	GAATCAACAGCAGCAAGGAA	152	157	83	120
2310057J18Rik	ENSMUSG00000015519	GAGAGTCTGTGTGTCTCTG	290	263	98	37
2310057J18Rik	ENSMUSG00000015519	GCAGTTGAGTGACTACATGA	745	729	388	325
2310057J18Rik	ENSMUSG00000015519	GGGCTGTCTTCCCATAAAGG	493	703	481	187
2310057J18Rik	ENSMUSG00000015519	GGGTATACACTGACAGAA	589	916	587	502
2310057J18Rik	ENSMUSG00000015519	GTTGAGTGACTACATGATGG	784	997	596	485
2310057M21Rik	ENSMUSG00000040177	GACAACATCCAAACCATAA	74	27	19	199
2310057M21Rik	ENSMUSG00000040177	GGCGATAACCTGGACCCCA	249	280	128	281
2310057M21Rik	ENSMUSG00000040177	GGTGGTGCACTTGAGGCCA	812	590	345	169
2310057M21Rik	ENSMUSG00000040177	GTGCTTGTCAGTAAGGTGG	425	607	175	121
2310057M21Rik	ENSMUSG00000040177	GTGTGTGCTTGTCAGTAAGG	435	638	314	42
2310057M21Rik	ENSMUSG00000040177	GTTCAGGTAAATGAAGCAG	441	516	229	109
2310057N15Rik	ENSMUSG00000048830	GACTGATCTATAACAAGA	551	734	551	252
2310057N15Rik	ENSMUSG00000048830	GAGCCCATCCGCTGCCAG	563	774	308	338
2310057N15Rik	ENSMUSG00000048830	GCAGCGGATGGGCTCAATGT	228	231	75	80
2310057N15Rik	ENSMUSG00000048830	GGCAGGGACGGCAGGGTG	124	165	57	15
2310057N15Rik	ENSMUSG00000048830	GTAGGTCTCCTGGCAGCGGA	548	670	285	156
2310061I04Rik	ENSMUSG00000050705	GAGGGTGGTAGTGACCGGTG	407	667	181	67
2310061I04Rik	ENSMUSG00000050705	GGAAAAGATGGAGAAGTCGG	220	385	98	128
2310061I04Rik	ENSMUSG00000050705	GGAAGAGTGGGAAGGTCCAG	382	536	207	257
2310061I04Rik	ENSMUSG00000050705	GGTGGGTAGGAGGATGTGA	498	625	107	157
2310061I04Rik	ENSMUSG00000050705	GGTGGTAGTGACCGGTGAGG	370	466	168	31
2310061I04Rik	ENSMUSG00000050705	GGTTCTTCCTCCGAGAAAGA	711	858	390	1750
2310061N02Rik	ENSMUSG00000050704	GACGGAAAGAGGAACCCAGA	311	576	176	179
2310061N02Rik	ENSMUSG00000050704	GGAAGAGCCACAGGAGGAG	446	943	441	253
2310061N02Rik	ENSMUSG00000050704	GGGAAGGAAGAGCCACAGG	301	667	163	237
2310061N02Rik	ENSMUSG00000050704	GGGTTCCTCTTTCCGTCA	629	767	512	333
2310061N02Rik	ENSMUSG00000050704	GTGGGTCAGTTGGCGTGGGA	71	142	97	13
2310061N02Rik	ENSMUSG00000050704	GTTCTGATGATAGCCGTGA	754	832	250	359
2310079G19Rik	ENSMUSG00000045331	GACAACTGTCAAGAGCCCTG	0	46	3	20
2310079G19Rik	ENSMUSG00000045331	GGCTCTTGACAGTTGTCACG	593	743	792	250
2310079G19Rik	ENSMUSG00000045331	GGCTGCTAGTAGGAGAGCAA	585	615	396	460
2310079G19Rik	ENSMUSG00000045331	GGGATATCTGGATCCCAGGA	353	504	446	204
2310079G19Rik	ENSMUSG00000045331	GGTTGATTGGCAACTCCT	117	190	29	48
2310079G19Rik	ENSMUSG00000045331	GTCTGCTCCACTGAGACAAG	224	324	100	56
2410002F23Rik	ENSMUSG00000045411	GCGGGTGTATGACCAGGG	317	455	251	48
2410002F23Rik	ENSMUSG00000045411	GGATCTACCTTGACCCAGAA	445	489	100	102
2410002F23Rik	ENSMUSG00000045411	GGATGCCTTCCTCCATGG	451	456	142	72
2410002F23Rik	ENSMUSG00000045411	GGGCCTGAAGGGTAACTCGG	444	381	234	323
2410002F23Rik	ENSMUSG00000045411	GGTGACCATGAGCTCATTG	485	718	473	267
2410002F23Rik	ENSMUSG00000045411	GGTGGCCTCAAAATGCAGGG	536	948	303	195
2410004B18Rik	ENSMUSG00000036873	GCATGTGGTGAAAGCGCCGG	257	458	94	188
2410004B18Rik	ENSMUSG00000036873	GCTCAACAAGCAGATCGACT	309	426	97	58
2410004B18Rik	ENSMUSG00000036873	GCTGTTCTCATCCGACGAGT	568	696	318	470
2410004B18Rik	ENSMUSG00000036873	GCTTGTTGAGCGGGTTGTAG	507	537	169	82
2410004B18Rik	ENSMUSG00000036873	GTCGATCTGCTTGTTGAG	168	201	68	5
2410004B18Rik	ENSMUSG00000036873	GTTGAGCGGGTTGTAGAGGA	346	416	194	158
2410004P03Rik	ENSMUSG00000071398	GCAACAGGACCAGCTGTGGA	288	403	37	28
2410004P03Rik	ENSMUSG00000071398	GCCGAAGCACGAGGCCAG	536	526	234	99
2410004P03Rik	ENSMUSG00000071398	GCTCTACCAACCGGGAGG	429	488	220	693
2410004P03Rik	ENSMUSG00000071398	GGGAAGGTATCTGAGAAGAA	591	535	482	169
2410004P03Rik	ENSMUSG00000071398	GGTCCTGTTGCACACCCA	921	800	409	426
2410004P03Rik	ENSMUSG00000071398	GTGTGCAACAGGACCAGCTG	270	293	154	72
2410015M20Rik	ENSMUSG00000049760	GCAGCCTCACTCTTGTCACT	187	152	54	17
2410015M20Rik	ENSMUSG00000049760	GCAGCTCCTGGTCATAAACA	464	519	121	77
2410015M20Rik	ENSMUSG00000049760	GCCACACTTCCCTTAATG	222	653	145	192
2410015M20Rik	ENSMUSG00000049760	GCTGGTGGCACAACCTCCT	236	577	187	98
2410015M20Rik	ENSMUSG00000049760	GGGGCCTAGTGACAAGAGTG	699	1327	394	681
2410015M20Rik	ENSMUSG00000049760	GTTTATGACCAGGAGCTGCT	473	399	271	147
2410089E03Rik	ENSMUSG00000039801	GACTTTACTGAAGCACACCT	292	434	178	137
2410089E03Rik	ENSMUSG00000039801	GGCAAGGCCATCTCTTGAGA	100	133	76	59
2410089E03Rik	ENSMUSG00000039801	GGGAATCAGACTGCACAG	649	640	298	382
2410089E03Rik	ENSMUSG00000039801	GGGAATCAGACTGCACAGA	672	774	553	262
2410089E03Rik	ENSMUSG00000039801	GTAGTAATAAGAATCCCG	197	393	273	34
2410089E03Rik	ENSMUSG00000039801	GTGCTTCAGTAAAGTCAAG	191	204	177	160
2410131K14Rik	ENSMUSG00000032840	GAGGAAGTAAACTAGCGAG	181	377	96	30
2410131K14Rik	ENSMUSG00000032840	GCGAGAGGCCGAAAACCA	441	420	109	196
2410131K14Rik	ENSMUSG00000032840	GGAACAGCCCATCCCGTGGA	255	597	138	52
2410131K14Rik	ENSMUSG00000032840	GGAAGGTGCAGTTTAACCT	327	279	180	252
2410131K14Rik	ENSMUSG00000032840	GTGCCGGAACTCTGTCCA	481	345	128	42
2410131K14Rik	ENSMUSG00000032840	GTTCCCGGTCTTGAACCTGG	472	786	299	337
2410137M14Rik	ENSMUSG00000064308	GAAGGACCTGACTCAGGACA	673	863	57	116
2410137M14Rik	ENSMUSG00000064308	GACAGCAGGGTGGAAATCCA	94	154	43	18
2410137M14Rik	ENSMUSG00000064308	GACCTGGCAGAGGGATGAGA	483	667	115	174
2410137M14Rik	ENSMUSG00000064308	GCAGGCCTGGTCTCCACA	405	741	182	351
2410137M14Rik	ENSMUSG00000064308	GGTCAGGATGATGACAGCA	419	568	328	144
2410141K09Rik	ENSMUSG00000074832	GAACTTCACTAAAGAAGAG	303	458	65	5
2410141K09Rik	ENSMUSG00000074832	GACATGGTTCTTCAATATGA	691	665	122	2806
2410141K09Rik	ENSMUSG00000074832	GTCTTTGTAGAGATTCATCT	169	329	62	84
2510002D24Rik	ENSMUSG00000071632	GACTAACTGCCGCGAGTGGG	606	748	489	593
2510002D24Rik	ENSMUSG00000071632	GAGGGAGGTTCCAGTCCGT	252	127	100	6
2510002D24Rik	ENSMUSG00000071632	GCGGCAGTTAGTCAGGTCG	426	559	261	279
2510002D24Rik	ENSMUSG00000071632	GCTTGCCGTGGACGTAGTAG	843	573	405	273
2510002D24Rik	ENSMUSG00000071632	GGCGCGGTAGACCTCGCA	166	203	66	6
2510002D24Rik	ENSMUSG00000071632	GTGGACGTAGTAGTGGTGT	315	259	336	114
2510009E07Rik	ENSMUSG00000043391	GAGATTTGAATGGTGTTAGT	155	204	67	71
2510009E07Rik	ENSMUSG00000043391	GCACTGGTGCTGTCACCT	469	184	237	247
2510009E07Rik	ENSMUSG00000043391	GCAGCTTGAAGCACTTGCCG	339	532	219	146
2510009E07Rik	ENSMUSG00000043391	GGTGTTAGTCGGCTCTCG	275	341	380	1824
2510009E07Rik	ENSMUSG00000043391	GTGCTTGGGAGCTGCTCCA	295	696	301	55
2510009E07Rik	ENSMUSG00000043391	GTGGCTGTGCGTGGCACAGA	360	313	182	202
2510039O18Rik	ENSMUSG00000044496	GCGCTGCAGATAGACGTG	43	187	145	37
2510039O18Rik	ENSMUSG00000044496	GCTACGCCCGCTGAATGTGG	258	465	238	277
2510039O18Rik	ENSMUSG00000044496	GCTCAAAAGCAAAGGAGCCA	276	564	177	149
2510039O18Rik	ENSMUSG00000044496	GGCGCTGCAGGACTTAGCA	391	567	213	97
2510039O18Rik	ENSMUSG00000044496	GTGATCTCCGACCTTCTCCA	282	291	187	89
2510039O18Rik	ENSMUSG00000044496	GTTAGTGAACAGGCTCCAGG	354	299	493	51
2610002M06Rik	ENSMUSG00000031242	GAGTGCTAGGGTTGATGCTG	927	1058	806	404
2610002M06Rik	ENSMUSG00000031242	GATTTAACTACACCTGCCA	1083	815	399	278
2610002M06Rik	ENSMUSG00000031242	GCTGCAAAAGAACTTAAT	175	238	209	3
2610002M06Rik	ENSMUSG00000031242	GGCAGGTGTAGTTAAATCTA	316	349	315	153
2610002M06Rik	ENSMUSG00000031242	GTTCAAACTGCAGTAACAA	250	532	189	159
2610002M06Rik	ENSMUSG00000031242	GTTCAAACTGCAGTAACAAT	341	543	281	148
2610008E11Rik	ENSMUSG00000060301	GAACTTCAAGTTATCGCA	545	595	430	490
2610008E11Rik	ENSMUSG00000060301	GAGGCTTCTGAGCCATTCCA	909	867	329	245
2610008E11Rik	ENSMUSG00000060301	GCATTCTACACATTCGTA	519	617	222	154
2610008E11Rik	ENSMUSG00000060301	GGAAGTCTTTTCATCGGA	514	872	491	213
2610008E11Rik	ENSMUSG00000060301	GGCAAGCTGAAGTCACTGG	26	12	12	0
2610008E11Rik	ENSMUSG00000060301	GGGAAAATTTCCCAGCACTG	687	724	441	191
2610028H24Rik	ENSMUSG00000009114	GAGTGCTTTGAGGAGAAGGA	701	576	360	351
2610028H24Rik	ENSMUSG00000009114	GCAGGGAAGACATCTGTGGG	232	364	181	165
2610028H24Rik	ENSMUSG00000009114	GCCCTCCAGAGTGCTTTG	425	717	468	236
2610028H24Rik	ENSMUSG00000009114	GGGTGCTGGATGATCCTTGG	613	630	314	129
2610028H24Rik	ENSMUSG00000009114	GGTAGCTGCTGAATGATGG	171	194	62	61
2610028H24Rik	ENSMUSG00000009114	GTGCCAACCCTGAACCCAG	260	615	360	297
2610044O15Rik8	ENSMUSG00000071302	GACAATGTTCTTCAATATGA	380	354	129	58
2610044O15Rik8	ENSMUSG00000071302	GGCATGAAAGAAGTCATAT	149	285	59	103
2610301B20Rik	ENSMUSG00000059482	GCAGTCCAGTGTATCTCAG	521	723	417	490
2610301B20Rik	ENSMUSG00000059482	GCGCCATTCCATGTGGGAT	212	189	130	53
2610301B20Rik	ENSMUSG00000059482	GGGGTCGAGTCTGCAGAACT	377	397	177	121
2610301B20Rik	ENSMUSG00000059482	GTGGAAGCGCCATTCCATG	276	407	274	161
2610301B20Rik	ENSMUSG00000059482	GTGTCAGAGCTCCCATGCA	226	356	140	58
2610318N02Rik	ENSMUSG00000049916	GACTGAGTTCGAGCAGCG	140	297	137	55
2610318N02Rik	ENSMUSG00000049916	GCCAAGAAGAGGAGGAGG	3	11	0	0
2610318N02Rik	ENSMUSG00000049916	GGCAGAAGGTCACACTCAG	467	418	361	225
2610318N02Rik	ENSMUSG00000049916	GGGTGCCATAGAGATGCAT	255	244	205	220
2610318N02Rik	ENSMUSG00000049916	GGGTTGCGATCCAAGGTG	737	864	557	608
2610318N02Rik	ENSMUSG00000049916	GTTTGTCTGCGCTGTGCAG	556	531	194	213
2610507B11Rik	ENSMUSG00000010277	GATGTGCCACAAGGACTCAG	624	944	411	340
2610507B11Rik	ENSMUSG00000010277	GCAGTTGGTCCTCATCACGG	1023	713	273	258
2610507B11Rik	ENSMUSG00000010277	GGCAGAAGATCTTCAACA	513	519	236	374
2610507B11Rik	ENSMUSG00000010277	GGCCTATACCTCCTCCAG	272	453	188	49
2610507B11Rik	ENSMUSG00000010277	GTAGATGCCATAAACATCA	628	907	315	123
2610507B11Rik	ENSMUSG00000010277	GTTTCAGCAGCACCAGCAGA	258	303	40	3
2610524H06Rik	ENSMUSG00000092486	GAAGCTTAATCGAACCAGAG	508	712	204	705
2610524H06Rik	ENSMUSG00000092486	GCCTCCGCAGCACCTCGT	321	342	153	217
2610524H06Rik	ENSMUSG00000092486	GGAGCAGAGCCGGTCCTACG	221	278	91	44
2610524H06Rik	ENSMUSG00000092486	GTTTCAGTGATGCTGCGCTT	86	288	140	22
2610528A11Rik	ENSMUSG00000096001	GCATGCAGAGCAGACCGGAA	581	910	470	275
2610528A11Rik	ENSMUSG00000096001	GGAGAAAATGCAGAAACAG	449	676	222	309
2610528A11Rik	ENSMUSG00000096001	GGAGGAGGCCCTATATCTG	519	768	248	374
2610528J11Rik	ENSMUSG00000028536	GCTGGTAGGGGTTGTGCTG	538	504	399	251
2610528J11Rik	ENSMUSG00000028536	GGCATGGTATCGGCGGCAG	182	178	75	123
2610528J11Rik	ENSMUSG00000028536	GGCCATCAATGCATCAACCG	267	599	282	299
2610528J11Rik	ENSMUSG00000028536	GGCCTCGGTTGATGCATTGA	475	696	342	241
2610528J11Rik	ENSMUSG00000028536	GGGTGGGAACCGCCCACCGG	43	41	49	2
2610528J11Rik	ENSMUSG00000028536	GTGCTGGTAGGGGTTGTGCT	128	183	98	99
2700049A03Rik	ENSMUSG00000034601	GACGTTTATTTGCAGCCA	272	176	132	121
2700049A03Rik	ENSMUSG00000034601	GAGCATCTTTCTGTCCCA	763	1218	482	366
2700049A03Rik	ENSMUSG00000034601	GCAGGAGGACTTTCTAACAG	444	632	220	108
2700049A03Rik	ENSMUSG00000034601	GCTGAATCAATTCTATTGGG	567	778	443	386
2700049A03Rik	ENSMUSG00000034601	GCTGCTGTTGCGATGGCAG	515	638	272	120
2700049A03Rik	ENSMUSG00000034601	GTCCACGTCCAGAGCAGTG	165	84	49	0
2700062C07Rik	ENSMUSG00000024273	GATACAGAAACTTCTTAAT	451	431	14	63
2700062C07Rik	ENSMUSG00000024273	GGGCCTACAGTTCGACACA	308	483	36	3
2700062C07Rik	ENSMUSG00000024273	GTATCTTTGGTGTCAATT	206	214	56	0
2700062C07Rik	ENSMUSG00000024273	GTCTTCGGGCTGGCCTTGT	270	110	158	42
2700062C07Rik	ENSMUSG00000024273	GTTATCCAGAACCAACAAT	444	500	82	97
2700081O15Rik	ENSMUSG00000053080	GCAAGCTTGCCCACCCAA	289	341	185	57
2700081O15Rik	ENSMUSG00000053080	GGAAGTGATCAGCAACAGCT	244	381	278	168
2700081O15Rik	ENSMUSG00000053080	GGAGGAAGAAGATGAAGAGG	161	71	4	0
2700081O15Rik	ENSMUSG00000053080	GGCGGCTGGAGTACCTGA	295	218	185	149
2700081O15Rik	ENSMUSG00000053080	GTGCACCCCAGCTCCCTA	440	471	351	128
2700097O09Rik	ENSMUSG00000062198	GAAACTACTGTACGGTGTG	769	894	468	549
2700097O09Rik	ENSMUSG00000062198	GAATGCATCAACATGCACTG	665	990	785	438
2700097O09Rik	ENSMUSG00000062198	GATCTGTCAGGAAAGGTCT	155	267	32	22
2700097O09Rik	ENSMUSG00000062198	GGAAAGGTCTTGGTTGACGT	135	88	436	29
2700097O09Rik	ENSMUSG00000062198	GTAGAAGCTGTGCTTTGCT	430	434	417	338
2700097O09Rik	ENSMUSG00000062198	GTTGACGTTGGCTCCAGACT	214	375	373	6877
2810004N23Rik	ENSMUSG00000031984	GGAGTGCCTCCGAACCAGG	401	668	91	64
2810004N23Rik	ENSMUSG00000031984	GGGAGACTGCAGTAGTGACA	758	681	312	285
2810004N23Rik	ENSMUSG00000031984	GGTGAAACAGAGCAGAAA	246	365	43	85
2810004N23Rik	ENSMUSG00000031984	GTACAGGAGATCCAGGCAG	609	674	28	11
2810004N23Rik	ENSMUSG00000031984	GTCGTAGAGGGTCCGCAGAA	217	72	1	2
2810004N23Rik	ENSMUSG00000031984	GTGACAGGGACTTCTGAAG	156	420	50	16
2810006K23Rik	ENSMUSG00000047635	GAACAGTTCGTGAAAGGACA	1011	994	451	129
2810006K23Rik	ENSMUSG00000047635	GAGCTCACTCTCATTCAG	4	61	108	36
2810006K23Rik	ENSMUSG00000047635	GATCAGTGGTAGAGGGAGG	344	621	74	229
2810006K23Rik	ENSMUSG00000047635	GGCTGCCAGCACAGTACAGG	599	398	123	100
2810006K23Rik	ENSMUSG00000047635	GTACAGGTGGCAGGCAGGA	279	254	52	0
2810006K23Rik	ENSMUSG00000047635	GTGAAAGGACATGGCCCAG	476	595	57	149
2810021J22Rik	ENSMUSG00000020491	GAGGGGACTCACATAAGGG	954	932	381	102
2810021J22Rik	ENSMUSG00000020491	GCACTGAAGTCCAGACTAAG	242	241	350	64
2810021J22Rik	ENSMUSG00000020491	GCAGCCTATGAAGAGTCTGA	852	1032	556	250
2810021J22Rik	ENSMUSG00000020491	GCATCTCAATGGGCCCACCA	729	755	733	82
2810021J22Rik	ENSMUSG00000020491	GCTGAACGTGGACCACAGCA	657	1117	538	301
2810021J22Rik	ENSMUSG00000020491	GTGTGGTAAGTGTCCTGA	515	650	491	226
2810403A07Rik	ENSMUSG00000028060	GAAATAATCACCAATGGAG	708	920	525	717
2810403A07Rik	ENSMUSG00000028060	GAACATGAAGATACAATGGA	452	859	290	1164
2810403A07Rik	ENSMUSG00000028060	GAGTGGTGAAGGCTGCCACA	646	433	537	7303
2810403A07Rik	ENSMUSG00000028060	GCGGCATCCAAGGCTCCTGA	605	555	420	147
2810403A07Rik	ENSMUSG00000028060	GCTATGCTCATGGCCAAA	288	335	223	153
2810403A07Rik	ENSMUSG00000028060	GTTGGCGGCAGGAAGAGAAG	164	336	2	0
2810408A11Rik	ENSMUSG00000018570	GACTATGGCTTTATGAAGG	631	666	415	602
2810408A11Rik	ENSMUSG00000018570	GCTGAATTGGACCAGGACTG	555	852	203	138
2810408A11Rik	ENSMUSG00000018570	GGAGGCTAAAGTGTACAGCT	298	233	112	80
2810408A11Rik	ENSMUSG00000018570	GGCTGCAGGACACCGATG	427	507	368	41
2810408A11Rik	ENSMUSG00000018570	GGGACATCTTTCACGGAG	470	554	328	96
2810408A11Rik	ENSMUSG00000018570	GGGTTCCCGGAATGCAAGA	594	530	470	179
2810459M11Rik	ENSMUSG00000026227	GAAAACGAGCGGCGAGCGAA	68	147	78	56
2810459M11Rik	ENSMUSG00000026227	GCGGCGCCGCGACTCCCGGG	126	123	99	6
2810459M11Rik	ENSMUSG00000026227	GCGTCATCCGCACCCGTGT	221	189	110	104
2810459M11Rik	ENSMUSG00000026227	GGCACAGCACGAAAACGAG	125	172	85	57
2810459M11Rik	ENSMUSG00000026227	GTGAGGGCGCCGCGCTGGT	93	100	63	41
2810459M11Rik	ENSMUSG00000026227	GTTTTCGTGCTGTGCCGCGT	61	164	114	117
2810474O19Rik	ENSMUSG00000032712	GACACATCAAGGAAGTCA	446	533	852	811
2810474O19Rik	ENSMUSG00000032712	GAGTGCACTTCTGAACTCTG	719	588	581	782
2810474O19Rik	ENSMUSG00000032712	GCATTGGACAATTCTCTG	260	405	854	1084
2810474O19Rik	ENSMUSG00000032712	GGTACTTTTCCAGAATGTAA	1085	1280	1109	1824
2810474O19Rik	ENSMUSG00000032712	GGTTGCTTCTGTATGGGA	607	869	522	1372
2810474O19Rik	ENSMUSG00000032712	GTTTCACAGCCACTTCTGAG	400	581	602	522
2900011O08Rik	ENSMUSG00000044117	GAAGCAGGAGCTGCAGAACT	167	274	148	353
2900011O08Rik	ENSMUSG00000044117	GAGACAGCATGGAAAGCGGA	346	397	452	146
2900011O08Rik	ENSMUSG00000044117	GAGACCAGCATGATGCCAG	375	313	256	283
2900011O08Rik	ENSMUSG00000044117	GAGGAGATCGAGCTGGAGA	505	771	373	176
2900011O08Rik	ENSMUSG00000044117	GCATGGAAAGCGGAGGGACT	395	509	170	204
2900011O08Rik	ENSMUSG00000044117	GGATGACATTCAGCTCTGCA	977	1346	1688	1028
2900026A02Rik	ENSMUSG00000051339	GAGTAAGCGAAGCCGTCGCA	352	494	243	214
2900026A02Rik	ENSMUSG00000051339	GAGTCCACAGATGGCCCAGA	608	821	308	236
2900026A02Rik	ENSMUSG00000051339	GCCATCTGTGGACTCCAGCT	128	69	174	125
2900026A02Rik	ENSMUSG00000051339	GGAGTCCACAGATGGCCCAG	372	976	635	267
2900026A02Rik	ENSMUSG00000051339	GGGCAGACCAGCACCAGAA	393	254	356	383
2900026A02Rik	ENSMUSG00000051339	GTCAGTATCCTTGGCCTCAG	98	116	73	0
2900092C05Rik	ENSMUSG00000030385	GAAACTTCTAAATCTTCTA	735	673	394	172
2900092C05Rik	ENSMUSG00000030385	GAAACTTCTAAATCTTCTAT	327	669	521	347
2900092C05Rik	ENSMUSG00000030385	GCTGGGATTATTACTTCTGT	487	776	327	73
2900092C05Rik	ENSMUSG00000030385	GGCAAGCAGACATGAAGT	74	44	87	10
2900092C05Rik	ENSMUSG00000030385	GTATAAAGCTCATCTGCATA	331	353	442	161
2900092C05Rik	ENSMUSG00000030385	GTATTGCAAGTAAGCCTCT	204	210	148	2
3110002H16Rik	ENSMUSG00000024410	GAACTTGGGAAGCTTCGACA	700	599	419	225
3110002H16Rik	ENSMUSG00000024410	GACGTCTAACAGCACGGGAG	245	33	32	143
3110002H16Rik	ENSMUSG00000024410	GAGAGTGATGGCGCAGGAAG	479	973	490	445
3110002H16Rik	ENSMUSG00000024410	GCAATGTCTCGTTCTGAA	355	881	605	504
3110002H16Rik	ENSMUSG00000024410	GGCTGTGCAGAGGACTGCGA	349	561	645	197
3110002H16Rik	ENSMUSG00000024410	GTCTAACAGCACGGGAGCGG	94	41	45	27
3110009E18Rik	ENSMUSG00000026388	GCTTTCACCAGGACGAGA	187	473	371	267
3110009E18Rik	ENSMUSG00000026388	GGTGGCAGGCTGGTCCTCAA	270	375	234	114
3110009E18Rik	ENSMUSG00000026388	GTAATTTCTGAGGGGCGG	395	390	182	128
3110009E18Rik	ENSMUSG00000026388	GTATTTGTAATTTCTGAG	348	667	246	209
3110009E18Rik	ENSMUSG00000026388	GTGGCAGGCTGGTCCTCAAA	531	523	270	143
3110035E14Rik	ENSMUSG00000067879	GCGTTGAGGCAGTAGCTCCA	557	799	479	489
3110035E14Rik	ENSMUSG00000067879	GGCCAGTCTGCAACCATCTG	757	739	546	371
3110035E14Rik	ENSMUSG00000067879	GGGACACAGGTGACCGCAGA	416	625	423	68
3110035E14Rik	ENSMUSG00000067879	GGTCTGGAGGGCGTTTTGGT	199	157	155	329
3110035E14Rik	ENSMUSG00000067879	GTAGCTCCAGGGGCCTTGG	356	685	374	283
3110035E14Rik	ENSMUSG00000067879	GTTGAGGCAGTAGCTCCAG	483	559	246	118
3110040N11Rik	ENSMUSG00000025102	GAGCACTGAGGCCGTTGGTG	823	1029	710	212
3110040N11Rik	ENSMUSG00000025102	GATCTGAGCACTGAGGCCGT	86	202	36	181
3110040N11Rik	ENSMUSG00000025102	GCTATGGTGACAAAACCTTT	363	268	136	65
3110040N11Rik	ENSMUSG00000025102	GGAGCCAGGTTTGGCATGAA	565	607	485	260
3110040N11Rik	ENSMUSG00000025102	GGTTTGGCATGAATGGCTA	537	518	327	482
3110040N11Rik	ENSMUSG00000025102	GTTCTGTCTGGAGCCAGGTT	141	197	22	55
3110043O21Rik	ENSMUSG00000028300	GAATTTCTCCATTTAGAGTG	668	836	668	299
3110043O21Rik	ENSMUSG00000028300	GACTTCCCCAGTAAGCAT	524	379	353	427
3110043O21Rik	ENSMUSG00000028300	GCAAAGGTAGCCGCCAACAA	411	473	243	235
3110043O21Rik	ENSMUSG00000028300	GCTCACACCTGCAGACCTG	149	228	49	1
3110043O21Rik	ENSMUSG00000028300	GGGGAAGTCATTCCTGTAA	410	505	285	207
3110043O21Rik	ENSMUSG00000028300	GTCTTGGAAGGCACAGAG	24	117	15	17
3110062M04Rik	ENSMUSG00000046806	GAAGCTGAAATGGTAGACG	763	930	1532	1044
3110062M04Rik	ENSMUSG00000046806	GCATGAATGAAGCTGAAA	418	592	336	335
3110062M04Rik	ENSMUSG00000046806	GGAAGCAGACAGCCGCCT	517	229	303	671
3110062M04Rik	ENSMUSG00000046806	GGCGGCTGTCTGCTTCCTTG	167	507	225	71
3110062M04Rik	ENSMUSG00000046806	GGGCTGTCATCCAAGAGGGG	410	809	274	210
3110062M04Rik	ENSMUSG00000046806	GGGGCTGTCATCCAAGAG	319	292	145	14
3110082I17Rik	ENSMUSG00000053553	GAGAAGAAACGGCTGAGGG	1153	1239	574	864
3110082I17Rik	ENSMUSG00000053553	GAGTTGTCCCCAGAGGAG	717	1020	560	255
3110082I17Rik	ENSMUSG00000053553	GCCCTGAGTTGTCCCCAG	802	890	580	279
3110082I17Rik	ENSMUSG00000053553	GCTGCTACACAGACTGCCA	1429	1956	1091	658
3110082I17Rik	ENSMUSG00000053553	GGAAGAAGGAAGAGAAGAAA	587	910	14	13
3110082I17Rik	ENSMUSG00000053553	GGAGAGGAGAGTCTTGGAA	959	700	442	633
3110082J24Rik	ENSMUSG00000086815	GAGCGCCGCTTCGGCCCAGG	282	329	52	46
3110082J24Rik	ENSMUSG00000086815	GCCGTCCCGGGACCCCGA	477	403	108	99
3110082J24Rik	ENSMUSG00000086815	GGCCAGTCCCGCGCAGCT	89	151	28	120
3110082J24Rik	ENSMUSG00000086815	GGCCGTCGGGGTCCCGGGA	289	368	40	106
3110082J24Rik	ENSMUSG00000086815	GGCTGATGCCCCGTGGAAGG	556	529	294	122
3110082J24Rik	ENSMUSG00000086815	GTGACTCCCGAGGCTCAGCT	106	269	76	129
3300002I08Rik	ENSMUSG00000063364	GACCCGCAGCACACAAGTTA	623	811	471	548
3300002I08Rik	ENSMUSG00000063364	GCATGTTCCGTGTGCCGCCG	536	559	445	110
3300002I08Rik	ENSMUSG00000063364	GCTCAGGCAAGTCCCGACA	329	507	509	380
3300002I08Rik	ENSMUSG00000063364	GTGCTACCTTGTTGCAACTT	414	539	300	20
3425401B19Rik	ENSMUSG00000071540	GAAGTCTGTGCATCTCGG	636	867	453	804
3425401B19Rik	ENSMUSG00000071540	GCTCAAATGAGCCAGCCACA	554	548	550	78
3425401B19Rik	ENSMUSG00000071540	GGAAGGAGTGGATTCCAAGG	622	643	152	113
3425401B19Rik	ENSMUSG00000071540	GGCCTTTCTGACCGTCAGGA	749	610	261	175
3425401B19Rik	ENSMUSG00000071540	GGCTGGCTCATTTGAGCCA	66	15	142	15
3425401B19Rik	ENSMUSG00000071540	GTGGGTGTCCCACGACTCAA	318	327	385	188
3632451O06Rik	ENSMUSG00000036242	GACATCCTGTAGCCAAGGTG	529	673	389	345
3632451O06Rik	ENSMUSG00000036242	GATTGTCACCAAATACTTGG	553	504	757	542
3632451O06Rik	ENSMUSG00000036242	GCAGTCACAGACGTAACACA	500	382	262	262
3632451O06Rik	ENSMUSG00000036242	GCTTTCCCAAAGGTGGAA	84	44	20	9
3632451O06Rik	ENSMUSG00000036242	GGATGTCAAGCTTTCCCAA	369	398	167	554
3632451O06Rik	ENSMUSG00000036242	GTTAACATGACCTTGGAA	306	445	249	118
3830406C13Rik	ENSMUSG00000033111	GAAACCTCCGACTCTTGA	450	539	724	394
3830406C13Rik	ENSMUSG00000033111	GAAGCAGTCTCAGTGGCT	99	131	109	24
3830406C13Rik	ENSMUSG00000033111	GCAGTCTCAGTGGCTTGG	493	700	317	174
3830406C13Rik	ENSMUSG00000033111	GGACATAGATGCTGCAGAGG	469	556	300	138
3830406C13Rik	ENSMUSG00000033111	GGAGATGAAAACACAGAA	432	506	268	445
3830406C13Rik	ENSMUSG00000033111	GGAGATGAAAACACAGAAA	442	606	152	75
3830417A13Rik	ENSMUSG00000031179	GCCATGGGTTCTATTTCAG	250	104	166	208
3830417A13Rik	ENSMUSG00000031179	GCCCCTGAAATAGAACCCA	583	730	343	96
3830417A13Rik	ENSMUSG00000031179	GCTTGTTAAGTTTCGAAGGA	427	438	263	422
3830417A13Rik	ENSMUSG00000031179	GGACCCTATAGCTGAGGCAG	441	775	373	471
3830417A13Rik	ENSMUSG00000031179	GGTGTTGACATGTTGGAAG	485	430	360	296
3830417A13Rik	ENSMUSG00000031179	GTGCTCCTCATAATCTCCCA	436	685	406	307
4430402I18Rik	ENSMUSG00000064202	GATCTGTCTCAAAATCTCA	621	847	322	420
4430402I18Rik	ENSMUSG00000064202	GATTCAGAAGGTAGACTCCA	827	1139	758	320
4430402I18Rik	ENSMUSG00000064202	GATTCTGACCAACTCCCCAA	497	821	219	714
4430402I18Rik	ENSMUSG00000064202	GCACCTCCCTCTGCATGCCA	895	1602	566	395
4430402I18Rik	ENSMUSG00000064202	GCTCTGTTGAATCACAACA	301	455	496	204
4430402I18Rik	ENSMUSG00000064202	GGGAACACACATTCTAGGA	107	199	122	64
4833420G17Rik	ENSMUSG00000062822	GAGAAATTCAGAGCCGCA	271	327	85	32
4833420G17Rik	ENSMUSG00000062822	GCAAGGAGAGAGCTGCAGCG	268	482	188	183
4833420G17Rik	ENSMUSG00000062822	GCTGCAGCTCTCTCCTTG	588	702	525	1020
4833420G17Rik	ENSMUSG00000062822	GGAGGTTTCTGTCCTTCCCA	436	563	273	177
4833420G17Rik	ENSMUSG00000062822	GTCCTGAAGAAAGAGGAA	195	268	170	221
4833420G17Rik	ENSMUSG00000062822	GTCTGTTGCCGCCTGTCCAG	159	192	70	1
4833423E24Rik	ENSMUSG00000075217	GACAGCAAATGGAAAAGTGG	297	573	281	91
4833423E24Rik	ENSMUSG00000075217	GATCTTGGAAATCTCAGCA	398	597	561	336
4833423E24Rik	ENSMUSG00000075217	GATGCGTGTCATGGAGACA	229	267	55	144
4833423E24Rik	ENSMUSG00000075217	GGACTTCTTAAACATGGAA	407	751	328	216
4833423E24Rik	ENSMUSG00000075217	GGAGGTCTATGAAAAGCAGG	442	554	512	117
4833423E24Rik	ENSMUSG00000075217	GGGCTGGCAAGCATCCAGG	478	348	256	84
4833427G06Rik	ENSMUSG00000032057	GACCCGAGGCAGCAGTCAG	478	661	204	219
4833427G06Rik	ENSMUSG00000032057	GAGCTGAGATTCGGTAGTG	548	586	405	207
4833427G06Rik	ENSMUSG00000032057	GCAGTCAGAGGCTACCGG	428	602	395	90
4833427G06Rik	ENSMUSG00000032057	GGTCAGCACGAGCTGAGATT	54	79	75	3
4833427G06Rik	ENSMUSG00000032057	GGTGAACACCAGTAATCCA	731	862	389	359
4833427G06Rik	ENSMUSG00000032057	GGTGAACACCAGTAATCCAG	767	761	461	189
4833439L19Rik	ENSMUSG00000025871	GCTGGCTACACACCCCATA	577	467	392	227
4833439L19Rik	ENSMUSG00000025871	GCTGGCTACACACCCCATAA	363	376	156	35
4833439L19Rik	ENSMUSG00000025871	GCTTAGGGGACGCGTGAG	428	507	301	21
4833439L19Rik	ENSMUSG00000025871	GGAGACCAAGTACCTTCGAG	539	330	400	584
4833439L19Rik	ENSMUSG00000025871	GGGATGCTGCCCATGTCCGA	221	457	173	77
4833439L19Rik	ENSMUSG00000025871	GGGCGCTTACTTGTGATCA	718	485	244	2279
4921501E09Rik	ENSMUSG00000023350	GACAGTGAATGATGTCGG	258	316	212	7
4921501E09Rik	ENSMUSG00000023350	GAGCAACTCTTCTAACCAAA	559	751	399	1282
4921501E09Rik	ENSMUSG00000023350	GAGGGCATGATGCTCTCAAG	536	448	105	485
4921501E09Rik	ENSMUSG00000023350	GCCTCACAGTCTGGGCAG	0	11	0	0
4921501E09Rik	ENSMUSG00000023350	GGATTTGGTGAATAGAGGTA	473	964	277	303
4921501E09Rik	ENSMUSG00000023350	GGCCGCACTCAATCATGAAG	96	186	121	2
4921504E06Rik	ENSMUSG00000026734	GAAAGATTTGACTCAATCCA	654	1085	855	1864
4921504E06Rik	ENSMUSG00000026734	GAGCTTGAGGAAGAATCA	740	809	620	635
4921504E06Rik	ENSMUSG00000026734	GATGCCATAGCTATTATCAA	779	774	187	123
4921504E06Rik	ENSMUSG00000026734	GATTGAGTCAAATCTTTCAA	1113	903	1113	597
4921504E06Rik	ENSMUSG00000026734	GCAGTCTGTCTGAGTAGCA	191	387	152	22
4921504E06Rik	ENSMUSG00000026734	GCTTGAGGAAGAATCACGGA	417	624	351	215
4921507P07Rik	ENSMUSG00000029828	GCAGAGCTCATTGTATCCCA	138	228	170	25
4921507P07Rik	ENSMUSG00000029828	GGATACAATGAGCTCTGCAA	505	844	402	375
4921507P07Rik	ENSMUSG00000029828	GGCCTGTGTTCTTCGGGA	627	619	746	11412
4921507P07Rik	ENSMUSG00000029828	GGTCGGAAACACGGAGCCA	607	675	482	414
4921507P07Rik	ENSMUSG00000029828	GGTGCCGATAGAGAATATGG	615	1087	274	152
4921507P07Rik	ENSMUSG00000029828	GTATCCCATGGATTCACAG	463	531	377	228
4921509C19Rik	ENSMUSG00000061525	GAGCAGAATTGAAGAGTT	368	577	435	174
4921509C19Rik	ENSMUSG00000061525	GATTTCATGATTTCAATTT	594	712	405	378
4921509C19Rik	ENSMUSG00000061525	GCACAGTCTGACGCCTGCCA	516	740	506	3440
4921509C19Rik	ENSMUSG00000061525	GGGTGCACTCTCCTTTCGAT	412	421	332	181
4921509C19Rik	ENSMUSG00000061525	GGTGCTCATGGGTGTCAT	164	295	146	135
4921509C19Rik	ENSMUSG00000061525	GTTAAGGCAGCGTCTTCAA	312	249	64	62
4921517D22Rik	ENSMUSG00000049902	GAAGTAGATCTGACATGGA	801	1040	599	595
4921517D22Rik	ENSMUSG00000049902	GACATTCAGGGTTTTCTCAA	670	684	576	356
4921517D22Rik	ENSMUSG00000049902	GAGCTGTATACCTGATCCAA	573	286	250	68
4921517D22Rik	ENSMUSG00000049902	GGCAATGAGCGCCTCCCTG	245	287	88	44
4921517D22Rik	ENSMUSG00000049902	GGTGAAGTAGATCTGACA	442	440	484	168
4921517D22Rik	ENSMUSG00000049902	GTCTGTATGACCACAGGG	220	335	206	105
4921524J17Rik	ENSMUSG00000036934	GCACTCGGGGCACGATTTGG	196	319	281	215
4921524J17Rik	ENSMUSG00000036934	GCCCACCTGTTGGTCGCACT	95	255	88	1
4921524J17Rik	ENSMUSG00000036934	GCGTGTAAATCATGTCCCTG	357	543	133	88
4921524J17Rik	ENSMUSG00000036934	GGAGGCGAACAGAGAGAGTT	327	213	85	133
4921524J17Rik	ENSMUSG00000036934	GTCGCACTCGGGGCACGATT	82	53	80	1
4921524L21Rik	ENSMUSG00000039540	GATGCGCTGTAGGATTCAG	332	509	265	171
4921524L21Rik	ENSMUSG00000039540	GCAGTCATGTTCAAATCATG	281	315	124	110
4921524L21Rik	ENSMUSG00000039540	GGCTTTCCATGTTTCCAAA	476	530	273	255
4921524L21Rik	ENSMUSG00000039540	GGTCACATCAAGCTTCTGAG	485	758	378	396
4921524L21Rik	ENSMUSG00000039540	GTCATGTTCAAATCATGGGG	23	27	48	6
4921524L21Rik	ENSMUSG00000039540	GTTAAACACAGGAATCAGTG	446	772	220	171
4921530L21Rik	ENSMUSG00000034689	GAACTGGTTGTCCATCCGAA	365	392	526	499
4921530L21Rik	ENSMUSG00000034689	GATGGACAACCAGTTCATCA	578	769	561	519
4921530L21Rik	ENSMUSG00000034689	GCAGAACCAGCTACTCCGGA	525	534	196	396
4921530L21Rik	ENSMUSG00000034689	GGCAACAGAATCGAGCCA	179	224	145	53
4921530L21Rik	ENSMUSG00000034689	GGGAGAGGAACCGCATCCTA	794	553	464	386
4921530L21Rik	ENSMUSG00000034689	GGTTCTGCTGCCGTAGGATG	201	274	113	1
4921536K21Rik	ENSMUSG00000020434	GATCTACTTCCTGCGGCCG	402	331	178	327
4921536K21Rik	ENSMUSG00000020434	GATCTGTGGTTGGACGTGG	819	545	222	239
4921536K21Rik	ENSMUSG00000020434	GGAAGTTCGAACCAGAAG	347	559	281	160
4921536K21Rik	ENSMUSG00000020434	GGCCTTCTGGGCTGTGTAG	250	414	231	11
4921536K21Rik	ENSMUSG00000020434	GGGCTCGGATTACAGGAA	520	621	200	685
4921536K21Rik	ENSMUSG00000020434	GTAGATCTGTGGTTGGACG	257	300	113	25
4921539E11Rik	ENSMUSG00000028520	GAATCCAATGCTAGTAAGA	784	570	623	362
4921539E11Rik	ENSMUSG00000028520	GAGTGGTCTGTAGAATGCA	897	1045	597	312
4921539E11Rik	ENSMUSG00000028520	GGTGTTTAGACCAAAGCTG	425	847	320	96
4921539E11Rik	ENSMUSG00000028520	GTACTAGAATCTGCTGAG	636	759	360	61
4921539E11Rik	ENSMUSG00000028520	GTGGAAAAGGCAGGGGAT	52	121	95	4
4921539E11Rik	ENSMUSG00000028520	GTTTTCCTTCTTACTAGCAT	574	409	232	258
4922502D21Rik	ENSMUSG00000047720	GAAGAAAGTGCTGACCCTT	383	348	177	147
4922502D21Rik	ENSMUSG00000047720	GACCCTTTGGACCCTGCT	259	441	177	51
4922502D21Rik	ENSMUSG00000047720	GCAACAGCACCTCCTAGCA	214	124	121	123
4922502D21Rik	ENSMUSG00000047720	GCGTTCATGGCTTGTCTG	201	457	266	463
4922502D21Rik	ENSMUSG00000047720	GCTGTTGCTGTTCTTCTTTG	954	527	634	102
4922502D21Rik	ENSMUSG00000047720	GTAGTTTGTTCCAGTCTTTA	739	898	608	707
4930402F06Rik	ENSMUSG00000079421	GAAGCATCCAGTTACCGTG	746	839	559	932
4930402F06Rik	ENSMUSG00000079421	GAGGTGGCAAGATATCAGCA	986	1331	731	1572
4930402F06Rik	ENSMUSG00000079421	GCAAACACGATCAACCCCA	671	629	322	309
4930402F06Rik	ENSMUSG00000079421	GTTCTTCATGGTCAACCAGA	640	556	846	264
4930402F06Rik	ENSMUSG00000079421	GTTGACCATGAAGAACCTAT	113	251	172	188
4930402F06Rik	ENSMUSG00000079421	GTTGGTCCACACAATCGGAG	483	757	330	182
4930402H24Rik	ENSMUSG00000027309	GAAAGTTCCAGCAGGAAA	270	469	538	256
4930402H24Rik	ENSMUSG00000027309	GACCGAAGTAGCTTCTGAA	599	782	514	60
4930402H24Rik	ENSMUSG00000027309	GCACCAGGTGCCCTTCAGAA	362	746	407	467
4930402H24Rik	ENSMUSG00000027309	GCTCAGTGTGTCTCACCAAA	353	336	230	196
4930402H24Rik	ENSMUSG00000027309	GCTTTAACTTCCCTTCTGAA	615	562	340	474
4930402H24Rik	ENSMUSG00000027309	GTGGAATGTCTACAGCAGGA	529	474	277	319
4930402K13Rik	ENSMUSG00000045797	GAGATGACCCCACACAGTG	299	521	156	113
4930402K13Rik	ENSMUSG00000045797	GATGACTTCAGAAAAGCCA	788	807	759	367
4930402K13Rik	ENSMUSG00000045797	GCTGAAGTTGCCCACCTCCG	360	365	270	156
4930402K13Rik	ENSMUSG00000045797	GCTGTCTTAAGTGACCGA	420	406	182	114
4930402K13Rik	ENSMUSG00000045797	GGTGTTGCTTCTCCACGG	315	464	142	2
4930402K13Rik	ENSMUSG00000045797	GTGTCGGTGTTGCTTCTCCA	324	385	153	429
4930404N11Rik	ENSMUSG00000020234	GACTACGTGTCCCTGGAG	157	476	305	84
4930404N11Rik	ENSMUSG00000020234	GAGTTCAAGGGTGCCTGA	620	548	387	127
4930404N11Rik	ENSMUSG00000020234	GGAAATTCACGCCCATGGGA	672	785	274	222
4930404N11Rik	ENSMUSG00000020234	GGGCGTGAATTTCCAGCGCA	84	118	59	48
4930404N11Rik	ENSMUSG00000020234	GGGTGCCTGAGGGAACAGA	573	650	209	97
4930404N11Rik	ENSMUSG00000020234	GTCGGGGAAGTAGAGTTCAA	145	293	80	60
4930407I10Rik	ENSMUSG00000075524	GAAAGAGGAATGTCACCA	544	770	308	338
4930407I10Rik	ENSMUSG00000075524	GAGTGCTTGGAGCACCCACA	480	621	473	562
4930407I10Rik	ENSMUSG00000075524	GCAGATTGCCACAGCACCG	323	390	278	308
4930407I10Rik	ENSMUSG00000075524	GCTGGCACCAACGTATGAGA	287	375	249	172
4930407I10Rik	ENSMUSG00000075524	GGAACAGGCTAAAGCCCTG	598	540	447	244
4930407I10Rik	ENSMUSG00000075524	GTTCTTTGGCATATAGCCA	533	956	483	549
4930415L06Rik	ENSMUSG00000035387	GAAGCTAAGAACCACGGCA	704	588	233	261
4930415L06Rik	ENSMUSG00000035387	GCACTGTTCTTAGAAAATGA	128	262	254	54
4930415L06Rik	ENSMUSG00000035387	GCTTTGGCTGATCCAAAGCA	226	278	130	148
4930415L06Rik	ENSMUSG00000035387	GGAAATGTATTGCCATGCCG	648	643	237	123
4930415L06Rik	ENSMUSG00000035387	GGTCTGAAGCTAAGAACCA	661	506	441	113
4930415L06Rik	ENSMUSG00000035387	GTGCCCTATCAGAAACAACA	614	544	411	326
4930415O20Rik	ENSMUSG00000022993	GAAGGATGAAGTGCCCACA	331	616	172	583
4930415O20Rik	ENSMUSG00000022993	GCACCAGAACAGCCATGAG	422	447	449	56
4930415O20Rik	ENSMUSG00000022993	GCTCCTCAGTAAAGACTGA	581	865	439	142
4930415O20Rik	ENSMUSG00000022993	GTACCAGGAAGCTGTGCGAA	340	360	309	66
4930430A15Rik	ENSMUSG00000027157	GACAGAGACTTTAAGGAA	475	520	606	394
4930430A15Rik	ENSMUSG00000027157	GATGGGACTCAAAAGATA	743	833	685	619
4930430A15Rik	ENSMUSG00000027157	GCCTGGTGGATCTTTCTGAG	647	519	415	238
4930430A15Rik	ENSMUSG00000027157	GGGACATCGCAGAAACCCAA	720	714	717	538
4930430A15Rik	ENSMUSG00000027157	GGTGCTGATCCAAACCGAA	606	592	350	526
4930430A15Rik	ENSMUSG00000027157	GTGTGCATATTATTGAAGCA	259	370	113	67
4930430F08Rik	ENSMUSG00000046567	GAGTGCTGGATACCAGCAA	429	566	271	239
4930430F08Rik	ENSMUSG00000046567	GAGTTTCACTGGAACACTG	448	541	333	252
4930430F08Rik	ENSMUSG00000046567	GATGCAGACGTGTACAATG	759	640	527	193
4930430F08Rik	ENSMUSG00000046567	GCAATATTGCTGGCACTCGT	407	311	153	60
4930430F08Rik	ENSMUSG00000046567	GCCAGTGCCTGATGAAAA	133	77	55	65
4930430F08Rik	ENSMUSG00000046567	GGTTGGGTACCAGTAGAGAA	703	889	423	384
4930432K21Rik	ENSMUSG00000008129	GAAGTCCAGACACAGCCAGA	888	1063	720	1022
4930432K21Rik	ENSMUSG00000008129	GAGTATATGTGGGGACAGAG	595	462	249	345
4930432K21Rik	ENSMUSG00000008129	GCTCCTTCTGTAGAGCTAGG	770	1122	590	1998
4930432K21Rik	ENSMUSG00000008129	GCTGCTGCTGAAGGCAGGG	338	206	202	137
4930432K21Rik	ENSMUSG00000008129	GGAAAGAGATGCCCAAGGAG	168	388	413	89
4930432K21Rik	ENSMUSG00000008129	GGAACCCTTTCAAAGGAG	439	938	483	170
4930432M17Rik	ENSMUSG00000074248	GACACTCAGCCACTGTTGGG	699	796	212	132
4930432M17Rik	ENSMUSG00000074248	GAGTGTCAGTCACTGGGAG	458	396	352	288
4930432M17Rik	ENSMUSG00000074248	GCCACTGTTGGGTGGACA	65	375	157	59
4930432M17Rik	ENSMUSG00000074248	GCGTAGAGCCTTCAAGAG	103	302	62	46
4930432M17Rik	ENSMUSG00000074248	GTCGAGTATGCTGTCACAA	146	67	11	1
4930432M17Rik	ENSMUSG00000074248	GTTTGAAGTCCATCAAGGTT	189	278	128	21
4930433I11Rik	ENSMUSG00000091692	GCTCCATCAATCAACTCAG	392	550	165	494
4930433I11Rik	ENSMUSG00000091692	GGAGCTGGAGGCAAGGCG	282	376	61	1
4930433I11Rik	ENSMUSG00000091692	GGCAGGGCTATTGACAACA	347	433	29	38
4930433I11Rik	ENSMUSG00000091692	GGGCAAGACAAGACCAAA	540	514	208	151
4930433I11Rik	ENSMUSG00000091692	GTACCCTTATAGGCATCCCG	308	561	98	0
4930433I11Rik	ENSMUSG00000091692	GTCTTCCTCTGGGAAACCG	69	154	53	26
4930435E12Rik	ENSMUSG00000022798	GAGCGCAGACTATCTGAG	515	542	186	163
4930435E12Rik	ENSMUSG00000022798	GAGGTTCTGAACATGCTG	1013	776	377	535
4930435E12Rik	ENSMUSG00000022798	GATTGCCTGGCCATGCAGAG	411	418	317	68
4930435E12Rik	ENSMUSG00000022798	GCACTGACTATTTATCAGCA	751	1034	771	709
4930435E12Rik	ENSMUSG00000022798	GCTTAGTGAGGATCTAGAAA	552	596	569	391
4930435E12Rik	ENSMUSG00000022798	GGCCGAAGAACTTCTGAAG	253	219	192	84
4930444G20Rik	ENSMUSG00000069712	GAACCCCTAGAGTTGACCGA	362	435	96	109
4930444G20Rik	ENSMUSG00000069712	GAGAGAACATCCTAGCAA	312	389	230	237
4930444G20Rik	ENSMUSG00000069712	GAGCAGGTTGTAACTGGG	981	684	439	169
4930444G20Rik	ENSMUSG00000069712	GCCAGGATGGAACAGGGA	390	408	191	159
4930444G20Rik	ENSMUSG00000069712	GCTTATTCCCCAATAAGG	700	578	504	329
4930444G20Rik	ENSMUSG00000069712	GGTATTTAAAGAGCCTGGCA	285	262	6	85
4930444P10Rik	ENSMUSG00000067795	GCCATACTGCACGACTCCT	477	442	335	468
4930444P10Rik	ENSMUSG00000067795	GCTTTCTGTTTGAGAGCAGT	523	967	826	2242
4930444P10Rik	ENSMUSG00000067795	GGAACCCGTTAGCAGTCT	120	130	99	246
4930444P10Rik	ENSMUSG00000067795	GTTGGAGGAAGGCAGTTT	210	285	254	127
4930444P10Rik	ENSMUSG00000067795	GTTGTCCAGGTTGCTTCTGG	745	975	309	337
4930444P10Rik	ENSMUSG00000067795	GTTTGAGAGCAGTTGGAGGA	540	573	596	197
4930447A16Rik	ENSMUSG00000022288	GACTGATGCAAAGCTCTCA	729	631	428	220
4930447A16Rik	ENSMUSG00000022288	GCAAAGCTCTCAAGGCCCG	123	244	254	55
4930447A16Rik	ENSMUSG00000022288	GCAAAGCTCTCAAGGCCCGT	342	319	356	358
4930447A16Rik	ENSMUSG00000022288	GGAGCTATAAATTCACCA	358	612	246	130
4930447A16Rik	ENSMUSG00000022288	GGTCATAAATTATTGCATGA	675	781	688	222
4930447A16Rik	ENSMUSG00000022288	GTGCATCCTCCCCAACGCA	314	560	329	321
4930447C04Rik	ENSMUSG00000021098	GATCTTTTGGTAAAATTGT	561	542	220	176
4930447C04Rik	ENSMUSG00000021098	GCTATAAACAAAGTAGATG	599	537	493	263
4930447C04Rik	ENSMUSG00000021098	GGAGAAAGAAGCAGATGATA	507	836	302	326
4930447C04Rik	ENSMUSG00000021098	GTCCATTTAGTCAGAGAT	223	403	196	2
4930447C04Rik	ENSMUSG00000021098	GTCTTTCTCATTGGTTTCT	251	144	151	157
4930447C04Rik	ENSMUSG00000021098	GTGTTTCTGAGTATTTTAGT	232	211	105	108
4930451I11Rik	ENSMUSG00000045989	GAGATGGAACCCGGCCCT	211	196	65	211
4930451I11Rik	ENSMUSG00000045989	GAGCTAGCCTTCTTGCTG	804	785	442	1391
4930451I11Rik	ENSMUSG00000045989	GCCGGGTTCCATCTCTTCTG	825	437	259	431
4930451I11Rik	ENSMUSG00000045989	GCCTGTTTACAACTTGCTG	873	835	518	340
4930451I11Rik	ENSMUSG00000045989	GGGTCTGGCTCCTGAAACCG	212	365	390	58
4930451I11Rik	ENSMUSG00000045989	GGTCTGGCTCCTGAAACCGA	273	540	213	58
4930452B06Rik	ENSMUSG00000021747	GAGAGGAGTGTTAACAGTA	747	779	742	619
4930452B06Rik	ENSMUSG00000021747	GCCAGCAGCCTACAGAAGAG	212	182	263	25
4930452B06Rik	ENSMUSG00000021747	GCCTTGCTGGCTGACCAGCA	261	287	91	425
4930452B06Rik	ENSMUSG00000021747	GTATTTATCAACAGTCCATA	245	415	253	537
4930452B06Rik	ENSMUSG00000021747	GTGGAGAAGTCCTGTCCCAG	219	292	142	54
4930452B06Rik	ENSMUSG00000021747	GTTGCAAGTTGACAGCTTCG	529	732	655	175
4930453N24Rik	ENSMUSG00000059920	GAGCCAGTTACAAAGACGG	491	419	412	146
4930453N24Rik	ENSMUSG00000059920	GCAGAGCCAGTTACAAAGA	410	242	199	272
4930453N24Rik	ENSMUSG00000059920	GGAAGATAAAGAAGCTGAAA	186	163	72	28
4930453N24Rik	ENSMUSG00000059920	GGCCCACCTCAAGATGACTG	775	1145	490	265
4930453N24Rik	ENSMUSG00000059920	GGTTGGTGACGGTGTCGCAA	548	544	361	111
4930453N24Rik	ENSMUSG00000059920	GTATTTGGCAAAGCAAGGGG	405	610	393	123
4930474N05Rik	ENSMUSG00000096405	GAAATATAGAGACAAAGAAG	403	799	400	252
4930474N05Rik	ENSMUSG00000096405	GATGGGAGACTCTCTACG	519	350	361	262
4930474N05Rik	ENSMUSG00000096405	GGTCTCCTTCCTGCAGTGA	195	164	91	283
4930474N05Rik	ENSMUSG00000096405	GGTGCCTTCACTGCAGGA	874	1075	279	292
4930474N05Rik	ENSMUSG00000096405	GTGCCTCCAGACACTTCCA	269	394	231	292
4930474N05Rik	ENSMUSG00000096405	GTGGCCATTTTCCAGAAA	259	359	196	283
4930480E11Rik	ENSMUSG00000035651	GAAGACCACAATACAAGT	241	384	175	210
4930480E11Rik	ENSMUSG00000035651	GAATCAGAGAAAGCTACCCA	770	859	425	318
4930480E11Rik	ENSMUSG00000035651	GACATCCACTCCTTTCATGG	572	848	403	204
4930480E11Rik	ENSMUSG00000035651	GGGGAAAACAGTCCCCTGGA	569	845	422	2815
4930480E11Rik	ENSMUSG00000035651	GGTCCTCCATGAAAGGAG	309	401	290	167
4930480E11Rik	ENSMUSG00000035651	GTTGGATCACTTGTCTCAGA	264	172	85	165
4930486L24Rik	ENSMUSG00000050345	GAAGTCATGCTTCCCCTCA	827	717	525	2456
4930486L24Rik	ENSMUSG00000050345	GACAAATGTTCAAGAAAACA	226	207	409	309
4930486L24Rik	ENSMUSG00000050345	GCACTAAAAGCCCAACTAG	291	547	239	117
4930486L24Rik	ENSMUSG00000050345	GCATAATTGGGAATACCTTG	846	1068	495	165
4930486L24Rik	ENSMUSG00000050345	GTGCAACTGGATCCCTAGA	381	413	320	148
4930486L24Rik	ENSMUSG00000050345	GTTCAATGGAATGAATGG	503	505	253	443
4930502E18Rik	ENSMUSG00000055555	GACTGCGTTCAATCCACGA	376	751	370	71
4930502E18Rik	ENSMUSG00000055555	GATGCTGACTACAATGGTCA	311	352	201	121
4930502E18Rik	ENSMUSG00000055555	GGTTTGGCTCAGCTTTCAG	472	689	365	63
4930502E18Rik	ENSMUSG00000055555	GTGACTGCGTTCAATCCACG	312	381	252	336
4930502E18Rik	ENSMUSG00000055555	GTGGAAGAACAAAGCCCTCG	288	579	257	74
4930502E18Rik	ENSMUSG00000055555	GTTCTTCCACAGCTGCAGGA	1050	1325	1026	430
4930503E14Rik	ENSMUSG00000072595	GAATGAAATCATTCTGGGAA	606	1000	625	451
4930503L19Rik	ENSMUSG00000044906	GACCAAACAAGAAATACAG	689	824	337	14
4930503L19Rik	ENSMUSG00000044906	GAGAGACTGTTAATGACA	508	889	449	499
4930503L19Rik	ENSMUSG00000044906	GATTTGTTAAGACTTCCAG	654	909	339	300
4930503L19Rik	ENSMUSG00000044906	GGTGATCAGGTGGAACACAA	472	596	407	140
4930503L19Rik	ENSMUSG00000044906	GTCTGACCTCAGTGTCTCAG	116	325	299	88
4930503L19Rik	ENSMUSG00000044906	GTTACCCCTGAGACACTG	374	511	310	88
4930504O13Rik	ENSMUSG00000052642	GAGAAGGGCATAAAGGCG	265	298	180	193
4930504O13Rik	ENSMUSG00000052642	GAGATAGAGGAGAAGGAAG	232	246	3	0
4930504O13Rik	ENSMUSG00000052642	GAGCTCAAGTGGTGTTCCA	414	611	769	174
4930504O13Rik	ENSMUSG00000052642	GATGAACGAGATAGAGGAGA	648	767	378	272
4930504O13Rik	ENSMUSG00000052642	GTGGATGAATTCAACTCCAG	453	543	283	1120
4930504O13Rik	ENSMUSG00000052642	GTTCATCGTAATTTCCCAG	529	768	638	588
4930505A04Rik	ENSMUSG00000040919	GACACCAAAAGTGTCCAG	1	0	0	0
4930505A04Rik	ENSMUSG00000040919	GATGGTTGGGAGACATGTTT	486	486	285	206
4930505A04Rik	ENSMUSG00000040919	GGCCCTTTATTATCAATGT	103	194	91	177
4930505A04Rik	ENSMUSG00000040919	GGCCCTTTATTATCAATGTA	1073	1207	665	906
4930505A04Rik	ENSMUSG00000040919	GTCACTCCGCTGGACACTTT	19	29	0	0
4930505A04Rik	ENSMUSG00000040919	GTTCCCTACATTGATAATAA	480	423	303	326
4930513O06Rik	ENSMUSG00000031270	GAATACCTTGTAGAGTCCA	647	770	619	334
4930513O06Rik	ENSMUSG00000031270	GACCTCACAGTGATAGAGGA	406	407	375	187
4930513O06Rik	ENSMUSG00000031270	GATCGTCGAATGCTGACA	312	618	358	291
4930513O06Rik	ENSMUSG00000031270	GCAAGACCTCACAGTGATAG	557	760	510	307
4930513O06Rik	ENSMUSG00000031270	GCCTTCCTCTATCACTGTG	561	843	442	158
4930519G04Rik	ENSMUSG00000029564	GAAGAAGAGTCTGTTGGGA	548	476	461	218
4930519G04Rik	ENSMUSG00000029564	GACACTTTGTCTATGGGACA	287	265	186	11
4930519G04Rik	ENSMUSG00000029564	GAGCAAGAGCAAGAGGAAG	506	563	113	65
4930519G04Rik	ENSMUSG00000029564	GAGGATTAGGAAAGAGAGAA	552	599	461	605
4930519G04Rik	ENSMUSG00000029564	GATGAAGACGTTCCTCAG	547	571	592	305
4930519G04Rik	ENSMUSG00000029564	GCTCTTCTGAGCTGACACAG	474	757	563	798
4930522H14Rik	ENSMUSG00000060491	GAGGGTGAGCTTTAAGCTT	420	496	248	104
4930522H14Rik	ENSMUSG00000060491	GCTCCAGCAGCCATAAAGT	222	202	141	66
4930522H14Rik	ENSMUSG00000060491	GCTTTGGCATCTGCTTTG	646	806	408	874
4930522H14Rik	ENSMUSG00000060491	GGGAAATGAAAACACACTG	678	659	261	191
4930522H14Rik	ENSMUSG00000060491	GGGAAATGAAAACACACTGA	619	632	589	172
4930522H14Rik	ENSMUSG00000060491	GTGATTGTAAATAGCCAGCA	188	225	42	48
4930523C07Rik	ENSMUSG00000090394	GCTCACTAGACAAGCAGTGA	10	20	56	0
4930523C07Rik	ENSMUSG00000090394	GGCTGTTGGTTGCTCTTAGG	508	415	161	331
4930523C07Rik	ENSMUSG00000090394	GGGTGAGAACCACCACCAG	206	293	137	175
4930524B15Rik	ENSMUSG00000020299	GAAGCCTCCAAGCTAATGA	228	290	238	149
4930524B15Rik	ENSMUSG00000020299	GAGGGGTCTCCGAGGTTT	273	290	278	45
4930524B15Rik	ENSMUSG00000020299	GCCTCAAAGCAAGCAGCGG	204	338	121	246
4930524B15Rik	ENSMUSG00000020299	GCTTGCTTTGAGGCACAG	676	562	511	455
4930524B15Rik	ENSMUSG00000020299	GGGTCACGTAGATTAAGCG	538	534	406	185
4930524B15Rik	ENSMUSG00000020299	GTGCCTCAAAGCAAGCAG	452	515	280	199
4930524N10Rik	ENSMUSG00000059663	GAGAAGATAAATTCCCAA	482	589	497	192
4930524N10Rik	ENSMUSG00000059663	GCCTATTATCTTCAGGGTT	306	512	316	119
4930524N10Rik	ENSMUSG00000059663	GCTTGTTTACATTGGACTT	140	234	354	9677
4930524N10Rik	ENSMUSG00000059663	GCTTGTTTACATTGGACTTT	361	460	350	361
4930524N10Rik	ENSMUSG00000059663	GTCCAGGTCGAGTTTATA	45	61	107	25
4930539E08Rik	ENSMUSG00000048905	GAAGACACCAAGAAAGAG	450	547	287	236
4930539E08Rik	ENSMUSG00000048905	GAGCCCATCTCACTTTGCAG	744	916	449	582
4930539E08Rik	ENSMUSG00000048905	GCAAATCCCTCAGCCAGAAG	375	551	171	145
4930539E08Rik	ENSMUSG00000048905	GCCCAGAGAAAAGGCCAGCA	310	360	283	215
4930539E08Rik	ENSMUSG00000048905	GGGAAAAGGGGACCTACCAG	404	828	249	300
4930539E08Rik	ENSMUSG00000048905	GTGGCGTTGGCTTTCGTGG	316	408	281	409
4930544D05Rik	ENSMUSG00000087279	GAAGTGGTAGACCCACAGCA	683	939	221	133
4930544D05Rik	ENSMUSG00000087279	GACAAGTCGCCCACCCAGA	43	47	90	24
4930544D05Rik	ENSMUSG00000087279	GATAGAAGTGGAGGCTGTA	283	432	234	307
4930544D05Rik	ENSMUSG00000087279	GCGGCCACAGCAAGTTCCA	408	184	270	158
4930544D05Rik	ENSMUSG00000087279	GGCGACTTGTCGGATTCCAG	375	399	256	110
4930544D05Rik	ENSMUSG00000087279	GTTCCAGGGAAGATAGAAG	457	728	244	139
4930544G11Rik	ENSMUSG00000036463	GAAGATTATGATCGCCTG	310	234	175	87
4930544G11Rik	ENSMUSG00000036463	GAAGTGGATGGAAAACAGG	371	628	256	241
4930544G11Rik	ENSMUSG00000036463	GCAAGGACCAGTTTCCTG	404	593	372	282
4930544G11Rik	ENSMUSG00000036463	GGGAACATCCCACATAAA	521	573	227	116
4930544G11Rik	ENSMUSG00000036463	GTCCAGCTGTATCCCACA	190	218	114	0
4930544G11Rik	ENSMUSG00000036463	GTGGCTGATATCGAAGTGGA	276	453	415	172
4930548H24Rik	ENSMUSG00000029138	GAAAATTGTGCTCCCCAA	468	548	469	224
4930548H24Rik	ENSMUSG00000029138	GAACTTTTCAAGTCAGAG	742	867	251	802
4930548H24Rik	ENSMUSG00000029138	GAGGCTGACAGAATTAGAGA	374	489	373	283
4930548H24Rik	ENSMUSG00000029138	GATGGGACTTCGCACAGCTG	295	316	210	110
4930548H24Rik	ENSMUSG00000029138	GGGGAGCACAATTTTCAAG	681	536	605	300
4930548H24Rik	ENSMUSG00000029138	GGTGAGTCTGGGGCTCACTG	172	179	105	4
4930550C14Rik	ENSMUSG00000005131	GAAGCTTTGTGTAATCTCTA	856	684	478	1222
4930550C14Rik	ENSMUSG00000005131	GAGGTACATTAACCCTAAAG	207	339	90	107
4930550C14Rik	ENSMUSG00000005131	GATGCCACTTGAAAGCGGAG	381	547	399	91
4930550C14Rik	ENSMUSG00000005131	GATTGACCTAAGAAGACAAG	539	608	371	872
4930550C14Rik	ENSMUSG00000005131	GGAGTGGTGGACAGCACAA	593	635	490	219
4930550C14Rik	ENSMUSG00000005131	GTTGTCCTCCACCTGGGG	189	307	86	4
4930550L24Rik	ENSMUSG00000046180	GACGCTTGGCTGGAAGCAG	92	203	60	1
4930550L24Rik	ENSMUSG00000046180	GAGCATTAACTTGGTGCGG	431	373	537	174
4930550L24Rik	ENSMUSG00000046180	GCATCAAGCAAAGCAAGTGA	868	963	512	330
4930550L24Rik	ENSMUSG00000046180	GCTGGAAGCAGAGGATGAGG	472	319	7	0
4930550L24Rik	ENSMUSG00000046180	GGGAGGTCAGAGTACCTCAA	149	344	181	1046
4930550L24Rik	ENSMUSG00000046180	GTGTTGGGAAGAAGCACAA	428	461	354	219
4930553J12Rik	ENSMUSG00000022931	GAAACCTCCAAAAGACTGTG	486	813	448	251
4930553J12Rik	ENSMUSG00000022931	GAATAGACTACATTGCTGGT	380	324	202	98
4930553J12Rik	ENSMUSG00000022931	GCCTTCAAGTGGCTCACTGA	622	673	424	1116
4930553J12Rik	ENSMUSG00000022931	GCTGTCCATTGTAGAAAG	375	520	200	335
4930553J12Rik	ENSMUSG00000022931	GGGATCCTCTTTCTACAA	483	809	503	388
4930553J12Rik	ENSMUSG00000022931	GGGCAAGTGGCCTTCAAG	498	490	324	182
4930558K02Rik	ENSMUSG00000086277	GATCCTGAGCATCCCCAGA	630	494	212	299
4930558K02Rik	ENSMUSG00000086277	GGCTGGCCTCACTCAGCCA	212	218	277	134
4930558K02Rik	ENSMUSG00000086277	GGGGATGCTCAGGATCAA	215	159	259	91
4930558K02Rik	ENSMUSG00000086277	GTACGAAGTCAGAACAAAGG	516	299	77	87
4930558K02Rik	ENSMUSG00000086277	GTCAGAACAAAGGAGGAG	44	0	3	0
4930558K02Rik	ENSMUSG00000086277	GTTCTGACTTCGTACAAGA	411	936	666	173
4930562C15Rik	ENSMUSG00000022518	GAACTTGCTGACTCCCAG	626	442	408	486
4930562C15Rik	ENSMUSG00000022518	GAGCCCTTGAGGACATGA	752	717	369	238
4930562C15Rik	ENSMUSG00000022518	GCTCTGCCAGACTCCGGA	645	540	321	1048
4930562C15Rik	ENSMUSG00000022518	GCTGGTAGAGGAGAGCTATG	354	313	320	120
4930562C15Rik	ENSMUSG00000022518	GTCATCAACCCAATGAAG	59	22	2	1
4930562C15Rik	ENSMUSG00000022518	GTGGTTCCTAACTGCACCA	664	714	299	361
4930563D23Rik	ENSMUSG00000051728	GAAACTCTTGTCACTGGGG	764	711	462	391
4930563D23Rik	ENSMUSG00000051728	GAGATCGCTGCAACACAA	216	499	318	481
4930563D23Rik	ENSMUSG00000051728	GCGTGTAGGATACACCACGA	463	706	227	309
4930563D23Rik	ENSMUSG00000051728	GGAACATGCGATATTTCCA	362	490	300	240
4930563D23Rik	ENSMUSG00000051728	GTGGTGTATCCTACACGCTG	565	422	284	476
4930563D23Rik	ENSMUSG00000051728	GTGTGCCATCGTGGTCAAA	262	338	106	226
4930563M21Rik	ENSMUSG00000050702	GAAAAGTTTGGGCCTCAGAA	482	824	434	2373
4930563M21Rik	ENSMUSG00000050702	GAGTGTGCTTAGAGGTGAAA	355	560	251	159
4930563M21Rik	ENSMUSG00000050702	GCCCAGGATCATGAATACAG	498	533	194	239
4930563M21Rik	ENSMUSG00000050702	GCGCCTTTTCTGCAGACTGA	157	431	227	170
4930563M21Rik	ENSMUSG00000050702	GGCAAATCGTCACTAGTTG	249	400	348	615
4930563M21Rik	ENSMUSG00000050702	GTGAGCAGAACAAAATGA	386	303	364	214
4930564D02Rik	ENSMUSG00000051788	GCAAGGCAGCATCCAGCAGG	562	639	422	424
4930564D02Rik	ENSMUSG00000051788	GCCGCTGCTTAGGGAGCCA	328	301	199	194
4930564D02Rik	ENSMUSG00000051788	GGATGCTGCCTTGCAGAGCT	84	146	81	268
4930564D02Rik	ENSMUSG00000051788	GGGAGTGTGGAGTTGTGGA	460	821	822	237
4930564D02Rik	ENSMUSG00000051788	GGTGGGAGTGTGGAGTTG	470	576	127	180
4930564D02Rik	ENSMUSG00000051788	GTGAATGGCCCAGCTCTGCA	620	806	445	289
4930567H17Rik	ENSMUSG00000073141	GAGTTGGACTTTCGGCTG	350	542	230	46
4930567H17Rik	ENSMUSG00000073141	GCTGCAGGCAACCCCTCCA	386	495	253	290
4930567H17Rik	ENSMUSG00000073141	GGCCTCTGAGACCACATAAA	722	718	311	344
4930567H17Rik	ENSMUSG00000073141	GGTCTCAGAGGCCCCATGG	483	792	89	70
4930567H17Rik	ENSMUSG00000073141	GGTTTATGTGTAGCCTGAGT	370	105	97	62
4930567H17Rik	ENSMUSG00000073141	GTGGTCTCAGAGGCCCCA	285	392	123	204
4930568D16Rik	ENSMUSG00000026882	GAGACTGAACATTACCAT	440	479	191	55
4930568D16Rik	ENSMUSG00000026882	GAGGACCCAACTCAAAGTA	360	590	315	342
4930568D16Rik	ENSMUSG00000026882	GCGAAGACAGCCAAGCCTA	316	654	495	413
4930568D16Rik	ENSMUSG00000026882	GCTGATAAGTACTTCATGG	463	763	213	113
4930568D16Rik	ENSMUSG00000026882	GTCTGCTGATAAGTACTTCA	348	586	258	499
4930568D16Rik	ENSMUSG00000026882	GTTATAGCAACAACTGGT	225	273	166	373
4930578C19Rik	ENSMUSG00000037358	GCATAGCGTCGAACCACA	398	476	199	78
4930578C19Rik	ENSMUSG00000037358	GCATCCTTCAGAAAACAGGG	662	530	312	113
4930578C19Rik	ENSMUSG00000037358	GCCAGTGTTGGTGGAAGG	324	430	368	363
4930578C19Rik	ENSMUSG00000037358	GCTTGTCACCGGCAGTGAAG	546	826	261	98
4930578C19Rik	ENSMUSG00000037358	GGTCTTTGGTGCTGATACAG	651	814	668	457
4930578C19Rik	ENSMUSG00000037358	GTGAAGGGCAGCGCAGGA	224	328	157	43
4930578I06Rik	ENSMUSG00000021961	GAGCTGCTCAAGGAAACCAA	910	942	996	426
4930578I06Rik	ENSMUSG00000021961	GAGGCTGTGACAATACTG	791	1058	707	778
4930578I06Rik	ENSMUSG00000021961	GGCTTCCCATGGGTCGAGG	619	624	253	402
4930578I06Rik	ENSMUSG00000021961	GGGTCGAGGTGGTCCAGG	437	487	96	279
4930578I06Rik	ENSMUSG00000021961	GTCCTGAGCCAGGATCAGG	209	155	69	101
4930578I06Rik	ENSMUSG00000021961	GTTATGGGAATAGTCACAG	143	259	48	713
4930579F01Rik	ENSMUSG00000012042	GACGCGATGAGCAACAGAA	168	218	352	186
4930579F01Rik	ENSMUSG00000012042	GAGCACATCCTTGCAGAT	50	58	82	11
4930579F01Rik	ENSMUSG00000012042	GATGAGCAACAGAATGGAT	382	367	265	9
4930579F01Rik	ENSMUSG00000012042	GGTCTCATTCCTCTCGGAA	533	564	95	219
4930579F01Rik	ENSMUSG00000012042	GGTTGAACATAAAGCTAAA	261	397	555	252
4930579F01Rik	ENSMUSG00000012042	GTCTGAGGATTGGAAGGCAG	211	410	9	106
4930579G24Rik	ENSMUSG00000027811	GAGCAAGTGGAGCTGCAGAT	487	716	256	40
4930579G24Rik	ENSMUSG00000027811	GAGCTGATACCGCAGACG	450	471	447	423
4930579G24Rik	ENSMUSG00000027811	GCACGCTTCCTTAAGACG	350	436	477	167
4930579G24Rik	ENSMUSG00000027811	GCCAGTGAGTTTGGGCTGG	624	579	227	86
4930579G24Rik	ENSMUSG00000027811	GGAGTCCCGGTCCAACCG	171	268	196	95
4930579G24Rik	ENSMUSG00000027811	GTTGGACCGGGACTCCTGCT	197	236	87	60
4930590J08Rik	ENSMUSG00000034063	GAAAGGATCTTATGGAGA	705	680	547	1412
4930590J08Rik	ENSMUSG00000034063	GCGCTTGGTGATGTCCAA	180	251	118	95
4930590J08Rik	ENSMUSG00000034063	GGGCATCAGCTTAGCAGAGG	426	524	459	74
4930590J08Rik	ENSMUSG00000034063	GGGCATTTCCATCCCAAA	352	442	356	35
4930590J08Rik	ENSMUSG00000034063	GTTGCTTCTTCTGCATGGGG	565	719	379	78
4930590J08Rik	ENSMUSG00000034063	GTTTAAGTACAGCACAGCTG	533	440	220	155
4930595M18Rik	ENSMUSG00000060673	GAACAAGAAGGAGGAGCCA	204	530	292	94
4930595M18Rik	ENSMUSG00000060673	GAACTCAGAGAAGAACAAGA	629	986	390	404
4930595M18Rik	ENSMUSG00000060673	GCCTCCAAGTATCCTTCAGG	959	811	689	307
4930595M18Rik	ENSMUSG00000060673	GGTATGTATACATCACCAAG	599	657	467	446
4930595M18Rik	ENSMUSG00000060673	GTAAACTGAAGGTACAGA	428	290	309	88
4930595M18Rik	ENSMUSG00000060673	GTGCCAAGTTTTCAACCTTG	690	760	672	267
4930596D02Rik	ENSMUSG00000041068	GAAAGGGTCCCCACTCTGCA	895	1305	423	505
4930596D02Rik	ENSMUSG00000041068	GAAATGCAGGGATGAAGAA	264	188	44	73
4930596D02Rik	ENSMUSG00000041068	GAAATGCAGGGATGAAGAAA	310	421	309	176
4930596D02Rik	ENSMUSG00000041068	GGTGCCTTCCCTGCAGAG	841	773	386	446
4930596D02Rik	ENSMUSG00000041068	GTATGTGGAGAGAAATGCA	502	428	381	61
4930596D02Rik	ENSMUSG00000041068	GTGCTCCCTTGGATCTTCTG	369	408	212	99
4931406B18Rik	ENSMUSG00000013353	GATCTCTCCACAGAGGAGG	213	297	80	62
4931406B18Rik	ENSMUSG00000013353	GGCACCTTTCAGAAATCCCA	545	855	330	156
4931406B18Rik	ENSMUSG00000013353	GGCCATTGAACTGAAACCCG	452	529	345	251
4931406B18Rik	ENSMUSG00000013353	GGGATGGCTGGTACCAACA	646	724	443	211
4931406B18Rik	ENSMUSG00000013353	GGGTGATCTCTCCACAGAGG	402	618	345	76
4931406B18Rik	ENSMUSG00000013353	GTAAAATTCAATCACACAA	509	621	466	1731
4931406C07Rik	ENSMUSG00000031938	GACTGCCCAGATTTAACAA	718	1107	1051	462
4931406C07Rik	ENSMUSG00000031938	GCTGATGTCCAGGTCTCAG	671	927	677	1219
4931406C07Rik	ENSMUSG00000031938	GCTTTTATCCTTGGAGCAG	667	644	490	520
4931406C07Rik	ENSMUSG00000031938	GGACCTGCCCCTGCTCCA	407	600	362	336
4931406C07Rik	ENSMUSG00000031938	GGTCCATTTCAGACGCTT	335	282	215	331
4931406C07Rik	ENSMUSG00000031938	GTAACTTCCATTCACAGGT	398	374	114	92
4931406P16Rik	ENSMUSG00000066571	GAGTGGGGCATGGCATGG	244	453	107	246
4931406P16Rik	ENSMUSG00000066571	GCTCAGCAGACAGGGCGA	495	239	124	438
4931406P16Rik	ENSMUSG00000066571	GCTCATGGAACTCAGTGCTG	528	969	377	285
4931406P16Rik	ENSMUSG00000066571	GGAACTCACACTACTCAA	554	560	274	160
4931406P16Rik	ENSMUSG00000066571	GGCTTCCATCTAAACCCAA	574	785	431	161
4931406P16Rik	ENSMUSG00000066571	GGTGCTGAAGAGATCTGTG	483	487	245	66
4931408C20Rik	ENSMUSG00000073722	GAAGAGACAACCTGAAGAGA	516	724	318	45
4931408C20Rik	ENSMUSG00000073722	GAGAGAAAAGAACACCCCAA	665	662	208	144
4931408C20Rik	ENSMUSG00000073722	GCATTCTTTTACATTTGGAA	676	854	314	234
4931408C20Rik	ENSMUSG00000073722	GTACCACAACCTATGGAA	434	315	115	147
4931408C20Rik	ENSMUSG00000073722	GTCCAGGAAATCCTCCTCA	275	352	179	17
4931408C20Rik	ENSMUSG00000073722	GTGGAGGTTCTTTAGCCAG	111	157	64	70
4931409K22Rik	ENSMUSG00000038199	GAGTCTCTCACGGAGACCGA	503	945	315	238
4931409K22Rik	ENSMUSG00000038199	GCGAGAAATCAGGAAAGAGG	660	382	499	226
4931409K22Rik	ENSMUSG00000038199	GCGGCAGGTGGAAAAGGAAG	453	546	114	110
4931409K22Rik	ENSMUSG00000038199	GGGACCCGACATGAAGGAG	315	533	359	136
4931409K22Rik	ENSMUSG00000038199	GGTAGTACAGGTAAAGCA	471	613	577	397
4931409K22Rik	ENSMUSG00000038199	GGTCGTAGGCCAGGTTGAAG	227	165	125	204
4931414P19Rik	ENSMUSG00000022179	GAAGAGCCTGGAGTGCTCAA	428	715	518	306
4931414P19Rik	ENSMUSG00000022179	GAAGTGGGTGAGCTACGGCA	228	403	175	115
4931414P19Rik	ENSMUSG00000022179	GCACATTATCTACCAGCGGG	1232	1649	178	223
4931414P19Rik	ENSMUSG00000022179	GGAAGAAGTGGGTGAGCTA	654	808	488	200
4931414P19Rik	ENSMUSG00000022179	GTGACTGGACATGGCCTGG	684	586	662	191
4931414P19Rik	ENSMUSG00000022179	GTTGTATTGAACCCTCAG	517	496	256	105
4931417E11Rik	ENSMUSG00000056197	GAAGCATCGCCATGAAGCCA	859	1253	708	275
4931417E11Rik	ENSMUSG00000056197	GACATGAGTGGATGACAA	273	338	298	101
4931417E11Rik	ENSMUSG00000056197	GAGCAAATGGGAAACGAG	590	842	338	372
4931417E11Rik	ENSMUSG00000056197	GCAAAGAATAGTAATTCCAG	441	674	243	152
4931417E11Rik	ENSMUSG00000056197	GCCAGTCATAAAGTTCCG	198	232	48	10
4931417E11Rik	ENSMUSG00000056197	GCGCTATTAGAATGCAGCA	361	538	360	134
4931423N10Rik	ENSMUSG00000026774	GAAGTCAATCACAGAGACA	634	714	254	188
4931423N10Rik	ENSMUSG00000026774	GACAATGATCTGCACATGG	469	631	326	173
4931423N10Rik	ENSMUSG00000026774	GAGAAGCCTGGAAACCCCAA	440	743	313	146
4931423N10Rik	ENSMUSG00000026774	GCTGCCAGGCTGCTACAGTA	1099	1286	706	595
4931423N10Rik	ENSMUSG00000026774	GTAACCTGAGCTTTGGAA	196	307	210	59
4931423N10Rik	ENSMUSG00000026774	GTTTCTGCGATATTAAGGCA	286	463	222	570
4931428F04Rik	ENSMUSG00000014837	GATTCATGAATTGCGCAG	440	436	254	391
4931428F04Rik	ENSMUSG00000014837	GCAGGGCCACCAACATACAG	598	738	586	361
4931428F04Rik	ENSMUSG00000014837	GGCACTTATGAAAACTTTG	291	627	282	118
4931428F04Rik	ENSMUSG00000014837	GTCCATGTTAGTTGGCCGCA	408	547	72	57
4931428F04Rik	ENSMUSG00000014837	GTGCGCAAATACATGCAGA	348	280	133	144
4931428F04Rik	ENSMUSG00000014837	GTGCTGGAGAAGTACCAGG	363	338	179	358
4931428L18Rik	ENSMUSG00000086727	GCCGAACCCTAAGGACAATG	373	477	230	193
4931428L18Rik	ENSMUSG00000086727	GGAATTGATGCCGAACCCTA	643	991	784	604
4931429L15Rik	ENSMUSG00000056617	GCAGCACAGAGCTGTCCCTG	830	1037	766	1064
4931429L15Rik	ENSMUSG00000056617	GGACCGTGACAAACCCTG	351	278	185	122
4931429L15Rik	ENSMUSG00000056617	GGCAGAAGAGCAACACCAAG	554	598	254	155
4931429L15Rik	ENSMUSG00000056617	GTCCAGTGGGAACAGCCA	153	220	136	90
4931429L15Rik	ENSMUSG00000056617	GTCCCTGAGGATCTGGAAG	103	58	204	9
4931429L15Rik	ENSMUSG00000056617	GTGACATTGGAGTAGGCA	650	534	333	183
4931440F15Rik	ENSMUSG00000078157	GGAACTCCGCCACCAGGG	390	544	269	325
4931440F15Rik	ENSMUSG00000078157	GGAGAAGGCTCCTCCCAGA	632	690	322	623
4931440F15Rik	ENSMUSG00000078157	GTGCAGAAGGCTACGCACCA	448	541	285	641
4931440F15Rik	ENSMUSG00000078157	GTGCGTAGCCTTCTGCACCG	595	341	423	600
4931440F15Rik	ENSMUSG00000078157	GTGGTTTCCTGCCATCTGGG	625	560	252	78
4931440F15Rik	ENSMUSG00000078157	GTTCTGCATCTTCTGGGG	114	419	193	189
4932411N23Rik	ENSMUSG00000058670	GAGCTTCTCTATTTCCTCA	1061	1377	935	810
4932411N23Rik	ENSMUSG00000058670	GGACAGAAATGGAAGCAG	445	433	130	276
4932411N23Rik	ENSMUSG00000058670	GGGCTGTACTTACCCACA	245	174	247	209
4932411N23Rik	ENSMUSG00000058670	GGTCACAACCACAGCCACAG	445	476	172	130
4932411N23Rik	ENSMUSG00000058670	GTGGGTAAGTACAGCCCTG	746	927	519	539
4932411N23Rik	ENSMUSG00000058670	GTTTTCAGTTTATAGAAGAG	659	996	395	272
4932414N04Rik	ENSMUSG00000079324	GAACATGGGAGAATGGTG	624	870	379	203
4932414N04Rik	ENSMUSG00000079324	GAAGAAAGAATTAACTGAAA	445	520	312	443
4932414N04Rik	ENSMUSG00000079324	GACTGAATCGAAGATGAAGG	286	338	128	175
4932414N04Rik	ENSMUSG00000079324	GAGCGTAACCAAAATCACT	74	60	124	3
4932414N04Rik	ENSMUSG00000079324	GCAGCAAAGAAATCCTGA	633	647	276	269
4932414N04Rik	ENSMUSG00000079324	GTAAGAACAAGAGAAACCA	328	588	352	218
4932429P05Rik	ENSMUSG00000079513	GAAACTAAGAACCATGGTA	566	420	170	8
4932429P05Rik	ENSMUSG00000079513	GCCCTATCACAAACAACGAG	412	330	167	270
4932429P05Rik	ENSMUSG00000079513	GCTTTGGGTGATCCAAAGCA	112	48	59	4
4932429P05Rik	ENSMUSG00000079513	GGAAATGTATTGCCATACCA	541	577	408	124
4932429P05Rik	ENSMUSG00000079513	GGTCTGAAACTAAGAACCA	548	595	161	143
4932429P05Rik	ENSMUSG00000079513	GTGCCCTATCACAAACAACG	599	1102	640	505
4932438A13Rik	ENSMUSG00000037270	GAAACAGAAGAGAGTACAGA	678	679	356	839
4932438A13Rik	ENSMUSG00000037270	GGTCAAGATGACTTGAAGG	149	54	27	24
4932438A13Rik	ENSMUSG00000037270	GGTTGATAATGATTCCCAA	473	543	477	173
4932438A13Rik	ENSMUSG00000037270	GTGATCTCCATGAAGATGTG	408	574	145	232
4932438A13Rik	ENSMUSG00000037270	GTTCTTTCTGGAAAAGTCA	457	685	291	138
4932438A13Rik	ENSMUSG00000037270	GTTGATCTCTACTATTACA	398	563	226	262
4932438H23Rik	ENSMUSG00000039851	GAAGGAGGCAGAAGCTGGA	459	631	210	4
4932438H23Rik	ENSMUSG00000039851	GATAGCTGGTTTGCTCCA	322	703	481	176
4932438H23Rik	ENSMUSG00000039851	GATGTCATTCTTGTCCAGCA	785	755	874	582
4932438H23Rik	ENSMUSG00000039851	GCTGCCCAGTAGACATCA	424	469	296	199
4932438H23Rik	ENSMUSG00000039851	GGATATATCTGTGAACCAGA	583	1111	524	1134
4932438H23Rik	ENSMUSG00000039851	GTTCTGAGCTTTTGTGAAG	279	706	269	155
4932443I19Rik	ENSMUSG00000090336	GACCACCCCGTGGGCTAAT	208	193	119	38
4932443I19Rik	ENSMUSG00000090336	GCAGGTCCCTATTAGCCCA	598	712	280	223
4932443I19Rik	ENSMUSG00000090336	GGTGGGTGGGTGTCCACTAG	369	699	66	100
4932443I19Rik	ENSMUSG00000090336	GGTGGGTGTCCACTAGTGGT	351	310	236	110
4932443I19Rik	ENSMUSG00000090336	GTGGGTGTCCACTAGTGGTT	91	386	74	11
4933402D24Rik	ENSMUSG00000025961	GAAGAGCAAGGAAAACAT	143	94	77	8
4933402D24Rik	ENSMUSG00000025961	GCAAACATCTCAAGTCTGCG	266	274	179	79
4933402D24Rik	ENSMUSG00000025961	GCTCTTCGGGAAGTTGTGG	504	484	315	151
4933402D24Rik	ENSMUSG00000025961	GGATAACATGATCCCAGGA	552	1047	361	241
4933402D24Rik	ENSMUSG00000025961	GGATGGGAACAGTGCCTGAG	503	566	416	451
4933402D24Rik	ENSMUSG00000025961	GTTTGCTGCAGCTACAGAA	477	678	802	217
4933402E13Rik	ENSMUSG00000045330	GAAGAAAAGGAGAAAGAAG	324	476	4	53
4933402E13Rik	ENSMUSG00000045330	GAAGAAGATGAGACCAGAG	247	733	483	1114
4933402E13Rik	ENSMUSG00000045330	GAGAAAAGAGGGAAGAGG	490	570	194	35
4933402E13Rik	ENSMUSG00000045330	GAGGAAGATAACGTCGAGA	545	527	221	583
4933402E13Rik	ENSMUSG00000045330	GGAAGAAGAGAAGATGGAGG	235	204	2	0
4933402J07Rik	ENSMUSG00000069971	GAAGGACTTCCTCTCAGT	297	306	273	60
4933402J07Rik	ENSMUSG00000069971	GACAAAGAGTACAGAAGAGA	129	64	50	156
4933402J07Rik	ENSMUSG00000069971	GCAAAGTGACCTTCCACA	258	589	256	43
4933402J07Rik	ENSMUSG00000069971	GGTCTATTTCATTTCTCTTG	199	625	260	107
4933402J07Rik	ENSMUSG00000069971	GTACGTCCTGTCAAGAAGA	53	232	110	24
4933402J07Rik	ENSMUSG00000069971	GTCTGGATCCAGAAGAACAT	107	144	5	42
4933402N03Rik	ENSMUSG00000013668	GAAACAATACAAGGAGTGG	211	360	221	201
4933402N03Rik	ENSMUSG00000013668	GAGAAACAATACAAGGAG	571	753	522	229
4933402N03Rik	ENSMUSG00000013668	GATTTCCCACACCACAAAG	502	857	294	397
4933402N03Rik	ENSMUSG00000013668	GCAGTCTGCAGACTACAAAA	524	489	270	120
4933402N03Rik	ENSMUSG00000013668	GGGAAATCTTGAACTACCCA	938	1047	732	320
4933402N03Rik	ENSMUSG00000013668	GTTCCAAACGCCGCACCGAG	390	511	291	387
4933403O08Rik	ENSMUSG00000079460	GAGGCACCACTAAACAGTG	447	655	228	1624
4933403O08Rik	ENSMUSG00000079460	GATGGATCTTTCTCTAAA	322	460	138	150
4933403O08Rik	ENSMUSG00000079460	GCTGGTGTTCCTGGAAAGG	421	618	481	375
4933403O08Rik	ENSMUSG00000079460	GGAACCCCAGGAAATCTG	632	866	504	425
4933403O08Rik	ENSMUSG00000079460	GGCACCACTAAACAGTGAG	313	312	303	153
4933403O08Rik	ENSMUSG00000079460	GTTGCTGGTGTTCCTGGAA	162	225	289	74
4933405L10Rik	ENSMUSG00000013158	GAAGAAGGAGGAGCCAGA	426	642	119	134
4933405L10Rik	ENSMUSG00000013158	GAGGAAGGGCTCAATGCAG	888	1045	499	298
4933405L10Rik	ENSMUSG00000013158	GGAAGGGCTCAATGCAGGGG	273	451	369	114
4933405L10Rik	ENSMUSG00000013158	GGACAGTGAGGATTCACTG	394	246	132	115
4933405L10Rik	ENSMUSG00000013158	GGCTCTAAGCTGTGCCCCA	734	984	372	123
4933405L10Rik	ENSMUSG00000013158	GTGCTGTTTCGAGGACAGTG	556	628	298	350
4933405O20Rik	ENSMUSG00000084234	GCATGAGAGCGTGAAAGGCG	246	433	115	268
4933405O20Rik	ENSMUSG00000084234	GGAACCGTGTCGCTCTGAA	391	468	344	526
4933405O20Rik	ENSMUSG00000084234	GGTTGTTCGGGAGAATACAG	638	468	214	76
4933405O20Rik	ENSMUSG00000084234	GTATGGAGGAAGACACACGG	443	427	199	321
4933405O20Rik	ENSMUSG00000084234	GTGCCAGTGGACTTTGAAG	437	661	330	65
4933405O20Rik	ENSMUSG00000084234	GTTCGGGAGAATACAGAG	300	421	370	178
4933406M09Rik	ENSMUSG00000050526	GATTCAGCAGATAGCTCAGG	337	379	158	117
4933406M09Rik	ENSMUSG00000050526	GCAACAGGAAGTATTCAGAG	546	519	431	246
4933406M09Rik	ENSMUSG00000050526	GCCTCACATTGACTCTGGG	466	512	396	198
4933406M09Rik	ENSMUSG00000050526	GGATGTCATGGTGTCCAAG	609	813	248	278
4933406M09Rik	ENSMUSG00000050526	GGGGTCAGTGTCTGACAGG	615	601	433	156
4933406M09Rik	ENSMUSG00000050526	GTCAGACACTGACCCCACA	4	2	1	0
4933408B17Rik	ENSMUSG00000049357	GAAGGACACCGAGGATGCAG	724	721	454	244
4933408B17Rik	ENSMUSG00000049357	GACTGGAGTCCCAAGAGCTG	654	828	336	723
4933408B17Rik	ENSMUSG00000049357	GGAAAGCAGCCCAGAGAG	244	324	45	87
4933408B17Rik	ENSMUSG00000049357	GGAGTCCCAAGAGCTGAGGA	599	820	269	190
4933408B17Rik	ENSMUSG00000049357	GGCTCAGCAAGACTCAAAAG	335	501	314	127
4933408B17Rik	ENSMUSG00000049357	GGTGAAGGGTCTGCTTCAGA	399	627	328	375
4933409G03Rik	ENSMUSG00000053896	GAAGGGAGGTGATGAGGAGG	244	257	19	0
4933409G03Rik	ENSMUSG00000053896	GACGAGGGTGGCGATGACG	355	508	172	16
4933409G03Rik	ENSMUSG00000053896	GAGGAGGATGAGGATAACGA	367	571	402	623
4933409G03Rik	ENSMUSG00000053896	GCAGGGAGAAGTAACCAAG	529	570	336	137
4933409G03Rik	ENSMUSG00000053896	GGAAGAAGAACAGAAGGG	457	287	161	135
4933409G03Rik	ENSMUSG00000053896	GGCTTAGGAGTGTCCCCAG	267	336	234	273
4933411K16Rik	ENSMUSG00000090369	GAAGGAGATTGATGCCAAG	446	626	350	233
4933411K16Rik	ENSMUSG00000090369	GGCCATTGTTGCTGACATAG	781	707	483	152
4933411K16Rik	ENSMUSG00000090369	GGTGAGGGTATCCACGTGG	702	694	398	236
4933411K16Rik	ENSMUSG00000090369	GGTGGTGAGGGTATCCACG	198	315	21	58
4933411K16Rik	ENSMUSG00000090369	GTCAATACCACCCTCCACG	0	0	0	0
4933411K16Rik	ENSMUSG00000090369	GTTGTGGAGCGCTGCAGCA	300	456	435	219
4933412E24Rik	ENSMUSG00000071749	GCAGATCTTGGGTCACCCCG	695	962	702	343
4933412E24Rik	ENSMUSG00000071749	GCAGCCTCTCAAGTCCCAA	695	735	626	192
4933412E24Rik	ENSMUSG00000071749	GCTCCGCAAGCTTCCGAGG	395	425	71	73
4933412E24Rik	ENSMUSG00000071749	GCTGGCACTTTCTTCCCCAA	455	780	605	290
4933412E24Rik	ENSMUSG00000071749	GGCCTGCCAAGAGCAACG	521	521	683	1182
4933412E24Rik	ENSMUSG00000071749	GTTCAGGTTCGGAAGTGGGG	171	274	169	136
4933413G19Rik	ENSMUSG00000079304	GACTTCAACTCTGTGCATGG	760	1191	637	410
4933413G19Rik	ENSMUSG00000079304	GCCAGACGTTACTGTCATA	184	272	362	329
4933413G19Rik	ENSMUSG00000079304	GGGCATTGGCGTGAGTCAAA	418	706	402	46
4933413G19Rik	ENSMUSG00000079304	GGGGAGGATTCTTTGGCA	628	499	454	479
4933413G19Rik	ENSMUSG00000079304	GGTGAAGCCCGGGAACTCCT	373	464	206	422
4933413G19Rik	ENSMUSG00000079304	GTGCATGGTGGCTGCTTCA	456	539	238	388
4933415F23Rik	ENSMUSG00000073730	GATCTTATCTGGCCTATG	387	248	319	290
4933415F23Rik	ENSMUSG00000073730	GGACTCTCGAAGTAGACTCG	645	667	140	140
4933415F23Rik	ENSMUSG00000073730	GGGGACTCTCGAAGTAGACT	411	329	214	128
4933415F23Rik	ENSMUSG00000073730	GGGGCCAGGGGTTTCGCCTG	135	207	34	39
4933415F23Rik	ENSMUSG00000073730	GTAGACTCGGGGCCCTGTGT	175	241	120	43
4933415F23Rik	ENSMUSG00000073730	GTGTTGGCACTGCCTGGCT	257	257	244	101
4933416C03Rik	ENSMUSG00000074734	GAAGCCATCAGCAGCCGAT	218	382	203	16
4933416C03Rik	ENSMUSG00000074734	GACGCCATCTACCTGAACGA	45	63	91	9
4933416C03Rik	ENSMUSG00000074734	GCAAGGCGAAGAAAGCTGTA	271	744	229	173
4933416C03Rik	ENSMUSG00000074734	GCCCGCCGATATGAAGCA	235	163	246	58
4933416C03Rik	ENSMUSG00000074734	GGAAGCCTGAAAACGCACGA	555	798	336	172
4933416C03Rik	ENSMUSG00000074734	GTGGAAAAGGAAGTGAAG	368	429	241	830
4933417A18Rik	ENSMUSG00000021415	GATTATCCTTCTTCTCCATG	623	675	820	112
4933417A18Rik	ENSMUSG00000021415	GATTGGGGAGCAACTTGTGA	622	909	425	211
4933417A18Rik	ENSMUSG00000021415	GCACCTATGAGCCGCCCAT	301	406	325	51
4933417A18Rik	ENSMUSG00000021415	GCCAAGCCTTATGCCCTCA	35	13	1	0
4933417A18Rik	ENSMUSG00000021415	GGATAATCAACAATATCAG	471	806	548	612
4933417A18Rik	ENSMUSG00000021415	GTTGCTCCCCAATCACTTGG	916	824	433	170
4933421I07Rik	ENSMUSG00000030463	GAACATATGCTACCACCT	487	273	282	190
4933421I07Rik	ENSMUSG00000030463	GACTCTTGTAGTCGAATCG	323	468	183	148
4933421I07Rik	ENSMUSG00000030463	GCAGCCAAGCCAACTGCTCT	272	357	183	234
4933421I07Rik	ENSMUSG00000030463	GCTTCCCGCAGTGAGCCCA	394	459	189	16
4933421I07Rik	ENSMUSG00000030463	GGGTATCTCCATCTCCGAA	280	394	494	207
4933421I07Rik	ENSMUSG00000030463	GTCGAGACAGAGGTGGTCG	118	172	36	0
4933425L06Rik	ENSMUSG00000021718	GACTGCACCATGCCCAAG	631	620	358	156
4933425L06Rik	ENSMUSG00000021718	GAGTACTGAAGAGCCTGT	283	418	239	92
4933425L06Rik	ENSMUSG00000021718	GCCACTGAAAATCAAGAG	321	260	104	216
4933425L06Rik	ENSMUSG00000021718	GCCATGACGCACATGAAG	482	538	327	374
4933425L06Rik	ENSMUSG00000021718	GGCTTGCCCAGCATGCAGAA	662	559	300	349
4933425L06Rik	ENSMUSG00000021718	GGGCTTGATTTGATCCTGGG	423	880	683	473
4933427D14Rik	ENSMUSG00000020807	GAAGTTCAGCGACTCCAAA	286	438	420	228
4933427D14Rik	ENSMUSG00000020807	GACTCCAAAAGGAATTGAG	535	851	315	86
4933427D14Rik	ENSMUSG00000020807	GCACACCAAGGTGGAAAGGA	373	470	182	304
4933427D14Rik	ENSMUSG00000020807	GCCCCATAGCTCTCACAA	368	449	302	29
4933427D14Rik	ENSMUSG00000020807	GGAGAGGCTTACTCTGGA	372	603	231	199
4933427D14Rik	ENSMUSG00000020807	GTATGCACACCAAGGTGGAA	280	273	51	114
4933428G20Rik	ENSMUSG00000047988	GACGACACAGTGCAGGAGG	629	444	453	542
4933428G20Rik	ENSMUSG00000047988	GCCCCATTGTGGTTTCTG	545	851	385	512
4933428G20Rik	ENSMUSG00000047988	GTGCTGTGTCGCCCCATTG	545	470	234	334
4933430I17Rik	ENSMUSG00000058046	GATGGCCCCTCTCAATCCGT	127	236	21	17
4933430I17Rik	ENSMUSG00000058046	GCAGTACTCGAGAAGTCCAG	474	317	269	365
4933430I17Rik	ENSMUSG00000058046	GGACTTAATTGCTCCAAG	407	415	328	157
4933430I17Rik	ENSMUSG00000058046	GGAGAGATGCCCAGCACTG	484	410	153	94
4933430I17Rik	ENSMUSG00000058046	GGTATCCGTGATGTTTACAA	431	584	299	151
4933430I17Rik	ENSMUSG00000058046	GTGCTGGGCATCTCTCCGA	382	476	302	243
4933434E20Rik	ENSMUSG00000027942	GAAACCTATTTGCTGCCCTA	625	916	597	480
4933434E20Rik	ENSMUSG00000027942	GCAAATAGGTTTCTCCGT	98	127	137	46
4933434E20Rik	ENSMUSG00000027942	GCAGAATTTGCAAAGAGCTG	710	641	369	1013
4933434E20Rik	ENSMUSG00000027942	GGCAGACAACATTGGACCAA	573	455	408	326
4933434E20Rik	ENSMUSG00000027942	GTCTAACAAACAGCTACTAG	151	348	196	150
4933436I01Rik	ENSMUSG00000025288	GAACAGAAATACACCATG	673	765	559	247
4933436I01Rik	ENSMUSG00000025288	GACAAGCTGAAGATGCTGTG	147	74	26	31
4933436I01Rik	ENSMUSG00000025288	GATGTTTGTCTTGACCACA	1034	829	554	309
4933436I01Rik	ENSMUSG00000025288	GGACAAGCTGAAGATGCTG	276	183	123	175
4933436I01Rik	ENSMUSG00000025288	GTAAACCTACAGAAGAAGG	246	518	364	114
4933436I01Rik	ENSMUSG00000025288	GTAGGTTTACATAGAGGGG	398	295	137	60
5031439G07Rik	ENSMUSG00000036046	GAGCATGTCATCCTGTCG	504	586	310	245
5031439G07Rik	ENSMUSG00000036046	GAGGGCACCATCGATGGG	683	697	462	433
5031439G07Rik	ENSMUSG00000036046	GATCCTGACATCGACTGGG	629	975	506	223
5031439G07Rik	ENSMUSG00000036046	GATGTTCTCTACCTACTTCA	433	662	345	279
5031439G07Rik	ENSMUSG00000036046	GGGAGATCCTGACATCGACT	653	498	185	376
5031439G07Rik	ENSMUSG00000036046	GTTTAGTGACATGACCGTG	570	442	271	114
5330417C22Rik	ENSMUSG00000040412	GACGGCATACATCAGTGTGG	489	781	300	89
5330417C22Rik	ENSMUSG00000040412	GAGAGGCTGGCAAAGCCGTG	320	314	182	146
5330417C22Rik	ENSMUSG00000040412	GAGTATTTGTCAGCATCACA	658	1003	638	235
5330417C22Rik	ENSMUSG00000040412	GAGTGGGATGAGCTACCTCA	793	813	523	209
5330417C22Rik	ENSMUSG00000040412	GCAACAGCCACAGAAGCCG	96	149	17	247
5330417C22Rik	ENSMUSG00000040412	GTATGTGCCAGGCTTGCAG	301	392	199	191
5430419D17Rik	ENSMUSG00000006204	GAGCAAGGCTGGGGAAGGAA	252	200	76	1
5430419D17Rik	ENSMUSG00000006204	GCCAGCCGTATATGCTCAG	506	495	570	1391
5430419D17Rik	ENSMUSG00000006204	GCTTGTGGAAGGTCCCAG	295	295	180	126
5430419D17Rik	ENSMUSG00000006204	GGTGAGGAGCCAGCAGCA	367	411	349	56
5430419D17Rik	ENSMUSG00000006204	GTCCTCCACAAAATCCCTG	130	262	211	16
5430419D17Rik	ENSMUSG00000006204	GTGTCTGAGGAGCAGCAAGA	417	431	255	198
5430427O19Rik	ENSMUSG00000025058	GATGGCCATTAACTCAGTAA	650	796	830	2082
5430427O19Rik	ENSMUSG00000025058	GCAAATACTTTTACAAGA	478	468	302	122
5430427O19Rik	ENSMUSG00000025058	GCTCTTTCATATTCCTCTG	859	941	919	365
5430427O19Rik	ENSMUSG00000025058	GTGAGCTGCAAATCCTCT	224	100	284	106
5430427O19Rik	ENSMUSG00000025058	GTGATCAGGGAGACCTACT	64	128	24	0
5430427O19Rik	ENSMUSG00000025058	GTTGGACTTTCAAATACA	300	588	278	283
5530400C23Rik	ENSMUSG00000055594	GGAGCAATTTAAGAGGATG	225	682	371	152
5530400C23Rik	ENSMUSG00000055594	GGATCCTTCGTCCAACTCT	215	316	180	564
5530400C23Rik	ENSMUSG00000055594	GTCCTGAGCTCAGCTCAG	44	80	40	35
5530400C23Rik	ENSMUSG00000055594	GTGCTTACTGGGTATTGGT	237	481	148	190
5730409E04Rik	ENSMUSG00000073755	GACAATAACTCCAACTTTG	155	347	58	56
5730409E04Rik	ENSMUSG00000073755	GATGCCAATAAGAACTGGCA	667	755	742	1403
5730409E04Rik	ENSMUSG00000073755	GCATGGTGTGCCAGGCAAAG	549	454	251	95
5730409E04Rik	ENSMUSG00000073755	GCTGAGCCAGAGAAGTTGAG	748	1263	575	364
5730409E04Rik	ENSMUSG00000073755	GGAAGACCTGGTTATCAGA	611	498	499	185
5730409E04Rik	ENSMUSG00000073755	GTTATCAGAGGGTGACTCAG	531	759	467	228
5730455P16Rik	ENSMUSG00000057181	GATTAGTATCCACCAAGGAG	758	818	308	801
5730455P16Rik	ENSMUSG00000057181	GATTGACACAGAATCGAG	198	310	54	21
5730455P16Rik	ENSMUSG00000057181	GCAGACCACATATTCAGAA	390	732	431	357
5730455P16Rik	ENSMUSG00000057181	GGCAGTAGTGGCTGCTGGG	163	167	45	43
5730455P16Rik	ENSMUSG00000057181	GGTAGATTAGTATCCACCA	352	499	181	11
5730455P16Rik	ENSMUSG00000057181	GTGATGATGGACGTTCAGG	308	308	233	33
5730480H06Rik	ENSMUSG00000029089	GAGCTTATCACTTGGCCG	565	743	444	131
5730480H06Rik	ENSMUSG00000029089	GCAGCTATTTACTCTCAGGG	658	834	458	255
5730480H06Rik	ENSMUSG00000029089	GCTTCTAATTACGTTAGCTG	459	489	680	93
5730480H06Rik	ENSMUSG00000029089	GGAGAACTGGTTAATGAGG	606	591	360	134
5730480H06Rik	ENSMUSG00000029089	GTAAAACACAGATTACAG	418	456	219	101
5730480H06Rik	ENSMUSG00000029089	GTTCTCCAGAGGCTGCAAGA	559	651	374	144
5730507C01Rik	ENSMUSG00000073197	GACAATGTCTTTCAATATGA	419	415	137	282
5730507C01Rik	ENSMUSG00000073197	GGGCGCCTTGTTGTCCTCAA	498	322	12	7
5730507C01Rik	ENSMUSG00000073197	GTGCTCGTGGTGAAGCTAG	112	254	1	0
5730559C18Rik	ENSMUSG00000041605	GAGTGGGCCCTCCACAGAG	585	782	286	283
5730559C18Rik	ENSMUSG00000041605	GATCACCGAGGCGGCTCGA	57	121	90	21
5730559C18Rik	ENSMUSG00000041605	GCAGCTTCAGATCACCGAGG	674	791	250	115
5730559C18Rik	ENSMUSG00000041605	GCCCATCTTCCCTCTCCCCA	656	1157	372	1156
5730559C18Rik	ENSMUSG00000041605	GCTCTTTCATTGGAGAGACA	1060	827	517	220
5730559C18Rik	ENSMUSG00000041605	GTCTGATGGGCTGCTCCTGG	267	151	165	112
5830411N06Rik	ENSMUSG00000054672	GAAGGTGGATTCATTGCCA	333	512	113	186
5830411N06Rik	ENSMUSG00000054672	GAAGTACCTTACATGCCA	551	920	459	340
5830411N06Rik	ENSMUSG00000054672	GAGATGTGACTTGCATGAGA	699	1031	693	554
5830411N06Rik	ENSMUSG00000054672	GAGCTCTCTGCAGATCACTG	856	891	402	295
5830411N06Rik	ENSMUSG00000054672	GGCAAAATTGGAAGCCCCAG	227	222	90	152
5830411N06Rik	ENSMUSG00000054672	GGCCAAGTACGCTTGCGGAA	340	663	219	208
5830473C10Rik	ENSMUSG00000070690	GAACAGCCAGAACCATTCCG	864	888	412	152
5830473C10Rik	ENSMUSG00000070690	GCAACAACCAAGGCCTGG	732	1003	444	492
5830473C10Rik	ENSMUSG00000070690	GCCTGAACTGACCTGTGAGG	453	582	299	204
5830473C10Rik	ENSMUSG00000070690	GTCGTCTTTCTTGTAGGAG	111	131	106	90
5830473C10Rik	ENSMUSG00000070690	GTGGGCAGGATCACCTGG	485	491	214	104
5830473C10Rik	ENSMUSG00000070690	GTTGCAAATGTGTATAAGGA	438	417	292	73
6030419C18Rik	ENSMUSG00000066607	GCACCTCCAGCAGTGACA	409	352	476	889
6030419C18Rik	ENSMUSG00000066607	GCCGTCATGAAGTCCAGG	533	527	288	236
6030419C18Rik	ENSMUSG00000066607	GCTGGAGGTGCTGCTCACAG	328	522	169	386
6030419C18Rik	ENSMUSG00000066607	GGAGCCAGATGACTGGACCA	396	653	199	319
6030419C18Rik	ENSMUSG00000066607	GGGCCACCTGGACTTCATGA	630	536	362	258
6030419C18Rik	ENSMUSG00000066607	GGTCATCGGGCAACTTGA	461	941	457	116
6030458C11Rik	ENSMUSG00000022195	GCATGTTCACAGGGATAAGG	468	445	252	497
6030458C11Rik	ENSMUSG00000022195	GGCATGTTCACAGGGATA	386	457	136	49
6030458C11Rik	ENSMUSG00000022195	GGGATAAGGAGGTCTGGG	753	830	608	564
6030458C11Rik	ENSMUSG00000022195	GGGCCCAGCAAATCAGGGA	416	648	158	114
6030458C11Rik	ENSMUSG00000022195	GTCTGCTGGCATGTTCACA	336	274	43	406
6030458C11Rik	ENSMUSG00000022195	GTGGGCCCAGCAAATCAGGG	469	631	208	286
6030468B19Rik	ENSMUSG00000025573	GATGTTGAAGGAGGCCGGCA	407	563	115	64
6030468B19Rik	ENSMUSG00000025573	GCTGACTTCGTCCTACGCCA	439	550	192	216
6030468B19Rik	ENSMUSG00000025573	GGCTAGCCGAGGTATCCTGG	644	609	193	131
6030468B19Rik	ENSMUSG00000025573	GGTGATATTGATGTTGAAGG	662	673	422	497
6030468B19Rik	ENSMUSG00000025573	GTTTATCCCCAAAGCCGG	156	215	177	26
6030468B19Rik	ENSMUSG00000025573	GTTTATCCCCAAAGCCGGA	638	454	93	90
6030498E09Rik	ENSMUSG00000051361	GAACCTTGACATGCCCCAGA	471	685	388	504
6030498E09Rik	ENSMUSG00000051361	GGGCCTGGGTTTAAACTCA	1061	1306	637	554
6030498E09Rik	ENSMUSG00000051361	GTACCCAGACCCAGTCCA	621	655	324	267
6030498E09Rik	ENSMUSG00000051361	GTATACAGACAGAGGCCA	540	760	556	829
6030498E09Rik	ENSMUSG00000051361	GTATACTATTCTGTGCTT	125	143	335	88
6030498E09Rik	ENSMUSG00000051361	GTGCTTTGGCTTGGGCCT	428	316	206	39
6330409D20Rik	ENSMUSG00000009551	GACATTCTATCAGCTAATG	467	704	598	260
6330409D20Rik	ENSMUSG00000009551	GGCTACATGGTAAACTCA	373	589	453	279
6330409D20Rik	ENSMUSG00000009551	GGTAAACTCAAGGCCATTCT	285	342	98	231
6330409D20Rik	ENSMUSG00000009551	GGTCTCCGTTATGAAGTGCT	215	297	165	8
6330409D20Rik	ENSMUSG00000009551	GTAATCTCAACAGCCAGA	544	509	383	102
6330409D20Rik	ENSMUSG00000009551	GTGCTTGGGATTTACTTGCT	308	317	212	117
6430531B16Rik	ENSMUSG00000073795	GATAATGATATCCAAAGGG	820	906	508	1365
6430531B16Rik	ENSMUSG00000073795	GCACTGAGGGAGAAGATGG	518	464	118	65
6430531B16Rik	ENSMUSG00000073795	GTCTATTCTATGTGCACTG	519	574	216	285
6430531B16Rik	ENSMUSG00000073795	GTGCAAGTCCACCAGCCG	168	248	330	785
6430531B16Rik	ENSMUSG00000073795	GTGCAAGTCCACCAGCCGA	425	464	476	324
6430531B16Rik	ENSMUSG00000073795	GTGCACTGAGGGAGAAGA	509	382	197	109
6430548M08Rik	ENSMUSG00000031824	GAGAAGATCTTCTCTGGA	607	741	290	164
6430548M08Rik	ENSMUSG00000031824	GCAGACAGTGAGAACGACA	154	454	108	105
6430548M08Rik	ENSMUSG00000031824	GCTGCTTCCAAAGGAGGGG	413	551	246	160
6430548M08Rik	ENSMUSG00000031824	GGTGCTGCTTCCAAAGGAG	469	531	349	300
6430548M08Rik	ENSMUSG00000031824	GTTGACGGTGCTGCTTCCAA	268	492	219	92
6430548M08Rik	ENSMUSG00000031824	GTTTGGGGAGTACTGCAG	382	733	246	133
6430550D23Rik	ENSMUSG00000074646	GAACTCAGTGAGCGAGCA	450	654	185	332
6430550D23Rik	ENSMUSG00000074646	GAACTCAGTGAGCGAGCAT	597	563	556	91
6430550D23Rik	ENSMUSG00000074646	GAATTGGGAGTCACTCCAGA	578	1004	519	167
6430550D23Rik	ENSMUSG00000074646	GAGCGAGCATGGGACAGTG	473	839	353	250
6430571L13Rik	ENSMUSG00000037977	GAATCCCTGATGTGGCAGG	313	384	256	169
6430571L13Rik	ENSMUSG00000037977	GACACCAGAATCCCTGATG	391	439	327	158
6430571L13Rik	ENSMUSG00000037977	GATCCCAAAAGACAGAAGCA	929	894	320	390
6430571L13Rik	ENSMUSG00000037977	GCACCACCTGCCACATCA	768	752	537	847
6430571L13Rik	ENSMUSG00000037977	GGGCTCCAAGTCAGGCTCAG	544	535	283	162
6430571L13Rik	ENSMUSG00000037977	GTGGTTTCTGGGCTGAGGG	287	388	291	99
6430573F11Rik	ENSMUSG00000039620	GAACAGAGTGCCCTGTTCCA	632	771	498	236
6430573F11Rik	ENSMUSG00000039620	GAAGCCCTGGTCCCTAAA	287	467	160	139
6430573F11Rik	ENSMUSG00000039620	GCCAGGGTTTTAGCTCCCGG	462	408	558	104
6430573F11Rik	ENSMUSG00000039620	GCGAAGCTATTTCAAAGGA	416	445	236	195
6430573F11Rik	ENSMUSG00000039620	GGGCAGATGTGATTCCAAA	386	534	295	23
6430573F11Rik	ENSMUSG00000039620	GTGAGCATCCCAGGAGCCG	284	422	206	254
6820408C15Rik	ENSMUSG00000032680	GAAGGGACCAAACGCACCA	608	805	262	176
6820408C15Rik	ENSMUSG00000032680	GCTCCAGGAGTGGAAAGAGA	374	580	480	246
6820408C15Rik	ENSMUSG00000032680	GCTCCTTGTTGAGCTTGCTG	228	283	161	100
6820408C15Rik	ENSMUSG00000032680	GGAATATTCAAACAAGAAG	380	197	152	114
6820408C15Rik	ENSMUSG00000032680	GGAGCTCTACAGCCACGA	419	542	391	104
6820408C15Rik	ENSMUSG00000032680	GGCCTTTGACTTGTCGGAG	552	464	425	303
7420426K07Rik	ENSMUSG00000074123	GAGCAGGCTGCTGTAGTTGG	979	989	661	569
7420426K07Rik	ENSMUSG00000074123	GCCTGTCCTTGCCAGGACG	117	102	32	78
7420426K07Rik	ENSMUSG00000074123	GCTCAGTGGGACCTGGAA	291	469	342	155
7420426K07Rik	ENSMUSG00000074123	GCTCCGGTAAGAGACAGCG	381	353	352	124
7420426K07Rik	ENSMUSG00000074123	GCTGCTGTAGTTGGAGGCGA	510	463	405	131
[truncated: 104,772 more rows]
