# Supplementary material for: mTORC1 cooperates with tRNA wobble modification to sustain the protein synthesis machinery
Source: Nat Commun. 2025 May 6;16:4201. doi: 10.1038/s41467-025-59185-4 (PMC12056009; doi:10.1038/s41467-025-59185-4)
Supplement: Supplementary file 5 — Supplementary Data 3 [file 41467_2025_59185_MOESM5_ESM.xlsx]

## Sheet: Ctu1 iKO vs Ctrl
Gene_name	Protein_ID	log2 FC	sca_pvalue	sca_adj_pvalue
Aaas	P58742	-0.347303	0.000468281	0.00207929
Aacs	Q9D2R0	-0.28376	0.00153719	0.00451006
Aak1	Q3UHJ0	-0.225382	0.120678	0.151328
Aar2	Q9D2V5	-0.111329	0.0789945	0.104373
Aars1	Q8BGQ7	0.051753	0.118357	0.148844
Aarsd1	Q3THG9	-0.382221	0.000746029	0.00280138
Aasdhppt	Q9CQF6	-0.379453	0.389583	0.435378
Aatf	Q9JKX4	-0.603065	0.000102856	0.00092608
Abca4	O35600	-0.986768	0.00772494	0.0150903
Abcb10	Q9JI39	-0.524195	0.00374382	0.0087223
Abcb11	Q9QY30	-0.5693	0.0415539	0.0597861
Abcb1b	P06795	-0.596461	0.0209949	0.0335262
Abcb6	Q9DC29	-0.686056	0.000510265	0.00219884
Abcb7	Q61102	-0.76356	0.000480534	0.00211532
Abcc1	O35379	-0.246279	0.000514832	0.00221385
Abcc5	Q9R1X5	-0.503143	0.00016974	0.00118538
Abcd3	P55096	-0.356039	0.00176151	0.00497258
Abcd4	O89016	-0.331527	0.118559	0.149068
Abce1	P61222	-0.359678	0.000190254	0.00124774
Abcf1	Q6P542	-0.520542	1.95369e-05	0.000575626
Abcf2	Q99LE6	-0.326398	7.84743e-05	0.000816517
Abcf3	Q8K268	-0.275946	0.00324329	0.00777174
Abcg2	Q7TMS5	-0.468597	0.0157727	0.0265458
Abhd11	Q8K4F5	-0.467286	0.00397683	0.0090997
Abhd12	Q99LR1	-0.127462	0.0396376	0.0575557
Abhd13	Q80UX8	-0.312585	0.0890812	0.11605
Abhd14b	Q8VCR7	-0.108816	0.253818	0.295223
Abhd16a	Q9Z1Q2	0.287463	0.169566	0.205205
Abhd17b	Q7M759	-0.198861	0.105515	0.13472
Abhd2	Q9QXM0	-0.464578	0.000793022	0.00291323
Abhd4	Q8VD66	-0.287296	0.0205979	0.0329782
Abhd5	Q9DBL9	-0.323371	0.0458847	0.0649953
Abi1	Q8CBW3	-0.702167	0.0316752	0.0474749
Abi2	P62484	-0.127824	0.354306	0.399891
Abitram	Q80ZQ9	-0.537997	0.0141193	0.0243337
Abl1	P00520	-0.381994	0.0102801	0.0189436
Abl2	Q4JIM5	-0.272908	0.00229089	0.00604899
Abr	Q5SSL4	-0.365873	0.00148022	0.00438488
Abracl	Q4KML4	-0.280901	0.0191117	0.0310362
Abraxas2	Q3TCJ1	-0.360381	0.00158074	0.00459387
Abt1	Q9QYL7	-0.555572	5.19768e-05	0.000725978
Acaa1a	Q921H8	-0.0120197	0.94159	0.949331
Acaa2	Q8BWT1	-0.458165	0.0030775	0.00745897
Acaca	Q5SWU9	-0.126766	0.00447647	0.00991679
Acad10	Q8K370	0.813909	0.0305678	0.0460432
Acad11	Q80XL6	-0.509206	0.00159921	0.00462999
Acad9	Q8JZN5	-0.458547	0.000993948	0.00335639
Acadl	P51174	-0.147961	0.0176639	0.0291641
Acads	Q07417	-0.481127	0.00449672	0.00995117
Acadsb	Q9DBL1	-0.108094	0.233957	0.274727
Acadvl	P50544	-0.395668	0.00548807	0.0115645
Acap2	Q6ZQK5	-0.314709	0.00676669	0.013591
Acat1	Q8QZT1	-0.405166	0.00146136	0.00435427
Acat2	Q8CAY6	-0.418219	5.40955e-05	0.000733879
Acbd3	Q8BMP6	-0.178093	0.0501782	0.0701694
Acbd5	Q5XG73	0.060779	0.782479	0.808997
Acbd6	Q9D061	0.274476	0.597379	0.637398
Acd	Q5EE38	0.0107836	0.973069	0.976093
Acin1	Q9JIX8	-0.567239	3.8101e-05	0.000656925
Ackr3	P56485	-0.624226	0.00158921	0.00461412
Acly	Q91V92	-0.285357	5.2594e-05	0.000728006
Aco1	P28271	0.00503744	0.944705	0.951689
Aco2	Q99KI0	0.0575708	0.080381	0.105954
Acot13	Q9CQR4	-0.172725	0.126996	0.158473
Acot2	Q9QYR9	0.268541	0.0448016	0.0636523
Acot7	Q91V12	-0.2833	0.00435722	0.00971782
Acot8	P58137	0.664333	0.166063	0.201216
Acot9	Q9R0X4	-0.359525	0.00072702	0.00274894
Acox1	Q9R0H0	-0.4024	0.00266444	0.00674301
Acp1	Q9D358	-0.342036	0.00159455	0.00462348
Acp2	P24638	-0.629753	0.0326837	0.0487715
Acp6	Q8BP40	-0.526724	0.00337537	0.00800379
Acrbp	Q3V140	-0.676669	0.0132702	0.0231831
Acsf2	Q8VCW8	-0.897666	0.000218103	0.00134009
Acsf3	Q3URE1	-0.297675	0.0158781	0.0266751
Acsl1	P41216	-0.601519	0.0219954	0.0349145
Acsl3	Q9CZW4	0.440363	0.036217	0.0533853
Acsl4	Q9QUJ7	-0.331715	0.000142016	0.00107911
Acsl5	Q8JZR0	-0.292705	0.00098222	0.00333129
Actbl2	Q8BFZ3	-0.470148	0.000214201	0.00132741
Actl6a	Q9Z2N8	-0.72254	3.50701e-05	0.000653647
Actn1	Q7TPR4	-0.15535	0.00298453	0.00730269
Actn4	P57780	-0.27777	0.000806982	0.00294922
Actr10	Q9QZB7	-0.328505	0.00435812	0.00971782
Actr1a	P61164	-0.519182	0.0412499	0.0595304
Actr1b	Q8R5C5	-0.243261	0.0349619	0.0517967
Actr2	P61161	-0.0258003	0.611385	0.650306
Actr3	Q99JY9	-0.221479	0.00195171	0.00538367
Actr5	Q80US4	0.201859	0.264086	0.306063
Actr8	Q8R2S9	-0.625677	0.00783807	0.0152533
Acvr1	P37172	0.404763	0.218657	0.258543
Acyp1	P56376	-0.150637	0.404273	0.450564
Acyp2	P56375	-1.51728	0.00644618	0.0130801
Ada	P03958	-0.309652	0.010009	0.0184976
Adam10	O35598	-0.177966	0.00121664	0.00384361
Adam15	O88839	-0.789556	0.292505	0.335825
Adam17	Q9Z0F8	0.057967	0.445322	0.491047
Adam9	Q61072	0.109444	0.124925	0.156136
Adar	Q99MU3	-0.157587	0.0866869	0.113219
Adat1	Q9JHI2	-0.424897	0.0859781	0.112341
Adat3	Q6PAT0	-0.386704	0.00123148	0.00387451
Add1	Q9QYC0	-0.260723	0.00136107	0.00414029
Add2	Q9QYB8	0.154169	0.667911	0.703213
Add3	Q9QYB5	0.211183	0.310342	0.354577
Adgb	G3UZ78	-1.10419	0.00389075	0.00894883
Adgra2	Q91ZV8	0.277719	0.0159558	0.0267983
Adgrl2	Q8JZZ7	-0.118074	0.154396	0.188485
Adh5	P28474	-0.0338782	0.4948	0.537964
Adi1	Q99JT9	-0.274865	0.00322969	0.00775125
Adipor2	Q8BQS5	-0.363994	0.0909369	0.118316
Adk	P55264	-0.258887	0.000996476	0.00336105
Adnp	Q9Z103	-0.500377	1.20763e-05	0.000531984
Adnp2	Q8CHC8	-0.525486	0.0114664	0.020686
Ado	Q6PDY2	0.0359956	0.62402	0.661794
Adpgk	Q8VDL4	-0.165071	0.00413974	0.00939137
Adprh	P54923	-0.234865	0.00254029	0.00652306
Adprs	Q8CG72	0.103434	0.337815	0.383111
Adrm1	Q9JKV1	-0.421172	0.00203495	0.00553654
Adsl	P54822	-0.322569	0.000256113	0.00146259
Adss2	P46664	-0.395517	7.64641e-05	0.000816517
Aebp1	Q640N1	-0.148736	0.0256298	0.0396273
Aebp2	Q9Z248	-0.129345	0.106499	0.135798
Aen	Q9CZI9	-0.373119	0.0359546	0.0530494
Afap1	Q80YS6	-0.384756	0.0416756	0.0599471
Afdn	Q9QZQ1	-0.407621	7.29064e-05	0.00080512
Aff1	O88573	-0.419189	0.000237809	0.0014144
Aff4	Q9ESC8	-0.48339	0.000315668	0.00165543
Afg3l1	Q920A7	-0.14332	0.469566	0.514634
Afg3l2	Q8JZQ2	-0.485511	7.80662e-05	0.000816517
Aftph	Q80WT5	-0.384091	0.0191058	0.0310349
Aga	Q64191	-0.490757	0.0406128	0.0587214
Agap1	Q8BXK8	0.0356425	0.84137	0.861603
Agap3	Q8VHH5	-0.203236	0.0707071	0.0945136
Agfg1	Q8K2K6	-0.313161	0.000229717	0.00138508
Agfg2	Q80WC7	-0.146696	0.17417	0.210363
Agk	Q9ESW4	-0.409487	0.00325223	0.00778706
Ago1	Q8CJG1	-1.42406	0.00430567	0.00962537
Ago2	Q8CJG0	-0.085516	0.0394246	0.0573007
Agpat1	O35083	-0.326998	0.0110604	0.0200895
Agpat2	Q8K3K7	-0.381732	0.103111	0.132153
Agpat4	Q8K4X7	-0.18327	0.0769357	0.10196
Agps	Q8C0I1	-0.414837	0.000103385	0.000926841
Agrn	A2ASQ1	-0.111755	0.336096	0.381514
Agtpbp1	Q641K1	-0.210801	0.070737	0.0945215
Ahctf1	Q8CJF7	-0.45772	1.26663e-05	0.000531984
Ahcy	P50247	-0.0887169	0.0572426	0.0787728
Ahcyl1	Q80SW1	-0.389787	0.00232955	0.00611971
Ahcyl2	Q68FL4	-0.138862	0.307323	0.351455
Ahdc1	Q6PAL7	-0.193767	0.114858	0.144947
Ahsa1	Q8BK64	-0.311842	0.000172252	0.00118813
Ahsa2	Q8N9S3	-0.463286	0.000966509	0.00329793
Aida	Q8C4Q6	-0.00978438	0.876563	0.893316
Aifm1	Q9Z0X1	-0.622223	4.74117e-05	0.000700752
Aig1	Q9D8B1	-0.553013	0.0534705	0.0742653
Aim2	Q91VJ1	-0.230612	0.00979779	0.0181675
Aimp1	P31230	-0.263064	0.000186824	0.00123582
Aimp2	Q8R010	-0.400096	0.000141671	0.00107783
Aip	O08915	-0.148292	0.0308071	0.0463581
Ajuba	Q91XC0	-0.250307	0.00115064	0.00368831
Ak1	Q9R0Y5	0.492151	0.0496864	0.0695769
Ak2	Q9WTP6	-0.462816	0.00014098	0.00107524
Ak3	Q9WTP7	-0.417911	0.0642532	0.0869183
Ak4	Q9WUR9	-0.696105	0.000621919	0.00248606
Ak6	Q8VCP8	-0.505922	0.0107652	0.0196364
Akap1	O08715	-0.329351	0.00300105	0.00732582
Akap10	O88845	-0.342289	0.0153073	0.0259653
Akap12	Q9WTQ5	-0.714352	0.0131037	0.0229445
Akap13	E9Q394	-0.501327	0.000792452	0.00291323
Akap2	O54931	0.0356423	0.42282	0.46834
Akap8	Q9DBR0	-0.260911	0.0205515	0.0329125
Akap8l	Q9R0L7	-0.583037	0.00595275	0.0122862
Akap9	Q70FJ1	-0.222172	0.00637089	0.0129875
Akirin2	B1AXD8	-0.489325	0.000144305	0.00108975
Akr1a1	Q9JII6	0.0609526	0.153724	0.18785
Akr1b1	P45376	-0.181734	0.00133478	0.00408556
Akr1b8	P45377	0.112272	0.306751	0.350867
Akr1e2	Q9DCT1	0.207761	0.0527543	0.0734036
Akr7a2	Q8CG76	-0.206335	0.00561381	0.0117688
Akt1	P31750	-0.143343	0.0291487	0.0441878
Akt1s1	Q9D1F4	-0.538669	0.00154433	0.00452215
Akt2	Q60823	-0.209606	0.0085286	0.0163022
Akt3	Q9WUA6	-0.220079	0.132341	0.164475
Aktip	Q64362	-0.325725	0.0110785	0.0201105
Alad	P10518	-0.332634	0.00224019	0.00593543
Alcam	Q61490	-0.0854776	0.103535	0.132542
Aldh16a1	Q571I9	0.107328	0.0955253	0.1235
Aldh18a1	Q9Z110	-0.266881	9.81183e-05	0.000912987
Aldh1l2	Q8K009	0.375551	0.0335744	0.0498978
Aldh2	P47738	-0.353976	0.000135218	0.00104956
Aldh3a1	P47739	-0.391318	0.0463966	0.0655388
Aldh3a2	P47740	0.322538	0.123577	0.15468
Aldh7a1	Q9DBF1	-0.203765	0.0115764	0.0208217
Aldh9a1	Q9JLJ2	-0.226891	0.00117147	0.00373945
Aldoa	P05064	-0.325948	0.00209446	0.00564785
Aldob	Q91Y97	0.203144	0.262795	0.304797
Aldoc	P05063	0.174139	0.691566	0.726269
Alg10b	Q3UGP8	-0.388748	0.0510896	0.0713299
Alg11	Q3TZM9	0.0458271	0.664558	0.700184
Alg2	Q9DBE8	0.00339201	0.971211	0.974549
Alg3	Q8K2A8	-1.11309	5.70902e-05	0.000747031
Alg5	Q9DB25	-0.487369	0.00569883	0.0118942
Alg8	Q6P8H8	-0.39511	0.0540269	0.0748854
Alkbh2	Q6P6J4	-0.607845	0.000721715	0.00273689
Alkbh3	Q8K1E6	-0.294744	0.0537163	0.0745728
Alkbh4	Q9D8F1	-0.646965	0.0609402	0.0830412
Alkbh5	Q3TSG4	-0.279231	0.012708	0.0223988
Alkbh6	Q8K2U2	0.160306	0.110196	0.139814
Alkbh8	Q80Y20	-0.728759	0.0194451	0.0314362
Alyref	O08583	-0.46763	0.000176355	0.00120828
Ambra1	A2AH22	-0.304951	0.000113376	0.000962312
Amdhd2	Q8JZV7	-0.234859	0.147951	0.181629
Amfr	Q9R049	-0.0814481	0.165967	0.201169
Ammecr1	Q9JHT5	-0.303021	0.102542	0.131545
Ammecr1l	Q8JZZ6	-0.774066	0.000862131	0.00306647
Amot	Q8VHG2	-0.32965	7.80199e-05	0.000816517
Amotl1	Q9D4H4	-0.20376	0.148533	0.182197
Amotl2	Q8K371	-0.465343	1.48478e-05	0.000544235
Ampd2	Q9DBT5	-0.245343	0.00499403	0.0107741
Anapc1	P53995	-0.177925	0.0111333	0.020192
Anapc10	Q8K2H6	-0.269339	0.0289177	0.0438997
Anapc13	Q8R034	-0.15507	0.11123	0.140922
Anapc15	P60007	1.07463	0.0011751	0.00374518
Anapc16	Q9CPV2	2.09312	0.0463247	0.0654825
Anapc2	Q8BZQ7	-0.346608	0.000874892	0.00309034
Anapc4	Q91W96	-0.360991	0.000813188	0.00295122
Anapc5	Q8BTZ4	-0.116212	0.106827	0.13616
Anapc7	Q9WVM3	-0.13583	0.053971	0.0748418
Angel2	Q8K1C0	-0.318175	0.244881	0.285858
Angptl2	Q9R045	0.0274076	0.818937	0.841301
Ank2	Q8C8R3	-1.38025	0.00608189	0.0125148
Ank3	G5E8K5	-0.29699	0.00456813	0.0100726
Ankfy1	Q810B6	-0.218696	0.000477571	0.0021053
Ankh	Q9JHZ2	-0.129132	0.0155778	0.026286
Ankle2	Q6P1H6	-0.272213	0.00019487	0.00126182
Ankrd10	Q99LW0	-0.466631	0.00141662	0.00425611
Ankrd11	E9Q4F7	-0.100921	0.0278175	0.0425484
Ankrd17	Q99NH0	-0.487873	4.44169e-05	0.000683893
Ankrd27	Q3UMR0	-0.452816	0.0604115	0.0824018
Ankrd28	Q505D1	-0.468264	0.0492617	0.0691084
Ankrd52	Q8BTI7	0.0194094	0.751538	0.782345
Anks1a	P59672	-0.752886	0.0105001	0.0192543
Anln	Q8K298	-0.556122	0.000122042	0.000995468
Ano6	Q6P9J9	-0.194184	0.00153224	0.00449984
Anp32a	O35381	-0.236384	0.0169291	0.0281703
Anp32b	Q9EST5	-0.325966	0.00247684	0.00639762
Anp32e	P97822	-0.130845	0.091783	0.119291
Antxr2	Q6DFX2	-0.162777	0.0302258	0.0455841
Anxa1	P10107	-0.547168	1.93708e-05	0.000575626
Anxa11	P97384	-0.301473	0.000180416	0.00121685
Anxa2	P07356	-0.327293	0.000278315	0.00153885
Anxa3	O35639	0.0990951	0.0320958	0.0479794
Anxa4	P97429	-0.352535	0.000458547	0.00204793
Anxa5	P48036	0.125177	0.00400158	0.00915243
Anxa6	P14824	-0.0426918	0.458934	0.503882
Anxa7	Q07076	0.0004459	0.986997	0.987964
Ap1b1	O35643	-0.0969748	0.129354	0.161088
Ap1g1	P22892	-0.333334	7.10006e-05	0.000796571
Ap1g2	O88512	-0.275563	0.0209569	0.0334803
Ap1m1	P35585	-0.226931	0.00126315	0.00393578
Ap1s1	P61967	-0.224867	0.031383	0.0471321
Ap1s2	Q9DB50	-0.502577	0.0723798	0.0964854
Ap2a1	P17426	-0.398921	7.77768e-05	0.000816517
Ap2a2	P17427	-0.251088	0.000659976	0.00257277
Ap2b1	Q9DBG3	-0.363222	0.00010315	0.00092608
Ap2m1	P84091	-0.317502	0.000287208	0.00156687
Ap2s1	P62743	-0.345377	0.013723	0.0237978
Ap3b1	Q9Z1T1	-0.348798	0.00165199	0.00473587
Ap3d1	O54774	-0.183129	0.0174444	0.0288871
Ap3m1	Q9JKC8	-0.327605	0.04089	0.0590388
Ap3s1	Q9DCR2	0.0607391	0.474051	0.518808
Ap3s2	Q8BSZ2	-0.172207	0.234649	0.275487
Ap4b1	Q9WV76	-0.0901971	0.238635	0.279471
Ap4e1	Q80V94	-0.627007	0.053235	0.0739717
Ap4s1	Q9WVL1	-0.204466	0.0721931	0.0962784
Apaf1	O88879	-0.182601	0.233473	0.274212
Apbb2	Q9DBR4	-0.278653	0.00380109	0.00881554
Apc	Q61315	-0.293996	0.0189488	0.0308288
Apeh	Q8R146	0.267125	0.00347853	0.00820714
Apex1	P28352	-0.427614	4.01424e-05	0.000668895
Apex2	Q68G58	-0.350612	0.0126449	0.0223106
Aph1a	Q8BVF7	-0.0630087	0.745912	0.777748
Api5	O35841	-0.629883	2.08594e-05	0.000581409
Aplf	Q9D842	-1.25997	0.00401891	0.00918369
Aplp2	Q06335	-0.318225	0.000314191	0.0016495
Apmap	Q9D7N9	-0.372388	0.00291298	0.00717076
Apobec3	Q99J72	-0.698542	4.31798e-05	0.000678294
Apobr	Q8VBT6	-0.289714	0.000644015	0.00253969
Apoo	Q9DCZ4	-0.349156	0.0042699	0.00958032
Apool	Q78IK4	-0.303106	0.0155226	0.0262204
App	P12023	0.069942	0.362705	0.408243
Appbp2	Q9DAX9	-0.445756	0.000277885	0.0015379
Appl1	Q8K3H0	-0.0693685	0.312218	0.356654
Appl2	Q8K3G9	-0.159503	0.359475	0.405054
Aprt	P08030	-0.422492	0.000201241	0.00128946
Aptx	Q7TQC5	-0.947282	0.000967006	0.00329793
Aqr	Q8CFQ3	-0.530033	6.87773e-06	0.000531984
Araf	P04627	-0.0772063	0.114902	0.144947
Arap1	Q4LDD4	-0.0147628	0.921024	0.931967
Arcn1	Q5XJY5	-0.240413	0.000277001	0.00153439
Arf1	P84078	-0.402369	0.175449	0.211824
Arf2	Q8BSL7	-0.286623	0.0162919	0.0272658
Arf4	P61750	-0.332144	0.0268132	0.0411973
Arf5	P84084	-0.0886092	0.409498	0.455476
Arf6	P62331	-0.239501	0.0120415	0.0214397
Arfgap2	Q99K28	-0.419197	0.000185333	0.00123127
Arfgap3	Q9D8S3	-0.341499	0.0116517	0.0209096
Arfgef1	G3X9K3	-0.0607597	0.614713	0.65294
Arfgef2	A2A5R2	-0.34211	0.067496	0.0908441
Arfip2	Q8K221	-0.188607	0.114754	0.144847
Arfrp1	Q8BXL7	-0.220846	0.0687693	0.0922991
Arglu1	Q3UL36	-0.668014	0.000199155	0.00127876
Arhgap1	Q5FWK3	-0.0852048	0.18295	0.21997
Arhgap10	Q6Y5D8	-0.977789	0.00659567	0.0133129
Arhgap11a	Q80Y19	-0.525555	0.000384568	0.00183604
Arhgap17	Q3UIA2	-0.36461	0.000597296	0.00242881
Arhgap18	Q8K0Q5	-0.294671	0.00152615	0.00448628
Arhgap19	Q8BRH3	-0.792295	0.000693403	0.00265747
Arhgap21	Q6DFV3	-0.149295	0.0749663	0.0996238
Arhgap22	Q8BL80	0.0658742	0.379207	0.425227
Arhgap23	Q69ZH9	-0.0423611	0.830037	0.851381
Arhgap31	A6X8Z5	-0.0686127	0.807281	0.831217
Arhgap32	Q811P8	0.33624	0.268428	0.310625
Arhgap35	Q91YM2	-0.306676	0.00549651	0.0115704
Arhgap42	B2RQE8	0.00984483	0.95467	0.960151
Arhgap5	P97393	-0.208412	0.0124638	0.0220636
Arhgap6	O54834	-0.306294	0.0601191	0.0820682
Arhgdia	Q99PT1	-0.237386	0.00271869	0.0068464
Arhgdib	Q61599	-0.126863	0.224687	0.264805
Arhgef1	Q61210	-0.303701	0.000288462	0.00157009
Arhgef12	Q8R4H2	-0.161276	0.0170855	0.0283925
Arhgef17	Q80U35	0.0466043	0.660483	0.69601
Arhgef2	Q60875	0.0717838	0.0423249	0.0607671
Arhgef39	Q66JY6	-0.576551	0.00116494	0.00372481
Arhgef40	Q3UPH7	-0.250039	0.000705628	0.00268919
Arhgef7	Q9ES28	-0.187248	0.00767508	0.0150008
Arid1a	A2BH40	-0.375266	0.0020025	0.00547477
Arid1b	E9Q4N7	-0.316751	0.00846232	0.0161947
Arid2	E9Q7E2	-0.536678	0.00526489	0.011202
Arid3a	Q62431	-0.452429	0.00565604	0.011825
Arid4a	F8VPQ2	-0.471169	0.0181941	0.0299025
Arid4b	A2CG63	-0.441861	0.000976295	0.00331486
Arid5a	Q3U108	-0.459731	0.000261239	0.00147642
Arid5b	Q8BM75	-0.534899	2.12007e-05	0.000582971
Arih1	Q9Z1K5	-0.264838	0.00181191	0.00507851
Arih2	Q9Z1K6	-0.22443	0.0165734	0.0276992
Arl1	P61211	-0.0556416	0.265005	0.307011
Arl13b	Q640N2	-0.722248	0.0023683	0.00619293
Arl14ep	Q8BIX3	-0.441317	0.00401974	0.00918369
Arl15	Q8BGR6	-0.438591	0.0300279	0.0453162
Arl2	Q9D0J4	-0.29128	0.0237618	0.0372026
Arl2bp	Q9D385	-0.4113	0.0472135	0.0665394
Arl3	Q9WUL7	-0.589774	0.000385195	0.00183671
Arl5b	Q9D4P0	0.0336031	0.869356	0.886561
Arl6	O88848	-0.296995	0.00137631	0.00417178
Arl6ip1	Q9JKW0	-0.472247	0.00369687	0.00864907
Arl6ip4	Q9JM93	-0.264877	0.244294	0.285336
Arl6ip5	Q8R5J9	-0.273322	0.00871204	0.0165445
Arl6ip6	Q8BH07	-0.289658	0.0100601	0.0185809
Arl8a	Q8VEH3	-0.194974	0.132276	0.164427
Arl8b	Q9CQW2	-0.230275	0.0248375	0.038646
Armc1	Q9D7A8	-0.245736	0.00581208	0.0120608
Armc10	Q9D0L7	-0.496459	0.00497022	0.0107403
Armc5	Q5EBP3	-0.146401	0.249713	0.291221
Armc6	Q8BNU0	-0.0530745	0.411941	0.457861
Armc8	Q9DBR3	-0.179262	0.0430825	0.0615952
Armh3	Q6PD19	-0.0535208	0.863372	0.880898
Arnt	P53762	-0.323662	0.000239066	0.0014148
Arpc1a	Q9R0Q6	-0.271617	0.0499867	0.0699654
Arpc1b	Q9WV32	-0.18295	0.00699257	0.013908
Arpc2	Q9CVB6	-0.269591	0.000227089	0.00137328
Arpc3	Q9JM76	-0.28459	0.00444458	0.00986398
Arpc4	P59999	-0.248391	0.00197175	0.00542675
Arpc5	Q9CPW4	-0.378457	0.00713733	0.0141409
Arpc5l	Q9D898	-0.267049	0.0273354	0.0418947
Arpin	Q9D0A3	-0.435432	0.00204788	0.00556384
Arpp19	P56212	-0.465602	0.000210045	0.00131027
Arrb2	Q91YI4	-0.384312	0.00101985	0.00341547
Arsb	P50429	0.552748	0.000478524	0.00210798
Arsk	Q9D2L1	0.674422	0.02659	0.0409119
Arv1	Q9D0U9	-0.743473	0.0103266	0.0190044
Asah1	Q9WV54	-0.2168	0.00175231	0.00495626
Asap1	Q9QWY8	0.240811	0.4665	0.511823
Asap2	Q7SIG6	-0.535596	0.142726	0.175989
Asb3	Q9WV72	-0.477765	0.00179791	0.00505029
Asb6	Q91ZU1	-0.33786	0.0006701	0.00259574
Asb8	Q91ZT9	-0.0268801	0.816614	0.839195
Ascc1	Q9D8Z1	-0.473379	0.000656946	0.00256749
Ascc2	Q91WR3	-0.265158	0.00159741	0.00462916
Ascc3	E9PZJ8	-0.0785971	0.109342	0.138932
Asf1a	Q9CQE6	-0.623682	0.000264169	0.00148477
Asf1b	Q9DAP7	-0.356093	0.00662426	0.0133618
Ash1l	Q99MY8	-0.39095	0.0140003	0.0241558
Ash2l	Q91X20	-0.396616	0.000270365	0.00150853
Asl	Q91YI0	-0.184342	0.00495469	0.0107206
Asns	Q61024	0.231826	0.000335493	0.0016988
Asph	Q8BSY0	-0.0740715	0.288541	0.331771
Aspm	Q8CJ27	-0.62014	0.000863466	0.00306943
Aspscr1	Q8VBT9	-0.221652	0.0231446	0.0364153
Asxl1	P59598	-0.816202	0.000130423	0.00102796
Asxl2	Q8BZ32	-0.441514	0.0537575	0.0745963
Atad1	Q9D5T0	-0.451907	6.90051e-05	0.000788947
Atad2	Q8CDM1	-0.62413	0.00010449	0.000927254
Atad3	Q925I1	-0.667926	1.25532e-05	0.000531984
Atad5	Q4QY64	-0.67663	0.000775577	0.00287015
Atat1	Q8K341	-0.187467	0.447254	0.492627
Ate1	Q9Z2A5	-0.468607	0.00312268	0.00754262
Atf2	P16951	0.399057	0.125368	0.156633
Atf3	Q60765	-0.615441	0.00145539	0.00434069
Atf4	Q06507	-0.324848	0.0255599	0.0395575
Atf5	O70191	-0.136477	0.467527	0.51276
Atf6	F6VAN0	-0.362046	9.28338e-05	0.000883906
Atf6b	O35451	0.05692	0.469103	0.514218
Atf7	Q8R0S1	-0.507378	0.00772724	0.0150903
Atf7ip	Q7TT18	-0.275878	0.00597022	0.012314
Atg101	Q9D8Z6	-0.497583	0.00422949	0.009521
Atg13	Q91YI1	-0.333647	0.0223951	0.0354483
Atg16l1	Q8C0J2	0.111781	0.518758	0.562316
Atg2b	Q80XK6	-0.330242	0.000298958	0.00160067
Atg3	Q9CPX6	-0.256833	0.00497457	0.0107409
Atg4b	Q8BGE6	-0.176417	0.0185571	0.0303349
Atg7	Q9D906	-0.193589	0.0247302	0.0385213
Atic	Q9CWJ9	-0.30382	0.000853912	0.00305088
Atl2	Q6PA06	-0.347859	0.000415851	0.00192743
Atl3	Q91YH5	0.0540396	0.248287	0.289723
Atn1	O35126	-0.249538	0.00103446	0.00344743
Atox1	O08997	0.0401455	0.472766	0.517678
Atp11c	Q9QZW0	-0.684638	0.000343199	0.00171656
Atp13a1	Q9EPE9	-0.279064	0.00636896	0.0129875
Atp13a3	Q5XF89	0.63935	0.0613643	0.0834758
Atp1a1	Q8VDN2	-0.248807	0.00138316	0.00418222
Atp1b1	P14094	-0.158481	0.139212	0.172106
Atp1b3	P97370	-0.182145	0.00933123	0.0175036
Atp2a2	O55143	-0.112536	0.00637689	0.0129954
Atp2b1	G5E829	-0.0329992	0.666219	0.701573
Atp2c1	Q80XR2	-0.19237	0.240207	0.281044
Atp5f1a	Q03265	-0.264577	0.000552021	0.00230585
Atp5f1b	P56480	-0.343985	0.000145053	0.0010917
Atp5f1c	Q91VR2	-0.298752	0.00178787	0.00503395
Atp5f1d	Q9D3D9	-0.088556	0.414723	0.460536
Atp5f1e	P56382	-0.477816	0.00506806	0.0108891
Atp5if1	O35143	-0.453449	0.00858077	0.0163662
Atp5mc1	Q9CR84	-0.293803	0.205355	0.244512
Atp5mc2	P56383	-0.279238	0.253185	0.294597
Atp5md	Q78IK2	-0.547784	0.00274597	0.00689812
Atp5me	Q06185	-0.175586	0.118833	0.14929
Atp5mf	P56135	-1.05487	0.00011171	0.000959388
Atp5mg	Q9CPQ8	-0.282076	0.0193498	0.0313399
Atp5mpl	P56379	-0.220033	0.0874004	0.114054
Atp5pb	Q9CQQ7	-0.566058	0.000253282	0.00145573
Atp5pd	Q9DCX2	-0.500379	0.000597236	0.00242881
Atp5pf	P97450	-0.468876	0.000838034	0.00301044
Atp5po	Q9DB20	-0.353178	0.00041086	0.00191153
Atp6ap1	Q9R1Q9	-0.100785	0.131406	0.163445
Atp6ap2	Q9CYN9	-0.163596	0.0392389	0.0570849
Atp6v0a1	Q9Z1G4	0.032918	0.852889	0.871363
Atp6v0a2	P15920	-0.449466	0.0189427	0.0308271
Atp6v0c	P63082	-0.376353	0.0082295	0.0158441
Atp6v0d1	P51863	-0.0635555	0.583418	0.624023
Atp6v1a	P50516	-0.174113	0.00391473	0.00899068
Atp6v1b2	P62814	0.0943744	0.126837	0.158308
Atp6v1c1	Q9Z1G3	-0.358843	0.000531665	0.00225305
Atp6v1d	P57746	-0.600008	0.00864278	0.016464
Atp6v1e1	P50518	-0.408128	0.0004131	0.00191759
Atp6v1f	Q9D1K2	-0.283731	0.012098	0.0215029
Atp6v1g1	Q9CR51	-0.746178	0.00128788	0.00399217
Atp6v1h	Q8BVE3	-0.15154	0.00622537	0.0127417
Atp7a	Q64430	-0.00387922	0.989774	0.99042
Atrn	Q9WU60	0.515665	0.131003	0.16301
Atrx	Q61687	-0.682899	2.11382e-05	0.000582971
Atxn10	P28658	-0.0209643	0.419848	0.465553
Atxn2	O70305	-0.155382	0.0284429	0.0433254
Atxn2l	Q7TQH0	-0.384488	0.000472004	0.00208819
Aunip	E9Q6Z5	-0.93689	0.0021237	0.00571078
Aup1	P70295	-0.390126	0.00383261	0.00886889
Aurka	P97477	-0.669878	2.95356e-06	0.000471955
Aurkaip1	Q9DCJ7	-0.590443	0.0463234	0.0654825
Aurkb	O70126	-0.55265	1.59877e-05	0.000561692
Aven	Q9D9K3	-0.41853	0.000897402	0.0031445
Axin1	O35625	0.0587811	0.735504	0.76807
Axl	Q00993	-0.127005	0.0136162	0.0236711
Azi2	Q9QYP6	-0.0660675	0.826216	0.848068
Azin1	O35484	-0.115466	0.18939	0.227268
B2m	P01887	-0.0699974	0.695253	0.729766
B3GNT2	Q9Z222	0.042365	0.778679	0.806019
B4galt1	P15535	0.211163	0.0041638	0.00943897
B4galt3	Q91YY2	-0.318319	0.112426	0.142291
B4galt5	Q9JMK0	0.467525	0.00892217	0.0168548
B4galt6	Q9WVK5	-0.328771	0.0174953	0.0289536
B4galt7	Q8R087	-0.33756	0.0169257	0.0281703
B4gat1	Q8BWP8	-0.0158949	0.920131	0.931217
Babam1	Q3UI43	-0.595288	0.00222593	0.00590967
Babam2	Q8K3W0	-0.448515	0.00422216	0.00950801
Bag1	Q60739	-0.143279	0.198699	0.237324
Bag2	Q91YN9	-0.398931	0.00423923	0.00953162
Bag3	Q9JLV1	-0.462046	1.13798e-05	0.000531984
Bag4	Q8CI61	-0.386572	0.00434475	0.00969519
Bag5	Q8CI32	-0.710625	2.44948e-05	0.000596922
Bag6	Q9Z1R2	-0.208257	0.00108108	0.00355197
Bahcc1	Q3UHR0	-0.880066	0.0479229	0.0674153
Bahd1	Q497V6	-0.303987	0.0192541	0.0312096
Baiap2	Q8BKX1	-0.200913	0.00116816	0.00373277
Baiap2l1	Q9DBJ3	-0.126404	0.0294704	0.0446204
Bak1	O08734	-0.380809	0.00129084	0.00399365
Banf1	O54962	-0.351859	0.00227757	0.00602504
Banp	Q8VBU8	-0.512872	0.00239784	0.00624472
Bap1	Q99PU7	-0.564094	0.00172923	0.00490682
Bap18	Q9DCT6	-0.151043	0.055512	0.076632
Basp1	Q91XV3	-0.126435	0.0924984	0.120042
Bax	Q07813	-0.240125	0.00666018	0.0134166
Baz1a	O88379	-0.821437	1.03161e-06	0.000471955
Baz1b	Q9Z277	-0.378907	0.000131302	0.00103223
Baz2a	Q91YE5	0.598288	0.00677425	0.0136017
Bbc3	Q99ML1	-0.300797	0.0257092	0.0397196
Bbs1	Q3V3N7	-1.17066	0.00330502	0.00788574
Bbx	Q8VBW5	-0.36489	0.000216668	0.00133479
Bcap29	Q61334	-0.663899	0.00608986	0.012527
Bcap31	Q61335	-0.470852	6.60511e-05	0.000777639
Bcar1	Q61140	-0.375381	8.56486e-05	0.000851196
Bcas2	Q9D287	-0.469663	0.00447073	0.00990766
Bcas3	Q8CCN5	0.00783105	0.934584	0.943353
Bcat1	P24288	-0.122481	0.0113275	0.0204897
Bcat2	O35855	-0.627381	0.0192995	0.0312739
Bccip	Q9CWI3	-0.296276	0.00678099	0.0136064
Bckdha	P50136	-0.147239	0.0681762	0.0915987
Bckdk	O55028	-0.228715	0.0247448	0.0385213
Bcl10	Q9Z0H7	-0.331442	0.000294129	0.00158489
Bcl2	P10417	-0.221525	0.294042	0.337463
Bcl2l11	O54918	-0.664156	0.000408213	0.00190499
Bcl2l13	P59017	-0.583667	0.000342601	0.00171656
Bcl7c	O08664	-0.6369	0.0241396	0.0377421
Bcl9	Q9D219	0.0583643	0.83864	0.859525
Bcl9l	Q67FY2	-0.109316	0.826731	0.848454
Bclaf1	Q8K019	-0.515004	0.000256571	0.00146259
Bclaf3	A2AG58	-0.436929	0.0827761	0.10869
Bcor	Q8CGN4	-0.38572	0.00157868	0.00459224
Bcorl1	A2AQH4	-0.744531	0.00356075	0.00837534
Bcr	Q6PAJ1	-0.0264635	0.814022	0.837092
Bcs1l	Q9CZP5	-0.317048	0.00629325	0.0128591
Bdnf	P21237	-0.0110824	0.901634	0.915368
Bdp1	Q571C7	-0.566564	0.040729	0.058834
Becn1	O88597	-0.777125	0.0554556	0.0765715
Bend3	Q6PAL0	-0.281237	0.00496342	0.010735
Bet1	O35623	0.666306	0.0702355	0.0939128
Bet1l	O35153	-0.339142	0.0413841	0.0596538
Bhlhe40	O35185	0.34445	0.0379772	0.0554731
Bicd2	Q921C5	-0.240438	0.0180927	0.0297758
Bicdl1	A0JNT9	-0.280876	0.222302	0.262296
Bicra	F8VPZ9	-0.71811	0.00065244	0.0025564
Bid	P70444	-0.251944	0.0428464	0.0613643
Bin1	O08539	-0.243803	0.000903226	0.0031631
Bin3	Q9JI08	-0.32141	0.114185	0.144219
Birc5	O70201	-0.722385	0.012187	0.021636
Birc6	O88738	-0.230674	0.00166766	0.00477054
Bles03	Q8VD62	-0.30426	0.0161457	0.0270596
Blm	O88700	-0.374667	0.249927	0.29136
Blmh	Q8R016	-0.432189	0.000575457	0.00236985
Bloc1s4	Q8VED2	-0.0301727	0.731799	0.764722
Bloc1s6	Q9R0C0	-0.207587	0.0807376	0.106287
Blvra	Q9CY64	-0.356761	0.000239413	0.0014148
Blvrb	Q923D2	-0.102446	0.0844563	0.110659
Blzf1	Q8R2X8	-0.418534	0.0462033	0.0653863
Bmi1	P25916	-0.259071	0.286158	0.329277
Bmp1	P98063	-0.098078	0.176978	0.213417
Bmp2k	Q91Z96	-0.208357	0.346359	0.391714
Bmpr1a	P36895	-0.118405	0.365621	0.410935
Bmpr2	O35607	-0.0902222	0.0947515	0.122707
Bnc2	Q8BMQ3	-0.299311	0.0013318	0.00408211
Bnip1	Q6QD59	-0.286043	0.036672	0.0539522
Bnip2	O54940	-0.343488	0.0190613	0.0309791
Bnip3	O55003	-1.51055	0.0096394	0.0179498
Bnip3l	Q9Z2F7	-0.295936	0.00421033	0.00948833
Bod1	Q5SQY2	0.377643	0.0140983	0.0243044
Bod1l	E9Q6J5	-0.529238	9.18891e-05	0.000881791
Bola1	Q9D8S9	-0.402135	0.00125825	0.00392652
Bola2	Q8BGS2	-0.239435	0.0640735	0.0866943
Bop1	P97452	-0.260079	0.000539369	0.0022747
Bora	Q8BS90	-0.559457	0.00503082	0.0108377
Borcs5	Q9D920	-0.0855446	0.611897	0.650579
Bphl	Q8R164	-0.062474	0.709263	0.743708
Bpnt1	Q9Z0S1	-0.354015	0.000464821	0.0020671
Bpnt2	Q80V26	-0.0507374	0.571369	0.612737
Brap	Q99MP8	-0.2206	0.0225914	0.0356946
Brat1	Q8C3R1	-0.225902	0.0205072	0.0328673
Brca1	P48754	-0.688726	0.0176042	0.0290811
Brcc3	P46737	-0.0325331	0.749554	0.780881
Brd1	G5E8P1	-0.778046	5.90283e-05	0.000755883
Brd2	Q7JJ13	-0.380177	5.6825e-05	0.000747031
Brd3	Q8K2F0	-0.212627	0.339259	0.384535
Brd4	Q9ESU6	-0.557603	0.000102182	0.00092608
Brd8	Q8R3B7	-0.481288	0.0140638	0.0242585
Brd9	Q3UQU0	-0.52282	0.00298674	0.00730269
Brf1	Q8CFK2	-0.334177	0.106089	0.135359
Brf2	Q3UAW9	-0.851502	0.000189157	0.00124321
Bri3bp	Q8BXV2	-0.393013	0.011933	0.0212836
Brip1	Q5SXJ3	-0.743806	0.0185554	0.0303349
Brix1	Q9DCA5	-0.870024	7.72637e-06	0.000531984
Brk1	Q91VR8	-0.14043	0.177257	0.213712
Brox	Q8K2Q7	-0.268836	0.00324191	0.00777145
Brpf1	B2RRD7	-0.300898	0.2614	0.303293
Brsk2	Q69Z98	-0.457138	0.0146723	0.0250615
Brwd1	Q921C3	-0.13251	0.34681	0.392152
Bsg	P18572	-0.546427	4.13176e-05	0.000669531
Bst2	Q8R2Q8	-0.437893	0.00418496	0.00946642
Btbd10	Q80X66	-0.208876	0.082586	0.108487
Btbd9	Q8C726	-0.142885	0.198747	0.237335
Btd	Q8CIF4	-0.416333	0.118616	0.149079
Btf3	Q64152	-0.334285	0.0354942	0.0524964
Btf3l4	Q9CQH7	-0.52144	0.00233032	0.00611971
Btg1	P62325	-0.00543061	0.981688	0.983613
Btg3	P50615	-0.75781	0.00673339	0.0135552
Bub1	O08901	-0.687201	0.000241822	0.00141629
Bub1b	Q9Z1S0	-0.511553	3.37581e-05	0.000647172
Bub3	Q9WVA3	-0.351658	0.000827578	0.00298688
Bud13	Q8R149	-0.904418	0.000551661	0.00230585
Bud23	Q9CY21	-0.347193	0.00263678	0.00669791
Bud31	Q6PGH1	-0.646182	0.000136932	0.00105486
Bysl	O54825	-0.551976	1.03849e-05	0.000531984
Bzw1	Q9CQC6	-0.0189408	0.492132	0.535715
Bzw2	Q91VK1	-0.303375	8.28685e-05	0.000837149
C1d	O35473	-0.817695	0.00836939	0.016073
C1galt1c1	Q9JMG2	-0.884382	0.0236318	0.0370424
C1qbp	O35658	-0.264762	0.0331465	0.0493575
C2cd2l	Q80X80	-0.228299	0.212238	0.251535
C2cd5	Q7TPS5	-0.0958777	0.581316	0.621991
Ca12	Q8CI85	-1.37837	0.0454382	0.0644522
Caap1	Q8VDY9	-0.0814728	0.404908	0.451107
Cab39	Q06138	-0.275652	0.000885233	0.00311789
Cab39l	Q9DB16	0.0313293	0.788216	0.814517
Cachd1	Q6PDJ1	0.791841	0.0210915	0.033663
Cacnb2	Q8CC27	-0.452978	0.0265941	0.0409119
Cactin	Q9CS00	-0.475619	0.000472854	0.00208901
Cacul1	Q8R0X2	-0.155305	0.107356	0.136692
Cacybp	Q9CXW3	-0.627522	2.70258e-05	0.000616706
Cad	B2RQC6	-0.0316382	0.176511	0.212938
Cadm1	Q8R5M8	-0.223469	0.0478457	0.067353
Calcoco1	Q8CGU1	-0.311732	0.00483524	0.0105477
Calr	P14211	0.0524774	0.249913	0.29136
Calu	O35887	-0.109257	0.00811382	0.0156656
Camk1	Q91YS8	-0.184267	0.114903	0.144947
Camk1d	Q8BW96	-0.176521	0.597333	0.637398
Camk2d	Q6PHZ2	-0.0574723	0.179872	0.216567
Camk2g	Q923T9	-0.261695	0.0404715	0.058531
Camlg	P49070	-0.403683	0.00161016	0.00465293
Camsap2	Q8C1B1	-0.101771	0.453195	0.498563
Cand1	Q6ZQ38	-0.491235	2.50637e-05	0.000596922
Cand2	Q6ZQ73	-0.378649	0.0124517	0.0220485
Cant1	Q8VCF1	-0.0435672	0.887608	0.902922
Canx	P35564	-0.489725	5.90074e-05	0.000755883
Cap1	P40124	-0.123315	0.00494334	0.0106998
Capg	P24452	0.00941249	0.81353	0.836867
Capn1	O35350	0.021427	0.721703	0.75546
Capn2	O08529	-0.0204899	0.470862	0.51587
Capn7	Q9R1S8	-0.286733	0.134883	0.167328
Capns1	O88456	-0.170186	0.0137101	0.0237861
Caprin1	Q60865	-0.461116	0.000297304	0.00159499
Caprin2	Q05A80	-0.326222	0.0167997	0.0280086
Capza1	P47753	0.0097404	0.848966	0.867932
Capza2	P47754	-0.267988	0.0026196	0.00667516
Capzb	P47757	-0.0982589	0.0147094	0.025097
Card19	Q9D1I2	-0.0107145	0.922593	0.9334
Carhsp1	Q9CR86	-0.27011	0.0300042	0.0452944
Carm1	Q9WVG6	-0.134141	0.00782565	0.0152436
Carmil1	Q6EDY6	0.165388	0.261564	0.303426
Carnmt1	Q80UY1	-0.360029	0.00313676	0.00757269
Cars1	Q9ER72	-0.189207	0.00198977	0.00545425
Casc3	Q8K3W3	-0.264752	0.0182911	0.0300298
Cask	O70589	-0.35822	0.000170143	0.00118538
Casp3	P70677	-0.392479	0.00220171	0.00585976
Casp6	O08738	-0.0899131	0.323447	0.368589
Casp8	O89110	-0.191976	0.0414674	0.0597037
Casp8ap2	Q9WUF3	-0.674443	0.00984834	0.0182502
Cast	P51125	-0.0494328	0.179842	0.216567
Castor1	Q9CWQ8	-0.252345	0.0332247	0.0494499
Cat	P24270	-0.183409	0.0018624	0.00519336
Cav1	P49817	0.573817	0.000837051	0.00301044
Cav2	Q9WVC3	-1.14572	0.00508559	0.0109191
Cavin1	O54724	-0.0491	0.144812	0.178239
Cavin2	Q63918	0.43138	5.04078e-05	0.000721313
Cavin3	Q91VJ2	-0.328484	0.00262983	0.00668579
Cavin4	A2AMM0	-0.692625	0.00099229	0.00335616
Cbfb	Q08024	-0.329604	0.000976855	0.00331493
Cbl	P22682	-0.338268	0.000490479	0.0021437
Cblb	Q3TTA7	-0.261954	0.0252782	0.0392411
Cbll1	Q9JIY2	-0.561188	0.0286546	0.0436004
Cbln4	Q8BME9	-1.26519	3.6775e-05	0.000656925
Cbr1	P48758	-0.506192	0.0142675	0.0245272
Cbr4	Q91VT4	-0.420592	0.0190686	0.0309827
Cbwd1	Q8VEH6	-0.236546	0.00434227	0.00969519
Cbx1	P83917	-0.608603	0.00148358	0.0043927
Cbx2	P30658	-0.371532	0.12433	0.155538
Cbx3	P23198	-0.744745	3.06899e-05	0.000631302
Cbx4	O55187	-0.309395	0.00525743	0.011191
Cbx5	Q61686	-0.409577	0.000197141	0.00127247
Cbx6	Q9DBY5	-0.390909	0.00271104	0.00683556
Cbx8	Q9QXV1	-0.501081	0.00619631	0.0127034
Cby1	Q9D1C2	-0.270721	0.241191	0.282087
Cc2d1a	Q8K1A6	-0.250174	0.137835	0.170542
Cc2d1b	Q8BRN9	-0.119467	0.0786542	0.10399
Ccar1	Q8CH18	-0.680804	2.42195e-05	0.000596922
Ccar2	Q8VDP4	-0.438495	0.0193039	0.0312739
Ccdc115	Q8VE99	-0.556475	0.043829	0.0624523
Ccdc117	Q6PB51	-0.223531	0.012879	0.0226286
Ccdc124	Q9D8X2	-0.38874	0.000156232	0.00114201
Ccdc127	Q3TC33	-0.708535	0.00224079	0.00593543
Ccdc134	Q8C7V8	-0.378006	0.00922345	0.0173491
Ccdc137	Q8R0K4	-0.800868	1.84087e-05	0.000573006
Ccdc167	Q9D162	-0.0871619	0.751597	0.782345
Ccdc186	Q8C9S4	-0.234419	0.21103	0.250451
Ccdc22	Q9JIG7	-0.237255	0.000460344	0.00205446
Ccdc25	Q78PG9	-0.24648	0.0763778	0.101338
Ccdc47	Q9D024	-0.336638	9.87902e-05	0.000912987
Ccdc50	Q810U5	-0.416724	0.00944825	0.017669
Ccdc51	Q3URS9	-0.355024	0.00758692	0.0148778
Ccdc58	Q8R3Q6	-0.694029	0.00121171	0.00383146
Ccdc59	Q8R2N0	-0.523238	0.0657495	0.0887076
Ccdc6	D3YZP9	-0.207579	0.0106657	0.0195172
Ccdc86	Q9JJ89	-0.529935	0.00121778	0.00384523
Ccdc88a	Q5SNZ0	-0.384007	0.250771	0.292233
Ccdc88c	Q6VGS5	-0.6032	0.0402336	0.0582419
Ccdc9	Q8VC31	-0.350189	0.00102691	0.00343162
Ccdc90b	Q8C3X2	-0.340626	0.0184587	0.030232
Ccdc93	Q7TQK5	-0.232712	0.105295	0.134598
Ccdc97	Q9DBT3	-0.106626	0.40068	0.446722
Cchcr1	Q8K2I2	0.506081	0.00417428	0.00945573
Ccl20	O89093	0.228494	0.248713	0.290165
Ccn1	P18406	-0.457594	0.000174873	0.00119946
Ccn2	P29268	-0.271639	0.0518598	0.0722901
Ccna2	P51943	-0.604466	0.000634908	0.00252317
Ccnb1	P24860	-0.649806	1.04919e-05	0.000531984
Ccnb2	P30276	-0.580241	0.00016294	0.0011686
Ccnc	Q62447	-0.682775	0.00561099	0.011767
Ccnd1	P25322	-0.287571	0.0115052	0.0207379
Ccnd2	P30280	-0.0792185	0.386133	0.432075
Ccnd3	P30282	-0.472422	0.00159824	0.00462938
Ccne2	Q9Z238	-0.809754	0.0264218	0.0406774
Ccnf	P51944	-0.50433	0.0339916	0.0504689
Ccnh	Q61458	-0.406731	0.00122602	0.00386159
Ccnk	O88874	-0.559613	0.000171558	0.00118567
Ccnl1	Q52KE7	-0.739951	0.000143504	0.00108825
Ccnl2	Q9JJA7	-0.873233	0.00199064	0.00545425
Ccnt1	Q9QWV9	-0.431085	6.76973e-05	0.000783245
Ccnt2	Q7TQK0	-0.681163	0.10972	0.139355
Ccny	Q8BGU5	0.300806	0.0197255	0.0318223
Ccp110	Q7TSH4	-0.378354	0.443688	0.489685
Cct2	P80314	-0.318512	0.000157115	0.00114441
Cct3	P80318	-0.412607	2.20618e-05	0.000589355
Cct4	P80315	-0.261663	0.000159645	0.00115441
Cct5	P80316	-0.266067	0.000745377	0.00280064
Cct6a	P80317	-0.525611	1.20579e-05	0.000531984
Cct6b	Q61390	-0.0669436	0.59497	0.63527
Cct7	P80313	-0.262794	0.000694982	0.00266019
Cct8	P42932	-0.329724	4.83792e-05	0.000704658
Ccz1	Q8C1Y8	-0.100079	0.351116	0.396556
Cd109	Q8R422	-0.0988753	0.0766151	0.101579
Cd151	O35566	-0.407542	0.00128846	0.00399217
Cd2ap	Q9JLQ0	-0.51885	2.19248e-05	0.000589355
Cd2bp2	Q9CWK3	-0.505669	0.00231406	0.00609267
Cd34	Q64314	0.0931073	0.548589	0.590996
Cd44	P15379	-0.175846	0.00933847	0.01751
Cd47	Q61735	-0.226687	0.0549249	0.0759584
Cd63	P41731	-0.0570439	0.534919	0.577949
Cd81	P35762	-0.124343	0.122302	0.153178
Cd9	P40240	-0.352284	0.00385594	0.00889231
Cd99	Q8VCN6	-0.189951	0.082356	0.108231
Cdan1	Q8CC12	-0.210794	0.365552	0.410935
Cdc123	Q8CII2	-0.326697	0.00154682	0.00452533
Cdc16	Q8R349	-0.406093	0.00207355	0.0056118
Cdc20	Q9JJ66	-0.726126	6.95399e-06	0.000531984
Cdc23	Q8BGZ4	-0.21912	0.0293269	0.0444251
Cdc25c	P48967	-0.735911	0.0257154	0.0397196
Cdc26	Q99JP4	-0.509504	0.0377805	0.0552385
Cdc27	A2A6Q5	-0.587315	7.00581e-05	0.000794078
Cdc34	Q8CFI2	-0.059198	0.638581	0.675367
Cdc37	Q61081	-0.1432	0.00888096	0.0167925
Cdc40	Q9DC48	-0.448001	6.90886e-05	0.000788947
Cdc42	P60766	-0.36336	0.000340083	0.00171496
Cdc42bpb	Q7TT50	0.223195	0.429168	0.474943
Cdc42ep1	Q91W92	-0.213222	0.00641079	0.0130333
Cdc42ep2	Q8JZX9	0.844834	0.131175	0.16319
Cdc42ep4	Q9JM96	0.0392578	0.570251	0.611646
Cdc42se2	Q8BGH7	-0.276619	0.147879	0.181577
Cdc45	Q9Z1X9	-0.420965	0.00076042	0.00283459
Cdc5l	Q6A068	-0.826576	1.52691e-06	0.000471955
Cdc6	O89033	-0.732163	0.00400646	0.00916019
Cdc7	Q9Z0H0	-0.375398	0.0831475	0.109084
Cdc73	Q8JZM7	-0.53572	4.14777e-05	0.000669531
Cdca2	Q14B71	-1.00779	4.45221e-05	0.000683893
Cdca3	Q99M54	-0.549402	0.00048372	0.00212173
Cdca4	Q9CWM2	-0.379888	0.0279375	0.0427107
Cdca5	Q9CPY3	-0.578931	0.000187027	0.00123583
Cdca7	Q9D0M2	-0.906118	4.70222e-05	0.000699361
Cdca7l	Q922M5	-1.14957	0.00329207	0.00786403
Cdca8	Q8BHX3	-0.538727	3.25115e-05	0.000643623
Cdh13	Q9WTR5	0.120302	0.265539	0.307572
Cdh2	P15116	-0.167594	0.00396557	0.00908569
Cdip1	Q9DB75	-0.419779	0.0099629	0.0184347
Cdipt	Q8VDP6	-0.264172	0.00417996	0.00946161
Cdk1	P11440	-0.577478	4.96734e-06	0.000531984
Cdk11b	P24788	-0.792029	9.65108e-06	0.000531984
Cdk12	Q14AX6	-0.308705	0.000311629	0.00164167
Cdk13	Q69ZA1	-0.226434	0.0223533	0.0353912
Cdk14	O35495	0.189988	0.00692574	0.013793
Cdk16	Q04735	-0.497995	0.0565631	0.0778901
Cdk17	Q8K0D0	-0.322383	0.0040914	0.00929892
Cdk18	Q04899	-0.764101	0.000555893	0.00231572
Cdk19	Q8BWD8	0.0842018	0.611748	0.650579
Cdk2	P97377	-0.251548	0.00254262	0.00652631
Cdk2ap1	O35207	-0.312609	0.0185029	0.0302721
Cdk4	P30285	-0.0375714	0.573473	0.614564
Cdk5	P49615	-0.549343	0.0016267	0.00468967
Cdk5rap2	Q8K389	0.053934	0.702008	0.736225
Cdk5rap3	Q99LM2	-0.0961939	0.0524265	0.0730469
Cdk6	Q64261	-0.147868	0.0597965	0.0816823
Cdk7	Q03147	-0.410047	0.000603458	0.00244479
Cdk8	Q8R3L8	-0.0558192	0.775725	0.803776
Cdk9	Q99J95	-0.397184	0.000167025	0.00117675
Cdkal1	Q91WE6	-0.601334	0.000664574	0.00258741
Cdkn1b	P46414	-0.277909	0.0204146	0.0327445
Cdkn2a	Q64364	-0.385717	0.00154099	0.00451905
Cdkn2aip	Q8BI72	-0.560375	0.00172607	0.00490013
Cdkn2b	P55271	-0.00728827	0.912171	0.923923
Cdr2	P97817	0.134648	0.341734	0.387198
Cdr2l	A2A6T1	0.480513	0.00733309	0.0144539
Cds2	Q99L43	-0.45294	0.00893287	0.0168646
Cdt1	Q8R4E9	-0.314545	0.00340598	0.00806701
Cdv3	Q4VAA2	-0.321798	0.000261557	0.00147686
Cdyl	Q9WTK2	-1.19402	0.00210703	0.00567676
Cebpb	P28033	-0.159443	0.0183979	0.0301485
Cebpz	P53569	-0.588575	0.00032136	0.00166585
Cebpzos	Q8BTE5	-0.231872	0.105283	0.134598
Celf1	P28659	-0.499126	0.0018558	0.00517968
Cenpa	O35216	-1.0849	9.62896e-05	0.000905594
Cenpb	P27790	-0.592881	0.00154337	0.00452171
Cenpc	P49452	-0.973641	1.1253e-05	0.000531984
Cenpe	Q6RT24	-0.523779	0.000290647	0.00157718
Cenph	Q9QYM8	-0.437172	0.00122096	0.00384932
Cenpi	Q8K1K4	-0.35528	0.0271049	0.0415622
Cenpk	Q9ESN5	-0.433009	0.0707156	0.0945136
Cenpl	Q3U3S3	-0.645576	0.00393337	0.00902336
Cenpq	Q9CPQ5	-0.420204	0.00181907	0.00508876
Cenpu	Q8C4M7	-0.613463	0.00128998	0.003993
Cenpv	Q9CXS4	-0.509602	0.000931895	0.00321575
Cep120	Q7TSG1	-0.556434	0.00445737	0.0098852
Cep131	Q62036	-0.390324	0.0107209	0.019589
Cep162	Q6ZQ06	-0.0216966	0.913938	0.925407
Cep170	Q6A065	-0.122608	0.0199145	0.0320766
Cep250	Q60952	0.0826802	0.457136	0.502178
Cep350	E9Q309	-0.529434	0.0298941	0.0451503
Cep44	Q5HZK1	-1.00614	0.00499713	0.0107744
Cep55	Q8BT07	-0.535551	5.86911e-05	0.000755883
Cep57	Q8CEE0	-0.421954	0.0430736	0.0615952
Cep63	Q3UPP8	0.0135607	0.928214	0.938159
Cep76	Q0VEJ0	-0.359013	0.0919676	0.11948
Cep78	Q6IRU7	-0.471916	0.0597162	0.0815908
Cep83	Q9D5R3	-0.774802	0.00285063	0.00707407
Cep85	Q8BMK0	-0.265587	0.0234907	0.0368778
Cep89	Q9CZX2	-0.952465	0.00695445	0.0138457
Cept1	Q8BGS7	-0.412625	0.0667159	0.0899124
Cers2	Q924Z4	-0.358563	0.00345998	0.00817346
Cers5	Q9D6K9	-0.555499	0.00252358	0.00649102
Cers6	Q8C172	-0.140949	0.181248	0.218138
Cert1	Q9EQG9	-0.453338	0.0184774	0.0302545
Cetn2	Q9R1K9	-0.114471	0.587618	0.628186
Cetn3	O35648	-0.75474	0.000811542	0.00295122
Cfap157	Q0VFX2	-0.612889	0.00419513	0.00947845
Cfap20	Q8BTU1	-0.255109	0.0110598	0.0200895
Cfap206	Q6PE87	-0.691454	0.000456439	0.00204447
Cfap298	Q8BL95	-0.110676	0.444636	0.490556
Cfap36	Q8C6E0	-0.406678	0.0177722	0.0293112
Cfap97	Q6ZPR1	-0.47694	0.00868666	0.0165065
Cfdp1	O88271	-0.401503	0.00229155	0.00604899
Cfl1	P18760	-0.373117	4.1481e-05	0.000669531
Cfl2	P45591	-0.666858	0.000372247	0.00179965
Cggbp1	Q8BHG9	-0.505908	7.6107e-05	0.000816517
Cgnl1	Q6AW69	-0.240247	0.0949286	0.122884
Chac1	Q8R3J5	-0.156502	0.724009	0.757485
Chaf1a	Q9QWF0	-0.426917	0.000111466	0.000959388
Chaf1b	Q9D0N7	-0.536617	0.000443813	0.0020144
Champ1	Q8K327	-0.443071	7.98041e-05	0.000824021
Chchd1	Q9CQA6	-0.802447	0.001545	0.00452215
Chchd2	Q9D1L0	-0.443303	0.00127338	0.0039596
Chchd3	Q9CRB9	-0.35133	0.00406414	0.00925067
Chchd6	Q91VN4	-0.230798	0.0525365	0.0731669
Chd1	P40201	-0.67376	6.45354e-06	0.000531984
Chd1l	Q9CXF7	-0.377599	0.00554486	0.0116602
Chd2	E9PZM4	-0.618636	0.000610537	0.00245998
Chd4	Q6PDQ2	-0.395562	1.49305e-05	0.000544235
Chd6	A3KFM7	-0.257981	0.0243031	0.0379492
Chd7	A2AJK6	-0.462621	0.0261559	0.0403289
Chd8	Q09XV5	-0.519633	3.30052e-05	0.000643623
Chek1	O35280	-0.497274	8.38284e-05	0.000839928
Cherp	Q8CGZ0	-0.507638	4.18569e-05	0.000669531
Chic2	Q9D9G3	-1.02004	0.00200259	0.00547477
Chid1	Q922Q9	0.516698	0.0638412	0.0863991
Chka	O54804	-0.19374	0.00113629	0.0036544
Chkb	O55229	0.271344	0.43123	0.476967
Chm	Q9QXG2	-0.632062	0.00866745	0.0164905
Chmp1a	Q921W0	-0.472446	0.0181651	0.0298629
Chmp1b1	Q99LU0	0.0338113	0.876856	0.893466
Chmp1b2	Q9CQD4	-0.0548299	0.744525	0.776433
Chmp2a	Q9DB34	-0.259873	0.0093461	0.01751
Chmp2b	Q8BJF9	-0.293399	0.0393886	0.0572667
Chmp3	Q9CQ10	-0.241227	0.00504937	0.0108664
Chmp4b	Q9D8B3	-0.295959	0.00162088	0.00467729
Chmp5	Q9D7S9	-0.389314	0.0055869	0.0117285
Chmp6	P0C0A3	-0.602464	0.0356723	0.0526837
Chmp7	Q8R1T1	-0.0887117	0.0830641	0.108998
Chordc1	Q9D1P4	-0.483443	1.16722e-05	0.000531984
Chp1	P61022	-0.267728	0.00194237	0.00537412
Chpf	Q6IQX7	-0.400437	0.00485298	0.0105797
Chst14	Q80V53	-0.38119	0.0328139	0.0489098
Chst2	Q80WV3	-0.268652	0.0200406	0.0322344
Chtf18	Q8BIW9	-0.120794	0.152473	0.186508
Chtf8	P0CG15	-0.149186	0.280673	0.323027
Chtop	Q9CY57	-0.418955	0.000127262	0.00101864
Chuk	Q60680	-0.0649371	0.152271	0.186298
Ciao2a	Q9DCL2	-0.217948	0.108347	0.137868
Ciao2b	Q9D187	-0.309709	0.0166268	0.0277667
Ciapin1	Q8WTY4	0.0107802	0.857493	0.875191
Cic	Q924A2	-0.188335	0.128	0.159662
Ciita	P79621	0.780426	0.00050748	0.002193
Cip2a	Q8BWY9	-0.581689	0.000192704	0.00125442
Cir1	Q9DA19	-1.15754	0.00841094	0.0161225
Cirbp	P60824	-0.284515	0.0890199	0.115995
Cisd1	Q91WS0	-0.334122	0.00710265	0.0140904
Cisd2	Q9CQB5	-0.239545	0.00439482	0.00977832
Cisd3	B1AR13	-0.497494	0.0986056	0.126867
Cit	P49025	-0.255289	0.0179659	0.0295988
Cited2	O35740	-0.0280451	0.77683	0.804513
Ckap2	Q3V1H1	-0.610685	2.1843e-05	0.000589355
Ckap2l	Q7TS74	-0.527203	3.08422e-05	0.000631302
Ckap4	Q8BMK4	-0.139443	0.10099	0.129663
Ckap5	A2AGT5	-0.754734	3.97959e-07	0.000471955
Ckb	Q04447	-0.197019	0.408659	0.45479
Cks1b	P61025	-0.581149	0.0302473	0.0456053
Cks2	P56390	-0.716622	0.000316811	0.0016555
Clasp1	Q80TV8	-0.240804	0.00194651	0.00537658
Clasp2	Q8BRT1	-0.419633	0.00448255	0.0099267
Clasrp	Q8CFC7	-0.293237	0.209352	0.248644
Clcc1	Q99LI2	-0.308163	0.00123748	0.00388542
Clcn5	Q9WVD4	-0.217467	0.0333182	0.0495595
Clcn7	O70496	-0.397806	0.00779643	0.015206
Cldn12	Q9ET43	0.0459951	0.804251	0.828852
Cldnd1	Q9CQX5	0.014492	0.814953	0.837769
Clic1	Q9Z1Q5	-0.280479	0.000521121	0.00223151
Clic4	Q9QYB1	-0.110352	0.0165632	0.0276896
Clint1	Q99KN9	-0.292978	0.000252915	0.00145573
Clip1	Q922J3	-0.439253	3.38297e-05	0.000647172
Clip2	Q9Z0H8	0.179534	0.211037	0.250451
Clk1	P22518	-0.607862	0.00304222	0.00740323
Clk3	O35492	-0.845143	0.00420054	0.00948029
Clk4	O35493	-0.464863	0.0582864	0.079958
Clmp	Q8R373	-0.298946	0.12961	0.161309
Cln3	Q61124	-0.290306	0.166072	0.201216
Clns1a	Q61189	-0.22834	0.0449955	0.0638982
Clp1	Q99LI9	-0.249469	0.798797	0.824062
Clpb	Q60649	-0.358975	0.0139004	0.0240172
Clpp	O88696	-0.426939	0.013048	0.0228797
Clptm1	Q8VBZ3	-0.363326	0.00286859	0.00710428
Clptm1l	Q8BXA5	-0.634169	0.00242951	0.00631528
Clpx	Q9JHS4	-0.562818	5.64704e-05	0.000747031
Clspn	Q80YR7	-0.520804	0.00135994	0.00414029
Clstn1	Q9EPL2	-0.556422	0.0577147	0.0793513
Clta	O08585	-0.524488	0.000615518	0.00247337
Cltc	Q68FD5	-0.383694	3.68335e-05	0.000656925
Clu	Q06890	-0.139547	0.0251669	0.0390792
Cluh	Q5SW19	-0.352682	0.000569941	0.00235663
Cmas	Q99KK2	-0.883928	0.00017056	0.00118538
Cmc2	Q8K199	-0.395262	0.0104255	0.019152
Cmip	Q9D486	-0.308859	0.00175616	0.00496485
Cmpk1	Q9DBP5	-0.214694	0.00747492	0.0146911
Cmss1	Q9CZT6	-0.320941	0.00103323	0.00344524
Cmtm3	Q99LJ5	0.319765	0.256016	0.297441
Cmtr1	Q9DBC3	-0.0379661	0.806146	0.830386
Cmtr2	Q8BWQ4	-0.574174	0.17228	0.208244
Cnbp	P53996	-0.277911	0.00179122	0.00503612
Cndp2	Q9D1A2	-0.0493405	0.552915	0.595238
Cnep1r1	Q3UJ81	-0.279998	0.0255817	0.0395729
Cnn2	Q08093	0.308908	0.00417769	0.00945998
Cnn3	Q9DAW9	-0.122843	0.0584062	0.0800507
Cnnm4	Q69ZF7	-0.0516006	0.596935	0.637146
Cnot1	Q6ZQ08	-0.406397	9.23781e-06	0.000531984
Cnot10	Q8BH15	-0.390379	0.000541569	0.00227729
Cnot11	Q9CWN7	-0.286733	0.00270109	0.00681889
Cnot2	Q8C5L3	-0.614414	0.000101098	0.000922524
Cnot3	Q8K0V4	-0.271107	0.0053605	0.0113453
Cnot4	Q8BT14	-0.353146	0.00641248	0.0130333
Cnot6	Q8K3P5	-0.216971	0.115047	0.145099
Cnot6l	Q8VEG6	-0.0565469	0.742695	0.775052
Cnot7	Q60809	-0.606639	0.0117211	0.0210096
Cnot8	Q9D8X5	-0.480647	0.00426195	0.009566
Cnot9	Q9JKY0	-0.483573	0.000117938	0.000977754
Cnpy2	Q9QXT0	0.532293	0.0240063	0.0375528
Cnpy3	Q9DAU1	0.0180504	0.845104	0.864417
Cnst	Q8CBC4	-0.479471	0.151226	0.185131
Cntrl	A2AL36	-0.397078	0.00249479	0.00643045
Cntrob	Q8CB62	-0.392151	0.0781401	0.1034
Coa3	Q9D2R6	-0.770061	0.000475463	0.00209902
Coa7	Q921H9	-0.724797	0.0377663	0.0552309
Coasy	Q9DBL7	-0.282178	0.00729113	0.0143852
Cobll1	Q3UMF0	-0.421916	0.000177643	0.00121169
Cog1	Q9Z160	-0.342601	0.000530114	0.00224804
Cog2	Q921L5	-0.240602	0.0305774	0.0460463
Cog3	Q8CI04	0.0152467	0.935931	0.944557
Cog4	Q8R1U1	0.0811715	0.395318	0.441305
Cog5	Q8C0L8	-0.214195	0.439513	0.485427
Cog6	Q8R3I3	-0.00524506	0.950789	0.956718
Cog7	Q3UM29	0.0584623	0.675992	0.711131
Cog8	Q9JJA2	-0.252827	0.370833	0.416474
Coil	Q5SU73	-0.606326	0.000371232	0.00179965
Col16a1	Q8BLX7	0.190594	0.237723	0.278563
Col18a1	P39061	0.432297	0.0288839	0.0438841
Col1a1	P11087	0.631092	3.57779e-05	0.000655885
Col3a1	P08121	0.511707	0.000151673	0.00112598
Col4a1	P02463	0.751338	2.68841e-06	0.000471955
Col4a2	P08122	0.270929	0.00223281	0.00592399
Col5a1	O88207	0.444023	0.00454409	0.0100376
Col6a1	Q04857	0.774336	3.24107e-06	0.000473196
Col8a1	Q00780	0.130329	0.180908	0.217772
Colec12	Q8K4Q8	-0.0953223	0.598107	0.638064
Colgalt1	Q8K297	0.197377	0.00197947	0.00544066
Commd1	Q8K4M5	-0.386399	0.0110519	0.0200895
Commd10	Q8JZY2	-0.385951	0.00596062	0.0122983
Commd2	Q8BXC6	-0.00822294	0.978342	0.980855
Commd3	Q63829	-0.398555	0.00219167	0.00584065
Commd4	Q9CQ02	-0.347715	0.021981	0.034901
Commd5	Q8R395	-0.12205	0.572068	0.613273
Commd7	Q8BG94	0.132239	0.632155	0.669379
Commd9	Q8K2Q0	-0.1799	0.146047	0.179615
Comt	O88587	-0.0987034	0.0588363	0.0805861
Comtd1	Q8BIG7	-0.228795	0.485403	0.52906
Cop1	Q9R1A8	-0.347748	0.23171	0.272454
Copa	Q8CIE6	-0.235543	0.000170899	0.00118538
Copb1	Q9JIF7	-0.275428	0.000164851	0.00117272
Copb2	O55029	-0.41707	2.57938e-05	0.000604609
Cope	O89079	-0.337285	0.00111581	0.00362211
Copg1	Q9QZE5	-0.355962	6.2469e-05	0.000759598
Copg2	Q9QXK3	-0.451777	0.00234218	0.00613566
Coprs	Q9CQ13	-0.338806	0.0954477	0.123456
Cops2	P61202	-0.32359	0.000108902	0.000948562
Cops3	O88543	-0.300019	0.000517522	0.0022223
Cops4	O88544	-0.332834	0.000206685	0.00130051
Cops5	O35864	-0.202103	0.00492688	0.0106794
Cops6	O88545	-0.386386	3.99929e-05	0.000668297
Cops7a	Q9CZ04	-0.583773	0.0612678	0.0834134
Cops7b	Q8BV13	-0.925019	0.0106348	0.019484
Cops8	Q8VBV7	-0.351779	0.00141558	0.00425508
Copz1	P61924	-0.34804	0.00328924	0.00786034
Coq10b	Q3THF9	-0.814102	0.000822906	0.00298054
Coq3	Q8BMS4	-0.631138	0.0325931	0.0486517
Coq4	Q8BGB8	-0.884609	0.000337566	0.00170507
Coq6	Q8R1S0	-0.493163	0.00387419	0.00892432
Coq7	P97478	-1.06848	0.000316953	0.0016555
Coq8b	Q566J8	-0.382919	0.0829713	0.1089
Coq9	Q8K1Z0	-0.241147	0.0619505	0.0841561
Coro1b	Q9WUM3	-0.201603	0.0107661	0.0196364
Coro1c	Q9WUM4	-0.397331	0.000123609	0.00100183
Cox14	Q8BH51	-0.39406	0.0233741	0.036723
Cox15	Q8BJ03	-0.440755	0.000789632	0.00290638
Cox16	Q9CR63	-0.251665	0.0583973	0.0800507
Cox17	P56394	-0.511099	0.0114202	0.0206331
Cox4i1	P19783	-0.230332	0.00113593	0.0036544
Cox5a	P12787	-0.348371	0.0101322	0.0186971
Cox5b	P19536	-0.156432	0.043568	0.0621879
Cox6a1	P43024	-0.261484	0.0237553	0.0372026
Cox6b1	P56391	-0.494795	0.000821132	0.00297764
Cox6c	Q9CPQ1	-0.254744	0.00703171	0.0139677
Cox7a2	P48771	-0.295491	0.0182481	0.0299832
Cox7a2l	Q61387	-0.825054	0.00272175	0.00684848
Cox7c	P17665	-0.187619	0.0677767	0.0911818
Cox8a	Q64445	-0.545512	0.00145351	0.00433719
Cpd	O89001	-0.222529	0.00108353	0.00355313
Cpe	Q00493	-0.303289	0.0075481	0.0148065
Cpeb4	Q7TN98	0.194084	0.154032	0.188153
Cplx2	P84086	0.0961441	0.383338	0.429417
Cpne1	Q8C166	-0.382886	0.00020933	0.00130847
Cpne3	Q8BT60	-0.453881	0.00642413	0.0130526
Cpox	P36552	0.741794	0.0118687	0.0212018
Cpsf1	Q9EPU4	-0.258152	0.000720778	0.00273503
Cpsf2	O35218	-0.274033	0.00141074	0.00424676
Cpsf3	Q9QXK7	-0.255678	0.000374404	0.00180487
Cpsf4	Q8BQZ5	-0.632571	0.0101484	0.0187158
Cpsf6	Q6NVF9	-0.615853	0.000103141	0.00092608
Cpsf7	Q8BTV2	-0.476169	0.000119911	0.000984292
Cpt1a	P97742	-0.581147	0.00332037	0.00791006
Cpt2	P52825	-0.775736	0.0136702	0.0237332
Cpxm1	Q9Z100	-0.940488	0.000127413	0.00101864
Cr1l	Q64735	-0.145466	0.409326	0.455367
Crabp1	P62965	0.0485767	0.226502	0.266842
Cramp1	Q6PG95	-0.199381	0.168349	0.203854
Crbn	Q8C7D2	-0.242065	0.394488	0.440459
Crcp	O35427	-0.350978	0.0018121	0.00507851
Creb5	Q8K1L0	-1.03323	4.27386e-05	0.000675445
Crebbp	P45481	-0.235745	0.00201984	0.00550787
Creg1	O88668	-0.167609	0.154204	0.188288
Creld2	Q9CYA0	0.48721	0.00199811	0.00546739
Crip1	P63254	0.136074	0.464189	0.509469
Cript	O70333	-0.310713	0.0255502	0.0395542
Crk	Q64010	0.0262754	0.689596	0.724448
Crkl	P47941	-0.293543	0.000727133	0.00274894
Crlf3	Q9Z2L7	-0.0859771	0.372195	0.417851
Crnkl1	P63154	-0.532837	1.8959e-05	0.000575626
Crot	Q9DC50	-0.284165	0.0797044	0.105197
Crtap	Q9CYD3	-0.355082	0.00477365	0.0104282
Crtc2	Q3U182	-0.413445	0.0092115	0.017332
Crtc3	Q91X84	0.186317	0.334637	0.38014
Cry1	P97784	-0.264662	0.106213	0.135462
Cryz	P47199	-0.290492	0.0284455	0.0433254
Cryzl1	Q921W4	-0.236829	0.00657126	0.0132724
Cs	Q9CZU6	-0.298014	0.000157264	0.00114441
Csad	Q9DBE0	0.290132	0.135496	0.167851
Csde1	Q91W50	-0.319337	7.10574e-05	0.000796571
Cse1l	Q9ERK4	-0.72443	8.54957e-07	0.000471955
Csf1	P07141	-0.13695	0.0427594	0.0612905
Csgalnact2	Q8C1F4	-0.475211	0.0678511	0.0912619
Csk	P41241	-0.184971	0.00762668	0.0149326
Csnk1a1	Q8BK63	-0.33165	0.000134658	0.00104787
Csnk1d	Q9DC28	-0.431833	0.0269737	0.0413976
Csnk1e	Q9JMK2	-0.328664	0.00487195	0.0106052
Csnk1g1	Q8BTH8	-0.16483	0.0846163	0.110798
Csnk1g3	Q8C4X2	-0.864402	0.00112615	0.00363642
Csnk2a1	Q60737	-0.258024	0.000263755	0.00148477
Csnk2a2	O54833	-0.380089	0.000341267	0.00171623
Csnk2b	P67871	-0.49943	0.000256354	0.00146259
Cspg4	Q8VHY0	-0.0200996	0.933524	0.942438
Cspp1	B2RX88	-0.941146	0.00688062	0.0137344
Csrp1	P97315	-0.228256	0.0183366	0.0300802
Csrp2	P97314	-0.05863	0.490067	0.533859
Cst3	P21460	-0.10893	0.504126	0.547036
Cstb	Q62426	-0.00311195	0.963541	0.967644
Cstf1	Q99LC2	-0.494589	4.82954e-05	0.000704658
Cstf2	Q8BIQ5	-0.304182	0.000606332	0.00245091
Cstf2t	Q8C7E9	-0.0749104	0.523976	0.567271
Cstf3	Q99LI7	-0.396285	9.29744e-05	0.000883906
Ctbp1	O88712	-0.151341	0.0172879	0.028659
Ctbp2	P56546	-0.273102	0.00485664	0.0105797
Ctc1	Q5SUQ9	-0.595577	0.0300335	0.0453162
Ctcf	Q61164	-0.375634	0.000957166	0.0032753
Ctdnep1	Q3TP92	-0.25132	0.0965593	0.124624
Ctdp1	Q7TSG2	-0.268392	0.00207137	0.00561158
Ctdspl2	Q8BG15	-0.549444	0.00015762	0.00114517
Cth	Q8VCN5	0.916597	4.74262e-05	0.000700752
Cthrc1	Q9D1D6	0.703233	0.000578109	0.00237598
Ctnna1	P26231	-0.276746	0.000114726	0.000969825
Ctnna2	Q61301	-0.253965	0.0325148	0.0485585
Ctnnal1	O88327	-0.624025	9.87675e-05	0.000912987
Ctnnb1	Q02248	-0.224086	0.00052569	0.0022439
Ctnnbl1	Q9CWL8	-0.749613	0.000663698	0.00258564
Ctnnd1	P30999	-0.0609189	0.0368407	0.0541614
Ctps1	P70698	-0.434315	3.35281e-05	0.000647172
Ctps2	P70303	-0.0305364	0.718721	0.753109
Ctr9	Q62018	-0.185103	0.196946	0.235368
Ctsa	P16675	-0.350629	0.00232059	0.00610248
Ctsb	P10605	-0.130255	0.0426955	0.0612275
Ctsd	P18242	-0.276765	0.00111271	0.00361713
Ctsl	P06797	0.133805	0.0247418	0.0385213
Ctsz	Q9WUU7	-0.384703	0.0378454	0.055307
Cttn	Q60598	-0.237642	0.000551782	0.00230585
Cttnbp2nl	Q99LJ0	-0.280333	0.00789442	0.0153402
Ctu2	Q3U308	-0.121963	0.0291857	0.0442331
Cuedc1	Q8R3V6	0.199572	0.0781302	0.1034
Cuedc2	Q9CXX9	-0.0228503	0.639867	0.676494
Cul1	Q9WTX6	-0.402883	0.000808934	0.00295085
Cul2	Q9D4H8	-0.359366	0.00120594	0.00382162
Cul3	Q9JLV5	-0.393586	0.000115723	0.000969825
Cul4a	Q3TCH7	-0.233653	0.00434091	0.00969519
Cul4b	A2A432	-0.394861	3.82606e-05	0.000656925
Cul5	Q9D5V5	-0.450668	2.44288e-05	0.000596922
Cul7	Q8VE73	-0.0436273	0.221881	0.26185
Custos	Q3UY34	-0.634097	0.120803	0.151455
Cuta	Q9CQ89	-0.406372	0.020832	0.0333008
Cux1	P53564	-0.253357	0.00565079	0.0118185
Cux1	P70403	-0.712082	0.00062051	0.00248204
Cwc15	Q9JHS9	-0.288522	0.00179048	0.00503612
Cwc22	Q8C5N3	-0.681375	7.25347e-06	0.000531984
Cwc25	Q9DBF7	-0.77711	0.000498695	0.00216473
Cwc27	Q3TKY6	-0.55623	0.00129459	0.0039992
Cwf19l1	Q8CI33	-0.488425	0.00456655	0.0100726
Cwf19l2	Q8BG79	-1.3367	0.0130974	0.0229401
Cx3cl1	O35188	-0.800651	0.000252188	0.00145573
Cxadr	P97792	0.0706216	0.2379	0.278717
Cxxc1	Q9CWW7	-0.184257	0.0747386	0.0993922
Cxxc5	Q91WA4	-0.408083	0.033516	0.0498231
Cyb561a3	Q6P1H1	0.0569421	0.693679	0.728363
Cyb5a	P56395	-0.411983	0.00107183	0.00352789
Cyb5b	Q9CQX2	-0.787523	9.22282e-05	0.000882283
Cyb5d2	Q5SSH8	-0.680378	0.0393918	0.0572667
Cyb5r1	Q9DB73	-0.0872953	0.124556	0.155746
Cyb5r3	Q9DCN2	-0.275659	0.000632661	0.00251751
Cybc1	Q3TYS2	-0.376994	0.0105739	0.0193839
Cyc1	Q9D0M3	-0.427117	0.000166224	0.00117675
Cycs	P62897	-0.508533	0.0144777	0.0248189
Cyfip1	Q7TMB8	-0.103506	0.037689	0.0551827
Cyhr1	Q9QXA1	-0.40609	0.0602332	0.0822057
Cyp20a1	Q8BKE6	-0.315236	0.000346942	0.001726
Cyp51a1	Q8K0C4	-0.517008	6.79013e-06	0.000531984
Cyrib	Q921M7	-0.159073	0.0166274	0.0277667
Cyth2	P63034	0.212303	0.103151	0.132161
Cyth4	Q80YW0	-0.295227	0.0195832	0.0316221
Czib	Q8BHG2	-0.0594932	0.41828	0.46415
D10Wsu102e	Q9CX66	-0.427892	0.000327177	0.00167936
D17h6s53e	Q9Z1R4	0.0202818	0.936697	0.945175
Daam1	Q8BPM0	-0.404645	0.00381271	0.0088358
Dab2	P98078	-0.274452	0.00321336	0.00772112
Dab2ip	Q3UHC7	-0.273423	0.187642	0.225347
Dad1	P61804	-0.156026	0.08123	0.106889
Dag1	Q62165	-0.0960855	0.065272	0.088141
Daglb	Q91WC9	0.129468	0.269532	0.311726
Dap3	Q9ER88	-0.190508	0.00575259	0.0119698
Dapk3	O54784	-0.62359	0.00374559	0.00872311
Dars1	Q922B2	-0.251989	0.00017108	0.00118538
Dars2	Q8BIP0	0.318136	0.196119	0.234562
Dazap1	Q9JII5	-0.0948327	0.109197	0.138776
Dbi	P31786	-0.123335	0.135485	0.167851
Dbn1	Q9QXS6	-0.339271	0.00116055	0.00371812
Dbnl	Q62418	-0.149578	0.0438529	0.0624523
Dbr1	Q923B1	-0.34984	0.0188695	0.0307162
Dbt	P53395	-0.328246	0.00587905	0.0121709
Dcaf1	Q80TR8	-0.333896	0.000829561	0.00299228
Dcaf10	A2AKB9	-0.194378	0.446887	0.492419
Dcaf11	Q91VU6	-1.75129	0.000678331	0.00261587
Dcaf13	Q6PAC3	-0.556293	0.000110453	0.000958062
Dcaf15	Q6PFH3	-0.225228	0.0537401	0.0745891
Dcaf5	Q80T85	-0.456479	0.00121979	0.00384762
Dcaf7	P61963	-0.236822	0.00123426	0.0038793
Dcaf8	Q8N7N5	-0.235247	0.0117826	0.0211074
Dcakd	Q8BHC4	-0.211002	0.00163935	0.00471507
Dcbld2	Q91ZV3	0.538594	0.0231545	0.0364153
Dck	P43346	-0.10634	0.0524816	0.0731071
Dcp1a	Q91YD3	-0.390245	0.000105989	0.000937035
Dcp2	Q9CYC6	-0.0373425	0.712987	0.747485
Dcps	Q9DAR7	-0.19932	0.00275245	0.0069059
Dctd	Q8K2D6	-0.530631	0.00528766	0.011231
Dctn1	O08788	-0.135402	0.01712	0.0284267
Dctn2	Q99KJ8	0.00748718	0.803743	0.828568
Dctn4	Q8CBY8	-0.356987	0.000319745	0.00166359
Dctn6	Q9WUB4	-0.0657694	0.932992	0.942211
Dctpp1	Q9QY93	-0.0226104	0.750984	0.782105
Dcun1d1	Q9QZ73	-0.376954	0.0539961	0.0748596
Dcun1d5	Q9CXV9	0.313834	0.211911	0.251293
Dda1	Q9D9Z5	-0.461229	0.0590249	0.0808083
Ddah1	Q9CWS0	-0.37862	0.00141408	0.00425472
Ddah2	Q99LD8	0.115444	0.252927	0.294409
Ddb1	Q3U1J4	-0.0811856	0.0148379	0.0252951
Ddhd2	Q80Y98	-0.195525	0.0729732	0.0972553
Ddi2	A2ADY9	-0.144617	0.0315361	0.0473389
Ddias	Q6NZG4	-0.53417	0.0581845	0.0798718
Ddit3	P35639	-0.0105421	0.887321	0.90278
Ddost	O54734	-0.245315	0.000969315	0.0033003
Ddr2	Q62371	-0.0401175	0.359381	0.405021
Ddrgk1	Q80WW9	-0.390866	0.00161493	0.00466409
Ddt	O35215	0.230006	0.0206255	0.033007
Ddx1	Q91VR5	-0.284038	0.000321651	0.00166585
Ddx10	Q80Y44	-0.67191	0.000410087	0.00191083
Ddx11	Q6AXC6	-1.09584	0.0256493	0.0396475
Ddx17	Q501J6	-0.450057	0.0002405	0.00141559
Ddx18	Q8K363	-0.548967	0.000156486	0.00114235
Ddx19a	Q61655	-0.281121	0.00234885	0.0061473
Ddx20	Q9JJY4	-0.376944	0.00048571	0.00212893
Ddx21	Q9JIK5	-0.952335	2.25138e-06	0.000471955
Ddx24	Q9ESV0	-0.458559	5.25467e-05	0.000728006
Ddx27	Q921N6	-0.628091	2.96353e-05	0.000631302
Ddx28	Q9CWT6	0.361551	0.183311	0.220361
Ddx31	Q6NZQ2	-0.68382	0.000951404	0.00326652
Ddx39a	Q8VDW0	-0.268287	0.00306065	0.0074341
Ddx39b	Q9Z1N5	-0.332275	0.00270571	0.00682493
Ddx3x	Q62167	-0.446213	0.000146686	0.00110095
Ddx41	Q91VN6	-0.192878	0.029619	0.044768
Ddx42	Q810A7	-0.364332	5.40243e-05	0.000733879
Ddx46	Q569Z5	-0.281245	0.0249824	0.0388418
Ddx47	Q9CWX9	-0.701429	8.33683e-06	0.000531984
Ddx49	Q4FZF3	-0.104032	0.0575166	0.0790966
Ddx5	Q61656	-0.537871	1.8354e-05	0.000573006
Ddx50	Q99MJ9	-0.628753	1.69573e-05	0.000569251
Ddx51	Q6P9R1	-0.674993	0.000651929	0.00255603
Ddx52	Q8K301	-0.531441	0.000117595	0.000977754
Ddx54	Q8K4L0	-0.633152	6.63877e-05	0.000777839
Ddx55	Q6ZPL9	-0.321553	0.0012988	0.00400413
Ddx56	Q9D0R4	-0.591655	1.19171e-05	0.000531984
Ddx59	Q9DBN9	-0.270009	0.173657	0.209784
Ddx6	P54823	-0.172864	0.0011239	0.00363298
Decr1	Q9CQ62	-0.0441215	0.577149	0.618071
Degs1	O09005	-0.427017	0.000717454	0.00272488
Dek	Q7TNV0	-0.715218	0.000187635	0.00123851
Dennd10	Q9D8N2	-0.185533	0.159546	0.194269
Dennd4c	A6H8H2	-0.413347	0.00232731	0.00611703
Denr	Q9CQJ6	-1.2434	0.0320197	0.0478773
Depdc1a	Q8CIG0	-0.752011	0.000138304	0.00106276
Depdc1b	Q8BH88	-1.00843	0.0177353	0.029266
Deptor	Q570Y9	-0.357579	0.00137064	0.00415872
Dera	Q91YP3	0.0288087	0.668897	0.704029
Derl1	Q99J56	-0.413518	0.00167365	0.0047823
Derpc	P0CG14	-0.300096	0.000130037	0.00102624
Des	P31001	-0.59502	0.0275262	0.042145
Desi1	Q9CQT7	-0.102064	0.395879	0.441851
Dgcr2	P98154	-0.648442	0.0327349	0.0488277
Dgcr6	O35347	-0.0759075	0.519251	0.562652
Dgcr8	Q9EQM6	-0.597427	0.00121086	0.00383146
Dgke	Q9R1C6	-0.274798	0.0256197	0.0396216
Dguok	Q9QX60	-0.554194	0.131696	0.163746
Dhcr24	Q8VCH6	-0.144603	0.20228	0.241179
Dhcr7	O88455	-1.36313	0.000562116	0.00233179
Dhdds	Q99KU1	0.0800841	0.724742	0.758124
Dhfr	P00375	-0.529237	7.51909e-05	0.000814613
Dhodh	O35435	-0.866045	0.000151279	0.00112578
Dhps	Q3TXU5	-0.464886	0.00689913	0.0137653
Dhrs1	Q99L04	-0.288323	0.00451537	0.00998494
Dhrs13	Q5SS80	-0.442784	0.0141494	0.0243651
Dhrs4	Q99LB2	-0.353012	0.100916	0.129596
Dhrs7b	Q99J47	-0.393772	0.00054184	0.00227729
Dhrsx	Q8VBZ0	-0.484291	0.00354888	0.00835383
Dhx15	O35286	-0.362397	0.000171702	0.00118567
Dhx29	Q6PGC1	-0.468913	8.33229e-05	0.000838976
Dhx30	Q99PU8	-0.283833	0.000887269	0.00312327
Dhx33	Q80VY9	-0.266512	0.00207783	0.00561445
Dhx34	Q9DBV3	-0.344101	0.0628984	0.0853304
Dhx36	Q8VHK9	-0.332995	0.000443368	0.00201388
Dhx40	Q6PE54	-0.210866	0.00300845	0.00733803
Dhx8	A2A4P0	-0.376717	0.000157943	0.00114616
Dhx9	O70133	-0.370571	7.67159e-05	0.000816517
Diablo	Q9JIQ3	-0.271338	0.0247535	0.038525
Diaph1	O08808	-0.254429	0.00034378	0.00171806
Diaph3	Q9Z207	-0.275929	0.00283123	0.00704876
Dicer1	Q8R418	0.321052	0.0232078	0.0364898
Dido1	Q8C9B9	-0.520041	6.50944e-05	0.000770697
Diexf	Q8BTT6	-0.418671	0.000164063	0.00117253
Dimt1	Q9D0D4	-0.404326	0.000392646	0.00186211
Dip2a	Q8BWT5	0.0375185	0.777388	0.804955
Dip2b	Q3UH60	-0.300123	0.028844	0.0438452
Dipk2a	Q3USZ8	-0.240283	0.100197	0.12878
Dis3	Q9CSH3	-0.568227	1.43012e-05	0.000544235
Dis3l	Q8C0S1	-0.997399	0.000247888	0.0014408
Dis3l2	Q8CI75	-0.324618	0.0166373	0.0277757
Dkc1	Q9ESX5	-0.624631	6.33805e-06	0.000531984
Dlat	Q8BMF4	-0.304851	0.000141297	0.00107631
Dlc1	Q9R0Z9	-0.115903	0.289216	0.332484
Dld	O08749	-0.440214	0.000184984	0.00123028
Dlg1	Q811D0	-0.296667	0.00147544	0.00437632
Dlg3	P70175	-0.282289	0.00748868	0.0147046
Dlg5	E9Q9R9	0.00511981	0.960902	0.965626
Dlgap4	B1AZP2	-0.425896	0.00098424	0.00333629
Dlgap5	Q8K4R9	-0.781239	5.09163e-06	0.000531984
Dlst	Q9D2G2	-0.379452	0.000598093	0.00242881
Dlx1	Q64317	-0.29734	0.019674	0.0317476
Dmap1	Q9JI44	-0.561707	0.000288695	0.00157009
Dmpk	P54265	-0.429453	0.105853	0.135115
Dmtf1	Q8CE22	-0.115731	0.526966	0.570105
Dmwd	Q08274	-0.263578	0.136696	0.169269
Dna2	Q6ZQJ5	-0.352173	0.0529981	0.0736927
Dnaaf5	B9EJR8	-0.16633	0.00266224	0.00674023
Dnah17	Q69Z23	0.0324834	0.735086	0.767765
Dnaja1	P63037	-0.696788	4.98834e-06	0.000531984
Dnaja2	Q9QYJ0	-0.551497	1.80751e-05	0.000573006
Dnaja3	Q99M87	-0.367835	0.000115444	0.000969825
Dnajb1	Q9QYJ3	-0.400232	0.000372308	0.00179965
Dnajb11	Q99KV1	-0.132954	0.115667	0.14579
Dnajb12	Q9QYI4	-0.260938	0.0128854	0.0226334
Dnajb14	Q149L6	1.28478	0.00378442	0.00878685
Dnajb2	Q9QYI5	-0.241354	0.0466461	0.0658609
Dnajb4	Q9D832	-0.312412	0.000168366	0.00117991
Dnajb6	O54946	-0.448529	0.0185935	0.0303717
Dnajc10	Q9DC23	-0.0902873	0.0354321	0.0524299
Dnajc11	Q5U458	-0.317239	0.000493272	0.00215131
Dnajc15	Q78YY6	-0.749309	0.00111246	0.00361713
Dnajc16	Q80TN4	-0.0873359	0.617268	0.655426
Dnajc17	Q91WT4	-0.620767	0.000597881	0.00242881
Dnajc19	Q9CQV7	-0.215403	0.115292	0.145378
Dnajc2	P54103	-0.608101	4.48274e-06	0.00050904
Dnajc21	E9Q8D0	-0.0101212	0.959357	0.964232
Dnajc3	Q91YW3	0.0685017	0.300569	0.344309
Dnajc7	Q9QYI3	-0.447793	0.000276745	0.00153439
Dnajc8	Q6NZB0	-0.537286	5.20711e-05	0.000725978
Dnajc9	Q91WN1	-0.851388	8.2224e-06	0.000531984
Dnm1	P39053	-0.0568235	0.20329	0.242336
Dnm1l	Q8K1M6	-0.449637	3.10446e-05	0.000631302
Dnm2	P39054	-0.175607	0.00142581	0.00427326
Dnm3	Q8BZ98	-0.0370885	0.684207	0.719033
Dnmbp	Q6TXD4	0.0512397	0.63946	0.67618
Dnmt1	P13864	-0.573688	1.28739e-06	0.000471955
Dnpep	Q9Z2W0	-0.0777007	0.13405	0.166429
Dnph1	Q80VJ3	-0.151806	0.014901	0.0253602
Dnttip1	Q99LB0	-0.382768	0.00979034	0.0181592
Dnttip2	Q8R2M2	-0.94064	1.52656e-05	0.000544235
Dock1	Q8BUR4	-0.64383	0.0378254	0.055291
Dock11	A2AF47	-0.571131	0.000106051	0.000937035
Dock5	B2RY04	-0.244043	0.187764	0.225449
Dock7	Q8R1A4	-0.340036	0.000181666	0.00121744
Dock9	Q8BIK4	0.35816	0.423044	0.468484
Dohh	Q99LN9	-0.253655	0.00748898	0.0147046
Dok1	P97465	-0.342622	0.0102812	0.0189436
Dolpp1	Q9JMF7	-0.440332	0.00560788	0.0117645
Donson	Q9QXP4	-0.688303	0.000179528	0.00121685
Dpcd	Q8BPA8	-0.434582	0.00807225	0.0156148
Dpf2	Q61103	-0.14906	0.0547438	0.0757764
Dph1	Q5NCQ5	-0.708488	0.0145651	0.0249233
Dph2	Q9CR25	-0.385525	0.00170618	0.0048549
Dpm1	O70152	-0.46485	0.00016826	0.00117991
Dpm3	Q9D1Q4	-0.368287	0.0122023	0.0216568
Dpp3	Q99KK7	-0.194364	0.00144259	0.0043109
Dpp9	Q8BVG4	-0.333301	0.00271445	0.00684136
Dpy19l1	A6X919	-0.465874	0.000384648	0.00183604
Dpy19l2	P0CW70	-0.251474	0.254878	0.296231
Dpy30	Q99LT0	-0.25774	0.00999751	0.018482
Dpysl2	O08553	-0.219991	0.00062838	0.00250861
Dpysl3	Q62188	-0.0150785	0.59354	0.633853
Dr1	Q91WV0	0.130671	0.530733	0.574079
Drap1	Q9D6N5	-0.315382	0.0160271	0.0269034
Drg1	P32233	-0.489632	2.87477e-05	0.000629575
Drg2	Q9QXB9	-0.433199	5.91715e-05	0.000755916
Drosha	Q5HZJ0	-0.376626	0.000588477	0.0024073
Dsn1	Q9CYC5	-0.146268	0.0369651	0.0543183
Dst	Q91ZU6	-0.337372	0.000135798	0.00105274
Dstn	Q9R0P5	-0.456033	0.000104071	0.000927254
Dtd1	Q9DD18	-0.397063	0.00679476	0.0136238
Dtd2	Q8BHA3	-0.406161	0.00761692	0.0149225
Dtl	Q3TLR7	-0.631771	0.000617334	0.00247742
Dtna	Q9D2N4	-0.135524	0.252423	0.293934
Dtnb	O70585	-0.0365862	0.761799	0.791213
Dtx2	Q8R3P2	-0.384523	0.110877	0.14057
Dus3l	Q91XI1	0.0189654	0.883187	0.89917
Dusp11	Q6NXK5	-0.812238	0.000481678	0.00211751
Dusp12	Q9D0T2	-0.0887297	0.381452	0.427383
Dusp14	Q9JLY7	-0.331894	0.000451723	0.00203043
Dusp3	Q9D7X3	-0.217984	0.147234	0.180864
Dusp4	Q8BFV3	-0.341579	0.074367	0.0989624
Dusp6	Q9DBB1	-0.119658	0.0819714	0.107772
Dvl1	P51141	-0.181128	0.388668	0.434514
Dvl2	Q60838	-0.168592	0.0153192	0.0259783
Dym	Q8CHY3	-0.170025	0.159936	0.194666
Dync1h1	Q9JHU4	-0.0717066	0.0135316	0.0235459
Dync1i2	O88487	-0.13647	0.0154064	0.0261116
Dync1li1	Q8R1Q8	-0.170865	0.00207561	0.0056143
Dync1li2	Q6PDL0	-0.174345	0.00971494	0.0180576
Dync2h1	Q45VK7	-0.72072	0.0144619	0.0247987
Dync2li1	Q8K0T2	-0.474448	0.0223424	0.0353831
Dynll2	Q9D0M5	-0.307805	0.0129217	0.0226907
Dynlrb1	P62627	-0.196254	0.0756504	0.100474
Dynlt1	P51807	-0.307329	0.01488	0.0253386
Dyrk1a	Q61214	-0.0544546	0.28044	0.32288
Dyrk3	Q922Y0	-0.332139	0.04001	0.0580141
Dzip3	Q7TPV2	-0.467449	0.00284241	0.00706752
E2f3	O35261	-0.376267	0.000590679	0.00241201
E2f4	Q8R0K9	-0.261917	0.0713212	0.0952607
E2f7	Q6S7F2	-0.208053	0.0118326	0.0211725
E2f8	Q58FA4	-0.278151	0.0230998	0.0363853
Eaf1	Q9D4C5	-0.33901	0.0612965	0.0834154
Eapp	Q5BU09	-0.708303	0.069279	0.0928156
Ears2	Q9CXJ1	-0.397934	0.00212297	0.00571078
Ebna1bp2	Q9D903	-0.74797	2.1563e-05	0.000588602
Ebp	P70245	-0.598051	0.00173283	0.00491249
Ecd	Q9CS74	-0.393486	9.89257e-05	0.000912987
Ece1	Q4PZA2	-0.234829	0.0496632	0.0695662
Ech1	O35459	0.452679	0.191496	0.229512
Echdc1	Q9D9V3	-0.173542	0.406437	0.452646
Echdc2	Q3TLP5	-0.38803	0.124944	0.156136
Echs1	Q8BH95	-0.369652	0.211239	0.250642
Eci1	P42125	-0.080267	0.235657	0.276511
Eci2	Q9WUR2	-0.208829	0.163511	0.198545
Ecm1	Q61508	-0.0802628	0.564139	0.605726
Ecpas	Q6PDI5	-0.389332	4.9413e-05	0.000714624
Ecsit	Q9QZH6	-0.291974	0.00588199	0.0121729
Ect2	Q07139	-0.439543	0.000232124	0.00139139
Edc3	Q8K2D3	-0.447177	0.00026512	0.00148739
Edc4	Q3UJB9	-0.226546	0.00383701	0.00886889
Edem1	Q925U4	-0.317071	0.013503	0.0235162
Edem3	Q2HXL6	-0.187027	0.156885	0.191181
Edrf1	Q6GQV7	-0.487272	0.000202495	0.00129209
Eea1	Q8BL66	-0.387892	0.0318405	0.0476674
Eed	Q921E6	-0.559144	5.04619e-05	0.000721313
Eef1a1	P10126	-0.43709	0.000129501	0.00102333
Eef1akmt1	Q9CY45	-0.434803	0.0280163	0.0427778
Eef1akmt2	Q9D853	-1.8993	0.0332858	0.0495289
EEF1AKNMT	Q91YR5	-0.374768	0.0010979	0.00358294
Eef1b	O70251	-0.385924	0.000813365	0.00295122
Eef1d	P57776	-0.200289	0.00150182	0.00443028
Eef1e1	Q9D1M4	-0.403759	0.000363742	0.00177585
Eef1g	Q9D8N0	-0.37005	0.000225188	0.00136854
Eef2	P58252	-0.212357	0.000250405	0.00145131
Eef2kmt	Q3UZW7	-0.409122	0.00865305	0.0164784
Eefsec	Q9JHW4	0.257681	0.320966	0.365935
Efcab14	Q8BGQ6	-0.24828	0.00701925	0.0139497
Efemp1	Q8BPB5	0.197885	0.0319008	0.0477345
Efemp2	Q9WVJ9	0.15774	0.479048	0.523436
Efhd2	Q9D8Y0	-0.392577	0.00145701	0.0043434
Efl1	Q8C0D5	-0.521949	3.1888e-05	0.000641105
Efna5	O08543	0.542598	0.0279708	0.0427383
Efnb2	P52800	0.125083	0.144104	0.177475
Efr3a	Q8BG67	-0.267881	0.00376345	0.00875025
Eftud2	O08810	-0.235664	0.000905591	0.00316776
Egfr	Q01279	0.199548	0.0231213	0.0364005
Egr1	P08046	-0.446369	9.89907e-05	0.000912987
Egr2	P08152	0.235752	0.104686	0.133904
Egr3	P43300	0.588186	0.0255197	0.0395368
Ehbp1	Q69ZW3	-0.249379	0.0239954	0.0375452
Ehbp1l1	Q99MS7	-0.339848	0.000834362	0.00300606
Ehd1	Q9WVK4	-0.321782	0.000235457	0.0014045
Ehd2	Q8BH64	-0.0273152	0.337616	0.383027
Ehd3	Q9QXY6	-0.312293	0.0923625	0.119917
Ehd4	Q9EQP2	-0.329721	0.000260544	0.00147462
Ehmt1	Q5DW34	-0.508073	0.00277544	0.00694936
Ehmt2	Q9Z148	-0.105191	0.27134	0.313285
Eif1a	Q60872	-0.421097	0.00623822	0.0127621
Eif1ad	Q3THJ3	-0.202863	0.0131932	0.0230683
Eif1ax	Q8BMJ3	-0.00863427	0.945961	0.952641
Eif2a	Q8BJW6	-0.554082	5.90457e-05	0.000755883
Eif2ak2	Q03963	-0.52099	0.000717657	0.00272488
Eif2ak3	Q9Z2B5	0.221461	0.293574	0.336989
Eif2b1	Q99LC8	-0.55098	0.000215598	0.00133172
Eif2b2	Q99LD9	-0.465492	0.000191647	0.00125385
Eif2b4	Q61749	-0.747128	3.10237e-05	0.000631302
Eif2b5	Q8CHW4	-0.44772	0.00403601	0.00920655
Eif2d	Q61211	-0.32914	0.332381	0.377927
Eif2s1	Q6ZWX6	-0.489237	1.45676e-05	0.000544235
Eif2s2	Q99L45	-0.655975	2.61864e-06	0.000471955
Eif2s3x	Q9Z0N1	-0.39448	0.000945617	0.00325029
Eif3a	P23116	-0.493077	3.38186e-06	0.000481231
Eif3b	Q8JZQ9	-0.359932	0.000155873	0.00114201
Eif3c	Q8R1B4	-0.32386	8.27344e-05	0.000837149
Eif3d	O70194	-0.35776	0.000215656	0.00133172
Eif3e	P60229	-0.488729	0.000179308	0.00121685
Eif3f	Q9DCH4	-0.435158	0.000145451	0.00109302
Eif3g	Q9Z1D1	-0.225318	0.00319577	0.0076879
Eif3h	Q91WK2	-0.381193	0.000447254	0.00202105
Eif3i	Q9QZD9	-0.344861	0.000120067	0.000984292
Eif3k	Q9DBZ5	-0.268785	0.00112311	0.00363234
Eif3l	Q8QZY1	-0.371545	0.000203065	0.00129303
Eif3m	Q99JX4	-0.50849	6.26367e-05	0.000759598
Eif4a1	P60843	-0.366619	0.000579388	0.00237965
Eif4a2	P10630	0.420008	0.0061683	0.0126544
Eif4a3	Q91VC3	-0.700768	1.80581e-06	0.000471955
Eif4b	Q8BGD9	-0.481301	0.000345219	0.00172244
Eif4e	P63073	-0.221477	0.00839258	0.0161059
Eif4e2	Q8BMB3	-0.405176	0.00236546	0.00618813
Eif4ebp2	P70445	-0.259203	0.170224	0.20588
Eif4enif1	Q9EST3	-0.152148	0.00317213	0.00764603
Eif4g1	Q6NZJ6	-0.400579	2.48877e-05	0.000596922
Eif4g2	Q62448	-0.318804	0.000264707	0.00148643
Eif4g3	Q80XI3	0.036086	0.600774	0.640575
Eif4h	Q9WUK2	-0.453725	0.000214642	0.00132814
Eif5	P59325	-0.630428	3.96924e-05	0.000666832
Eif5a	P63242	-0.0651121	0.396077	0.441992
Eif5b	Q05D44	-0.597747	0.000188031	0.00123974
Eif6	O55135	-0.261009	0.00091159	0.0031833
Eipr1	Q8K0G5	-0.0457031	0.800819	0.82587
Elac2	Q80Y81	-0.394548	0.000131637	0.00103354
Elavl1	P70372	-0.394539	4.85158e-05	0.000704974
Elf1	Q60775	-0.0780973	0.134777	0.167233
Elf2	Q9JHC9	-0.39362	0.00011505	0.000969825
Elf4	Q9Z2U4	-0.108217	0.558553	0.600358
Ell	O08856	-0.143426	0.236707	0.277623
Elmo2	Q8BHL5	-0.357443	0.0342316	0.0508006
Eloa	Q8CB77	-0.332369	0.00461262	0.0101488
Elob	P62869	0.0938918	0.231559	0.272328
Eloc	P83940	0.0165999	0.758142	0.788488
Elovl5	Q8BHI7	-0.329685	0.0097563	0.01811
Elovl6	Q920L5	-0.875096	0.000233486	0.00139545
Elp1	Q7TT37	-0.544088	0.000159498	0.00115441
Elp2	Q91WG4	-0.321917	0.000918724	0.00319698
Elp3	Q9CZX0	-0.202297	0.00101426	0.0034023
Elp4	Q9ER73	-0.150232	0.00975792	0.01811
Elp5	Q99L85	-0.262924	0.102584	0.131572
Elp6	Q8BK75	-0.0689805	0.547649	0.590087
Emb	P21995	0.22504	0.18859	0.226396
Emc1	Q8C7X2	-0.237317	0.00298314	0.00730243
Emc2	Q9CRD2	-0.420558	0.00257783	0.00658636
Emc3	Q99KI3	-0.386169	0.000111442	0.000959388
Emc4	Q9CZX9	-0.39898	0.00592902	0.0122413
Emc7	Q9EP72	-0.416168	0.000342889	0.00171656
Emc8	O70378	-0.291843	0.0141557	0.0243692
Emd	O08579	-0.23719	0.000570945	0.00235919
Emg1	O35130	-0.683537	3.05345e-05	0.000631302
Emilin2	Q8K482	-0.360068	0.045275	0.0642653
Eml1	Q05BC3	-0.563745	0.257174	0.298672
Eml3	Q8VC03	-0.544419	0.00515888	0.0110301
Eml4	Q3UMY5	-0.142074	0.0717195	0.0957042
Eml5	Q8BQM8	0.108379	0.623476	0.661331
Eml6	Q5SQM0	-0.0472729	0.808886	0.832648
Emp3	O35912	-0.847504	0.000256243	0.00146259
Emsy	Q8BMB0	-0.596579	0.000129208	0.00102333
Enah	Q03173	-0.375543	0.0103332	0.0190056
Enc1	O35709	-0.0263818	0.844974	0.864417
Enkd1	Q7TSV9	-0.388771	0.0456814	0.0647645
Eno1	P17182	-0.497531	0.000880214	0.00310378
Eno3	P21550	0.0470921	0.590753	0.631207
Enoph1	Q8BGB7	-0.109802	0.0916982	0.119206
Enpp1	P06802	-0.0348595	0.835736	0.856693
Enpp2	Q9R1E6	-0.461384	0.0255268	0.0395379
Ensa	P60840	0.21796	0.142266	0.175458
Eny2	Q9JIX0	-0.30196	0.00119164	0.00378022
Ep300	B2RWS6	-0.280888	0.00023145	0.00139139
Ep400	Q8CHI8	-0.291781	0.000648267	0.00254819
Epb41	P48193	-0.439173	0.00523377	0.0111552
Epb41l1	Q9Z2H5	-0.370469	0.00113403	0.0036544
Epb41l2	O70318	-0.535398	5.54838e-06	0.000531984
Epc1	Q8C9X6	-0.344342	0.0222209	0.0352181
Epc2	Q8C0I4	-0.670934	0.00219053	0.00584013
Epdr1	Q99M71	-0.190578	0.100865	0.129557
Epg5	Q80TA9	-0.196336	0.0800856	0.10561
Epha2	Q03145	-0.355955	9.24422e-05	0.000882952
Epha4	Q03137	-0.00716237	0.972342	0.975523
Ephb4	P54761	-0.348364	0.0150363	0.0255762
Ephx4	Q6IE26	-0.860989	0.00794727	0.0154168
Epn1	Q80VP1	0.225531	0.0687947	0.0923049
Epn2	Q8CHU3	-0.469575	0.000530001	0.00224804
Eppk1	Q8R0W0	-0.499024	0.00579603	0.0120356
Eprs1	Q8CGC7	-0.267786	5.39592e-05	0.000733879
Eps15	P42567	-0.440225	0.000777448	0.00287383
Eps15l1	Q60902	-0.365639	7.30017e-05	0.00080512
Eps8	Q08509	0.0164837	0.781036	0.807914
Eps8l2	Q99K30	-0.419534	0.000324698	0.00167315
Eral1	Q9CZU4	-0.505471	0.00108585	0.00355313
Erap1	Q9EQH2	0.0184911	0.892266	0.907058
Erbin	Q80TH2	-0.118093	0.0786849	0.104009
Erc1	Q99MI1	-0.187615	0.0143358	0.0246169
Ercc1	P07903	-0.475849	0.000962562	0.0032901
Ercc3	P49135	-0.771305	0.00238468	0.00622249
Ercc4	Q9QZD4	-0.149825	0.17901	0.215613
Ercc6	F8VPZ5	-0.443077	0.0494759	0.0693718
Ercc6l	Q8BHK9	-0.344203	0.000113462	0.000962312
Erf	P70459	-0.409374	0.000591591	0.00241201
Erg28	Q9ERY9	0.456056	0.00288934	0.00714412
Ergic1	Q9DC16	-0.260201	0.00243268	0.00631864
Ergic2	Q9CR89	-0.423208	0.00955135	0.0178346
Ergic3	Q9CQE7	-0.320635	0.00164194	0.0047203
Erh	P84089	-0.473297	0.00294365	0.00723175
Eri1	Q7TMF2	-0.267036	0.250189	0.29161
Eri3	Q8C460	0.127512	0.451335	0.496784
Erlec1	Q8VEH8	-0.502091	0.067351	0.0906687
Erlin1	Q91X78	-0.128618	0.161005	0.195844
Erlin2	Q8BFZ9	-0.358584	0.000268517	0.00150096
Ermp1	Q3UVK0	-0.369597	0.000136538	0.00105399
Ero1a	Q8R180	0.103014	0.0413412	0.059606
Erp29	P57759	-0.0494643	0.43838	0.484525
Erp44	Q9D1Q6	0.124122	0.0100687	0.0185912
Errfi1	Q99JZ7	0.21915	0.00968792	0.0180183
Esco2	Q8CIB9	-0.789211	0.000197824	0.00127422
Esd	Q9R0P3	-0.254225	0.00289798	0.00715489
Esf1	Q3V1V3	-0.639247	7.40475e-06	0.000531984
Espl1	P60330	-0.198251	0.0270641	0.0415101
Esr1	P19785	-0.787341	0.0196637	0.0317394
Esrra	O08580	-0.539323	0.00308299	0.00746415
Ess2	O70279	-0.30913	0.00228094	0.00603136
Esyt1	Q3U7R1	-0.131294	0.0375004	0.0549354
Esyt2	Q3TZZ7	-0.189111	0.00105374	0.00348517
Etf1	Q8BWY3	-0.464632	2.78321e-05	0.000620003
Etfa	Q99LC5	-0.29843	0.0038805	0.0089355
Etfb	Q9DCW4	-0.0182622	0.84701	0.866077
Etfrf1	Q91V16	0.604626	0.032183	0.048098
Ethe1	Q9DCM0	-0.00549615	0.937735	0.946067
Etnk1	Q9D4V0	-0.094128	0.323892	0.369028
Ets1	P27577	-0.536844	0.0205313	0.0328886
Ets2	P15037	0.583261	0.00742292	0.0146082
Etv3	Q8R4Z4	-0.594976	0.00108506	0.00355313
Etv4	P28322	-0.495743	0.00316	0.00762278
Etv6	P97360	-0.308207	0.00931986	0.0174876
Eurl	Q9D7G4	-0.25222	0.0500047	0.0699747
Evc2	Q8K1G2	-0.494824	0.00306848	0.00744595
Evi5	P97366	-0.355153	0.011167	0.020238
Evl	P70429	0.267303	0.206167	0.245383
Ewsr1	Q61545	-0.170305	0.00514144	0.0109966
Exd2	Q8VEG4	-0.412382	0.00521526	0.0111235
Exo1	Q9QZ11	0.131862	0.439841	0.485703
Exoc1	Q8R3S6	-0.474853	0.000675437	0.00260982
Exoc2	Q9D4H1	-0.364311	0.000612078	0.00246439
Exoc3	Q6KAR6	-0.357502	0.00124493	0.00389683
Exoc4	O35382	-0.267462	0.00261846	0.00667516
Exoc5	Q3TPX4	-0.348061	0.0202643	0.0325545
Exoc6	Q8R313	0.210278	0.288019	0.331294
Exoc6b	A6H5Z3	-0.769253	0.0295381	0.0446897
Exoc7	O35250	-0.231962	0.00623955	0.0127621
Exoc8	Q6PGF7	-0.150826	0.265718	0.307721
Exosc1	Q9DAA6	-0.406652	0.000601918	0.00244111
Exosc10	P56960	-0.22782	0.00127974	0.00397335
Exosc2	Q8VBV3	-0.493212	0.000288824	0.00157009
Exosc3	Q7TQK4	-1.18979	0.00326481	0.00780803
Exosc4	Q921I9	-0.381141	0.00119915	0.00380206
Exosc5	Q9CRA8	-0.499759	8.63682e-05	0.000852834
Exosc6	Q8BTW3	-0.0690669	0.538191	0.580916
Exosc7	Q9D0M0	-0.482652	0.000672434	0.00260314
Exosc8	Q9D753	-0.345576	0.0174881	0.0289517
Exosc9	Q9JHI7	-0.632712	7.6984e-05	0.000816517
Ext1	P97464	1.77601	0.0337769	0.0501855
Ext2	P70428	0.0342419	0.458729	0.503747
Extl2	Q9ES89	-0.279751	0.0463583	0.0655056
Eya3	P97480	-0.550939	0.000212853	0.00132375
Ezh2	Q61188	-0.465392	0.000276774	0.00153439
Ezr	P26040	-0.160542	0.00383711	0.00886889
F11r	O88792	0.164292	0.0328039	0.0489067
F2r	P30558	-0.289999	0.0315472	0.047344
F2rl1	P55086	-0.388694	0.00967594	0.0180069
F8	Q06194	-0.373772	0.0768873	0.101918
Faap20	Q3UN58	-0.0462716	0.781247	0.807996
Fabp5	Q05816	-0.600177	0.000244244	0.00142587
Fadd	Q61160	-0.131014	0.208994	0.248267
Fads1	Q920L1	-0.400493	0.00052011	0.00222873
Fads2	Q9Z0R9	-0.395461	8.02155e-05	0.000824021
Fads3	Q9JJE7	-0.293021	0.00934571	0.01751
Faf1	P54731	-0.179402	0.00542888	0.0114516
Faf2	Q3TDN2	-0.273982	0.000568228	0.00235113
Faim	Q9WUD8	-0.528971	0.00509092	0.0109253
Fam107b	Q3TGF2	-0.415083	0.0008923	0.00313199
Fam110c	Q8VE94	-0.113804	0.41002	0.455974
Fam111a	Q9D2L9	-0.511146	6.90907e-05	0.000788947
Fam114a2	Q8VE88	-0.398739	0.00137895	0.00417566
Fam117b	Q3U3E2	-0.371612	0.109537	0.13915
FAM120A	Q6A0A9	-0.040515	0.343158	0.388462
Fam126a	Q6P9N1	-0.521004	0.00358828	0.00843363
Fam133b	Q9CVI2	-0.905434	0.000891192	0.00312989
Fam136a	Q9CR98	-0.106715	0.482987	0.52727
Fam13b	Q8K2H3	-0.0990601	0.391661	0.437621
Fam162a	Q9D6U8	-0.312589	0.000767846	0.00285342
Fam168a	Q8BGZ2	-0.288575	0.0322212	0.0481434
Fam172a	Q3TNH5	-0.343804	0.0157751	0.0265458
Fam177a1	Q8BR63	-0.153317	0.0555458	0.0766614
Fam193a	Q8CGI1	-0.264082	0.00182636	0.00510448
Fam193b	Q3U2K0	-0.263249	0.331323	0.376794
Fam199x	Q8K2D0	-0.697459	0.00927948	0.0174331
Fam207a	P58468	-0.388214	0.000244441	0.00142587
Fam20b	Q8VCS3	0.205147	0.243625	0.284608
Fam210a	Q8BGY7	-0.658682	0.00116231	0.00372183
Fam210b	Q9D8B6	-0.862307	0.0431955	0.061728
Fam216a	Q9DB54	-1.28823	0.000115472	0.000969825
Fam222b	Q6P539	0.529008	0.134165	0.166539
Fam234a	Q8C0Z1	0.627349	0.0116072	0.0208413
Fam241a	Q9CZL2	-0.157363	0.140305	0.173318
Fam32a	Q9CR80	-0.438044	0.011605	0.0208413
Fam3a	Q9D8T0	0.628461	0.202155	0.241119
Fam3c	Q91VU0	-0.13411	0.044704	0.0635432
Fam50a	Q9WV03	-0.137865	0.0281289	0.0429177
Fam76a	Q922G2	-0.420448	0.0355091	0.0525058
Fam76b	Q80XP8	-0.629361	0.000332968	0.0016916
Fam78b	Q8BQN5	-1.48368	0.0412835	0.0595509
Fam83d	Q9D7I8	-0.164649	0.0326893	0.0487715
Fam83g	Q5SWY7	-0.50804	0.000956729	0.0032753
Fam83h	Q148V8	-0.420743	0.000112843	0.000962271
Fam89b	Q9QUI1	0.288218	0.23681	0.277652
Fam91a1	Q3UVG3	-0.351676	0.00217998	0.00581962
Fam98a	Q3TJZ6	-0.229249	0.00946093	0.0176873
Fam98b	Q80VD1	-0.529041	0.000394416	0.00186869
Fanca	Q9JL70	-0.0770773	0.654283	0.69007
Fancd2	Q80V62	-0.478482	0.000245946	0.00143223
Fanci	Q8K368	-0.509634	0.00121132	0.00383146
Far1	Q922J9	-0.256247	0.000665796	0.00258912
Farp1	F8VPU2	-0.230185	0.00275852	0.00691628
Farp2	Q91VS8	-0.150124	0.0356373	0.0526508
Fars2	Q99M01	-0.761714	0.0550129	0.0760458
Farsa	Q8C0C7	-0.357747	0.00146529	0.00436383
Farsb	Q9WUA2	-0.373899	7.73755e-05	0.000816517
Fasn	P19096	-0.295257	2.75567e-05	0.000616706
Fastk	Q9JIX9	-0.325743	0.0954505	0.123456
Fastkd2	Q922E6	-0.457994	0.0626513	0.0850139
Fastkd5	Q7TMV3	-0.38722	0.00621008	0.0127146
Fau	P62862	-0.172411	0.117858	0.148308
Fau	P35545	-0.410551	0.014567	0.0249233
Fbf1	A2A870	-0.427766	0.0377016	0.0551827
Fbl	P35550	-0.571986	6.17651e-05	0.000759598
Fblim1	Q71FD7	-0.27355	0.0154945	0.0261936
Fbln1	Q08879	-0.406801	0.0469442	0.0662208
Fbln2	P37889	0.42777	0.000853682	0.00305088
Fbn1	Q61554	0.744876	0.0357428	0.0527746
Fbrs	Q8R089	-0.4363	0.00425981	0.00956468
Fbxl12	Q9EPX5	-0.391439	0.0884732	0.115356
Fbxl3	Q8C4V4	-0.418776	0.0281092	0.0428984
Fbxl6	Q9QXW0	-3.83134	0.0289278	0.0438997
Fbxo11	Q7TPD1	-0.464774	3.05327e-05	0.000631302
Fbxo21	Q8VDH1	-0.468326	0.0501311	0.0701196
Fbxo22	Q78JE5	-0.245537	0.00233939	0.00613301
Fbxo28	Q8BIG4	-0.50215	0.000445365	0.00201697
Fbxo3	Q9DC63	0.167259	0.387229	0.433143
Fbxo30	Q8BJL1	-0.087472	0.0549159	0.0759584
Fbxo33	Q8VE08	-0.406138	0.00262768	0.00668308
Fbxo38	Q8BMI0	-0.547718	0.000758495	0.00282946
Fbxo42	Q6PDJ6	-0.0389256	0.577947	0.618818
Fbxo5	Q7TSG3	-0.784258	1.03613e-05	0.000531984
Fbxo6	Q9QZN4	-0.237412	0.0125698	0.022219
Fbxo7	Q3U7U3	-0.25144	0.080912	0.106493
Fbxo9	Q8BK06	-0.203234	0.0751308	0.0998054
Fbxw11	Q5SRY7	-0.442202	0.000942594	0.003244
Fbxw7	Q8VBV4	0.126838	0.747623	0.779134
Fbxw8	Q8BIA4	-0.280097	0.000291414	0.00157718
Fcf1	Q9CTH6	-0.619709	0.000972933	0.00330894
Fcho2	Q3UQN2	-0.690725	0.000614973	0.00247335
Fdft1	P53798	-0.651145	4.45458e-05	0.000683893
Fdps	Q920E5	-0.319294	8.57859e-05	0.000851196
Fdx1	P46656	-0.573015	0.00743607	0.0146288
Fdxr	Q61578	-0.209934	0.302266	0.34593
Fech	P22315	-1.37971	0.00510773	0.0109398
Fem1b	Q9Z2G0	0.0137064	0.830138	0.851381
Fem1c	Q8CEF1	-0.335065	0.000777998	0.00287391
Fen1	P39749	-0.564862	0.000391624	0.00186083
Fer	P70451	-0.439467	0.0362406	0.0534072
Fermt2	Q8CIB5	-0.236591	0.000591443	0.00241201
Fez1	Q8K0X8	0.155695	0.39286	0.438801
Fez2	Q6TYB5	-0.154783	0.0824141	0.108284
Fgd3	O88842	-0.170337	0.233113	0.27384
Fgd6	Q69ZL1	0.691943	0.205964	0.24519
Fgfr1	P16092	0.216731	0.0255653	0.0395575
Fgfr1op2	Q9CRA9	0.0795221	0.750323	0.781549
Fh	P97807	-0.137246	0.02991	0.0451634
Fhl2	O70433	-0.153881	0.0115902	0.0208297
Fhl3	Q9R059	-0.295285	0.00110029	0.00358881
Fhod1	Q6P9Q4	-0.756058	0.000445733	0.00201715
Fig4	Q91WF7	-0.354457	0.00859702	0.0163921
Fignl1	Q8BPY9	-0.419352	0.000284133	0.00155424
Filip1l	Q6P6L0	-0.50417	3.28679e-05	0.000643623
Fip1l1	Q9D824	-0.879403	6.57031e-05	0.000776284
Fis1	Q9CQ92	-0.374509	0.000470139	0.00208301
Fitm2	P59266	-0.411698	0.0672899	0.0906064
Fiz1	Q9WTJ4	-0.0219659	0.758502	0.788729
Fkbp10	Q61576	0.0112113	0.777612	0.805051
Fkbp11	Q9D1M7	-0.14489	0.418953	0.464644
Fkbp15	Q6P9Q6	-0.193172	0.0120099	0.0213959
Fkbp1a	P26883	-0.0148498	0.842396	0.862223
Fkbp2	P45878	0.454524	0.00265082	0.00672244
Fkbp3	Q62446	-0.497169	0.000461643	0.00205876
Fkbp4	P30416	-0.161962	0.00934194	0.01751
Fkbp5	Q64378	-0.141734	0.1721	0.208067
Fkbp7	O54998	0.190023	0.133243	0.165495
Fkbp8	O35465	-0.0919551	0.168399	0.203874
Fkbp9	Q9Z247	0.361307	0.00104778	0.00346922
Flcn	Q8QZS3	-0.0603706	0.532359	0.575534
Flii	Q9JJ28	-0.387308	6.80767e-05	0.000786152
Flna	Q8BTM8	-0.0886589	0.0164816	0.0275608
Flnb	Q80X90	-0.305763	0.000110449	0.000958062
Flnc	Q8VHX6	-0.253997	3.41425e-05	0.000647172
Flot1	O08917	-0.243781	0.00111906	0.00362496
Flot2	Q60634	-0.123468	0.154072	0.188164
Flrt2	Q8BLU0	-0.333027	0.00222625	0.00590967
Flt1	P35969	-0.525227	0.00021907	0.00134334
Flywch1	Q8CI03	-1.00074	0.00271721	0.00684549
Fmnl2	A2APV2	-0.515936	8.74418e-05	0.000862047
Fmnl3	Q6ZPF4	-0.311081	0.00764763	0.0149682
Fmr1	P35922	-0.431065	0.000400672	0.00188126
Fn1	P11276	0.171632	0.00117715	0.00374977
Fnbp1	Q80TY0	-0.251866	0.00946792	0.017695
Fnbp1l	Q8K012	-0.302341	0.00690059	0.0137653
Fnbp4	Q6ZQ03	-0.632531	0.000118153	0.000977754
Fndc3a	Q8BX90	-0.0924802	0.336567	0.381978
Fndc3b	Q6NWW9	-0.250237	0.00178799	0.00503395
Fnip1	Q68FD7	0.0987938	0.502558	0.545624
Fnta	Q61239	-0.0133558	0.912924	0.924534
Fntb	Q8K2I1	-0.133279	0.338463	0.383775
Focad	A2AKG8	-0.014474	0.908041	0.92036
Fos	P01101	0.172657	0.134971	0.167404
Fosl1	P48755	-0.31761	0.000785711	0.00289472
Fosl2	P47930	-0.197077	0.0042774	0.00958365
Foxc1	Q61572	-0.174072	0.254389	0.295774
Foxc2	Q61850	0.436173	0.00155167	0.00453304
Foxg1	Q60987	-0.0581262	0.507717	0.550738
Foxj3	Q8BUR3	-0.394901	0.0028657	0.00710285
Foxk1	P42128	-0.543383	0.00055519	0.00231436
Foxk2	Q3UCQ1	0.0141292	0.941761	0.949347
Foxm1	O08696	-0.582756	0.00526667	0.011202
Foxn3	Q499D0	0.0245905	0.888346	0.903373
Foxo3	Q9WVH4	-0.396987	0.00144662	0.00432084
Foxp1	P58462	-0.221696	0.0289171	0.0438997
Foxp4	Q9DBY0	-0.310767	0.00232077	0.00610248
Fpgs	P48760	-0.371896	0.000150537	0.00112298
Frg1	P97376	-0.939604	6.77672e-06	0.000531984
Frk	Q922K9	-0.164911	0.405039	0.451171
Frmd4a	Q8BIE6	-0.316892	0.000618364	0.00247831
Frmd6	Q8C0V9	-0.165174	0.00880533	0.01667
Frmd8	Q3UFK8	-0.0225207	0.856001	0.873959
FRRS1	Q8K385	-0.237682	0.0144855	0.0248253
Frs2	Q8C180	0.0895604	0.44887	0.49416
Fry	E9Q8I9	-0.20588	0.439366	0.485352
Fscn1	Q61553	-0.116084	0.0588721	0.0806171
Fstl1	Q62356	0.00649621	0.962178	0.966591
Fth1	P09528	-0.301573	0.000896886	0.0031445
Ftl1	P29391	-0.448408	0.00785353	0.0152785
Fto	Q8BGW1	-0.0496456	0.358267	0.403915
Ftsj3	Q9DBE9	-0.468192	3.36741e-05	0.000647172
Fubp1	Q91WJ8	-0.463618	0.000103023	0.00092608
Fundc1	Q9DB70	-0.398362	0.0234651	0.0368471
Fundc2	Q9D6K8	-0.0716202	0.270595	0.312661
Fus	P56959	-0.434382	0.000176883	0.00121054
Fut11	Q8BHC9	-0.774667	0.00451288	0.00998303
Fut8	Q9WTS2	-0.372846	0.280608	0.323012
Fxr1	Q61584	-0.775115	2.68454e-05	0.000616706
Fxr2	Q9WVR4	-0.157975	0.038597	0.0562712
Fxyd5	P97808	-0.43044	0.00745344	0.0146536
Fyn	P39688	-0.934738	0.113184	0.143073
Fyttd1	Q91Z49	-0.668714	2.29858e-05	0.000596922
Fzd2	Q9JIP6	-0.341187	0.342424	0.387856
Fzd6	Q61089	0.414748	0.00872203	0.0165532
Fzd7	Q61090	0.0582953	0.743295	0.775468
Fzr1	Q9R1K5	-0.343194	0.000890724	0.00312989
G2e3	Q5RJY2	-0.88039	0.00873173	0.0165647
G3bp1	P97855	-0.258142	0.000349056	0.00173033
G3bp2	P97379	-0.453256	0.000472023	0.00208819
G6pc3	Q6NSQ9	-0.524683	0.00212196	0.00571078
G6pdx	Q00612	-0.326508	6.16137e-05	0.000759598
Gaa	P70699	-0.0856646	0.0883011	0.115156
Gabarap	Q9DCD6	-0.157822	0.158227	0.192739
Gabarapl1	Q8R3R8	-0.840101	0.00519479	0.0110952
Gabarapl2	P60521	-0.393725	0.000191573	0.00125385
Gabpa	Q00422	-0.250315	0.00138706	0.00418573
Gabpb2	P81069	-0.737863	0.0115485	0.0207967
Gadd45b	P22339	-0.310685	0.117791	0.148254
Gadd45gip1	Q9CR59	-0.437486	0.00566939	0.0118408
Gak	Q99KY4	-0.340527	0.000102805	0.00092608
Gale	Q8R059	-0.23946	0.0166084	0.02775
Galk1	Q9R0N0	-0.336452	0.00162898	0.00469404
Galk2	Q68FH4	-0.240442	0.0845908	0.110788
Galnt1	O08912	-0.122996	0.0457991	0.0648892
Galnt10	Q6P9S7	-0.376117	0.111074	0.140753
Galnt15	Q9D2N8	-0.36528	0.0819563	0.107772
Galnt2	Q6PB93	-0.127521	0.302126	0.345834
Galnt7	Q80VA0	-0.313305	0.00808752	0.0156276
Ganab	Q8BHN3	-0.112572	0.00413851	0.00939137
Gapdh	P16858	-0.305638	0.00333927	0.00794583
Gapvd1	Q6PAR5	-0.203801	0.00279512	0.00698446
Gar1	Q9CY66	-0.636239	4.19421e-05	0.000669531
Garem1	Q3UFT3	-0.175693	0.484419	0.528457
Gars1	Q9CZD3	0.0502599	0.133923	0.166306
Gart	Q64737	-0.444568	7.13163e-06	0.000531984
Gas2	P11862	-0.735787	0.00810734	0.015658
Gas2l3	Q3UWW6	-0.394346	0.000356939	0.00175945
Gas8	Q60779	-0.626148	0.0340874	0.0505989
Gata4	Q08369	0.400087	0.21784	0.257626
Gatad1	Q920S3	-0.269101	0.0224779	0.035561
Gatad2a	Q8CHY6	-0.440406	0.000180732	0.00121685
Gatad2b	Q8VHR5	-0.471446	6.69335e-05	0.000779676
Gatb	Q99JT1	0.378086	0.0242255	0.037857
Gatd3a	Q9D172	-0.444839	0.00566422	0.0118381
Gatm	Q9D964	-0.281426	0.0194229	0.0314085
Gba	P17439	-0.0289936	0.532825	0.575935
Gbe1	Q9D6Y9	-0.241449	0.0430452	0.0615706
Gcat	O88986	-0.489195	0.000811971	0.00295122
Gcc2	Q8CHG3	-0.654923	0.000642148	0.00253715
Gcfc2	Q8BKT3	-0.619538	0.000836853	0.00301044
Gclc	P97494	-0.251577	0.024639	0.0384053
Gclm	O09172	-0.412076	0.000161041	0.0011604
Gcn1	E9PVA8	-0.0265803	0.43702	0.483196
Gcsh	Q91WK5	-0.45825	0.00246285	0.00637224
Gde1	Q9JL56	0.612836	0.0615958	0.083767
Gdi1	P50396	-0.114635	0.0551406	0.0761708
Gdi2	Q61598	-0.140142	0.00640681	0.0130304
Gemin5	Q8BX17	-0.38778	7.10547e-05	0.000796571
Gemin6	Q9CX53	0.163702	0.14724	0.180864
Gemin7	Q9CWY4	-0.44731	0.0136244	0.0236738
Gemin8	Q8BHE1	-0.656243	0.000319859	0.00166359
Gen1	Q8BMI4	-0.655222	0.00279743	0.00698446
Get1	Q8K0D7	-0.0170094	0.823819	0.846032
Get3	O54984	-0.123323	0.0154845	0.0261934
Get4	Q9D1H7	-0.218234	0.00565098	0.0118185
Gfer	P56213	-0.358506	0.164283	0.199324
Gfm1	Q8K0D5	-0.450713	0.000107471	0.000945578
Gfpt1	P47856	-0.10127	0.029057	0.0440706
Gfus	P23591	-0.268974	0.000761713	0.00283596
Gga1	Q8R0H9	0.174356	0.0959298	0.123894
Gga2	Q6P5E6	-0.308189	0.000259776	0.00147359
Gga3	Q8BMI3	-0.873945	0.00195128	0.00538367
Ggact	Q923B0	-0.152175	0.483481	0.527528
Ggcx	Q9QYC7	-0.0480187	0.534673	0.577831
Ggnbp2	Q5SV77	-0.500059	0.000347493	0.00172676
Ghitm	Q91VC9	-0.205224	0.0114143	0.0206285
Gid8	Q9D7M1	-0.11796	0.333481	0.378897
Gigyf1	Q99MR1	-0.263779	0.320878	0.365933
Gigyf2	Q6Y7W8	-0.501284	6.1895e-05	0.000759598
Ginm1	Q91WR6	-0.0968599	0.346145	0.391544
Gins1	Q9CZ15	-0.320979	0.0118695	0.0212018
Gins2	Q9D600	-0.414198	0.0195859	0.0316221
Gins3	Q9CY94	-0.318733	0.00221053	0.00588067
Gins4	Q99LZ3	-0.18349	0.0428752	0.0613847
Gipc1	Q9Z0G0	-0.34631	0.147309	0.180914
Gipc2	Q9Z2H7	-0.417355	0.00418942	0.00946905
Git1	Q68FF6	-0.146519	0.234754	0.275558
Git2	Q9JLQ2	-0.457005	0.0476755	0.0671597
Gja1	P23242	-0.202006	0.00194475	0.0053745
Gjb3	P28231	-0.0555819	0.607897	0.647269
Gjc1	P28229	-0.566172	0.00350273	0.0082547
Glb1	P23780	0.131582	0.121947	0.152795
Glce	Q9EPS3	-0.0508874	0.49272	0.536082
Gle1	Q8R322	-0.60172	0.00201691	0.0055048
Glg1	Q61543	-0.085984	0.0441818	0.0628882
Gli3	Q61602	-0.131279	0.0106902	0.0195503
Glipr2	Q9CYL5	-0.287394	0.137734	0.170451
Glis2	Q8VDL9	-0.307964	0.0123045	0.021832
Glis3	Q6XP49	-1.07977	0.018296	0.0300298
Glmn	Q8BZM1	-0.598814	0.000642792	0.00253806
Glmp	Q9JHJ3	-0.051298	0.744481	0.776433
Glo1	Q9CPU0	-0.28543	0.000676572	0.00261256
Glod4	Q9CPV4	-0.301754	0.000533325	0.00225697
Glrx3	Q9CQM9	-0.257634	0.000807525	0.00294922
Glrx5	Q80Y14	-0.653491	0.000220268	0.00134664
Gls	D3Z7P3	-0.268796	0.000282692	0.0015519
Glt8d1	Q6NSU3	-0.336782	0.0237643	0.0372026
Gltp	Q9JL62	-0.0914742	0.494794	0.537964
Glud1	P26443	-0.271997	0.00177493	0.00500178
Glul	P15105	-1.12359	0.01325	0.0231545
Glyr1	Q922P9	-0.488301	7.41381e-05	0.000810023
Gmds	Q8K0C9	-0.444631	0.00132953	0.00407839
Gmeb1	Q9JL60	-0.0973567	0.298362	0.341973
Gmeb2	P58929	0.295362	0.011179	0.020239
Gmfb	Q9CQI3	-0.33421	0.00124343	0.00389413
Gmip	Q6PGG2	-0.648811	0.000857695	0.00305886
Gmnn	O88513	-0.497139	0.0572744	0.0787989
Gmppa	Q922H4	-0.281424	0.00915023	0.0172379
[truncated: 4,133 more rows]

## Sheet: Elp3 iKO vs Ctrl
Gene_name	Protein_ID	log2 FC	sca_pvalue	sca_adj_pvalue
Aaas	P58742	-0.68787	0.00130288	0.00477
Aacs	Q9D2R0	-0.343902	0.000385068	0.00217563
Aak1	Q3UHJ0	-0.485416	0.000227608	0.0016537
Aar2	Q9D2V5	0.0190771	0.789787	0.828113
Aars1	Q8BGQ7	-0.0284898	0.466411	0.532079
Aarsd1	Q3THG9	-0.634967	4.01859e-05	0.000775549
Aasdhppt	Q9CQF6	-0.0878843	0.335315	0.400402
Aatf	Q9JKX4	-0.208158	0.00946173	0.0205739
Abcb10	Q9JI39	-0.632891	0.0935177	0.133584
Abcb1b	P06795	0.0252256	0.922478	0.939567
Abcb6	Q9DC29	-0.92212	0.00011259	0.00115748
Abcb7	Q61102	-0.331264	0.0385425	0.0640953
Abcc1	O35379	0.0657037	0.235842	0.295787
Abcc5	Q9R1X5	0.052102	0.760388	0.801793
Abcd3	P55096	-0.060631	0.44123	0.506543
Abcd4	O89016	0.287804	0.586207	0.644618
Abce1	P61222	-0.154967	0.011034	0.023222
Abcf1	Q6P542	-0.237195	0.00233367	0.0071746
Abcf2	Q99LE6	-0.168672	0.00132304	0.00483233
Abcf3	Q8K268	-0.267552	0.00123932	0.00460903
Abcg2	Q7TMS5	0.302221	0.0730336	0.10845
Abhd11	Q8K4F5	-0.564369	0.00168404	0.00569913
Abhd12	Q99LR1	-0.0264282	0.590587	0.648145
Abhd13	Q80UX8	0.198209	0.155391	0.206409
Abhd14b	Q8VCR7	0.0959586	0.165303	0.217833
Abhd16a	Q9Z1Q2	-0.147173	0.472997	0.538494
Abhd17b	Q7M759	-0.0659544	0.517471	0.58054
Abhd2	Q9QXM0	-0.313819	0.0081281	0.0182342
Abhd4	Q8VD66	-0.0299257	0.767362	0.807625
Abhd5	Q9DBL9	-0.0977986	0.356437	0.422154
Abi1	Q8CBW3	-0.542614	0.000399373	0.00221363
Abi2	P62484	-0.324132	0.00394229	0.0106469
Abitram	Q80ZQ9	-0.731622	0.000363912	0.00211038
Abl1	P00520	-0.70046	0.000580313	0.00282943
Abl2	Q4JIM5	-0.178511	0.0208668	0.03853
Abr	Q5SSL4	-0.974899	0.000381463	0.00216702
Abracl	Q4KML4	-0.0506087	0.584107	0.642884
Abraxas2	Q3TCJ1	-0.24336	0.0128506	0.0260137
Abt1	Q9QYL7	-0.338599	0.00091648	0.00377252
Acaa1a	Q921H8	-0.0813585	0.268563	0.330842
Acaa2	Q8BWT1	-0.275855	0.0571309	0.088395
Acaca	Q5SWU9	0.0184222	0.687344	0.735603
Acad10	Q8K370	0.119761	0.321416	0.386352
Acad11	Q80XL6	-0.372295	0.0100348	0.0215687
Acad8	Q9D7B6	-0.606583	0.147852	0.197714
Acad9	Q8JZN5	-0.508761	0.000734095	0.00326689
Acadl	P51174	-0.34012	0.000795804	0.00343899
Acads	Q07417	-0.285923	0.0186385	0.0351066
Acadsb	Q9DBL1	-0.113253	0.342229	0.407787
Acadvl	P50544	-0.187587	0.0491838	0.078204
Acap2	Q6ZQK5	-0.35001	0.0010304	0.00409632
Acat1	Q8QZT1	-0.229973	0.00748656	0.0170798
Acat2	Q8CAY6	-0.959541	7.17386e-06	0.000631548
Acbd3	Q8BMP6	-0.175209	0.0402186	0.066194
Acbd5	Q5XG73	-0.40465	0.00988873	0.0213143
Acd	Q5EE38	-0.579194	0.00683052	0.015949
Acin1	Q9JIX8	-0.487433	1.17502e-05	0.00065595
Ackr3	P56485	-0.158088	0.156692	0.207912
Acly	Q91V92	-0.337701	4.70977e-05	0.000812997
Aco1	P28271	-0.250474	0.00814274	0.0182537
Aco2	Q99KI0	-0.0801703	0.036304	0.0609654
Acot13	Q9CQR4	-0.119737	0.276713	0.339105
Acot2	Q9QYR9	0.272966	0.00723081	0.0166333
Acot7	Q91V12	-0.272109	0.000508478	0.00258777
Acot9	Q9R0X4	0.105786	0.123337	0.169269
Acox1	Q9R0H0	-0.0789041	0.549811	0.610923
Acp1	Q9D358	-0.507805	0.000553112	0.00274828
Acp6	Q8BP40	-0.446858	0.00170357	0.00574199
Acsf2	Q8VCW8	-1.05962	5.25007e-06	0.000605934
Acsf3	Q3URE1	-0.117037	0.423996	0.48922
Acsl1	P41216	-1.04556	0.000146674	0.00131552
Acsl3	Q9CZW4	-0.221801	0.561856	0.621617
Acsl4	Q9QUJ7	-0.156198	0.00941944	0.0205109
Acsl5	Q8JZR0	-0.313243	0.0179777	0.0341055
Actbl2	Q8BFZ3	-0.628095	0.000614512	0.00292439
Actl6a	Q9Z2N8	-0.504017	0.000197102	0.00153445
Actn1	Q7TPR4	-0.0668144	0.0402896	0.0662543
Actn4	P57780	-0.163588	0.000813268	0.00349899
Actr10	Q9QZB7	-0.326567	0.000693489	0.0031447
Actr1a	P61164	-0.350812	0.02107	0.038847
Actr1b	Q8R5C5	0.138142	0.202877	0.259895
Actr2	P61161	0.0613042	0.235998	0.295922
Actr3	Q99JY9	-0.180081	0.0136838	0.0273499
Actr5	Q80US4	0.0931738	0.631551	0.684337
Actr8	Q8R2S9	-0.588867	0.000342816	0.00204165
Acvr1	P37172	-0.224247	0.0630956	0.096174
Acvr2a	P27038	-0.156571	0.603761	0.66015
Acy1	Q99JW2	-0.489035	0.125862	0.172226
Acyp1	P56376	-0.844251	0.00026083	0.00176322
Ada	P03958	-0.116931	0.630319	0.683243
Adam10	O35598	-0.135361	0.00779421	0.0176653
Adam15	O88839	-0.331426	0.0187331	0.0352347
Adam17	Q9Z0F8	0.0930818	0.133946	0.181723
Adam9	Q61072	0.225131	0.0390033	0.0647129
Adar	Q99MU3	-0.0725368	0.266073	0.328221
Adat1	Q9JHI2	-0.102883	0.551712	0.612593
Adat3	Q6PAT0	-0.561571	0.00426752	0.0112497
Add1	Q9QYC0	-0.406954	0.000328064	0.0019845
Add2	Q9QYB8	-0.590868	0.040748	0.0669136
Add3	Q9QYB5	-0.126868	0.415984	0.481238
Adgb	G3UZ78	-0.865202	0.0260373	0.0461802
Adgra2	Q91ZV8	0.543149	0.00274314	0.00805929
Adgre5	Q9Z0M6	-0.684799	0.001282	0.00471597
Adgrl2	Q8JZZ7	0.0767338	0.476022	0.541337
Adh5	P28474	-0.0667605	0.23108	0.291059
Adi1	Q99JT9	-0.198021	0.0227019	0.0412749
Adipor1	Q91VH1	-0.371792	0.00966987	0.0209313
Adipor2	Q8BQS5	-0.210668	0.152214	0.202667
Adk	P55264	-0.352876	0.000302997	0.00190393
Adnp	Q9Z103	-0.250635	0.00075436	0.00331811
Adnp2	Q8CHC8	-0.156147	0.102216	0.144467
Ado	Q6PDY2	-0.101014	0.139028	0.187455
Adpgk	Q8VDL4	-0.0935141	0.114022	0.158355
Adprh	P54923	-0.177164	0.035172	0.059372
Adprs	Q8CG72	0.17312	0.106443	0.149345
Adrm1	Q9JKV1	-0.326527	0.00821065	0.0183525
Adsl	P54822	-0.318093	0.000240112	0.00168024
Adss1	P28650	-1.74698	0.000608627	0.00290727
Adss2	P46664	-0.369383	0.000337599	0.00202034
Aebp1	Q640N1	-0.0958447	0.0875553	0.126121
Aebp2	Q9Z248	-0.0489379	0.34724	0.41288
Aen	Q9CZI9	-0.67155	0.192515	0.248273
Afdn	Q9QZQ1	-0.258018	0.00078475	0.00341278
Aff1	O88573	-0.372943	0.00116207	0.00443649
Aff4	Q9ESC8	-0.400282	0.000107328	0.00113917
Afg3l1	Q920A7	0.176343	0.23076	0.290775
Afg3l2	Q8JZQ2	-0.444223	0.0102973	0.0220176
Aftph	Q80WT5	-0.659539	0.000108003	0.00113917
Agap1	Q8BXK8	-0.0714335	0.658513	0.70931
Agap3	Q8VHH5	-0.47034	0.00292953	0.00848943
Agfg1	Q8K2K6	-0.274061	0.00125992	0.00465702
Agfg2	Q80WC7	-0.289842	0.0265429	0.0468858
Agk	Q9ESW4	-0.193955	0.0495443	0.0786323
Ago1	Q8CJG1	-0.995028	0.000371423	0.00213361
Ago2	Q8CJG0	0.042193	0.20714	0.264531
Agpat1	O35083	-0.127633	0.200902	0.257902
Agpat2	Q8K3K7	-0.272494	0.233721	0.293546
Agpat3	Q9D517	-0.0841505	0.670618	0.720458
Agpat4	Q8K4X7	0.0077042	0.950214	0.961456
Agps	Q8C0I1	-0.537143	0.000638134	0.00299059
Agrn	A2ASQ1	0.0275436	0.722971	0.767993
Ahctf1	Q8CJF7	-0.245	0.000724315	0.00324845
Ahcy	P50247	-0.105687	0.014204	0.0281611
Ahcyl1	Q80SW1	-0.622897	0.000500017	0.00256622
Ahcyl2	Q68FL4	0.0642767	0.432893	0.498086
Ahdc1	Q6PAL7	-0.241629	0.0068737	0.0160274
Ahr	P30561	-0.744738	0.0106009	0.0225563
Ahsa1	Q8BK64	-0.443967	0.000130165	0.00125243
Ahsa2	Q8N9S3	-0.7746	7.82033e-05	0.00101056
Aida	Q8C4Q6	0.206033	0.0310145	0.0534529
Aifm1	Q9Z0X1	-0.367922	0.000292673	0.00186613
Aig1	Q9D8B1	0.199588	0.274965	0.33723
Aim2	Q91VJ1	-0.173531	0.0294327	0.0509836
Aimp1	P31230	-0.261869	0.000296002	0.00187529
Aimp2	Q8R010	-0.20635	0.00483621	0.0123175
Aip	O08915	-0.213238	0.00146822	0.00520512
Ajuba	Q91XC0	-0.203252	0.008103	0.0181845
Ak1	Q9R0Y5	-0.163132	0.190191	0.245791
Ak2	Q9WTP6	-0.53781	1.82024e-05	0.000665544
Ak4	Q9WUR9	-0.644989	0.00181204	0.00598755
Ak5	Q920P5	-0.205219	0.368033	0.433668
Ak6	Q8VCP8	-0.832533	0.00379349	0.0103685
Akap1	O08715	-0.289092	0.0137052	0.0273724
Akap10	O88845	-0.0609919	0.482741	0.547866
Akap13	E9Q394	-0.31781	0.00467138	0.011991
Akap2	O54931	-0.030075	0.50088	0.564705
Akap8	Q9DBR0	-0.300606	0.0100996	0.0216861
Akap8l	Q9R0L7	-0.417952	0.00922155	0.0201615
Akap9	Q70FJ1	-0.359753	0.0378775	0.06316
Akirin2	B1AXD8	-0.939117	0.000175103	0.00144705
Akr1a1	Q9JII6	0.150433	0.0142431	0.0282294
Akr1b1	P45376	-0.3381	0.000739059	0.00327404
Akr1b8	P45377	-0.0391889	0.482301	0.547467
Akr1e2	Q9DCT1	0.0742812	0.368433	0.434056
Akr7a2	Q8CG76	-0.451804	9.35259e-05	0.00107051
Akt1	P31750	-0.112238	0.0491854	0.078204
Akt1s1	Q9D1F4	-0.888626	0.00289858	0.00842353
Akt2	Q60823	-0.27614	0.00102578	0.00408322
Akt3	Q9WUA6	-0.547848	0.00137928	0.00496991
Aktip	Q64362	-0.172906	0.203599	0.260647
Alad	P10518	-0.251713	0.0615945	0.0942358
Alas1	Q8VC19	0.0294689	0.935594	0.950411
Alcam	Q61490	-0.0610236	0.383294	0.449414
Aldh16a1	Q571I9	-0.139526	0.0663863	0.100444
Aldh18a1	Q9Z110	-0.0774237	0.0719436	0.107193
Aldh1l2	Q8K009	0.575848	2.49416e-05	0.000676609
Aldh2	P47738	-0.326569	0.00107515	0.00421169
Aldh3a1	P47739	-0.434098	0.00679484	0.0158916
Aldh3a2	P47740	0.67184	0.000368511	0.0021221
Aldh6a1	Q9EQ20	-0.261376	0.0355037	0.0598172
Aldh7a1	Q9DBF1	-0.672903	2.69501e-05	0.000680188
Aldh9a1	Q9JLJ2	-0.393792	9.20369e-05	0.00107051
Aldoa	P05064	-0.479673	0.00036392	0.00211038
Aldob	Q91Y97	0.50547	0.0636558	0.0968122
Aldoc	P05063	-1.43783	0.00172774	0.00579172
Alg10b	Q3UGP8	0.0431718	0.719439	0.764901
Alg11	Q3TZM9	-0.251785	0.0369974	0.0618935
Alg2	Q9DBE8	-0.391536	0.185899	0.240801
Alg3	Q8K2A8	-0.479163	0.00835066	0.0185845
Alg5	Q9DB25	-0.313149	0.0432672	0.070245
Alg8	Q6P8H8	0.203844	0.0867084	0.125164
Alkbh3	Q8K1E6	-0.304856	0.0340243	0.0577035
Alkbh4	Q9D8F1	0.0840021	0.415125	0.480605
Alkbh5	Q3TSG4	-0.238102	0.0329296	0.0561471
Alkbh6	Q8K2U2	0.127246	0.471517	0.537008
Alkbh8	Q80Y20	-0.597914	0.0259655	0.0460927
Alyref	O08583	-0.363738	0.001412	0.00505234
Ambra1	A2AH22	-0.412092	7.22984e-05	0.000969965
Amdhd2	Q8JZV7	-0.134138	0.350288	0.415942
Amer2	Q8CCJ4	-0.438086	0.0518504	0.0815985
Amfr	Q9R049	-0.0860953	0.13876	0.187223
Ammecr1	Q9JHT5	0.0796777	0.735845	0.780323
Ammecr1l	Q8JZZ6	-0.599995	0.00195908	0.00631381
Amot	Q8VHG2	-0.125342	0.0172206	0.0329702
Amotl1	Q9D4H4	-0.638506	0.000714503	0.00322102
Amotl2	Q8K371	-0.36568	0.000734227	0.00326689
Ampd2	Q9DBT5	-0.0511171	0.398622	0.464908
Anapc1	P53995	-0.0565084	0.259789	0.321435
Anapc10	Q8K2H6	-0.282614	0.0365231	0.0612498
Anapc13	Q8R034	-0.253766	0.0454276	0.0731737
Anapc15	P60007	-0.490552	0.086584	0.125073
Anapc16	Q9CPV2	0.477774	0.264222	0.326198
Anapc2	Q8BZQ7	-0.312183	0.0189441	0.0355232
Anapc4	Q91W96	-0.424893	8.96018e-05	0.00105758
Anapc5	Q8BTZ4	0.0307334	0.642534	0.693934
Anapc7	Q9WVM3	-0.148468	0.150283	0.20053
Angel2	Q8K1C0	-0.408529	0.139054	0.187455
Angptl2	Q9R045	0.11398	0.114869	0.159234
Ank3	G5E8K5	-0.220025	0.00112119	0.00432601
Ankfy1	Q810B6	-0.232685	0.001036	0.00411326
Ankh	Q9JHZ2	0.0924477	0.141694	0.190472
Ankle2	Q6P1H6	-0.301219	0.000777299	0.00338515
Ankmy2	Q3TPE9	-0.630623	0.00195478	0.00630567
Ankrd10	Q99LW0	-0.60426	0.000401647	0.0022166
Ankrd11	E9Q4F7	-0.153726	0.013647	0.0273029
Ankrd13a	Q80UP5	0.0570685	0.815021	0.849941
Ankrd17	Q99NH0	-0.493829	3.70778e-05	0.000764305
Ankrd27	Q3UMR0	-0.566671	0.0033616	0.00943515
Ankrd28	Q505D1	-0.838678	0.0214772	0.0394207
Ankrd52	Q8BTI7	0.0141753	0.837494	0.869256
Anks1a	P59672	-1.00747	0.00691648	0.0160966
Anln	Q8K298	-0.633011	1.7304e-05	0.000657764
Ano6	Q6P9J9	-0.10596	0.0400219	0.066003
Anp32a	O35381	-1.16415	7.6653e-06	0.000631548
Anp32b	Q9EST5	-0.360311	0.00245958	0.00743549
Anp32e	P97822	-0.0939616	0.0694709	0.104088
Antxr2	Q6DFX2	-0.030801	0.614951	0.670185
Anxa1	P10107	-0.609928	2.90444e-06	0.00060457
Anxa11	P97384	-0.0606357	0.135261	0.183265
Anxa2	P07356	-0.170742	0.0012212	0.00456597
Anxa3	O35639	0.00861656	0.805179	0.841703
Anxa4	P97429	-0.0817233	0.150543	0.200833
Anxa5	P48036	0.0396749	0.226957	0.286511
Anxa6	P14824	-0.380015	0.000543066	0.00271445
Anxa7	Q07076	-0.0474748	0.233573	0.293439
Ap1b1	O35643	-0.175111	0.00530607	0.0131421
Ap1g1	P22892	-0.292218	0.00023729	0.00167469
Ap1g2	O88512	-0.0239137	0.810343	0.845778
Ap1m1	P35585	-0.0937061	0.176548	0.230384
Ap1s1	P61967	-0.244264	0.0132902	0.0266854
Ap1s2	Q9DB50	-0.12784	0.235504	0.295483
Ap2a1	P17426	-0.151885	0.0356102	0.0599638
Ap2a2	P17427	-0.190196	0.00211611	0.00667876
Ap2b1	Q9DBG3	-0.322387	0.000176934	0.00144789
Ap2m1	P84091	-0.263411	0.00238901	0.00730461
Ap2s1	P62743	-0.240439	0.0427915	0.069638
Ap3b1	Q9Z1T1	-0.0112615	0.822059	0.855716
Ap3d1	O54774	-0.172938	0.00248809	0.0074929
Ap3m1	Q9JKC8	-0.270629	0.00579334	0.0140541
Ap3s1	Q9DCR2	-0.0140434	0.856673	0.884771
Ap3s2	Q8BSZ2	0.00925222	0.915264	0.933454
Ap4b1	Q9WV76	-0.21297	0.0783121	0.115012
Ap4e1	Q80V94	0.0653071	0.737098	0.781517
Ap4s1	Q9WVL1	-0.3096	0.158201	0.209551
Apaf1	O88879	-0.372802	0.00393932	0.0106469
Apbb2	Q9DBR4	-0.560448	0.000615649	0.00292672
Apc	Q61315	-0.161342	0.0886126	0.127405
Apcdd1	Q3U128	0.154518	0.165352	0.217851
Apeh	Q8R146	0.205006	0.022795	0.0413953
Apex1	P28352	-0.469549	2.60343e-05	0.000679336
Apex2	Q68G58	-0.123364	0.215511	0.273971
Aph1a	Q8BVF7	0.181808	0.36507	0.430835
Api5	O35841	-0.624371	9.004e-05	0.00105814
Aplf	Q9D842	-1.1265	0.00366268	0.0101007
Aplp2	Q06335	-0.16746	0.014751	0.0289749
Apmap	Q9D7N9	-0.303052	0.0216196	0.0396481
Apobec3	Q99J72	-0.892164	1.57589e-05	0.00065595
Apobr	Q8VBT6	-0.655973	1.7438e-05	0.000658791
Apoo	Q9DCZ4	-0.154578	0.120117	0.16544
Apool	Q78IK4	-0.31826	0.00065252	0.00303066
App	P12023	0.069488	0.173798	0.227422
Appbp2	Q9DAX9	-0.650275	0.000387645	0.00218201
Appl1	Q8K3H0	-0.119412	0.0216515	0.0396933
Appl2	Q8K3G9	0.169402	0.126052	0.172381
Aprt	P08030	-0.54606	0.000182404	0.00146829
Aptx	Q7TQC5	-1.39323	0.061264	0.0937766
Aqp1	Q02013	-0.132074	0.469903	0.535467
Aqr	Q8CFQ3	-0.194662	0.00205925	0.00655337
Araf	P04627	-0.0280299	0.754399	0.796842
Arap1	Q4LDD4	-0.128076	0.284521	0.347567
Arc	Q9WV31	-0.943133	0.00661287	0.0155665
Arcn1	Q5XJY5	-0.350102	9.30294e-05	0.00107051
Arf1	P84078	-0.816251	0.000707784	0.0031954
Arf2	Q8BSL7	-0.0468156	0.665376	0.7157
Arf4	P61750	-0.302606	0.0257483	0.045773
Arf5	P84084	-0.337951	0.0125213	0.0255064
Arf6	P62331	-0.344152	0.000789572	0.00342285
Arfgap2	Q99K28	-0.49771	2.96686e-05	0.000694675
Arfgap3	Q9D8S3	-0.307757	0.026079	0.0462276
Arfgef1	G3X9K3	-0.423522	0.00270583	0.00798013
Arfgef2	A2A5R2	-0.222681	0.102399	0.144596
Arfip2	Q8K221	-0.277594	0.0297095	0.0514341
Arfrp1	Q8BXL7	-0.240903	0.0615142	0.0941364
Arglu1	Q3UL36	-0.477427	0.000675929	0.00310048
Arhgap1	Q5FWK3	-0.00784114	0.859631	0.886999
Arhgap10	Q6Y5D8	0.0520614	0.805804	0.841897
Arhgap11a	Q80Y19	-0.392303	0.000671522	0.0030883
Arhgap17	Q3UIA2	-0.149532	0.00984104	0.0212486
Arhgap18	Q8K0Q5	-0.648085	0.000187596	0.00149446
Arhgap19	Q8BRH3	-0.848882	0.000401055	0.0022166
Arhgap21	Q6DFV3	0.129583	0.29348	0.357305
Arhgap22	Q8BL80	0.0736839	0.29909	0.363345
Arhgap23	Q69ZH9	0.0942296	0.503304	0.567126
Arhgap31	A6X8Z5	0.593557	0.0394476	0.0652609
Arhgap35	Q91YM2	-0.372207	0.00122761	0.00457602
Arhgap42	B2RQE8	-0.00194415	0.992239	0.994338
Arhgap5	P97393	-0.0960622	0.103142	0.145476
Arhgap6	O54834	-0.0610341	0.487198	0.552008
Arhgdia	Q99PT1	-0.196869	0.00443084	0.0115115
Arhgdib	Q61599	0.257524	0.0463584	0.0745172
Arhgef1	Q61210	-0.543692	1.87012e-05	0.000665544
Arhgef12	Q8R4H2	-0.114775	0.166884	0.219635
Arhgef17	Q80U35	-0.105071	0.280259	0.342971
Arhgef2	Q60875	0.109888	0.013869	0.0276213
Arhgef39	Q66JY6	-0.691155	0.000643975	0.00301108
Arhgef40	Q3UPH7	-0.403971	0.000478591	0.00249625
Arhgef7	Q9ES28	-0.401039	0.000391824	0.00218824
Arid1a	A2BH40	-0.368428	0.00025621	0.0017511
Arid1b	E9Q4N7	-0.246142	0.00429014	0.0112804
Arid2	E9Q7E2	-0.493337	0.00236129	0.00725227
Arid3a	Q62431	-0.565529	0.00517655	0.0129244
Arid4a	F8VPQ2	-0.790311	0.0184275	0.0347874
Arid4b	A2CG63	-0.00790131	0.872395	0.898062
Arid5a	Q3U108	-0.686054	1.514e-05	0.00065595
Arid5b	Q8BM75	-0.426397	0.00017352	0.00144705
Arih1	Q9Z1K5	-0.265837	0.00157676	0.00544571
Arih2	Q9Z1K6	-0.268483	0.0160459	0.0310237
Arl1	P61211	-0.144161	0.0386703	0.064273
Arl13b	Q640N2	-0.855174	0.000299576	0.00189403
Arl14ep	Q8BIX3	-0.173877	0.0446892	0.0721921
Arl15	Q8BGR6	-0.71156	0.0949139	0.135265
Arl2	Q9D0J4	-0.46375	0.00191663	0.00622726
Arl2bp	Q9D385	-0.382268	0.0174303	0.0332516
Arl3	Q9WUL7	-0.697965	0.000126227	0.00123187
Arl5b	Q9D4P0	-0.396285	0.0432589	0.070245
Arl6	O88848	-0.513946	0.000407622	0.0022372
Arl6ip1	Q9JKW0	-0.456456	0.00256265	0.00764945
Arl6ip5	Q8R5J9	0.184992	0.035018	0.0591608
Arl6ip6	Q8BH07	0.0432523	0.80907	0.844736
Arl8a	Q8VEH3	0.285959	0.0550129	0.0856993
Arl8b	Q9CQW2	0.00184942	0.979061	0.983558
Armc1	Q9D7A8	-0.15092	0.0250441	0.0447278
Armc10	Q9D0L7	-0.0623025	0.533225	0.595395
Armc5	Q5EBP3	-0.036463	0.68816	0.735838
Armc6	Q8BNU0	0.343165	0.0653673	0.0990725
Armc8	Q9DBR3	-0.112988	0.205778	0.26301
Armh3	Q6PD19	-0.257668	0.302081	0.366617
Arnt	P53762	-0.119229	0.0260577	0.0462032
Arpc1a	Q9R0Q6	-0.367187	0.00794075	0.0179183
Arpc1b	Q9WV32	-0.228771	0.00208569	0.00661365
Arpc2	Q9CVB6	-0.15055	0.0266295	0.046987
Arpc3	Q9JM76	-0.0343617	0.454086	0.519365
Arpc4	P59999	-0.0909743	0.104984	0.147567
Arpc5	Q9CPW4	-0.20989	0.0411559	0.0673743
Arpc5l	Q9D898	-0.305935	0.0144752	0.0285517
Arpin	Q9D0A3	-0.0967422	0.563694	0.623424
Arpp19	P56212	-0.513333	0.000327183	0.00198112
Arrb2	Q91YI4	-0.187719	0.118926	0.163982
Arsb	P50429	0.175761	0.0347809	0.0588085
Arsk	Q9D2L1	0.646416	0.00268863	0.00794462
Asah1	Q9WV54	-0.0608029	0.164995	0.217475
Asap1	Q9QWY8	-0.0293224	0.859511	0.886999
Asap2	Q7SIG6	-0.487068	0.00838571	0.0186356
Asb3	Q9WV72	-0.432802	0.00409295	0.0109347
Asb6	Q91ZU1	-0.335967	0.00157447	0.00544389
Asb8	Q91ZT9	-0.115315	0.326951	0.392239
Ascc1	Q9D8Z1	-0.476848	0.00607497	0.014562
Ascc2	Q91WR3	-0.225807	0.00182851	0.00602224
Ascc3	E9PZJ8	0.0589005	0.257514	0.318876
Asf1a	Q9CQE6	-0.803257	0.000139548	0.00129236
Asf1b	Q9DAP7	-0.526158	0.00398837	0.0107251
Ash1l	Q99MY8	-0.178075	0.0384652	0.0640013
Ash2l	Q91X20	-0.340984	0.0034733	0.00969564
Asl	Q91YI0	-0.0706104	0.111026	0.154858
Asns	Q61024	0.160165	0.00539501	0.013337
Asph	Q8BSY0	0.0612419	0.415475	0.480867
Aspm	Q8CJ27	-0.229043	0.00936422	0.0204268
Aspscr1	Q8VBT9	-0.489367	0.000203455	0.00155262
Asxl1	P59598	-0.428594	0.00518789	0.0129393
Atad1	Q9D5T0	-0.142465	0.0185438	0.034964
Atad2	Q8CDM1	-0.46177	2.62556e-05	0.000679336
Atad3	Q925I1	-0.456872	0.000109809	0.00114417
Atad5	Q4QY64	-0.831363	9.17571e-05	0.00107015
Ate1	Q9Z2A5	-0.472707	0.0154562	0.0300666
Atf1	P81269	-0.341461	0.069949	0.104601
Atf2	P16951	-0.16374	0.13143	0.178822
Atf3	Q60765	-0.787183	0.00483079	0.0123129
Atf4	Q06507	-0.651658	0.00104102	0.0041199
Atf6	F6VAN0	-0.07112	0.11152	0.155406
Atf6b	O35451	0.127571	0.13881	0.187249
Atf7	Q8R0S1	-0.332455	0.00189398	0.00618469
Atf7ip	Q7TT18	-0.0942962	0.365281	0.431003
Atg101	Q9D8Z6	-0.383415	0.0073814	0.0169118
Atg13	Q91YI1	0.0181816	0.842522	0.872855
Atg14	Q8CDJ3	-0.272982	0.274684	0.33702
Atg16l1	Q8C0J2	-0.262145	0.027102	0.0476569
Atg2b	Q80XK6	-0.324225	0.0011768	0.00446442
Atg3	Q9CPX6	-0.143407	0.0272345	0.0478079
Atg4b	Q8BGE6	-0.130735	0.0774103	0.113851
Atg7	Q9D906	-0.28269	0.0376905	0.0629163
Atic	Q9CWJ9	-0.157114	0.00485192	0.0123361
Atl2	Q6PA06	-0.139298	0.0321881	0.0551595
Atl3	Q91YH5	0.0645652	0.233539	0.293439
Atn1	O35126	-0.315943	0.0034951	0.00975206
Atox1	O08997	-0.0777927	0.421986	0.487357
Atp11c	Q9QZW0	-0.658736	0.00894962	0.0196757
Atp13a1	Q9EPE9	0.0636802	0.296139	0.360187
Atp13a3	Q5XF89	1.10025	7.57344e-05	0.000995578
Atp1a1	Q8VDN2	-0.0708082	0.13525	0.183265
Atp1b1	P14094	-0.0718802	0.485805	0.550734
Atp1b3	P97370	-0.0139508	0.761279	0.802374
Atp2a2	O55143	0.148425	0.00476435	0.0121716
Atp2b1	G5E829	0.188148	0.00806402	0.0181036
Atp2c1	Q80XR2	0.132701	0.33444	0.399588
Atp4a	Q64436	-0.78421	0.0121785	0.0250151
Atp5f1a	Q03265	-0.092064	0.0487514	0.0776341
Atp5f1b	P56480	-0.0659596	0.126719	0.173177
Atp5f1c	Q91VR2	-0.221726	0.00294583	0.00852864
Atp5f1d	Q9D3D9	-0.0462089	0.488423	0.552821
Atp5f1e	P56382	-0.208791	0.210422	0.268111
Atp5if1	O35143	-0.662202	0.0022209	0.00693403
Atp5mc1	Q9CR84	-0.100249	0.527084	0.589286
Atp5md	Q78IK2	-0.393498	0.0049509	0.0125206
Atp5me	Q06185	-0.0843248	0.345462	0.411163
Atp5mf	P56135	-0.684498	0.000982065	0.00394491
Atp5mg	Q9CPQ8	-0.018345	0.847216	0.876833
Atp5mpl	P56379	-0.0134004	0.905389	0.924482
Atp5pb	Q9CQQ7	-0.289759	0.0042401	0.0112024
Atp5pd	Q9DCX2	-0.262271	0.0214221	0.039343
Atp5pf	P97450	-0.376464	0.00385619	0.0105089
Atp5po	Q9DB20	-0.0933386	0.0844011	0.122379
Atp6ap1	Q9R1Q9	-0.0548705	0.255133	0.316309
Atp6ap2	Q9CYN9	-0.0984844	0.0880864	0.126797
Atp6v0a1	Q9Z1G4	-0.155199	0.178617	0.232444
Atp6v0a2	P15920	0.0186148	0.850447	0.878847
Atp6v0c	P63082	-0.0257601	0.804568	0.841462
Atp6v0d1	P51863	-0.0858087	0.226952	0.286511
Atp6v1a	P50516	0.0189626	0.608838	0.664521
Atp6v1b2	P62814	0.29466	0.0003551	0.00208252
Atp6v1c1	Q9Z1G3	-0.119528	0.0277865	0.0484866
Atp6v1d	P57746	-0.237175	0.330885	0.395956
Atp6v1e1	P50518	-0.300552	0.00163075	0.00556353
Atp6v1f	Q9D1K2	-0.36363	0.0108341	0.0229437
Atp6v1g1	Q9CR51	-0.598959	0.00908616	0.0199049
Atp6v1h	Q8BVE3	0.0505233	0.281864	0.344593
Atp7a	Q64430	0.508078	0.0434442	0.0704952
Atrx	Q61687	-0.597352	6.13798e-05	0.000894861
Atxn10	P28658	0.0678477	0.117585	0.162352
Atxn2	O70305	-0.108698	0.0155417	0.0302102
Atxn2l	Q7TQH0	-0.546052	3.6338e-06	0.00060457
Aunip	E9Q6Z5	-0.94808	0.000350714	0.00207592
Aup1	P70295	-0.245394	0.0276986	0.0483882
Aurka	P97477	-0.525345	1.25214e-05	0.00065595
Aurkaip1	Q9DCJ7	-0.594249	0.00914294	0.020015
Aurkb	O70126	-0.521889	2.76293e-05	0.000680564
Aven	Q9D9K3	-0.663083	6.24096e-05	0.000894861
Axin1	O35625	-0.375874	0.111936	0.155915
Axl	Q00993	-0.0114351	0.768605	0.808581
Azin1	O35484	-0.163175	0.0778624	0.114434
B2m	P01887	0.206645	0.12631	0.172683
B3GNT2	Q9Z222	-0.235126	0.00341625	0.00955371
B4galt1	P15535	0.153941	0.0389199	0.0646356
B4galt5	Q9JMK0	0.592375	0.00307412	0.00880894
B4galt6	Q9WVK5	-0.0523318	0.648118	0.699459
B4galt7	Q8R087	-0.00797982	0.938167	0.952396
B4gat1	Q8BWP8	-0.469779	0.0529041	0.0830656
Babam1	Q3UI43	-1.06506	0.00200418	0.00642346
Babam2	Q8K3W0	-0.741501	0.000178938	0.0014522
Bach1	P97302	0.144111	0.430094	0.49542
Bag1	Q60739	-0.202205	0.204957	0.262069
Bag2	Q91YN9	-0.444478	0.00175549	0.00585035
Bag3	Q9JLV1	-0.454602	0.000105249	0.00113173
Bag4	Q8CI61	-0.0186619	0.910649	0.929517
Bag5	Q8CI32	-0.822966	5.56631e-05	0.000863717
Bag6	Q9Z1R2	-0.181725	0.00138808	0.00498705
Bahcc1	Q3UHR0	-1.44141	0.00189736	0.00618853
Bahd1	Q497V6	-0.11497	0.283217	0.346111
Baiap2	Q8BKX1	-0.110453	0.00950018	0.0206345
Baiap2l1	Q9DBJ3	0.0540605	0.157013	0.208201
Bak1	O08734	-0.24924	0.0210911	0.0388742
Banf1	O54962	-0.497894	0.000900599	0.00372207
Banp	Q8VBU8	-0.0702729	0.57524	0.634712
Bap1	Q99PU7	-0.745866	0.000592697	0.00286261
Bap18	Q9DCT6	-0.469261	0.00378281	0.0103577
Basp1	Q91XV3	-0.422731	0.0045755	0.011794
Bax	Q07813	-0.123196	0.0964639	0.137315
Baz1a	O88379	-0.263767	0.000521918	0.00263224
Baz1b	Q9Z277	-0.226011	0.00274989	0.00806729
Baz2a	Q91YE5	0.705445	0.00319501	0.00908412
Bbc3	Q99ML1	0.103732	0.384885	0.450936
Bbs1	Q3V3N7	-0.548475	0.0924821	0.132258
Bbx	Q8VBW5	-0.472558	0.000646422	0.00301566
Bcap29	Q61334	-0.630393	0.000385528	0.00217563
Bcap31	Q61335	0.0682691	0.200093	0.25697
Bcar1	Q61140	-0.494048	4.10043e-05	0.000775549
Bcas2	Q9D287	-0.323454	0.0111567	0.023432
Bcas3	Q8CCN5	-0.152069	0.122237	0.167947
Bcat1	P24288	-0.0282411	0.490445	0.554972
Bcat2	O35855	-0.607551	0.0966662	0.137509
Bccip	Q9CWI3	-0.226704	0.0282058	0.0490792
Bckdha	P50136	0.16732	0.0252241	0.0450231
Bckdk	O55028	-0.421906	0.00118595	0.0044747
Bcl10	Q9Z0H7	-0.482947	0.000114961	0.00117401
Bcl2	P10417	-0.215586	0.335721	0.400809
Bcl2l1	Q64373	0.111235	0.623726	0.677528
Bcl2l11	O54918	-0.971101	3.94464e-05	0.000775549
Bcl2l13	P59017	-0.361329	0.00491175	0.012442
Bcl7c	O08664	-0.716331	0.0162941	0.0314543
Bcl9	Q9D219	0.224396	0.349992	0.41567
Bcl9l	Q67FY2	-0.180893	0.390227	0.456327
Bclaf1	Q8K019	-0.48783	1.40658e-05	0.00065595
Bclaf3	A2AG58	-0.646479	0.0365002	0.0612281
Bcor	Q8CGN4	-0.00208974	0.980588	0.984631
Bcorl1	A2AQH4	-0.595406	0.000453258	0.00239997
Bcr	Q6PAJ1	-0.373957	0.0414068	0.0677246
Bcs1l	Q9CZP5	-0.119252	0.223337	0.282695
Bdnf	P21237	0.0950166	0.571848	0.631875
Bdp1	Q571C7	-0.529115	0.0112217	0.023505
Becn1	O88597	-0.773985	0.00724142	0.0166453
Bend3	Q6PAL0	0.210839	0.316293	0.380789
Bet1	O35623	-0.170873	0.230884	0.290872
Bet1l	O35153	-0.0749049	0.615899	0.670919
Bhlhe40	O35185	-0.0796539	0.55192	0.612714
Bicd2	Q921C5	-0.431677	0.0165748	0.0319261
Bicdl1	A0JNT9	0.0641761	0.670857	0.720589
Bid	P70444	-0.0103818	0.979921	0.984237
Bin1	O08539	-0.0860731	0.116783	0.16139
Bin3	Q9JI08	-0.666577	0.00657649	0.0154987
Birc5	O70201	-1.01336	0.025647	0.0456325
Birc6	O88738	0.00897165	0.789469	0.828062
Bles03	Q8VD62	-0.0940417	0.303901	0.368245
Blm	O88700	0.00489262	0.96978	0.97628
Blmh	Q8R016	-0.866977	0.000208668	0.00157088
Bloc1s3	Q5U5M8	-0.436119	0.22984	0.289735
Bloc1s4	Q8VED2	-0.0554103	0.5042	0.567928
Bloc1s6	Q9R0C0	-0.00813287	0.932949	0.947879
Blvra	Q9CY64	-0.404907	5.9224e-05	0.000884062
Blvrb	Q923D2	-0.522526	0.00018453	0.0014796
Blzf1	Q8R2X8	-0.483327	0.0864367	0.124918
Bmp1	P98063	-0.0244825	0.866566	0.893107
Bmp2k	Q91Z96	-0.131639	0.584538	0.643243
Bmpr1a	P36895	-0.00429937	0.980744	0.984631
Bmpr2	O35607	-0.224502	0.0215502	0.0395429
Bnc2	Q8BMQ3	-0.0208988	0.749863	0.792883
Bnip1	Q6QD59	-0.366056	0.0604217	0.0926025
Bnip2	O54940	-0.651521	0.000660203	0.00305449
Bnip3l	Q9Z2F7	-0.593892	0.000199649	0.00154094
Bod1	Q5SQY2	-0.090708	0.637911	0.689773
Bod1l	E9Q6J5	-0.470968	0.000162917	0.00140047
Bola1	Q9D8S9	-0.244821	0.0109333	0.0230734
Bola2	Q8BGS2	-0.259239	0.0380617	0.0634197
Bop1	P97452	0.015763	0.815877	0.850689
Bora	Q8BS90	-0.354836	0.0198225	0.0369005
Bphl	Q8R164	-0.482821	0.0406569	0.0667819
Bpnt1	Q9Z0S1	-0.432591	0.000309321	0.00192988
Bpnt2	Q80V26	-0.404572	0.0677256	0.102219
Brap	Q99MP8	-0.255061	0.0269622	0.04747
Brat1	Q8C3R1	-0.104275	0.267535	0.329826
Brawnin	Q8BTC1	-0.327826	0.083149	0.120762
Brca1	P48754	0.158454	0.427518	0.493007
Brcc3	P46737	-0.528609	0.0015731	0.00544389
Brd1	G5E8P1	-0.484339	0.000478728	0.00249625
Brd2	Q7JJ13	-0.292264	0.00119864	0.00451177
Brd3	Q8K2F0	-0.579094	0.031959	0.054881
Brd4	Q9ESU6	-0.380683	9.30178e-05	0.00107051
Brd8	Q8R3B7	-0.30694	0.0279728	0.0487427
Brd9	Q3UQU0	-0.566601	0.00948213	0.0206037
Brf1	Q8CFK2	-0.551936	0.00441842	0.0115096
Brf2	Q3UAW9	-0.924621	0.00529695	0.0131262
Bri3bp	Q8BXV2	-0.188173	0.0726949	0.108051
Brip1	Q5SXJ3	-0.387616	0.0920887	0.13181
Brix1	Q9DCA5	-0.403815	0.000266067	0.00177916
Brk1	Q91VR8	-0.275702	0.0545961	0.0852009
Brox	Q8K2Q7	-0.161792	0.0711915	0.106227
Brpf1	B2RRD7	0.0421551	0.700894	0.748155
Brwd1	Q921C3	0.00920776	0.928426	0.943752
Bsg	P18572	-0.551115	4.63907e-05	0.000807277
Bst2	Q8R2Q8	-0.453143	0.0038372	0.0104698
Btbd10	Q80X66	-0.135875	0.54846	0.609862
Btbd3	P58545	-0.511383	0.0152137	0.0296944
Btbd9	Q8C726	-0.0960672	0.109392	0.152822
Btd	Q8CIF4	-0.472494	0.00517895	0.0129244
Btf3	Q64152	-0.589124	1.87046e-05	0.000665544
Btf3l4	Q9CQH7	-0.793154	4.62415e-05	0.000807277
Btg1	P62325	0.302279	0.0857879	0.124185
Btg3	P50615	-0.656849	0.00692706	0.0161091
Bub1	O08901	-1.00888	1.17206e-05	0.00065595
Bub1b	Q9Z1S0	-0.613876	3.1679e-06	0.00060457
Bub3	Q9WVA3	-0.346864	0.000235648	0.00167469
Bud13	Q8R149	-0.858434	0.00833777	0.0185693
Bud23	Q9CY21	-0.558148	0.00107341	0.00421022
Bud31	Q6PGH1	-0.659211	0.000195765	0.00153164
Bysl	O54825	-0.191384	0.0028506	0.00829583
Bzw1	Q9CQC6	-0.151617	0.00443016	0.0115115
Bzw2	Q91VK1	-0.591886	7.91759e-06	0.000631548
C1d	O35473	-0.515114	0.0133048	0.026705
C1galt1c1	Q9JMG2	-2.13444	0.00149107	0.00523812
C1qbp	O35658	-0.215128	0.0573692	0.0886746
C2cd2l	Q80X80	-0.292539	0.184309	0.239093
C2cd5	Q7TPS5	-0.654044	0.00105849	0.00416499
Ca12	Q8CI85	-0.501128	0.0421472	0.0687166
Caap1	Q8VDY9	-0.286885	0.204732	0.261836
Cab39	Q06138	-0.348923	0.000535594	0.00268582
Cab39l	Q9DB16	-0.00346246	0.97079	0.976978
Cachd1	Q6PDJ1	0.257693	0.355685	0.421457
Cactin	Q9CS00	-0.323803	0.0117076	0.0242744
Cacul1	Q8R0X2	-0.289378	0.0286499	0.0497676
Cacybp	Q9CXW3	-0.696815	2.30622e-05	0.00066949
Cad	B2RQC6	-0.0552553	0.0798418	0.116841
Cadm1	Q8R5M8	-0.10504	0.423732	0.489007
Calcoco1	Q8CGU1	-0.266111	0.00602376	0.0145013
Calr	P14211	-0.00700966	0.874828	0.899214
Calu	O35887	-0.0110633	0.745452	0.789287
Camk1	Q91YS8	-0.144102	0.0875167	0.12611
Camk1d	Q8BW96	-0.0552848	0.564695	0.624307
Camk2d	Q6PHZ2	-0.202311	0.0591064	0.0909716
Camk2g	Q923T9	-0.794376	0.00022319	0.00163425
Camlg	P49070	-0.241956	0.0507704	0.0801858
Camsap2	Q8C1B1	0.0973363	0.226495	0.286045
Cand1	Q6ZQ38	-0.333173	0.000137429	0.00128226
Cand2	Q6ZQ73	-0.313919	0.0448446	0.0724014
Cant1	Q8VCF1	-0.798188	0.00177393	0.0058857
Canx	P35564	-0.450007	4.4885e-05	0.000796164
Cap1	P40124	-0.138122	0.0098796	0.021302
Capg	P24452	-0.115685	0.0871711	0.125685
Capn1	O35350	-0.113987	0.354736	0.420493
Capn2	O08529	0.0336504	0.372642	0.438236
Capn7	Q9R1S8	-0.125124	0.540149	0.601925
Capns1	O88456	0.0387353	0.507328	0.570929
Caprin1	Q60865	-0.431662	0.000283605	0.0018345
Caprin2	Q05A80	0.0215492	0.840013	0.871135
Capza1	P47753	-0.0571183	0.48609	0.550878
Capza2	P47754	-0.0354174	0.642548	0.693934
Capzb	P47757	-0.186352	0.00987425	0.021302
Card19	Q9D1I2	-0.237073	0.152672	0.203188
Carhsp1	Q9CR86	-0.232436	0.0597296	0.0916787
Carm1	Q9WVG6	-0.200286	0.00292473	0.00848351
Carmil1	Q6EDY6	-0.0609052	0.503985	0.56779
Carnmt1	Q80UY1	-0.135863	0.0866877	0.125164
Cars1	Q9ER72	-0.181456	0.00376809	0.0103266
Casc3	Q8K3W3	-0.432218	0.00238135	0.00729569
Cask	O70589	-0.0831768	0.0569333	0.0881336
Casp2	P29594	0.837052	0.0110121	0.0231837
Casp3	P70677	-0.473108	0.000458564	0.00242389
Casp6	O08738	-0.437709	0.00677048	0.0158415
Casp8	O89110	0.0325597	0.755128	0.797202
Casp8ap2	Q9WUF3	0.230593	0.374232	0.439878
Cast	P51125	-0.164639	0.00488031	0.0123879
Castor1	Q9CWQ8	-0.0303647	0.874505	0.899214
Cat	P24270	-0.151732	0.00553925	0.0136062
Cav1	P49817	0.883728	4.79177e-05	0.000812997
Cav2	Q9WVC3	-0.407664	0.155129	0.206236
Cavin1	O54724	0.0466053	0.163342	0.21548
Cavin2	Q63918	0.110351	0.0236668	0.0426667
Cavin3	Q91VJ2	-0.219015	0.0357704	0.060212
Cavin4	A2AMM0	0.0813809	0.450364	0.515491
Cbarp	Q66L44	-0.802495	0.0599423	0.0919822
Cbfb	Q08024	-0.664014	5.00323e-05	0.000828223
Cbl	P22682	-0.525377	0.000176148	0.00144705
Cblb	Q3TTA7	-0.142619	0.0394554	0.0652609
Cbll1	Q9JIY2	-0.244943	0.0419227	0.0684049
Cbln4	Q8BME9	-1.06111	0.000473158	0.00248187
Cbr1	P48758	-0.746139	0.0018012	0.00595692
Cbr4	Q91VT4	0.0995059	0.317182	0.381709
Cbwd1	Q8VEH6	-0.293944	0.00116731	0.00444819
Cbx1	P83917	-0.573148	0.00101798	0.00405481
Cbx2	P30658	-0.0196458	0.84081	0.871668
Cbx3	P23198	-0.911379	2.65805e-05	0.000680188
Cbx4	O55187	-0.0327038	0.539448	0.601361
Cbx5	Q61686	-0.346045	0.000259002	0.00175932
Cbx6	Q9DBY5	-0.443305	0.00058133	0.00283143
Cbx8	Q9QXV1	-0.291853	0.0242962	0.0435762
Cby1	Q9D1C2	-0.648658	0.0268443	0.0472981
Cc2d1a	Q8K1A6	-0.0922642	0.624495	0.678166
Cc2d1b	Q8BRN9	-0.613051	0.00105409	0.00415562
Ccar1	Q8CH18	-0.554836	0.000570365	0.00279198
Ccar2	Q8VDP4	-0.754417	0.000605256	0.00290442
Ccdc115	Q8VE99	-0.334431	0.157122	0.208256
Ccdc117	Q6PB51	-0.582789	0.000171659	0.00144705
Ccdc124	Q9D8X2	-0.223257	0.00202555	0.00647966
Ccdc127	Q3TC33	-0.632516	0.0718041	0.107011
Ccdc134	Q8C7V8	-0.416563	0.145832	0.195394
Ccdc137	Q8R0K4	-0.475576	0.000278065	0.00181994
Ccdc167	Q9D162	-0.469755	0.0137125	0.0273724
Ccdc186	Q8C9S4	-0.367302	0.201785	0.25882
Ccdc190	Q3URK1	-0.593592	0.00240079	0.0073261
Ccdc22	Q9JIG7	-0.160081	0.00497475	0.0125603
Ccdc25	Q78PG9	-0.297257	0.200651	0.257633
Ccdc47	Q9D024	-0.206248	0.00122028	0.00456532
Ccdc50	Q810U5	-0.759322	0.109187	0.15257
Ccdc58	Q8R3Q6	-1.09198	0.000208367	0.00157053
Ccdc59	Q8R2N0	-0.381002	0.0230285	0.041728
Ccdc6	D3YZP9	-0.382385	0.000492044	0.0025428
Ccdc86	Q9JJ89	-0.361613	0.00147525	0.00521204
Ccdc88a	Q5SNZ0	-0.278857	0.192226	0.247953
Ccdc9	Q8VC31	-0.569099	6.20996e-05	0.000894861
Ccdc90b	Q8C3X2	0.0260862	0.87715	0.900698
Ccdc93	Q7TQK5	-0.657725	0.00387612	0.0105382
Ccdc97	Q9DBT3	-0.857916	0.0219117	0.0400855
Cchcr1	Q8K2I2	-0.128025	0.545412	0.607021
Ccl2	P10148	-1.04202	0.007657	0.0174062
Ccl20	O89093	-0.0908101	0.817054	0.851628
Ccn1	P18406	-1.38717	1.27859e-06	0.000602693
Ccna2	P51943	-0.785913	0.000316194	0.00194907
Ccnb1	P24860	-0.546595	3.98442e-05	0.000775549
Ccnb2	P30276	-0.847362	9.09811e-05	0.00106441
Ccnd1	P25322	-0.353861	0.0110633	0.023272
Ccnd2	P30280	0.177394	0.0411585	0.0673743
Ccnd3	P30282	-0.563086	0.00023538	0.00167469
Ccne2	Q9Z238	-0.205054	0.304762	0.368926
Ccnf	P51944	0.0505758	0.605555	0.661406
Ccnh	Q61458	-0.172562	0.0531846	0.0834423
Ccni	Q9Z2V9	-0.229272	0.133808	0.181615
Ccnk	O88874	-0.663414	7.84777e-05	0.00101056
Ccnl1	Q52KE7	-0.371725	0.0730065	0.10845
Ccnl2	Q9JJA7	-1.05948	0.00166937	0.00567015
Ccnt1	Q9QWV9	-0.233313	0.00819799	0.0183355
Ccnt2	Q7TQK0	-0.217792	0.278144	0.34079
Ccny	Q8BGU5	-0.0347018	0.772751	0.812603
Cct2	P80314	-0.303433	3.72782e-05	0.000764305
Cct3	P80318	-0.352088	4.1988e-05	0.000776463
Cct4	P80315	-0.304859	0.000425235	0.00229099
Cct5	P80316	-0.322138	4.16867e-05	0.000775549
Cct6a	P80317	-0.470352	6.5778e-05	0.000924797
Cct6b	Q61390	0.218345	0.117252	0.161975
Cct7	P80313	-0.325155	0.000170311	0.00144658
Cct8	P42932	-0.412806	4.81638e-05	0.000812997
Ccz1	Q8C1Y8	-0.274651	0.00119764	0.00451073
Cd109	Q8R422	-0.576532	2.0947e-05	0.00066949
Cd151	O35566	-0.364437	0.00559795	0.0137012
Cd2ap	Q9JLQ0	-0.605383	5.4189e-05	0.000851434
Cd2bp2	Q9CWK3	-0.384725	0.00414388	0.0110372
Cd34	Q64314	-0.692513	0.0818843	0.119271
Cd44	P15379	0.154072	0.0688776	0.103501
Cd47	Q61735	-0.158255	0.118116	0.162939
Cd63	P41731	0.346822	0.0125072	0.0254947
Cd81	P35762	-0.303934	0.00790091	0.0178481
Cd9	P40240	-0.329134	0.00404166	0.0108211
Cd99	Q8VCN6	-0.174044	0.249385	0.310433
Cda	P56389	-0.825502	0.0109743	0.0231278
Cdan1	Q8CC12	-0.278679	0.269979	0.332174
Cdc123	Q8CII2	-0.650244	3.62586e-05	0.000761437
Cdc16	Q8R349	-0.603372	0.000327175	0.00198112
Cdc20	Q9JJ66	-0.561618	2.73784e-05	0.000680188
Cdc23	Q8BGZ4	-0.149341	0.0563454	0.0873993
Cdc25c	P48967	-0.990258	0.000322473	0.00196566
Cdc26	Q99JP4	-0.949639	0.00083763	0.00356964
Cdc27	A2A6Q5	-0.607429	3.07489e-05	0.000703911
Cdc34	Q8CFI2	0.170649	0.551094	0.612017
Cdc37	Q61081	-0.00898272	0.79436	0.832199
Cdc40	Q9DC48	-0.19383	0.00663632	0.0156098
Cdc42	P60766	-0.283165	0.00191284	0.00622252
Cdc42bpa	Q3UU96	-0.120314	0.533565	0.595666
Cdc42bpb	Q7TT50	0.255373	0.00493206	0.0124815
Cdc42ep1	Q91W92	-0.0917245	0.382777	0.448894
Cdc42ep2	Q8JZX9	0.124535	0.605256	0.661197
Cdc42ep4	Q9JM96	-0.178588	0.0212309	0.0390619
Cdc45	Q9Z1X9	-0.342758	0.00299899	0.0086298
Cdc5l	Q6A068	-0.534536	2.21818e-05	0.00066949
Cdc73	Q8JZM7	-0.405271	4.83204e-05	0.000812997
Cdca2	Q14B71	-1.61087	7.77394e-05	0.00100996
Cdca3	Q99M54	-0.731026	4.27352e-05	0.00077803
Cdca4	Q9CWM2	-0.402825	0.0320968	0.0550563
Cdca5	Q9CPY3	-0.650584	5.48437e-05	0.000859358
Cdca7	Q9D0M2	-0.747685	0.000218069	0.00161209
Cdca7l	Q922M5	-1.59591	4.38614e-05	0.000784643
Cdca8	Q8BHX3	-0.329719	0.00365124	0.0100827
Cdh13	Q9WTR5	0.498883	0.00118496	0.0044747
Cdh2	P15116	0.00725449	0.828	0.860852
Cdip1	Q9DB75	0.014609	0.898152	0.918894
Cdipt	Q8VDP6	0.237015	0.0123103	0.0252269
Cdk1	P11440	-0.66246	8.5936e-06	0.000632117
Cdk11b	P24788	-0.495606	0.000236391	0.00167469
Cdk12	Q14AX6	-0.12324	0.0320816	0.0550456
Cdk13	Q69ZA1	-0.103194	0.0501053	0.0793597
Cdk14	O35495	-0.266366	0.0226926	0.0412749
Cdk16	Q04735	-1.17792	0.0744817	0.110069
Cdk17	Q8K0D0	-0.138949	0.0121583	0.0249903
Cdk18	Q04899	-0.578687	0.0173395	0.0331193
Cdk19	Q8BWD8	-0.145873	0.178209	0.232059
Cdk2	P97377	-0.241627	0.00297715	0.00858436
Cdk2ap1	O35207	-0.00636322	0.948983	0.960841
Cdk4	P30285	-0.0909435	0.0274738	0.0481046
Cdk5	P49615	-0.640907	0.00332853	0.00937653
Cdk5rap2	Q8K389	-0.367014	0.00129766	0.0047622
Cdk5rap3	Q99LM2	-0.221616	0.00592051	0.0142695
Cdk6	Q64261	-0.262962	0.000827753	0.00354718
Cdk7	Q03147	-0.174327	0.0649875	0.0986187
Cdk8	Q8R3L8	-0.30462	0.0843166	0.122291
Cdk9	Q99J95	-0.0752222	0.147507	0.197296
Cdkal1	Q91WE6	-0.694585	0.0113467	0.0236938
Cdkn1b	P46414	-0.210286	0.138984	0.187443
Cdkn2a	Q64364	-0.376124	0.00110986	0.00430657
Cdkn2aip	Q8BI72	-0.815079	5.08179e-05	0.000834498
Cdkn2b	P55271	-0.0176436	0.79542	0.833168
Cdkn2c	Q60772	0.330392	0.125065	0.17145
Cdkn2d	Q60773	1.25098	0.00463835	0.0119211
Cdr2	P97817	-0.536647	0.0921101	0.13181
Cdr2l	A2A6T1	0.118877	0.466741	0.532357
Cds2	Q99L43	-0.30502	0.00414734	0.0110416
Cdt1	Q8R4E9	-0.332304	0.00420217	0.0111299
Cdv3	Q4VAA2	-0.184234	0.0151062	0.0295221
Cdyl	Q9WTK2	-0.127185	0.525535	0.588088
Cebpb	P28033	-0.410271	0.00153407	0.00535837
Cebpz	P53569	-0.218479	0.00435192	0.0113793
Cebpzos	Q8BTE5	0.0808679	0.370548	0.436213
Celf1	P28659	-0.387446	0.000912147	0.00376222
Cenpa	O35216	-1.11929	6.20845e-05	0.000894861
Cenpc	P49452	-0.951829	0.000568408	0.00279103
Cenpe	Q6RT24	-0.593873	0.00416069	0.0110724
Cenph	Q9QYM8	-0.801606	6.2315e-05	0.000894861
Cenpi	Q8K1K4	-0.43516	0.00637635	0.0151312
Cenpq	Q9CPQ5	0.0331269	0.705166	0.751803
Cenpu	Q8C4M7	-0.621573	0.0237165	0.042741
Cenpv	Q9CXS4	-0.483905	0.000880412	0.00368563
Cep104	Q80V31	-0.479027	0.0277312	0.0484039
Cep120	Q7TSG1	-0.227165	0.048561	0.0773709
Cep131	Q62036	-0.0846627	0.396194	0.462602
Cep162	Q6ZQ06	-0.115657	0.232835	0.29291
Cep170	Q6A065	-0.131835	0.0311193	0.0535435
Cep250	Q60952	-0.704161	0.00987838	0.021302
Cep350	E9Q309	-0.331335	0.276194	0.338536
Cep44	Q5HZK1	-0.78433	0.00112926	0.00434866
Cep55	Q8BT07	-0.459266	0.00110711	0.00429861
Cep57	Q8CEE0	-0.272205	0.00939538	0.020473
Cep63	Q3UPP8	-0.0860254	0.357294	0.422713
Cep76	Q0VEJ0	-0.426204	0.0152254	0.0297079
Cep78	Q6IRU7	-0.53155	0.00424504	0.0112097
Cep85	Q8BMK0	-0.193883	0.114379	0.158744
Cept1	Q8BGS7	-0.222928	0.0939781	0.134149
Cers2	Q924Z4	-0.123775	0.089693	0.128748
Cers5	Q9D6K9	-0.175546	0.0265837	0.046924
Cers6	Q8C172	0.0827291	0.460266	0.525945
Cert1	Q9EQG9	-0.437758	0.00686181	0.0160118
Cetn2	Q9R1K9	-0.349047	0.0943794	0.134628
Cetn3	O35648	-0.827063	0.00117179	0.00445976
Cfap157	Q0VFX2	-0.970495	0.000945569	0.00384852
Cfap20	Q8BTU1	-0.279505	0.00703019	0.0162645
Cfap206	Q6PE87	-0.746595	0.00251599	0.00756147
Cfap298	Q8BL95	-0.615943	0.0051182	0.0128083
Cfap36	Q8C6E0	-0.193845	0.0564706	0.0875493
Cfap97	Q6ZPR1	-0.317085	0.310232	0.37437
Cfdp1	O88271	-0.43713	0.000916086	0.00377252
Cfl1	P18760	-0.492722	4.42723e-05	0.000787944
Cfl2	P45591	-0.819549	3.18289e-05	0.000712736
Cggbp1	Q8BHG9	-0.526308	3.24714e-05	0.000717956
Cgnl1	Q6AW69	0.0707628	0.352202	0.417983
Cgrrf1	Q8BMJ7	0.397095	0.200953	0.257914
Chaf1a	Q9QWF0	-0.546774	0.00135457	0.00490098
Chaf1b	Q9D0N7	-0.723838	0.000148927	0.00132528
Champ1	Q8K327	-0.404808	5.56829e-05	0.000863717
Chchd1	Q9CQA6	-0.100262	0.605158	0.661197
Chchd2	Q9D1L0	-0.461538	0.00134281	0.00487038
Chchd3	Q9CRB9	-0.412585	0.00697501	0.0161863
Chchd6	Q91VN4	-0.335662	0.0320258	0.0549652
Chd1	P40201	-0.436295	3.92285e-05	0.000775549
Chd1l	Q9CXF7	-0.327722	0.00574975	0.0139728
Chd2	E9PZM4	-0.699296	7.45664e-06	0.000631548
Chd4	Q6PDQ2	-0.277844	9.96613e-05	0.00110182
Chd6	A3KFM7	-0.102338	0.343863	0.409576
Chd7	A2AJK6	-0.326188	0.0117247	0.0242858
Chd8	Q09XV5	-0.497258	2.43353e-05	0.000676609
Chek1	O35280	-0.600043	4.76124e-05	0.000812997
Cherp	Q8CGZ0	-0.382685	0.000128479	0.00124727
Chic2	Q9D9G3	-0.672707	0.0526554	0.0827384
Chid1	Q922Q9	0.219602	0.368716	0.434306
Chka	O54804	-0.182244	0.00251222	0.00755382
Chkb	O55229	-0.243184	0.302447	0.366916
Chm	Q9QXG2	-0.4328	0.00730892	0.0167754
Chmp1a	Q921W0	-0.369139	0.00401024	0.0107735
Chmp1b1	Q99LU0	-0.0141738	0.88705	0.908592
Chmp1b2	Q9CQD4	-0.0330721	0.861922	0.888916
Chmp2a	Q9DB34	-0.303878	0.0226199	0.0411867
Chmp2b	Q8BJF9	-0.216321	0.063508	0.0966352
Chmp3	Q9CQ10	-0.219102	0.0101177	0.021709
Chmp4b	Q9D8B3	-0.255059	0.00165449	0.00562892
Chmp5	Q9D7S9	-0.275796	0.0219175	0.0400855
Chmp6	P0C0A3	-0.408872	0.0420139	0.0685174
Chmp7	Q8R1T1	-0.199163	0.0139494	0.0277546
Chordc1	Q9D1P4	-0.550836	2.29881e-05	0.00066949
Chp1	P61022	-0.150478	0.0125117	0.0254954
Chpf	Q6IQX7	-0.174356	0.157114	0.208256
Chst14	Q80V53	-0.169664	0.0998872	0.141501
Chst2	Q80WV3	-0.0855738	0.409545	0.47493
Chsy1	Q6ZQ11	-0.204576	0.132412	0.179989
Chtf18	Q8BIW9	-0.149672	0.240041	0.300137
Chtf8	P0CG15	-0.876281	0.00964851	0.0209062
Chtop	Q9CY57	-0.189337	0.0051519	0.0128703
Chuk	Q60680	-0.00777626	0.878593	0.901729
Ciao2a	Q9DCL2	-0.0581734	0.574132	0.633717
Ciao2b	Q9D187	-0.0996592	0.295459	0.35943
Ciapin1	Q8WTY4	-0.0258418	0.778	0.817424
Cic	Q924A2	-0.42975	0.0538002	0.0841217
Ciita	P79621	1.13425	0.000489601	0.00253785
Cip2a	Q8BWY9	-0.34703	0.0102708	0.021987
Cir1	Q9DA19	-0.902526	0.00153925	0.00536732
Cirbp	P60824	-0.791769	0.00134481	0.00487425
Cisd1	Q91WS0	-0.0542298	0.532025	0.594377
Cisd2	Q9CQB5	-0.123696	0.0471899	0.0755907
Cisd3	B1AR13	-0.32242	0.0278285	0.0485425
Cit	P49025	-0.357468	0.000236064	0.00167469
Cited2	O35740	0.147197	0.157622	0.208873
Ckap2	Q3V1H1	-0.776937	9.71724e-06	0.000646787
Ckap2l	Q7TS74	-0.609605	3.04875e-05	0.000700908
Ckap4	Q8BMK4	-0.196564	0.0011773	0.00446442
Ckap5	A2AGT5	-0.69633	4.20356e-07	0.000602693
Ckb	Q04447	-0.315383	0.0198609	0.0369385
Cks1b	P61025	-1.46982	0.00863027	0.0191032
Cks2	P56390	-0.62613	0.103592	0.145962
Clasp1	Q80TV8	-0.245343	0.00118821	0.00447797
Clasp2	Q8BRT1	-0.838456	0.00205679	0.00654897
Clcc1	Q99LI2	-0.362083	0.00315665	0.0090119
Clcn5	Q9WVD4	0.0444298	0.544944	0.606719
Clcn7	O70496	0.255586	0.0470225	0.0754234
Cldnd1	Q9CQX5	-0.00568094	0.954414	0.964121
Clec16a	Q80U30	-0.210427	0.442809	0.508165
Clic1	Q9Z1Q5	-0.535716	4.49927e-05	0.000796164
Clic4	Q9QYB1	-0.217758	0.00210347	0.00664946
Clint1	Q99KN9	-0.392599	0.000280462	0.00182954
Clip1	Q922J3	-0.377893	0.00725089	0.0166608
Clip2	Q9Z0H8	0.209327	0.0784701	0.115217
Clk1	P22518	-0.466479	0.00517981	0.0129244
Clk2	O35491	0.282295	0.255088	0.316309
Clk3	O35492	-0.288802	0.0128183	0.0259672
Clmp	Q8R373	-0.966433	0.00697602	0.0161863
Cln3	Q61124	-0.053253	0.735664	0.780323
Clns1a	Q61189	-0.280334	0.0219446	0.0401112
Clp1	Q99LI9	0.453802	0.0687679	0.103387
Clpp	O88696	-0.220426	0.0305286	0.052704
Clptm1	Q8VBZ3	-0.0697537	0.114331	0.158713
Clptm1l	Q8BXA5	-0.341531	0.0135138	0.027054
Clpx	Q9JHS4	-0.499509	0.00140009	0.00501894
Clspn	Q80YR7	-0.0854938	0.739057	0.783181
Clstn1	Q9EPL2	0.0575432	0.735785	0.780323
Clta	O08585	-0.500235	0.00151741	0.00531224
Cltc	Q68FD5	-0.409264	1.0285e-06	0.000602693
Clu	Q06890	0.00198464	0.957014	0.966271
Cluh	Q5SW19	-0.21925	0.000752257	0.00331122
Cmas	Q99KK2	-0.784155	0.000266035	0.00177916
Cmc2	Q8K199	-0.214494	0.234602	0.294472
Cmip	Q9D486	-0.306307	0.011221	0.023505
Cmpk1	Q9DBP5	-0.115777	0.0547247	0.0853583
Cmss1	Q9CZT6	-0.300112	0.0147635	0.0289811
Cmtm3	Q99LJ5	-0.180153	0.420226	0.485689
Cmtr1	Q9DBC3	-0.335449	0.0957441	0.136353
Cmtr2	Q8BWQ4	-0.695503	0.0588485	0.0906289
Cnbp	P53996	-0.173815	0.0161146	0.0311371
Cndp2	Q9D1A2	-0.206026	0.00541183	0.0133732
Cnep1r1	Q3UJ81	-0.0745948	0.497926	0.562174
Cnih1	O35372	-0.234379	0.271713	0.33384
Cnih4	Q9CX13	0.029075	0.876291	0.900267
Cnksr3	Q8BMA3	-0.0856649	0.653442	0.704587
Cnn2	Q08093	0.157762	0.0231508	0.0419179
Cnn3	Q9DAW9	-0.138517	0.0146478	0.0288091
Cnnm4	Q69ZF7	-0.00459187	0.962624	0.970663
Cnot1	Q6ZQ08	-0.34212	8.26001e-05	0.00102958
Cnot10	Q8BH15	-0.266098	0.00361594	0.0100095
Cnot11	Q9CWN7	-0.360446	0.000229336	0.00165563
Cnot2	Q8C5L3	-0.425344	0.00120253	0.00452085
Cnot3	Q8K0V4	-0.302812	0.00222552	0.00694188
Cnot4	Q8BT14	-0.538489	0.000622204	0.0029428
Cnot6	Q8K3P5	-0.356076	0.0681295	0.102637
Cnot6l	Q8VEG6	-0.192094	0.0816112	0.119006
Cnot7	Q60809	-0.305851	0.0245833	0.0439941
Cnot8	Q9D8X5	-0.457523	0.00424049	0.0112024
Cnot9	Q9JKY0	-0.513761	0.000162867	0.00140047
Cnpy2	Q9QXT0	-0.0761255	0.546914	0.608582
Cnpy3	Q9DAU1	0.093241	0.382577	0.44883
Cnpy4	Q8BQ47	-0.154083	0.32156	0.386449
Cnst	Q8CBC4	-0.46607	0.148744	0.198691
Cntrl	A2AL36	-0.41087	0.0476489	0.0761739
Cntrob	Q8CB62	0.168123	0.135381	0.183386
Coa3	Q9D2R6	-0.905811	0.00362296	0.0100225
Coa7	Q921H9	-0.527685	0.0106761	0.0226937
Coasy	Q9DBL7	-0.633679	0.000569665	0.00279103
Cobll1	Q3UMF0	-0.182568	0.000572015	0.0027968
Cog1	Q9Z160	-0.296234	0.00170989	0.00575068
Cog2	Q921L5	-0.338604	0.127229	0.173755
Cog3	Q8CI04	-0.719643	0.0328649	0.0560616
Cog4	Q8R1U1	0.0572127	0.567733	0.627441
Cog5	Q8C0L8	0.0148148	0.875318	0.899567
Cog6	Q8R3I3	-0.0549729	0.589937	0.647794
Cog7	Q3UM29	-0.170445	0.103396	0.145734
Cog8	Q9JJA2	0.0440044	0.809663	0.845212
Coil	Q5SU73	-0.482992	0.00193782	0.00627067
Col15a1	O35206	1.75123	0.000835899	0.00356964
Col16a1	Q8BLX7	0.191645	0.384831	0.450936
Col18a1	P39061	0.518392	9.84413e-05	0.00109423
Col1a1	P11087	0.443444	0.000156429	0.00137569
Col3a1	P08121	0.971836	1.26404e-06	0.000602693
Col4a1	P02463	0.671629	1.78211e-05	0.000662732
Col4a2	P08122	0.300854	0.00175568	0.00585035
Col5a1	O88207	0.255659	0.00092454	0.00379808
Col6a1	Q04857	0.390377	0.000103451	0.00112753
Col8a1	Q00780	-0.342391	0.00823948	0.0183987
Colec12	Q8K4Q8	0.247371	0.0761383	0.11222
Colgalt1	Q8K297	-0.153883	0.0921978	0.131882
Commd1	Q8K4M5	-0.148165	0.223187	0.282562
Commd10	Q8JZY2	-0.577159	0.00262333	0.00777405
Commd2	Q8BXC6	-0.80444	0.255914	0.31721
Commd3	Q63829	-0.655498	0.00203358	0.00649858
Commd4	Q9CQ02	-0.188285	0.0402976	0.0662543
Commd5	Q8R395	-0.421048	0.0883638	0.127166
Commd7	Q8BG94	-0.36219	0.0156086	0.0303053
Commd9	Q8K2Q0	-0.578222	0.00474572	0.0121464
Comt	O88587	-0.0606944	0.269511	0.331665
Cop1	Q9R1A8	-0.496898	0.00820007	0.0183355
Copa	Q8CIE6	-0.226844	9.60626e-05	0.00108343
Copb1	Q9JIF7	-0.250512	0.000104289	0.00112949
Copb2	O55029	-0.472934	2.23196e-05	0.00066949
Cope	O89079	-0.3007	0.0025373	0.00760327
Copg1	Q9QZE5	-0.216517	0.000617457	0.00293161
Copg2	Q9QXK3	-0.484277	0.000402129	0.00221693
Coprs	Q9CQ13	0.0295416	0.877081	0.900698
Cops2	P61202	-0.227197	0.000690896	0.00313798
Cops3	O88543	-0.404013	0.000167563	0.00143313
Cops4	O88544	-0.313706	0.00839213	0.0186431
Cops5	O35864	-0.327602	0.001327	0.00483848
Cops6	O88545	-0.260924	0.000384358	0.00217544
Cops7a	Q9CZ04	-0.33415	0.0188817	0.0354293
Cops7b	Q8BV13	-1.99503	0.00680273	0.015904
Cops8	Q8VBV7	-0.426515	0.00124242	0.00461728
Copz1	P61924	-0.192362	0.0432602	0.070245
Coq10b	Q3THF9	-0.778772	0.0330243	0.0562555
Coq3	Q8BMS4	-0.0716994	0.710973	0.757338
Coq4	Q8BGB8	-1.3714	0.000275397	0.00181188
Coq6	Q8R1S0	-0.629792	0.00385802	0.0105089
Coq7	P97478	-1.16064	0.00141324	0.00505384
Coq9	Q8K1Z0	-0.0803762	0.356617	0.422154
Coro1b	Q9WUM3	-0.4054	0.000109365	0.00114341
Coro1c	Q9WUM4	-0.422646	0.000232507	0.00166486
Cox14	Q8BH51	-0.171508	0.176219	0.230101
Cox15	Q8BJ03	-0.320955	0.000882055	0.00368563
Cox16	Q9CR63	0.154144	0.196214	0.252586
Cox17	P56394	-0.252577	0.0536916	0.0840022
Cox4i1	P19783	-0.237793	0.00910135	0.019931
Cox5a	P12787	-0.485278	0.033388	0.0568122
Cox5b	P19536	-0.12875	0.0556256	0.0864352
Cox6a1	P43024	0.0345778	0.807295	0.843219
Cox6b1	P56391	-0.271154	0.0112219	0.023505
Cox6c	Q9CPQ1	-0.0136529	0.842398	0.872855
Cox7a2	P48771	-0.0599116	0.518811	0.581642
Cox7a2l	Q61387	-0.672126	0.00113131	0.00435143
Cox7c	P17665	0.0125266	0.903226	0.922976
Cox8a	Q64445	-0.506338	0.053718	0.0840222
Cpd	O89001	-0.172801	0.00519128	0.0129425
Cpe	Q00493	-0.201545	0.0020954	0.00663115
Cpeb4	Q7TN98	0.18119	0.224984	0.284604
Cplx2	P84086	-0.230691	0.133942	0.181723
Cpne1	Q8C166	-0.540599	0.00016225	0.00140047
Cpne3	Q8BT60	-0.363748	0.000690589	0.00313798
Cpox	P36552	0.667739	0.0232607	0.0420798
Cpped1	Q8BFS6	-1.54822	0.00315048	0.00900263
Cpsf1	Q9EPU4	-0.344673	0.000329363	0.0019865
Cpsf2	O35218	-0.0631139	0.185135	0.239962
Cpsf3	Q9QXK7	-0.404313	4.11492e-05	0.000775549
Cpsf4	Q8BQZ5	-0.129064	0.301054	0.365587
Cpsf6	Q6NVF9	-0.662169	1.08477e-05	0.000654905
Cpsf7	Q8BTV2	-0.47278	0.00013312	0.00126596
Cpt1a	P97742	-0.725638	0.00123945	0.00460903
Cpt2	P52825	-0.790476	0.00263365	0.00780087
Cpxm1	Q9Z100	-0.204866	0.31575	0.380284
Cr1l	Q64735	-0.512121	0.0470662	0.0754382
Crabp1	P62965	0.0164293	0.688519	0.735966
Cramp1	Q6PG95	-0.550905	0.0272661	0.0478475
Crbn	Q8C7D2	0.203085	0.196304	0.252586
Crcp	O35427	-0.17966	0.0776865	0.114202
Creb1	Q01147	-0.669924	0.0203141	0.0376564
Creb5	Q8K1L0	-0.555857	0.00323991	0.0091857
Crebbp	P45481	-0.21909	0.00258823	0.00770712
Crebzf	Q91ZR3	-1.18294	0.00512959	0.0128198
Creg1	O88668	-0.148998	0.158768	0.210212
Crip1	P63254	-0.547335	0.00173553	0.0058087
Cript	O70333	-0.250947	0.0427358	0.0695657
Crk	Q64010	-0.0443417	0.5639	0.62354
Crkl	P47941	-0.11511	0.0453283	0.0730519
Crlf3	Q9Z2L7	-0.0565567	0.66624	0.716505
Crls1	Q80ZM8	-0.462906	0.133045	0.180699
Crnkl1	P63154	-0.346329	0.000313021	0.00194509
Crot	Q9DC50	-0.19541	0.0761309	0.11222
Crtap	Q9CYD3	-0.328466	0.132434	0.179989
Crtc2	Q3U182	0.149736	0.505275	0.568941
Crtc3	Q91X84	0.181228	0.359227	0.424754
Cry1	P97784	-0.115532	0.416807	0.481918
Cryz	P47199	-0.44335	0.000624456	0.00295119
Cryzl1	Q921W4	-0.454993	5.3633e-05	0.000851216
Cs	Q9CZU6	-0.346869	0.000119641	0.00120581
Csad	Q9DBE0	-0.275193	0.0330141	0.0562537
Csde1	Q91W50	-0.468984	2.39408e-05	0.000673186
Cse1l	Q9ERK4	-0.74201	4.94403e-07	0.000602693
Csf1	P07141	-0.2934	0.00411323	0.0109698
Csgalnact2	Q8C1F4	-0.020859	0.838336	0.869835
Csk	P41241	-0.32645	0.000566182	0.00278701
Csnk1a1	Q8BK63	-0.30242	0.000209339	0.00157293
Csnk1d	Q9DC28	-0.315482	0.00320516	0.00910395
Csnk1e	Q9JMK2	-0.415578	0.00481647	0.0122815
Csnk1g1	Q8BTH8	-0.216281	0.09986	0.141495
Csnk1g3	Q8C4X2	-0.034274	0.898624	0.919072
Csnk2a1	Q60737	-0.164559	0.00221982	0.00693403
Csnk2a2	O54833	-0.154236	0.0104419	0.0222882
Csnk2b	P67871	-0.305686	0.00321166	0.00911821
Cspg4	Q8VHY0	-0.0743038	0.606408	0.66214
Csrp1	P97315	-0.197144	0.0259099	0.0460206
Csrp2	P97314	0.0585766	0.358375	0.423828
Cst3	P21460	0.0979761	0.30907	0.373114
Cstb	Q62426	-0.20652	0.0390742	0.0647871
Cstf1	Q99LC2	-0.396935	0.000178285	0.0014506
Cstf2	Q8BIQ5	-0.375116	0.000344403	0.00204714
Cstf2t	Q8C7E9	0.0652222	0.507003	0.570668
Cstf3	Q99LI7	-0.147902	0.0116675	0.0242241
Ctbp1	O88712	-0.206133	0.00510087	0.0127792
Ctbp2	P56546	-0.0777462	0.264178	0.326198
Ctc1	Q5SUQ9	-0.467832	0.0637739	0.0969678
Ctcf	Q61164	-0.257707	0.00274922	0.00806729
Ctdnep1	Q3TP92	-0.219806	0.0591983	0.0910239
Ctdp1	Q7TSG2	-0.453916	4.61588e-05	0.000807277
Ctdsp2	Q8BX07	-0.499011	0.0843207	0.122291
Ctdspl2	Q8BG15	-0.627891	0.000253516	0.00174365
Ctf1	Q60753	-0.529246	0.0974028	0.138363
Cth	Q8VCN5	1.02521	5.72613e-05	0.00087327
Ctif	Q6PEE2	-0.866389	0.0027643	0.00808673
Ctnna1	P26231	-0.0976157	0.0150963	0.029512
Ctnna2	Q61301	-0.31057	0.0214502	0.039383
Ctnnal1	O88327	-0.529276	0.000411777	0.00224798
Ctnnb1	Q02248	0.0193098	0.586545	0.644875
Ctnnbl1	Q9CWL8	-0.143665	0.174526	0.228229
Ctnnd1	P30999	0.0296079	0.260751	0.322431
Ctps1	P70698	-0.270025	0.00114163	0.00437472
Ctps2	P70303	-0.582506	0.000150587	0.00133427
Ctr9	Q62018	-0.242908	0.0837057	0.121513
Ctsa	P16675	-0.0901172	0.0481536	0.0767814
Ctsb	P10605	-0.0634548	0.118587	0.163551
Ctsd	P18242	-0.0562497	0.236416	0.296326
Ctsl	P06797	0.20291	0.00718815	0.0165599
Ctsz	Q9WUU7	-0.682344	0.00865979	0.0191548
Cttn	Q60598	-0.35377	0.000200673	0.00154468
Cttnbp2nl	Q99LJ0	-0.397691	0.000282392	0.00183316
Ctu2	Q3U308	0.0610739	0.23257	0.292637
Cuedc1	Q8R3V6	0.0393612	0.742785	0.786598
Cuedc2	Q9CXX9	-0.107933	0.129666	0.176734
Cul1	Q9WTX6	-0.260466	0.000221404	0.00162349
Cul2	Q9D4H8	-0.0660868	0.373867	0.439533
Cul3	Q9JLV5	-0.393404	9.33912e-05	0.00107051
Cul4a	Q3TCH7	-0.0958357	0.0884986	0.127296
Cul4b	A2A432	-0.308793	4.16538e-05	0.000775549
Cul5	Q9D5V5	-0.244997	0.00168831	0.00570929
Cul7	Q8VE73	-0.215281	0.000515325	0.00260829
Custos	Q3UY34	-0.563857	0.0256265	0.0456092
Cuta	Q9CQ89	-0.0952908	0.367044	0.432668
Cux1	P70403	-0.187409	0.576968	0.636049
Cux1	P53564	-0.427668	0.001225	0.00457176
Cwc15	Q9JHS9	-0.35061	0.0014734	0.0052115
Cwc22	Q8C5N3	-0.436771	0.000114101	0.00116745
Cwc25	Q9DBF7	-0.879138	1.90605e-05	0.000665544
Cwc27	Q3TKY6	-1.07088	2.70642e-05	0.000680188
Cwf19l1	Q8CI33	-0.49794	0.0017056	0.00574253
Cwf19l2	Q8BG79	-1.32902	0.00258231	0.00769322
Cx3cl1	O35188	-1.29171	4.24484e-05	0.00077803
Cxadr	P97792	0.188284	0.0267057	0.0470945
Cxxc1	Q9CWW7	-0.212069	0.0979767	0.139019
Cxxc5	Q91WA4	-0.456026	0.00591708	0.0142668
Cyb561a3	Q6P1H1	0.34564	0.0140763	0.0279349
Cyb5a	P56395	-0.127189	0.0823724	0.119804
Cyb5b	Q9CQX2	-0.566083	0.000346092	0.00205321
Cyb5d2	Q5SSH8	-0.319134	0.308467	0.372459
Cyb5r1	Q9DB73	0.210725	0.0524342	0.0824539
Cyb5r3	Q9DCN2	-0.00110703	0.975791	0.980759
Cybc1	Q3TYS2	-0.163512	0.0690994	0.103708
Cyc1	Q9D0M3	-0.196954	0.0189084	0.035467
Cycs	P62897	-0.411447	0.00252649	0.00757476
Cyfip1	Q7TMB8	0.0202197	0.586884	0.645018
Cyhr1	Q9QXA1	-0.516828	0.00740153	0.0169284
Cyp20a1	Q8BKE6	-0.0891445	0.0541209	0.0845236
Cyp51a1	Q8K0C4	-0.727905	2.10074e-06	0.00060457
Cyrib	Q921M7	-0.0786089	0.135426	0.183407
Cyth2	P63034	0.0656713	0.327083	0.392322
Cyth3	O08967	-0.32454	0.112261	0.156263
Cyth4	Q80YW0	-0.209439	0.345632	0.411286
Czib	Q8BHG2	-0.295158	0.0124542	0.0254035
D10Wsu102e	Q9CX66	-0.295849	0.00343723	0.00960803
D17h6s53e	Q9Z1R4	-0.576446	0.0120418	0.024817
D6Wsu163e	Q91YN0	-0.0139078	0.942659	0.956011
Daam1	Q8BPM0	-0.449428	0.294111	0.357938
Dab2	P98078	-0.278663	0.00716759	0.0165311
Dad1	P61804	0.0418541	0.561858	0.621617
Dag1	Q62165	-0.178212	0.00806021	0.0181017
Daglb	Q91WC9	0.0737524	0.707904	0.754329
Dap3	Q9ER88	-0.0381267	0.518104	0.581039
Dapk3	O54784	-0.290763	0.017753	0.0337729
Dars1	Q922B2	-0.322618	8.16754e-05	0.00102644
Dazap1	Q9JII5	-0.401887	0.00142512	0.00508748
Dbi	P31786	-0.297455	0.0176475	0.0335972
Dbn1	Q9QXS6	-0.947824	0.000149972	0.00133073
Dbnl	Q62418	-0.354109	0.0024883	0.0074929
Dbr1	Q923B1	-0.299524	0.00668714	0.0156994
Dbt	P53395	-0.0457245	0.572842	0.632633
Dcaf1	Q80TR8	-0.213918	0.00588201	0.0142261
Dcaf10	A2AKB9	-0.342545	0.00765727	0.0174062
Dcaf13	Q6PAC3	-0.46824	0.000677546	0.00310048
Dcaf15	Q6PFH3	-0.540953	0.0245685	0.0439805
Dcaf5	Q80T85	-0.213228	0.0252136	0.0450175
Dcaf7	P61963	-0.21388	0.00166492	0.00565817
Dcaf8	Q8N7N5	-0.287865	0.0257956	0.0458307
Dcakd	Q8BHC4	-0.112473	0.0317364	0.0545139
Dcbld2	Q91ZV3	0.0587092	0.648296	0.699528
Dck	P43346	-0.454905	0.0014734	0.0052115
Dcp1a	Q91YD3	-0.400494	0.000270247	0.00179524
Dcp2	Q9CYC6	0.00253372	0.986572	0.989101
Dcps	Q9DAR7	-0.606791	0.000177493	0.00144961
Dctd	Q8K2D6	-0.277586	0.0530423	0.0832614
Dctn1	O08788	-0.210976	0.0021457	0.00675094
Dctn2	Q99KJ8	-0.0855568	0.0471982	0.0755907
Dctn4	Q8CBY8	-0.203524	0.00868674	0.0191937
Dctn6	Q9WUB4	-0.859831	0.0281487	0.0490075
Dctpp1	Q9QY93	-0.359927	0.0039676	0.010692
Dcun1d1	Q9QZ73	-0.218599	0.233459	0.293439
Dcun1d5	Q9CXV9	-0.140936	0.512407	0.575278
Dda1	Q9D9Z5	0.416998	0.508699	0.571949
Ddah1	Q9CWS0	-0.693602	0.000101364	0.00111425
Ddah2	Q99LD8	-0.741469	0.000353958	0.00207984
Ddb1	Q3U1J4	-0.123707	0.00151484	0.00530625
Ddhd1	Q80YA3	-0.647344	0.0205436	0.038036
Ddhd2	Q80Y98	-0.0803447	0.3026	0.36703
Ddi2	A2ADY9	-0.174563	0.00555314	0.0136294
Ddit3	P35639	-0.0517184	0.666713	0.716888
Ddost	O54734	-0.000828777	0.983388	0.986593
Ddr2	Q62371	-0.146078	0.0345036	0.0584038
Ddrgk1	Q80WW9	-0.297321	0.00773746	0.0175626
Ddt	O35215	-0.108785	0.12902	0.175932
Ddx1	Q91VR5	-0.225851	0.000489214	0.00253785
Ddx10	Q80Y44	-0.615317	1.83579e-05	0.000665544
Ddx17	Q501J6	-0.18837	0.0222229	0.0405718
Ddx18	Q8K363	-0.150048	0.00702381	0.0162645
Ddx19a	Q61655	-0.364052	0.000529431	0.00266577
Ddx20	Q9JJY4	-0.276455	0.000316564	0.0019494
Ddx21	Q9JIK5	-0.48976	0.00031531	0.00194864
Ddx24	Q9ESV0	-0.233156	0.000577765	0.00281924
Ddx27	Q921N6	-0.281472	0.000230476	0.00165655
Ddx28	Q9CWT6	-0.0683968	0.80813	0.843897
Ddx31	Q6NZQ2	-0.600676	0.00201619	0.00645306
Ddx39a	Q8VDW0	-0.180584	0.0181237	0.0343297
Ddx39b	Q9Z1N5	-0.422249	0.000321186	0.00196557
Ddx3x	Q62167	-0.48068	0.000283428	0.0018345
Ddx41	Q91VN6	-0.14506	0.0827864	0.120349
Ddx42	Q810A7	-0.437986	2.43702e-05	0.000676609
Ddx46	Q569Z5	-0.00207501	0.951208	0.96191
Ddx47	Q9CWX9	-0.387359	0.00053827	0.00269485
Ddx49	Q4FZF3	-0.0521769	0.33601	0.401075
Ddx5	Q61656	-0.616112	3.70196e-06	0.00060457
Ddx50	Q99MJ9	-0.595686	1.95621e-05	0.000665544
Ddx51	Q6P9R1	-0.472328	0.00275242	0.00806729
Ddx52	Q8K301	-0.322265	0.0149006	0.029213
Ddx54	Q8K4L0	-0.27085	0.000678199	0.00310048
Ddx55	Q6ZPL9	-0.160231	0.074921	0.110665
Ddx56	Q9D0R4	-0.320334	0.000238804	0.0016768
Ddx58	Q6Q899	-0.882351	0.0341132	0.0578225
Ddx59	Q9DBN9	-0.217638	0.0695796	0.104175
Ddx6	P54823	-0.0452325	0.203633	0.260647
Decr1	Q9CQ62	-0.064885	0.631705	0.684385
Decr2	Q9WV68	0.108645	0.602031	0.658491
Degs1	O09005	0.0856891	0.173109	0.226665
Dek	Q7TNV0	-0.768594	0.000175337	0.00144705
Dennd10	Q9D8N2	0.0195602	0.825107	0.858236
Dennd4c	A6H8H2	-0.157804	0.0242343	0.043496
Depdc1a	Q8CIG0	-0.688826	0.000634491	0.00297805
Deptor	Q570Y9	-0.35973	0.001488	0.00523308
Dera	Q91YP3	-0.0614294	0.480781	0.545943
Derl1	Q99J56	-0.0615621	0.42785	0.493297
Derpc	P0CG14	-0.0130656	0.683477	0.732229
Des	P31001	-0.575792	0.0101973	0.021857
Desi1	Q9CQT7	-0.141498	0.177662	0.231543
Desi2	Q9D291	0.0388611	0.878742	0.901732
Dgcr6	O35347	-0.0997635	0.285855	0.348781
Dgcr8	Q9EQM6	-0.989264	0.000289902	0.00185574
Dgke	Q9R1C6	-0.160151	0.176885	0.230677
Dguok	Q9QX60	-0.53475	0.00394754	0.0106491
Dhcr24	Q8VCH6	-0.0730146	0.450612	0.515679
Dhcr7	O88455	-1.2707	3.93994e-05	0.000775549
Dhdds	Q99KU1	0.171459	0.39679	0.463049
Dhfr	P00375	-0.625871	0.000352569	0.00207628
Dhodh	O35435	-0.796586	0.0123561	0.0252703
Dhps	Q3TXU5	-0.206627	0.0760825	0.112193
Dhrs1	Q99L04	-0.604788	0.000142795	0.00130719
Dhrs13	Q5SS80	-0.44083	0.0671968	0.101506
Dhrs4	Q99LB2	-0.508488	0.00655378	0.0154593
Dhrs7b	Q99J47	-0.176908	0.0191242	0.0357737
Dhrsx	Q8VBZ0	-0.24142	0.0526883	0.082769
Dhx15	O35286	-0.167415	0.00109717	0.00427152
Dhx29	Q6PGC1	-0.240762	0.0120525	0.0248225
Dhx30	Q99PU8	-0.48924	1.48403e-05	0.00065595
Dhx32	Q8BZS9	-1.10485	0.00605983	0.0145461
Dhx33	Q80VY9	-0.104336	0.0700478	0.104723
Dhx34	Q9DBV3	-0.599416	0.00228985	0.00709519
Dhx36	Q8VHK9	-0.159535	0.0429999	0.0699217
Dhx40	Q6PE54	-0.284668	0.000826114	0.00354263
Dhx8	A2A4P0	-0.140448	0.0323659	0.0553944
Dhx9	O70133	-0.144128	0.00161192	0.00553493
Diablo	Q9JIQ3	0.161883	0.249918	0.310971
Diaph1	O08808	-0.082073	0.0594683	0.0913231
Diaph3	Q9Z207	-0.0448074	0.326621	0.391996
Dicer1	Q8R418	0.45589	0.136546	0.18464
Dido1	Q8C9B9	-0.366352	6.48159e-05	0.000919669
Diexf	Q8BTT6	-0.217524	0.00294175	0.00852084
Dimt1	Q9D0D4	-0.0281671	0.595686	0.652711
Dip2a	Q8BWT5	-0.073166	0.539232	0.60123
Dip2b	Q3UH60	0.505576	0.00562608	0.0137536
Dipk2a	Q3USZ8	-0.34961	0.0368459	0.0617239
Dis3	Q9CSH3	-0.421699	2.0227e-05	0.00066949
Dis3l	Q8C0S1	-0.426736	0.108313	0.151657
Dis3l2	Q8CI75	-0.395208	0.0322982	0.0553094
Dkc1	Q9ESX5	-0.260173	0.000391052	0.00218824
Dlat	Q8BMF4	-0.60878	1.6193e-05	0.00065595
Dlc1	Q9R0Z9	-0.473123	0.00270891	0.00798538
Dld	O08749	-0.468447	0.000224342	0.00163791
Dlg1	Q811D0	-0.454555	0.00194211	0.00627511
Dlg3	P70175	-0.317796	0.0732799	0.108684
Dlg5	E9Q9R9	-0.125319	0.542277	0.604078
Dlgap4	B1AZP2	-0.361101	0.000724871	0.00324845
Dlgap5	Q8K4R9	-0.870494	3.90392e-06	0.00060457
Dlst	Q9D2G2	-0.273813	0.000645957	0.00301566
Dlx1	Q64317	-0.148933	0.148817	0.198745
Dmap1	Q9JI44	-0.417931	0.000261133	0.00176322
Dmwd	Q08274	-0.323768	0.188235	0.24352
Dna2	Q6ZQJ5	-0.46238	0.130249	0.177372
Dnaaf5	B9EJR8	-0.324546	0.00022837	0.0016537
Dnah17	Q69Z23	0.290495	0.0254117	0.0452793
Dnaja1	P63037	-0.790669	8.54193e-06	0.000632117
Dnaja2	Q9QYJ0	-0.506222	2.12116e-05	0.00066949
Dnaja3	Q99M87	-0.126291	0.0437142	0.0708587
Dnajb1	Q9QYJ3	-0.579289	9.75663e-06	0.000646787
Dnajb11	Q99KV1	-0.181682	0.0119055	0.0245856
Dnajb12	Q9QYI4	-0.256532	0.0067408	0.0158012
Dnajb14	Q149L6	-0.118497	0.772974	0.812698
Dnajb2	Q9QYI5	-0.23949	0.0410577	0.0672786
Dnajb4	Q9D832	-0.441365	4.12754e-05	0.000775549
Dnajb6	O54946	-0.28892	0.0144301	0.0284879
Dnajb9	Q9QYI6	0.658252	0.00109329	0.00426204
Dnajc10	Q9DC23	-0.00951573	0.786004	0.824849
Dnajc11	Q5U458	-0.105283	0.0481285	0.0767612
Dnajc15	Q78YY6	-0.871547	0.000114128	0.00116745
Dnajc16	Q80TN4	-0.761146	0.136171	0.184174
Dnajc17	Q91WT4	-0.825472	0.000239711	0.00168024
Dnajc19	Q9CQV7	-0.0610937	0.531912	0.59436
Dnajc2	P54103	-0.685358	5.31348e-06	0.000605934
Dnajc3	Q91YW3	0.0169286	0.747531	0.791216
Dnajc7	Q9QYI3	-0.522026	1.98131e-05	0.00066949
Dnajc8	Q6NZB0	-0.661565	3.11551e-05	0.000705341
Dnajc9	Q91WN1	-1.08197	4.02193e-06	0.00060457
Dnm1	P39053	0.103314	0.0694132	0.10407
Dnm1l	Q8K1M6	-0.491122	2.46678e-05	0.000676609
Dnm2	P39054	-0.0512762	0.175418	0.229153
Dnm3	Q8BZ98	-0.0598444	0.61742	0.671981
Dnmbp	Q6TXD4	-0.134822	0.304472	0.368719
Dnmt1	P13864	-0.663351	1.26177e-06	0.000602693
Dnmt3a	O88508	-0.377387	0.208991	0.266508
Dnpep	Q9Z2W0	-0.260848	0.000543665	0.00271501
Dnph1	Q80VJ3	-0.203002	0.0410809	0.0672988
Dnttip1	Q99LB0	-0.268479	0.0145274	0.028618
Dnttip2	Q8R2M2	-0.621587	6.26688e-05	0.000894861
Dock1	Q8BUR4	-0.479807	0.000590902	0.00286064
Dock11	A2AF47	-0.403762	0.000224487	0.00163791
Dock5	B2RY04	-0.212568	0.0468983	0.0752474
Dock7	Q8R1A4	-0.28553	0.000440112	0.00235047
Dock9	Q8BIK4	-0.532922	0.0396857	0.0655538
Dohh	Q99LN9	-0.100064	0.0649878	0.0986187
Dok1	P97465	-0.0656583	0.588198	0.646115
Dolpp1	Q9JMF7	0.00569889	0.961157	0.969978
Donson	Q9QXP4	-0.933651	0.0159679	0.0308924
Dpcd	Q8BPA8	-0.806809	0.00163007	0.00556353
Dpf2	Q61103	-0.121607	0.0578315	0.0892547
Dph2	Q9CR25	-0.0683355	0.417502	0.482632
Dpm1	O70152	-0.343285	0.000641181	0.00300258
Dpm3	Q9D1Q4	-0.205192	0.0633561	0.0964755
Dpp3	Q99KK7	-0.406288	0.00026046	0.00176322
Dpp9	Q8BVG4	-0.140884	0.125746	0.172153
Dpy19l1	A6X919	0.0893793	0.107491	0.150644
Dpy19l2	P0CW70	-0.167377	0.177955	0.231827
Dpy30	Q99LT0	-0.361665	0.0031357	0.00896456
Dpysl2	O08553	-0.498893	3.5399e-05	0.000756899
Dpysl3	Q62188	0.132083	0.00796479	0.0179484
Dr1	Q91WV0	-0.374866	0.12633	0.172683
Drap1	Q9D6N5	-0.211362	0.0756294	0.111605
Drg1	P32233	-0.382236	6.24922e-05	0.000894861
Drg2	Q9QXB9	-0.310028	0.000196286	0.00153164
Drosha	Q5HZJ0	-0.299279	0.0534281	0.0837603
Dsn1	Q9CYC5	-0.361737	0.010897	0.0230373
Dst	Q91ZU6	-0.236158	0.000363953	0.00211038
Dstn	Q9R0P5	-0.183135	0.00272338	0.00800887
Dtd1	Q9DD18	-0.367291	0.0227087	0.0412751
Dtd2	Q8BHA3	0.0738918	0.451231	0.516292
Dtl	Q3TLR7	-1.24662	4.54453e-06	0.00060457
Dtna	Q9D2N4	0.0471231	0.538669	0.600819
Dtnb	O70585	-0.0630912	0.428909	0.494241
Dtx2	Q8R3P2	-0.325087	0.0511846	0.0806744
Dus3l	Q91XI1	0.221211	0.102902	0.145194
Dusp11	Q6NXK5	-0.564251	0.000302353	0.00190377
Dusp12	Q9D0T2	0.257756	0.0568702	0.088058
Dusp14	Q9JLY7	-0.129839	0.0359996	0.0605367
Dusp3	Q9D7X3	0.0709199	0.408331	0.474088
Dusp4	Q8BFV3	-0.0472825	0.556467	0.61665
Dusp6	Q9DBB1	-0.0502043	0.513302	0.576178
Dusp7	Q91Z46	-0.249218	0.0997703	0.141401
Dvl1	P51141	0.00929869	0.946069	0.958679
Dvl2	Q60838	-0.15751	0.00549692	0.0135305
Dvl3	Q61062	-0.321253	0.230535	0.290551
Dym	Q8CHY3	-0.381355	0.0324025	0.0554417
Dync1h1	Q9JHU4	0.0101764	0.473855	0.539371
Dync1i2	O88487	-0.105322	0.0626788	0.0956306
Dync1li1	Q8R1Q8	-0.188271	0.00156911	0.00544066
Dync1li2	Q6PDL0	-0.132293	0.0705944	0.105412
Dync2h1	Q45VK7	-0.597805	0.00545472	0.0134576
Dync2li1	Q8K0T2	-0.0983834	0.259371	0.321046
Dynll2	Q9D0M5	-0.0146931	0.883982	0.90575
Dynlrb1	P62627	-0.155865	0.125821	0.172217
Dynlt1	P51807	-0.154209	0.122965	0.168884
Dyrk1a	Q61214	-0.25096	0.00562412	0.0137536
Dzip3	Q7TPV2	-0.999121	0.00337404	0.00945715
E2f3	O35261	-0.614564	0.000401709	0.0022166
E2f4	Q8R0K9	-0.225114	0.190675	0.246262
E2f7	Q6S7F2	-0.240955	0.00918138	0.0200849
E2f8	Q58FA4	-0.0584907	0.517832	0.580839
Eaf1	Q9D4C5	-0.617829	0.0124763	0.0254402
Eapp	Q5BU09	-0.420205	0.00223658	0.00697008
Ears2	Q9CXJ1	-0.192736	0.120867	0.166176
Ebna1bp2	Q9D903	-0.534488	1.26022e-05	0.00065595
Ebp	P70245	-0.248376	0.0427323	0.0695657
Ecd	Q9CS74	-0.063026	0.141592	0.190376
Ece1	Q4PZA2	-0.0802547	0.478495	0.543848
Ech1	O35459	-0.0158164	0.924635	0.941141
Echdc1	Q9D9V3	-0.33653	0.0264075	0.0466755
Eci1	P42125	0.0711543	0.239484	0.299562
Eci2	Q9WUR2	0.572208	0.1877	0.24293
Ecm1	Q61508	0.0377684	0.784522	0.823574
Ecpas	Q6PDI5	-0.368452	1.19983e-05	0.00065595
Ecsit	Q9QZH6	-0.0278003	0.747837	0.791269
Ect2	Q07139	-0.203557	0.00947244	0.0205899
Edc3	Q8K2D3	-0.644896	1.32133e-05	0.00065595
Edc4	Q3UJB9	-0.153463	0.00419029	0.01111
Edem1	Q925U4	0.252825	0.185518	0.240408
Edem3	Q2HXL6	-0.197251	0.0272726	0.0478475
Edrf1	Q6GQV7	-0.317492	0.00151902	0.00531484
Eea1	Q8BL66	-0.381677	0.000144201	0.00131071
Eed	Q921E6	-0.383035	0.000453122	0.00239997
Eef1a1	P10126	-0.341969	0.000625504	0.00295339
EEF1AKNMT	Q91YR5	-0.120129	0.0365332	0.0612501
Eef1b	O70251	-0.240662	0.0037881	0.0103584
Eef1d	P57776	-0.218297	0.00484832	0.0123327
Eef1e1	Q9D1M4	-0.255892	0.00175765	0.00585219
Eef1g	Q9D8N0	-0.485589	3.37711e-05	0.000737455
Eef2	P58252	-0.112373	0.00224728	0.00698928
Eef2kmt	Q3UZW7	-0.476289	0.00414069	0.0110335
Eefsec	Q9JHW4	-0.0625386	0.588917	0.64679
Efcab14	Q8BGQ6	-0.140165	0.354804	0.420493
Efemp1	Q8BPB5	0.378949	0.00172338	0.00578343
Efemp2	Q9WVJ9	-0.138653	0.39693	0.46311
Efhd2	Q9D8Y0	-0.366576	0.00066552	0.00307217
Efl1	Q8C0D5	-0.402824	0.000952994	0.00387107
Efna5	O08543	0.224175	0.453091	0.518323
Efnb1	P52795	0.141884	0.405599	0.471438
Efnb2	P52800	0.292456	0.0259403	0.0460613
Efr3a	Q8BG67	-0.177896	0.00490228	0.0124231
Eftud2	O08810	-0.240062	0.000163062	0.00140047
Egfr	Q01279	-0.0878268	0.15534	0.206409
Egln1	Q91YE3	-0.000606973	0.997874	0.99836
Egr1	P08046	-0.510825	8.05694e-05	0.0010211
Egr2	P08152	0.662693	0.023551	0.0425049
Egr3	P43300	-0.189407	0.115514	0.159941
Ehbp1	Q69ZW3	-0.174312	0.0695757	0.104175
Ehbp1l1	Q99MS7	-0.316544	0.0205831	0.0380862
Ehd1	Q9WVK4	-0.119661	0.0252637	0.0450547
Ehd2	Q8BH64	0.170251	0.00862574	0.0191001
Ehd3	Q9QXY6	0.0535269	0.603125	0.659571
Ehd4	Q9EQP2	-0.21738	0.0024679	0.00744968
Ehmt1	Q5DW34	-0.636356	0.000592498	0.00286261
Ehmt2	Q9Z148	-0.325572	0.0128911	0.0260786
Ei24	Q61070	-0.383709	0.15996	0.211653
Eif1a	Q60872	-0.0846238	0.384313	0.450524
Eif1ad	Q3THJ3	-0.375479	0.0354572	0.0597878
Eif1ax	Q8BMJ3	0.254892	0.0348763	0.0589537
Eif2a	Q8BJW6	-0.485484	1.11885e-05	0.00065595
Eif2ak2	Q03963	-0.742072	0.000185781	0.00148487
Eif2ak3	Q9Z2B5	0.050719	0.698113	0.745445
Eif2b1	Q99LC8	-0.426142	0.00177393	0.0058857
Eif2b2	Q99LD9	-0.427794	0.000259413	0.00175932
Eif2b4	Q61749	-0.716627	0.000285525	0.00183783
Eif2b5	Q8CHW4	-0.435957	0.00112286	0.00432971
Eif2d	Q61211	-0.690252	0.0202412	0.0375437
Eif2s1	Q6ZWX6	-0.420979	3.24222e-05	0.000717956
Eif2s2	Q99L45	-0.724422	1.58666e-05	0.00065595
Eif2s3x	Q9Z0N1	-0.615792	7.00632e-05	0.000952426
Eif3a	P23116	-0.39396	5.06041e-06	0.00060457
Eif3b	Q8JZQ9	-0.358124	9.57044e-05	0.00108343
Eif3c	Q8R1B4	-0.161983	0.00361599	0.0100095
Eif3d	O70194	-0.301956	0.00347043	0.00969203
Eif3e	P60229	-0.447586	0.000125527	0.00123088
Eif3f	Q9DCH4	-0.407073	0.000134038	0.00126596
Eif3g	Q9Z1D1	-0.253571	0.000682305	0.00311232
Eif3h	Q91WK2	-0.369837	8.3438e-05	0.00102958
Eif3i	Q9QZD9	-0.158654	0.00283038	0.00824479
Eif3k	Q9DBZ5	-0.121285	0.0354674	0.0597888
Eif3l	Q8QZY1	-0.134885	0.00525831	0.0130673
Eif3m	Q99JX4	-0.368173	0.000192042	0.00151227
Eif4a1	P60843	-0.433225	0.000459101	0.00242465
Eif4a2	P10630	0.0376965	0.729891	0.774676
Eif4a3	Q91VC3	-0.284938	0.000573551	0.00280089
Eif4b	Q8BGD9	-0.649558	3.33235e-05	0.000732879
Eif4e	P63073	-0.301085	0.000883916	0.00368563
Eif4e2	Q8BMB3	-0.242906	0.00418146	0.0111085
Eif4enif1	Q9EST3	-0.227639	0.00185787	0.00608876
Eif4g1	Q6NZJ6	-0.37528	9.58561e-06	0.000646787
Eif4g2	Q62448	-0.361475	4.69129e-05	0.000812997
Eif4g3	Q80XI3	-0.0684194	0.283646	0.346566
Eif4h	Q9WUK2	-0.607479	7.85057e-05	0.00101056
Eif5	P59325	-0.834092	2.07817e-06	0.00060457
Eif5a	P63242	-0.238924	0.0106042	0.0225563
Eif5b	Q05D44	-0.341555	0.00122414	0.00457176
Eif6	O55135	0.0433125	0.306322	0.370523
Elac2	Q80Y81	-0.364207	0.00010098	0.00111241
Elavl1	P70372	-0.286662	0.00230576	0.00712367
Elf1	Q60775	-0.0766522	0.171044	0.224199
Elf2	Q9JHC9	-0.167755	0.00588531	0.0142261
Elf4	Q9Z2U4	-0.169718	0.182076	0.236445
Elk3	P41971	-1.19239	9.10921e-05	0.00106441
Ell	O08856	-0.192821	0.492451	0.556679
Elmo2	Q8BHL5	-0.0553707	0.475658	0.541177
Eloa	Q8CB77	-0.309025	0.00900476	0.0197613
Elob	P62869	-0.0907793	0.0564966	0.0875675
Eloc	P83940	-0.107313	0.108246	0.151598
Elovl1	Q9JLJ5	0.258169	0.215952	0.274419
Elovl5	Q8BHI7	-0.0706623	0.48215	0.547397
Elovl6	Q920L5	-0.167531	0.26881	0.331
Elp1	Q7TT37	-0.453894	1.90174e-05	0.000665544
Elp2	Q91WG4	-0.344181	0.000237561	0.00167469
Elp3	Q9CZX0	-0.639224	0.000128008	0.00124529
Elp4	Q9ER73	-0.14426	0.0126198	0.0256648
Elp5	Q99L85	-0.1447	0.191897	0.247599
Elp6	Q8BK75	-0.586565	0.00867661	0.0191851
Emb	P21995	0.0248259	0.774472	0.813996
Emc1	Q8C7X2	0.0303704	0.615007	0.670185
Emc10	Q3TAS6	-1.39357	0.0684977	0.103062
Emc2	Q9CRD2	-0.42084	0.00312346	0.00893371
Emc3	Q99KI3	-0.175056	0.0111765	0.0234576
Emc4	Q9CZX9	-0.209745	0.0677587	0.102244
Emc7	Q9EP72	-0.107966	0.0689428	0.103549
Emc8	O70378	-0.428927	0.0205802	0.0380862
Emd	O08579	-0.30198	0.000306475	0.00191991
Emg1	O35130	-0.515857	6.82932e-05	0.000940827
Emilin2	Q8K482	-0.387261	0.143757	0.19295
Eml1	Q05BC3	-0.924052	0.000801328	0.00346043
Eml2	Q7TNG5	-0.14222	0.482996	0.548054
Eml3	Q8VC03	-0.048567	0.669321	0.719316
Eml4	Q3UMY5	-0.401976	0.000138536	0.00128868
Eml5	Q8BQM8	-0.577994	0.189781	0.245337
Eml6	Q5SQM0	-0.667839	0.0735259	0.109023
Emp3	O35912	0.17823	0.233561	0.293439
Emsy	Q8BMB0	-0.738902	0.000319161	0.00196063
Enah	Q03173	-0.490483	0.000385805	0.00217563
Enc1	O35709	-0.0454669	0.828208	0.860922
Enkd1	Q7TSV9	-0.465639	0.0549373	0.0856242
Eno1	P17182	-0.609544	0.000143637	0.00130845
Eno3	P21550	-0.00676102	0.879127	0.901977
Enoph1	Q8BGB7	-0.0284069	0.62006	0.674497
Enpp1	P06802	-0.493361	0.0519191	0.0816858
Enpp2	Q9R1E6	-0.105439	0.22508	0.284667
Ensa	P60840	-0.165656	0.139393	0.187829
Eny2	Q9JIX0	-0.105945	0.0802175	0.117279
Ep300	B2RWS6	-0.190215	0.00363547	0.0100526
Ep400	Q8CHI8	-0.184041	0.0246196	0.0440335
Epb41	P48193	-0.702534	0.00012234	0.00122102
Epb41l1	Q9Z2H5	-0.462283	8.55206e-05	0.00103384
Epb41l2	O70318	-0.848592	2.46319e-06	0.00060457
Epc1	Q8C9X6	0.0950513	0.262495	0.324395
Epc2	Q8C0I4	-0.733278	0.00020713	0.00156444
Epdr1	Q99M71	-0.503195	0.00261247	0.00775678
Epg5	Q80TA9	0.211398	0.236972	0.296962
Epha2	Q03145	-0.151437	0.00993803	0.0214055
Epha4	Q03137	0.418759	0.160425	0.212223
Ephb4	P54761	-0.0842999	0.433078	0.498113
Epn1	Q80VP1	-0.202137	0.111985	0.15592
Epn2	Q8CHU3	-0.586402	0.000203334	0.00155262
Eppk1	Q8R0W0	-0.355295	0.0265159	0.0468537
Eprs1	Q8CGC7	-0.203458	0.000376859	0.00215181
Eps15	P42567	-0.669408	0.000500492	0.00256622
Eps15l1	Q60902	-0.414686	5.51791e-05	0.000862419
Eps8	Q08509	0.155196	0.00393897	0.0106469
Eps8l2	Q99K30	-0.199285	0.0157329	0.0305048
Eral1	Q9CZU4	-0.226264	0.287455	0.350594
Erap1	Q9EQH2	-0.143127	0.164369	0.216695
Erbin	Q80TH2	-0.0891095	0.0496155	0.0787251
Erc1	Q99MI1	-0.175548	0.116535	0.161082
Ercc1	P07903	-0.490646	0.0017629	0.00585782
Ercc3	P49135	-0.50891	0.0571545	0.0884093
Ercc4	Q9QZD4	0.188645	0.321133	0.386087
Ercc6l	Q8BHK9	-0.444389	4.21419e-05	0.000776976
Erf	P70459	-0.417855	0.00139155	0.00499661
Erg28	Q9ERY9	-0.167434	0.59556	0.652689
Ergic1	Q9DC16	-0.47781	0.000168245	0.00143366
Ergic2	Q9CR89	-0.178224	0.108578	0.15196
Ergic3	Q9CQE7	-0.324272	0.00555061	0.0136287
Erh	P84089	-0.263024	0.0601143	0.0922002
Eri1	Q7TMF2	-1.29338	0.00570727	0.0138914
Eri3	Q8C460	-0.201259	0.169924	0.223016
Erlec1	Q8VEH8	-0.842826	0.00213926	0.0067384
Erlin1	Q91X78	0.0467635	0.544655	0.606508
Erlin2	Q8BFZ9	-0.186588	0.0176497	0.0335972
Ermp1	Q3UVK0	-0.202868	0.0016421	0.00559605
Ern1	Q9EQY0	0.114937	0.784835	0.823763
Ero1a	Q8R180	-0.211696	0.00950733	0.0206366
Erp29	P57759	-0.206586	0.0327563	0.0559383
Erp44	Q9D1Q6	-0.0862237	0.0624417	0.0953424
Errfi1	Q99JZ7	-0.0419892	0.409043	0.474456
Esco2	Q8CIB9	-0.713986	0.00231623	0.00714238
Esd	Q9R0P3	-0.186453	0.00328083	0.0092761
Esf1	Q3V1V3	-0.340814	0.000254689	0.00174847
Espl1	P60330	-0.284763	0.00243345	0.00738549
Esr1	P19785	0.0810096	0.420393	0.485791
Esrra	O08580	-0.792396	0.00331273	0.00934484
Ess2	O70279	-0.345634	0.00240341	0.00732702
Esyt1	Q3U7R1	0.0377904	0.398033	0.464309
Esyt2	Q3TZZ7	0.0577902	0.258079	0.319511
Etf1	Q8BWY3	-0.410582	0.000134635	0.00126612
Etfa	Q99LC5	-0.279881	0.00334741	0.00940818
Etfb	Q9DCW4	-0.0294009	0.498942	0.563036
Etfdh	Q921G7	-0.754909	0.010698	0.0227188
Etfrf1	Q91V16	0.848824	0.00559137	0.0136905
Ethe1	Q9DCM0	-0.0625245	0.66339	0.713688
Etnk1	Q9D4V0	-0.198802	0.0486703	0.077525
Ets1	P27577	-0.0250721	0.783305	0.822578
Etv3	Q8R4Z4	-0.469741	0.00129502	0.00475537
Etv4	P28322	-1.63213	7.37539e-06	0.000631548
Etv5	Q9CXC9	-0.0364002	0.888783	0.910215
Etv6	P97360	-0.170545	0.0820095	0.119376
Eurl	Q9D7G4	-0.35754	0.00167706	0.00569
Evc2	Q8K1G2	0.0642995	0.51883	0.581642
Evi5	P97366	-0.330726	0.111885	0.15588
Evl	P70429	-0.682184	0.00296219	0.00855588
Ewsr1	Q61545	-0.261163	0.00171666	0.005764
Exd2	Q8VEG4	-0.0894899	0.333948	0.399156
Exoc1	Q8R3S6	-0.301088	0.0635353	0.0966528
Exoc2	Q9D4H1	-0.203929	0.00836438	0.0186016
Exoc3	Q6KAR6	-0.119213	0.0786684	0.115446
Exoc4	O35382	-0.169373	0.00703086	0.0162645
Exoc5	Q3TPX4	-0.224969	0.0167724	0.0322563
Exoc6	Q8R313	0.213036	0.305328	0.369465
Exoc6b	A6H5Z3	-0.375906	0.0239855	0.0431732
Exoc7	O35250	-0.350094	0.000302945	0.00190393
Exoc8	Q6PGF7	-0.209032	0.0453135	0.0730472
Exosc1	Q9DAA6	-0.17254	0.0502788	0.0795522
Exosc10	P56960	-0.0894313	0.104841	0.147433
Exosc2	Q8VBV3	-0.270847	0.0493708	0.0784176
Exosc4	Q921I9	-0.0820557	0.243069	0.303491
Exosc5	Q9CRA8	-0.472905	0.00391085	0.0106139
Exosc6	Q8BTW3	0.777442	0.0113358	0.0236792
Exosc7	Q9D0M0	-0.140757	0.235285	0.295269
Exosc8	Q9D753	-0.416789	0.0194272	0.0362743
Exosc9	Q9JHI7	-0.592872	0.000509229	0.00258946
Ext1	P97464	0.174664	0.334219	0.399402
Ext2	P70428	-0.00959334	0.857609	0.885505
Extl2	Q9ES89	0.201194	0.110918	0.154742
Eya3	P97480	-0.661273	0.000223718	0.00163617
Ezh2	Q61188	-0.22978	0.00491488	0.0124448
Ezr	P26040	-0.00265534	0.942261	0.955764
F11r	O88792	-0.018344	0.87379	0.898897
F2r	P30558	0.419368	0.0050624	0.0127034
F2rl1	P55086	0.205042	0.0950472	0.135424
F8	Q06194	0.16732	0.189798	0.245337
Fabp5	Q05816	-1.15125	2.95191e-05	0.000693811
Fadd	Q61160	-0.0127463	0.892053	0.913109
Fads1	Q920L1	-0.127733	0.0658555	0.0997879
Fads2	Q9Z0R9	-0.505051	0.000887465	0.00368563
Fads3	Q9JJE7	-0.0808405	0.241092	0.30139
Faf1	P54731	-0.26371	0.00128596	0.00472489
Faf2	Q3TDN2	-0.285991	0.00125491	0.00464407
Fah	P35505	-0.345566	0.146618	0.19632
Fahd1	Q8R0F8	-0.895787	0.00739811	0.0169284
Faim	Q9WUD8	-0.564515	0.00448986	0.0116137
Fam107b	Q3TGF2	-0.609351	0.00134766	0.00487884
Fam110c	Q8VE94	0.304263	0.168822	0.221711
Fam111a	Q9D2L9	-0.248247	0.0172783	0.0330342
Fam114a1	Q9D281	-0.239608	0.0796175	0.116651
Fam114a2	Q8VE88	-0.383382	0.000969713	0.00391299
Fam117b	Q3U3E2	-0.475365	0.0109335	0.0230734
FAM120A	Q6A0A9	-0.0558161	0.1135	0.157701
Fam120c	Q8C3F2	0.687002	0.00815596	0.0182701
Fam126a	Q6P9N1	-0.158002	0.141306	0.190075
Fam133b	Q9CVI2	-0.651537	0.00088261	0.00368563
Fam136a	Q9CR98	0.0196286	0.821474	0.855367
Fam13b	Q8K2H3	0.390203	0.256746	0.317989
Fam160b1	Q8CDM8	-0.104118	0.576779	0.635954
Fam162a	Q9D6U8	-0.392239	0.00173563	0.0058087
Fam168a	Q8BGZ2	-0.295153	0.0202823	0.0376086
Fam172a	Q3TNH5	-0.511369	0.0079115	0.0178654
Fam177a1	Q8BR63	-0.562398	0.000725864	0.00324845
Fam193a	Q8CGI1	-0.356954	0.00030681	0.00192006
Fam199x	Q8K2D0	-0.19672	0.237197	0.297123
Fam207a	P58468	-0.224939	0.00355775	0.00989996
Fam20b	Q8VCS3	-0.144071	0.399514	0.465684
Fam210a	Q8BGY7	-0.411292	0.00239217	0.00731068
Fam216a	Q9DB54	-1.04871	0.00049262	0.0025428
Fam222b	Q6P539	-0.318161	0.45642	0.521743
Fam234a	Q8C0Z1	0.0841209	0.590669	0.648145
Fam241a	Q9CZL2	0.569786	0.0171076	0.0328086
Fam32a	Q9CR80	-0.0717845	0.32649	0.391915
Fam3c	Q91VU0	0.032357	0.498113	0.562203
Fam50a	Q9WV03	-0.111911	0.117806	0.162583
Fam76b	Q80XP8	-0.915573	0.000217065	0.00160852
Fam78b	Q8BQN5	-0.625766	0.00194263	0.00627511
Fam83d	Q9D7I8	-0.0666305	0.392092	0.458333
Fam83g	Q5SWY7	-1.02805	7.88444e-05	0.00101056
Fam83h	Q148V8	-0.336167	0.00138396	0.00498095
Fam89b	Q9QUI1	0.163016	0.352211	0.417983
Fam91a1	Q3UVG3	-0.574421	0.000142508	0.00130719
Fam98a	Q3TJZ6	-0.120017	0.204483	0.261626
Fam98b	Q80VD1	-0.641062	0.00014572	0.00131333
Fancd2	Q80V62	-0.481327	0.00164112	0.00559582
Fanci	Q8K368	-0.303343	0.00824027	0.0183987
Far1	Q922J9	-0.193324	0.00130037	0.00476364
Farp1	F8VPU2	-0.298446	0.000300621	0.00189869
Farp2	Q91VS8	-0.0329802	0.611707	0.667296
Fars2	Q99M01	-0.706462	0.00544115	0.0134295
Farsa	Q8C0C7	-0.0788619	0.17534	0.229103
Farsb	Q9WUA2	-0.228956	0.000562297	0.00277899
Fasn	P19096	-0.264365	0.00013295	0.00126596
Fastk	Q9JIX9	-0.535874	0.00694628	0.0161416
Fastkd2	Q922E6	-0.168672	0.292888	0.356655
Fastkd5	Q7TMV3	0.0120183	0.878515	0.901729
Fau	P35545	-0.0159693	0.877056	0.900698
Fau	P62862	-0.064597	0.629848	0.682973
Fbf1	A2A870	-0.577255	0.105231	0.147846
Fbl	P35550	-0.254931	0.00529091	0.0131218
Fblim1	Q71FD7	-0.221837	0.0535318	0.0838801
Fbln1	Q08879	-0.48008	0.0039698	0.010692
Fbln2	P37889	0.308618	0.0571788	0.0884247
Fbrs	Q8R089	-0.306979	0.0051193	0.0128083
Fbxl12	Q9EPX5	0.0862027	0.406392	0.472271
Fbxl20	Q9CZV8	-0.166835	0.101839	0.144008
Fbxl22	Q8C7B6	0.560358	0.4433	0.508634
Fbxl3	Q8C4V4	-0.317675	0.127415	0.173935
Fbxl6	Q9QXW0	0.502676	0.0225187	0.0410145
Fbxo11	Q7TPD1	-0.386989	0.000166669	0.00142746
Fbxo22	Q78JE5	-0.0309523	0.701529	0.748681
Fbxo28	Q8BIG4	-0.550763	8.54305e-05	0.00103384
Fbxo3	Q9DC63	0.864168	0.00839528	0.0186434
Fbxo30	Q8BJL1	-0.149085	0.0127624	0.0258847
Fbxo33	Q8VE08	-0.179922	0.033954	0.0576161
Fbxo38	Q8BMI0	-0.345013	0.00019585	0.00153164
Fbxo42	Q6PDJ6	-0.10945	0.320626	0.385553
Fbxo5	Q7TSG3	-0.544716	0.000327124	0.00198112
Fbxo6	Q9QZN4	-0.40055	0.00192016	0.00622989
Fbxo7	Q3U7U3	-0.219895	0.081451	0.118828
Fbxo9	Q8BK06	-0.555006	0.00693097	0.0161121
Fbxw11	Q5SRY7	-0.30277	0.0113043	0.0236354
Fbxw7	Q8VBV4	-0.842597	0.00963418	0.0208825
Fbxw8	Q8BIA4	-0.135953	0.0383597	0.0638602
Fcf1	Q9CTH6	-0.457535	0.00100701	0.00402669
Fcho2	Q3UQN2	-0.469371	0.00167976	0.00569287
Fdft1	P53798	-0.795585	1.30914e-05	0.00065595
Fdps	Q920E5	-0.351494	0.000237473	0.00167469
Fdx1	P46656	-0.247682	0.304229	0.368498
Fdx2	Q9CPW2	-0.169033	0.576431	0.635684
Fem1b	Q9Z2G0	-0.0473688	0.314316	0.378715
Fem1c	Q8CEF1	-0.0232557	0.641371	0.693027
Fen1	P39749	-0.296404	0.00883617	0.0194889
Fer	P70451	0.107892	0.630017	0.683036
Fermt2	Q8CIB5	-0.342696	0.000553973	0.00274828
Fetub	Q9QXC1	-1.01736	0.0062556	0.0148906
Fez1	Q8K0X8	0.150359	0.196647	0.252967
Fez2	Q6TYB5	-0.287698	0.0213078	0.0391565
Fgd1	P52734	-0.145708	0.63294	0.68536
Fgd3	O88842	0.0729925	0.697764	0.745202
Fgd6	Q69ZL1	0.700934	0.0391693	0.0648923
Fgfr1	P16092	-0.133064	0.0279123	0.048651
Fgfr1op2	Q9CRA9	-1.33302	0.00616806	0.0147335
Fh	P97807	0.0136169	0.801316	0.838346
Fhl2	O70433	-0.212776	0.00184342	0.00605751
Fhl3	Q9R059	-0.605122	2.28356e-05	0.00066949
Fhod1	Q6P9Q4	-0.839464	0.000132609	0.00126596
Fig4	Q91WF7	-0.210637	0.0720422	0.107314
Fignl1	Q8BPY9	-0.365887	0.000649828	0.00302239
Filip1l	Q6P6L0	-0.231821	0.00502493	0.012647
Fis1	Q9CQ92	-0.400264	0.000648733	0.00302186
Fitm2	P59266	-0.0522897	0.762657	0.803085
Fiz1	Q9WTJ4	-0.196439	0.0896598	0.128731
Fkbp10	Q61576	-0.203134	0.00475425	0.0121581
Fkbp11	Q9D1M7	-0.0406373	0.713596	0.759607
Fkbp15	Q6P9Q6	-0.285024	0.00473827	0.0121323
Fkbp1a	P26883	-0.0861104	0.346102	0.411686
Fkbp2	P45878	0.138686	0.114291	0.158693
Fkbp3	Q62446	-0.217366	0.0127502	0.0258701
Fkbp4	P30416	-0.438956	4.64073e-05	0.000807277
Fkbp5	Q64378	-0.322	0.000189317	0.00150428
Fkbp7	O54998	-0.26675	0.0399118	0.0658742
Fkbp8	O35465	-0.152805	0.0182799	0.0345502
Fkbp9	Q9Z247	0.177688	0.0322305	0.0552088
Flcn	Q8QZS3	-0.126233	0.0621737	0.0950275
Flii	Q9JJ28	-0.275185	0.00106535	0.00418662
Flna	Q8BTM8	0.0209659	0.471227	0.536854
Flnb	Q80X90	-0.269629	5.64327e-06	0.000620558
Flnc	Q8VHX6	-0.335368	1.47659e-05	0.00065595
Flot1	O08917	-0.234569	0.00103026	0.00409632
Flot2	Q60634	-0.148421	0.104253	0.146775
Flrt2	Q8BLU0	-0.103055	0.205961	0.263189
Flt1	P35969	-0.498535	0.00506614	0.0127077
Flywch1	Q8CI03	-1.58782	0.000982866	0.00394556
Fmnl2	A2APV2	-0.25533	0.00603547	0.0145238
Fmnl3	Q6ZPF4	-0.170285	0.120405	0.165688
Fmr1	P35922	-0.591449	8.52334e-05	0.00103384
Fn1	P11276	0.17028	0.000132664	0.00126596
Fnbp1	Q80TY0	-0.466962	0.0055629	0.0136425
Fnbp1l	Q8K012	-0.229472	0.0161569	0.0312089
Fnbp4	Q6ZQ03	-0.45137	0.000366216	0.00211951
Fndc3a	Q8BX90	0.0061003	0.937742	0.952121
Fndc3b	Q6NWW9	0.0089003	0.832338	0.864924
Fnip1	Q68FD7	-0.0293894	0.788459	0.827143
Fnta	Q61239	-0.270523	0.199629	0.256535
Fntb	Q8K2I1	-0.759243	0.00254942	0.00763214
Focad	A2AKG8	-0.126189	0.329622	0.394751
Fos	P01101	0.0215868	0.94194	0.955596
Fosl1	P48755	-0.353167	0.000221431	0.00162349
Fosl2	P47930	-0.37052	0.000588849	0.00285522
Foxc1	Q61572	-0.176878	0.0905399	0.129813
Foxc2	Q61850	-0.0999485	0.234447	0.294337
Foxg1	Q60987	-0.124425	0.154353	0.205293
Foxj3	Q8BUR3	-0.707166	0.000882463	0.00368563
Foxk1	P42128	-0.570665	0.000507474	0.00258777
Foxk2	Q3UCQ1	-0.391597	0.0122634	0.0251642
Foxm1	O08696	-1.12296	0.000770125	0.00335866
Foxo3	Q9WVH4	-0.283679	0.020814	0.0384671
Foxp1	P58462	-0.152422	0.0625792	0.0955051
Foxp4	Q9DBY0	-0.0587357	0.392365	0.458566
Fpgs	P48760	-0.15202	0.024618	0.0440335
Fra10ac1	Q8BP78	-0.552	0.0364701	0.0611943
Frg1	P97376	-1.00785	5.40916e-05	0.000851434
Frk	Q922K9	-0.290316	0.178803	0.232637
Frmd4a	Q8BIE6	-0.33986	0.00225343	0.00699468
Frmd6	Q8C0V9	-0.0179526	0.728877	0.774
Frmd8	Q3UFK8	-0.182303	0.103332	0.14569
FRRS1	Q8K385	0.152053	0.198098	0.254641
Frs2	Q8C180	-0.241033	0.0310726	0.0534932
Fscn1	Q61553	-0.618231	7.36968e-05	0.000982305
Fstl1	Q62356	-0.535765	0.00207221	0.00657428
Fth1	P09528	-0.401372	0.00397495	0.0106983
Ftl1	P29391	-0.788206	0.000266383	0.00177916
Fto	Q8BGW1	0.0128423	0.841068	0.871788
Ftsj3	Q9DBE9	-0.101701	0.0678951	0.102375
Fubp1	Q91WJ8	-0.481267	2.59901e-05	0.000679336
Fundc1	Q9DB70	-0.250026	0.0408607	0.0670094
Fundc2	Q9D6K8	-0.284223	0.0123491	0.0252645
Fus	P56959	-0.479702	8.15371e-05	0.00102644
Fut11	Q8BHC9	-1.02056	0.0074487	0.0170138
Fut8	Q9WTS2	-0.109971	0.208003	0.265357
Fxr1	Q61584	-0.515267	1.52162e-05	0.00065595
Fxr2	Q9WVR4	-0.338412	0.000607627	0.00290727
Fyn	P39688	-0.613575	0.0058411	0.0141499
Fyttd1	Q91Z49	-0.326787	0.00328256	0.00927674
Fzd2	Q9JIP6	-0.651545	0.0375794	0.0627649
Fzd5	Q9EQD0	-0.313794	0.19631	0.252586
Fzd6	Q61089	0.281132	0.0464909	0.0746784
Fzd7	Q61090	0.145686	0.291478	0.355008
Fzr1	Q9R1K5	-0.416421	0.0118137	0.0244421
G2e3	Q5RJY2	-0.368616	0.0436596	0.0708074
G3bp1	P97855	-0.239545	0.000241476	0.00168595
G3bp2	P97379	-0.514586	3.03626e-05	0.000700908
G6pdx	Q00612	-0.450768	8.43441e-05	0.00103054
Gaa	P70699	0.146152	0.0140496	0.0278998
Gabarap	Q9DCD6	-0.163939	0.133272	0.180968
Gabarapl1	Q8R3R8	-0.705033	0.0974245	0.138363
Gabarapl2	P60521	-0.621185	2.85831e-05	0.000683691
Gabpa	Q00422	-0.304465	0.000398498	0.00221077
Gabpb2	P81069	-0.296329	0.202338	0.259312
Gadd45gip1	Q9CR59	-0.442632	0.0693853	0.104061
Gak	Q99KY4	-0.356121	0.000789845	0.00342285
Gale	Q8R059	-0.262965	0.0383874	0.063889
Galk1	Q9R0N0	-0.515951	0.000116682	0.00118373
Galk2	Q68FH4	-0.0751444	0.407515	0.473397
Galnt1	O08912	-0.0938921	0.227457	0.287025
Galnt10	Q6P9S7	-0.342423	0.0103008	0.0220176
Galnt15	Q9D2N8	0.02926	0.878333	0.901729
Galnt2	Q6PB93	-0.142035	0.0244653	0.0438212
Galnt7	Q80VA0	-0.280437	0.00665791	0.0156525
Ganab	Q8BHN3	-0.0337769	0.36679	0.432451
Gapdh	P16858	-0.276734	0.000229266	0.00165563
Gapvd1	Q6PAR5	-0.157378	0.00691353	0.0160959
Gar1	Q9CY66	-0.249994	0.0110654	0.023272
Garem1	Q3UFT3	0.172127	0.40084	0.466939
Gars1	Q9CZD3	-0.0210986	0.521287	0.583758
Gart	Q64737	-0.400411	1.49351e-05	0.00065595
Gas2	P11862	-0.748379	0.000659899	0.00305449
Gas2l3	Q3UWW6	-0.248599	0.00945828	0.0205737
Gas8	Q60779	-0.288573	0.526713	0.589084
Gata2	O09100	0.455155	0.0651252	0.0987786
Gata4	Q08369	0.606088	0.00204751	0.00652617
Gatad1	Q920S3	-0.172898	0.0885158	0.127296
Gatad2a	Q8CHY6	-0.362543	0.000175145	0.00144705
Gatad2b	Q8VHR5	-0.37724	8.3597e-05	0.00102958
Gatd1	Q8BFQ8	-0.157568	0.415507	0.480867
Gatd3a	Q9D172	-0.458536	0.00436691	0.0113995
Gatm	Q9D964	-0.382417	0.0126243	0.0256654
Gba	P17439	0.0241496	0.723227	0.768132
Gbe1	Q9D6Y9	-0.449765	0.00631374	0.0150058
Gcat	O88986	-0.374185	0.00738482	0.0169118
Gcc2	Q8CHG3	-0.781401	0.000393861	0.00219194
Gclc	P97494	-0.386714	0.000511295	0.00259567
Gclm	O09172	-0.325652	0.000752212	0.00331122
Gcn1	E9PVA8	-0.0870981	0.00455227	0.011744
Gcsh	Q91WK5	-0.793037	0.00205041	0.00653202
Gdi1	P50396	0.0553205	0.381545	0.44779
Gdi2	Q61598	-0.141061	0.0196682	0.0366504
Gemin5	Q8BX17	-0.261545	0.0136596	0.0273192
Gemin6	Q9CX53	-0.103976	0.217259	0.275738
Gemin7	Q9CWY4	-0.627648	0.0200152	0.0371693
Gemin8	Q8BHE1	-0.537993	0.00697551	0.0161863
Gen1	Q8BMI4	-0.682086	0.0191216	0.0357737
Get1	Q8K0D7	0.300355	0.0119937	0.0247511
Get3	O54984	-0.0589468	0.148021	0.197897
Get4	Q9D1H7	-0.0479187	0.446088	0.511352
Gfer	P56213	-0.908482	0.00173915	0.005811
Gfm1	Q8K0D5	-0.374483	0.000244545	0.00169775
Gfpt1	P47856	-0.284509	0.000314886	0.00194864
Gfus	P23591	-0.213471	0.0025933	0.00771848
Gga1	Q8R0H9	0.201272	0.104407	0.14689
Gga2	Q6P5E6	-0.0752624	0.149285	0.199327
Gga3	Q8BMI3	-0.790667	0.000844415	0.0035911
Ggact	Q923B0	-2.01405	0.000871399	0.00367176
Ggcx	Q9QYC7	0.33709	0.00189518	0.00618469
Ggnbp2	Q5SV77	-0.544065	0.000674828	0.00309887
Ggps1	Q9WTN0	-1.06447	0.0575304	0.0888792
Ghdc	Q99J23	-1.77322	0.0836161	0.121412
Ghitm	Q91VC9	0.237671	0.00925202	0.0202107
Gid8	Q9D7M1	-0.311898	0.00394246	0.0106469
Gigyf1	Q99MR1	-0.225209	0.0885002	0.127296
Gigyf2	Q6Y7W8	-0.440293	3.7483e-05	0.000764305
Ginm1	Q91WR6	-0.335435	0.302264	0.366767
Gins1	Q9CZ15	-0.220479	0.0813351	0.118744
Gins2	Q9D600	-0.502671	0.00900777	0.0197613
Gins3	Q9CY94	-0.569537	0.000194675	0.00152909
Gins4	Q99LZ3	-0.175224	0.0786824	0.115446
Gipc1	Q9Z0G0	-0.841798	0.000498037	0.00256431
Gipc2	Q9Z2H7	-0.441395	0.00580264	0.014068
Git1	Q68FF6	-0.493223	0.000171934	0.00144705
Git2	Q9JLQ2	-0.497131	0.00195935	0.00631381
Gja1	P23242	0.114839	0.0512466	0.0807307
Gjb3	P28231	0.194363	0.338783	0.404073
Gjc1	P28229	-0.501592	0.00278444	0.00813406
Gla	P51569	-0.229836	0.168247	0.221145
Glb1	P23780	-0.181844	0.0463192	0.0744736
Glce	Q9EPS3	0.29474	0.00941213	0.0205023
Glg1	Q61543	0.151219	0.0140449	0.0278995
Gli3	Q61602	-0.148216	0.0171297	0.0328204
Glipr2	Q9CYL5	-0.531527	0.0369862	0.0618915
Glis2	Q8VDL9	-0.00703831	0.945476	0.958236
Glis3	Q6XP49	-1.51718	0.0475824	0.0760874
Glmn	Q8BZM1	-0.673817	0.000257321	0.00175315
Glmp	Q9JHJ3	0.121063	0.635899	0.688201
Glo1	Q9CPU0	-0.420703	0.000288596	0.00185122
Glod4	Q9CPV4	-0.509179	4.14809e-05	0.000775549
Glrx2	Q923X4	0.414376	0.125229	0.171598
Glrx3	Q9CQM9	-0.284398	0.00054766	0.00272414
Glrx5	Q80Y14	-0.58951	0.0147972	0.0290381
Gls	D3Z7P3	-0.141782	0.00431807	0.0113296
Glt8d1	Q6NSU3	-0.617429	0.000849752	0.00360632
Gltp	Q9JL62	-0.509726	0.00352874	0.00982812
Glud1	P26443	-0.0130006	0.840418	0.871408
Glul	P15105	-1.6941	3.84695e-05	0.000771646
Glyr1	Q922P9	-0.309415	0.00204402	0.00652181
Gmds	Q8K0C9	-0.55007	0.000670934	0.0030883
Gmeb1	Q9JL60	-0.160614	0.133473	0.1812
Gmeb2	P58929	-0.109195	0.262593	0.324448
Gmfb	Q9CQI3	-0.209555	0.0147381	0.028959
Gmip	Q6PGG2	-0.347588	0.131916	0.179403
Gmnn	O88513	-0.400053	0.00568267	0.013859
Gmppa	Q922H4	-0.0869775	0.236068	0.29595
Gmppb	Q8BTZ7	-0.0901173	0.37111	0.436792
Gmpr2	Q99L27	-0.575275	0.00327605	0.00927096
Gmps	Q3THK7	-0.435557	8.79562e-05	0.00104563
Gna11	P21278	-0.00798094	0.921848	0.939236
Gna13	P27601	-0.191545	0.00397085	0.010692
Gna14	P30677	0.0131667	0.892227	0.913135
Gnai2	P08752	-0.115891	0.0259741	0.0460946
[truncated: 4,159 more rows]

## Sheet: Torin1 vs Ctrl
Gene_name	Protein_ID	log2 FC	sca_pvalue	sca_adj_pvalue
Aaas	P58742	0.0340318	0.597315	0.715393
Aacs	Q9D2R0	0.115323	0.0272842	0.100393
Aak1	Q3UHJ0	0.075937	0.534053	0.661866
Aar2	Q9D2V5	0.167954	0.0602778	0.160644
Aars1	Q8BGQ7	-0.0351693	0.214209	0.358979
Aars2	Q14CH7	-0.115137	0.527487	0.656263
Aarsd1	Q3THG9	-0.0230963	0.536494	0.663541
Aasdhppt	Q9CQF6	-0.0257674	0.809175	0.873389
Aatf	Q9JKX4	-0.0330957	0.423842	0.565519
Abcb10	Q9JI39	0.437146	0.0186906	0.0814513
Abcb11	Q9QY30	0.134672	0.674472	0.77579
Abcb1b	P06795	-0.372106	0.042252	0.129648
Abcb6	Q9DC29	-1.52892	0.0961971	0.215085
Abcb7	Q61102	-0.0916799	0.186347	0.327399
Abcc1	O35379	-0.197843	0.00587623	0.0433603
Abcc5	Q9R1X5	-0.01464	0.948706	0.96711
Abcd3	P55096	0.0886301	0.219484	0.363643
Abcd4	O89016	0.00845268	0.970459	0.979296
Abce1	P61222	-0.141293	0.00992759	0.0572999
Abcf1	Q6P542	0.0459563	0.169374	0.307608
Abcf2	Q99LE6	-0.071303	0.0341432	0.114618
Abcf3	Q8K268	0.0216212	0.650441	0.758163
Abcg2	Q7TMS5	-0.278338	0.0206825	0.0869378
Abhd11	Q8K4F5	-0.0421272	0.778547	0.852235
Abhd12	Q99LR1	0.0102791	0.857059	0.906312
Abhd13	Q80UX8	0.339642	0.0895649	0.205844
Abhd14b	Q8VCR7	-0.0125026	0.89779	0.933635
Abhd17b	Q7M759	0.0962474	0.436005	0.577456
Abhd2	Q9QXM0	-0.0835803	0.107443	0.230749
Abhd4	Q8VD66	-0.120054	0.218169	0.362624
Abhd5	Q9DBL9	-0.158624	0.128812	0.259026
Abi1	Q8CBW3	-0.125096	0.130189	0.260725
Abi2	P62484	0.210758	0.0118106	0.0629376
Abitram	Q80ZQ9	-0.119139	0.424751	0.56587
Abl1	P00520	0.0676823	0.65724	0.763782
Abl2	Q4JIM5	0.0877754	0.143663	0.276658
Abr	Q5SSL4	0.0468252	0.600707	0.718044
Abracl	Q4KML4	-0.121214	0.19095	0.332241
Abraxas2	Q3TCJ1	-0.0830246	0.253206	0.399093
Abt1	Q9QYL7	-0.13994	0.0399492	0.125779
Acaa1a	Q921H8	-0.206701	0.0472017	0.138514
Acaa2	Q8BWT1	-0.0185564	0.7851	0.856403
Acaca	Q5SWU9	-0.0268603	0.421148	0.563521
Acad11	Q80XL6	0.155827	0.129439	0.260115
Acad9	Q8JZN5	-0.155633	0.0309127	0.107849
Acadl	P51174	-0.00155685	0.972685	0.980646
Acads	Q07417	-0.211523	0.0260644	0.0983061
Acadsb	Q9DBL1	0.218821	0.399475	0.542634
Acadvl	P50544	-0.113158	0.140531	0.273382
Acap2	Q6ZQK5	0.263971	0.0100067	0.0576475
Acat1	Q8QZT1	-0.0195742	0.595042	0.714432
Acat2	Q8CAY6	0.0111804	0.741025	0.82504
Acbd3	Q8BMP6	-0.0832553	0.202895	0.345046
Acbd5	Q5XG73	0.0910905	0.345051	0.491145
Acbd6	Q9D061	0.233465	0.526506	0.655853
Acd	Q5EE38	-0.628964	0.211306	0.355286
Acin1	Q9JIX8	-0.220719	0.00404934	0.0366442
Ackr3	P56485	0.41364	0.0158544	0.0738783
Acly	Q91V92	-0.0379642	0.165663	0.303401
Aco1	P28271	0.0622304	0.566617	0.690936
Aco2	Q99KI0	0.073277	0.0167953	0.0767947
Acot13	Q9CQR4	0.108111	0.35065	0.497257
Acot2	Q9QYR9	-0.200174	0.0621965	0.163216
Acot7	Q91V12	0.0363919	0.406916	0.550045
Acot9	Q9R0X4	-0.0232072	0.605971	0.721225
Acox1	Q9R0H0	-0.0340931	0.721935	0.811695
Acp1	Q9D358	0.0991754	0.223149	0.367691
Acp2	P24638	-0.965375	0.09785	0.217187
Acp6	Q8BP40	-0.165223	0.138256	0.271392
Acrbp	Q3V140	-0.385826	0.134006	0.265529
Acsf2	Q8VCW8	-0.324656	0.167052	0.305027
Acsf3	Q3URE1	0.058283	0.602196	0.719119
Acsl1	P41216	-0.0207329	0.889818	0.928354
Acsl3	Q9CZW4	0.330049	0.0373295	0.121216
Acsl4	Q9QUJ7	-0.107788	0.0291048	0.104657
Acsl5	Q8JZR0	0.134831	0.017566	0.0786661
Actbl2	Q8BFZ3	-0.454006	0.00382541	0.0360552
Actg1	P63260	0.559571	0.11994	0.247138
Actl6a	Q9Z2N8	0.00458539	0.927676	0.952364
Actn1	Q7TPR4	-0.0522139	0.0368351	0.120316
Actn4	P57780	-0.172143	0.00034592	0.0133541
Actr10	Q9QZB7	-0.07787	0.234525	0.378757
Actr1a	P61164	-0.18669	0.219295	0.363643
Actr1b	Q8R5C5	-0.028264	0.765973	0.843928
Actr2	P61161	0.200373	0.0202938	0.0860757
Actr3	Q99JY9	0.206561	0.00496317	0.0397996
Actr5	Q80US4	0.586206	0.00225791	0.0287306
Actr8	Q8R2S9	0.372356	0.235055	0.379362
Acvr1	P37172	0.276199	0.039485	0.124824
Acvr2a	P27038	0.890294	0.0686731	0.174341
Acyp1	P56376	-0.210784	0.141264	0.27377
Acyp2	P56375	-0.312253	0.170933	0.309454
Ada	P03958	-0.0569668	0.635718	0.745135
Adam10	O35598	-0.0577921	0.163385	0.300528
Adam15	O88839	0.0299277	0.898693	0.934414
Adam17	Q9Z0F8	0.260415	0.0255053	0.0974955
Adam9	Q61072	0.0321066	0.607036	0.721795
Adar	Q99MU3	-0.119732	0.140763	0.273535
Adat1	Q9JHI2	0.09191	0.339258	0.485708
Adat3	Q6PAT0	0.219238	0.0185169	0.0808562
Add1	Q9QYC0	-0.0513403	0.217129	0.36198
Add2	Q9QYB8	0.425098	0.220397	0.364439
Add3	Q9QYB5	0.550155	0.00772939	0.0499119
Adgra2	Q91ZV8	0.0580669	0.558038	0.684079
Adgrl2	Q8JZZ7	0.451555	0.00157909	0.0246783
Adh5	P28474	0.111011	0.06097	0.161781
Adi1	Q99JT9	-0.0412237	0.454813	0.59258
Adipor2	Q8BQS5	-0.0264958	0.891164	0.929162
Adk	P55264	0.154616	0.00601128	0.044037
Adnp	Q9Z103	-0.00208349	0.936066	0.958073
Adnp2	Q8CHC8	0.130527	0.117283	0.244324
Ado	Q6PDY2	0.602778	0.000256824	0.0118587
Adpgk	Q8VDL4	-0.154862	0.0167875	0.0767947
Adprh	P54923	0.163125	0.0303391	0.106888
Adprs	Q8CG72	0.234594	0.204385	0.346995
Adrm1	Q9JKV1	-0.373149	0.0169639	0.0771891
Adsl	P54822	-0.0272689	0.457019	0.59469
Adss2	P46664	-0.0734081	0.0358618	0.118214
Aebp1	Q640N1	-0.0389107	0.237582	0.382273
Aebp2	Q9Z248	0.00123772	0.981774	0.986468
Aen	Q9CZI9	-0.759658	0.0103441	0.0586487
Afap1	Q80YS6	-0.470151	0.104227	0.225591
Afdn	Q9QZQ1	0.0821224	0.244271	0.389542
Aff1	O88573	-0.0958968	0.0340821	0.114618
Aff4	Q9ESC8	0.176201	0.0194861	0.0834889
Afg3l1	Q920A7	-0.436134	0.00514012	0.0406343
Afg3l2	Q8JZQ2	-0.0784609	0.15899	0.295365
Aftph	Q80WT5	0.207724	0.0824563	0.194415
Agap1	Q8BXK8	1.12752	0.101327	0.221755
Agap3	Q8VHH5	0.116018	0.299796	0.446747
Agfg1	Q8K2K6	0.0457424	0.219511	0.363643
Agfg2	Q80WC7	0.114133	0.331657	0.477912
Agk	Q9ESW4	-0.0219311	0.634222	0.743852
Ago2	Q8CJG0	0.0705084	0.146512	0.280286
Ago3	Q8CJF9	-0.204888	0.289114	0.436068
Agpat1	O35083	0.0362402	0.665193	0.769389
Agpat2	Q8K3K7	-0.263018	0.192885	0.334273
Agpat3	Q9D517	-0.287948	0.232413	0.376743
Agpat4	Q8K4X7	0.224091	0.0601029	0.160389
Agps	Q8C0I1	-0.0648479	0.0890895	0.204943
Agrn	A2ASQ1	-0.541817	0.0219611	0.089966
Agtpbp1	Q641K1	0.133986	0.239772	0.384445
Ahctf1	Q8CJF7	0.053135	0.118638	0.24557
Ahcy	P50247	-0.0717304	0.0692666	0.175178
Ahcyl1	Q80SW1	-0.111203	0.121395	0.248957
Ahcyl2	Q68FL4	-0.0998253	0.322576	0.46946
Ahdc1	Q6PAL7	0.0792216	0.499551	0.631027
Ahsa1	Q8BK64	0.105023	0.0111585	0.0613451
Ahsa2	Q8N9S3	-0.0352007	0.592142	0.711995
Aida	Q8C4Q6	0.636788	0.000177875	0.0107644
Aifm1	Q9Z0X1	0.0200284	0.624436	0.735732
Aim2	Q91VJ1	0.0606807	0.575529	0.698636
Aimp1	P31230	-0.065067	0.0598905	0.160032
Aimp2	Q8R010	-0.0619662	0.179986	0.320296
Aip	O08915	0.0690533	0.123002	0.250936
Ajuba	Q91XC0	-0.0573621	0.156553	0.292477
Ak2	Q9WTP6	0.134776	0.0393632	0.124576
Ak3	Q9WTP7	-0.550857	0.066245	0.17005
Ak4	Q9WUR9	-0.299463	0.0193711	0.0832044
Ak6	Q8VCP8	-0.0322466	0.844911	0.899516
Akap1	O08715	-0.18407	0.0582609	0.157612
Akap10	O88845	-0.0372103	0.714244	0.805722
Akap12	Q9WTQ5	-0.770578	0.0186959	0.0814513
Akap13	E9Q394	-0.211079	0.00342068	0.0347484
Akap2	O54931	0.356534	0.00134464	0.0230212
Akap8	Q9DBR0	-0.285245	0.00949017	0.0561034
Akap8l	Q9R0L7	-0.504216	0.00776127	0.0500052
Akap9	Q70FJ1	-0.0201789	0.629091	0.739746
Akirin2	B1AXD8	0.304252	0.00145212	0.0240318
Akr1a1	Q9JII6	-0.100904	0.0699654	0.176201
Akr1b1	P45376	0.0746261	0.0661517	0.169936
Akr1b8	P45377	0.0898354	0.433779	0.575008
Akr1e2	Q9DCT1	-0.206096	0.056789	0.154888
Akr7a2	Q8CG76	-0.224139	0.0126953	0.0650594
Akt1	P31750	0.445913	0.000129546	0.0104284
Akt1s1	Q9D1F4	-0.0631817	0.550551	0.677467
Akt2	Q60823	0.302529	0.00196583	0.0266854
Akt3	Q9WUA6	0.0973484	0.518007	0.648572
Aktip	Q64362	0.0416114	0.661507	0.766372
Alad	P10518	-0.13583	0.139972	0.273176
Alcam	Q61490	-0.302202	0.0654987	0.168904
Aldh16a1	Q571I9	-0.00598827	0.895547	0.932416
Aldh18a1	Q9Z110	-0.137768	0.00145492	0.0240318
Aldh1l2	Q8K009	-0.427761	0.000441358	0.0144637
Aldh2	P47738	-0.000251648	0.99419	0.995661
Aldh3a1	P47739	-0.147026	0.160499	0.296977
Aldh3a2	P47740	0.231428	0.0287665	0.103685
Aldh7a1	Q9DBF1	0.0177542	0.741145	0.82504
Aldh9a1	Q9JLJ2	0.213244	0.00339609	0.0346719
Aldoa	P05064	-0.0566272	0.253077	0.398992
Aldob	Q91Y97	0.36496	0.10549	0.227682
Aldoc	P05063	-0.183484	0.469841	0.60543
Alg10b	Q3UGP8	0.0192265	0.832534	0.890285
Alg11	Q3TZM9	-0.1367	0.271572	0.418833
Alg2	Q9DBE8	0.107029	0.519027	0.64945
Alg3	Q8K2A8	-0.465754	0.023091	0.0920471
Alg5	Q9DB25	-0.181317	0.112941	0.238771
Alg8	Q6P8H8	0.139478	0.198864	0.34095
Alg9	Q8VDI9	-0.954658	0.0143863	0.0704662
Alkbh2	Q6P6J4	0.0429558	0.659251	0.764918
Alkbh3	Q8K1E6	-0.211321	0.129956	0.260636
Alkbh4	Q9D8F1	-0.318051	0.0818153	0.193882
Alkbh5	Q3TSG4	0.173906	0.0139012	0.0689968
Alpk1	Q9CXB8	-1.08316	0.0207711	0.0872501
Alyref	O08583	-0.0779936	0.133165	0.264983
Ambra1	A2AH22	-0.0481463	0.145001	0.278443
Amdhd2	Q8JZV7	-0.551924	0.138645	0.271665
Amfr	Q9R049	-0.0383929	0.288165	0.434948
Ammecr1	Q9JHT5	0.102692	0.561219	0.686874
Ammecr1l	Q8JZZ6	-0.0159293	0.897278	0.933606
Amot	Q8VHG2	-0.109633	0.0162833	0.0751301
Amotl1	Q9D4H4	-0.00772227	0.953692	0.969276
Amotl2	Q8K371	-0.323538	0.000543803	0.0156343
Ampd2	Q9DBT5	0.125712	0.118332	0.24557
Anapc1	P53995	0.407553	4.92207e-05	0.00726185
Anapc10	Q8K2H6	0.0663641	0.665414	0.769389
Anapc13	Q8R034	0.0057659	0.950765	0.967916
Anapc15	P60007	0.736194	0.0415009	0.128567
Anapc16	Q9CPV2	1.46317	0.00752957	0.0492613
Anapc2	Q8BZQ7	0.0146909	0.77671	0.852021
Anapc4	Q91W96	0.0155049	0.712596	0.804757
Anapc5	Q8BTZ4	0.293842	0.00167806	0.0250796
Anapc7	Q9WVM3	0.493559	0.000178377	0.0107644
Angptl2	Q9R045	-0.0474151	0.633384	0.743114
Angptl4	Q9Z1P8	2.9216	0.000333917	0.0132157
Ank3	G5E8K5	0.0140647	0.806216	0.870947
Ankfy1	Q810B6	-0.0469476	0.335793	0.482474
Ankh	Q9JHZ2	0.12901	0.0305025	0.107031
Ankle2	Q6P1H6	-0.0117823	0.692518	0.789101
Ankrd10	Q99LW0	-0.287749	0.0227628	0.0916188
Ankrd11	E9Q4F7	0.0636353	0.180773	0.321415
Ankrd17	Q99NH0	-0.377621	0.000209264	0.0112021
Ankrd27	Q3UMR0	0.208149	0.178811	0.318857
Ankrd28	Q505D1	-0.0535938	0.436725	0.577886
Ankrd52	Q8BTI7	0.207762	0.035252	0.117154
Anks1a	P59672	-0.130982	0.266837	0.413625
Ankzf1	Q80UU1	0.728524	0.0195347	0.0835645
Anln	Q8K298	0.0898055	0.00535553	0.0415649
Ano6	Q6P9J9	-0.018904	0.595556	0.71455
Anp32a	O35381	0.304744	0.012586	0.0649001
Anp32b	Q9EST5	0.031951	0.612956	0.727266
Anp32e	P97822	0.0584599	0.39329	0.536265
Antxr2	Q6DFX2	0.0175175	0.70448	0.798149
Anxa1	P10107	0.114295	0.00462679	0.0383137
Anxa11	P97384	-0.0209016	0.540454	0.66749
Anxa2	P07356	0.058161	0.12868	0.258847
Anxa3	O35639	-0.041399	0.450014	0.588718
Anxa4	P97429	0.0342702	0.385978	0.530209
Anxa5	P48036	0.22367	0.00322168	0.0341836
Anxa6	P14824	0.0171304	0.638571	0.74776
Anxa7	Q07076	0.164075	0.00208102	0.0274158
Ap1b1	O35643	-0.120619	0.0156037	0.0734966
Ap1g1	P22892	-0.0968845	0.0286285	0.103371
Ap1g2	O88512	-0.133292	0.199653	0.341833
Ap1m1	P35585	0.0385838	0.35171	0.498362
Ap1s1	P61967	-0.0384907	0.596096	0.714775
Ap1s2	Q9DB50	-0.015706	0.899811	0.935139
Ap2a1	P17426	-0.172573	0.0130849	0.0660751
Ap2a2	P17427	0.0283406	0.39373	0.536539
Ap2b1	Q9DBG3	-0.149406	0.00731728	0.0486079
Ap2m1	P84091	0.102717	0.0229904	0.0919309
Ap2s1	P62743	-0.137517	0.217368	0.362132
Ap3b1	Q9Z1T1	-0.123848	0.141466	0.274013
Ap3d1	O54774	-0.0225843	0.653286	0.760753
Ap3m1	Q9JKC8	-0.106961	0.390509	0.533427
Ap3s1	Q9DCR2	0.143995	0.171995	0.309968
Ap3s2	Q8BSZ2	0.405957	0.0456473	0.135519
Ap4b1	Q9WV76	0.0540324	0.482892	0.6169
Ap4e1	Q80V94	0.129263	0.293753	0.440991
Ap4m1	Q9JKC7	0.397314	0.0809803	0.192352
Ap4s1	Q9WVL1	0.5571	0.00234653	0.0291161
Apaf1	O88879	0.330128	0.00351421	0.0350558
Apbb2	Q9DBR4	0.0440773	0.290517	0.437751
Apc	Q61315	-0.210998	0.0600201	0.160238
Apeh	Q8R146	0.306131	0.00383925	0.0360552
Apex1	P28352	0.0461346	0.172684	0.310572
Apex2	Q68G58	0.262846	0.0262016	0.098458
Aph1a	Q8BVF7	0.230991	0.241748	0.386632
Api5	O35841	-0.0610541	0.133488	0.265125
Aplf	Q9D842	0.271762	0.0798135	0.190797
Aplp2	Q06335	-0.0961733	0.0433402	0.131216
Apmap	Q9D7N9	-0.170328	0.0205547	0.0865199
Apobec3	Q99J72	-0.163341	0.0314992	0.109245
Apobr	Q8VBT6	-0.0439673	0.424621	0.56582
Apoo	Q9DCZ4	-0.0382437	0.657898	0.764225
Apool	Q78IK4	0.0593007	0.415864	0.558425
App	P12023	-0.0237007	0.775148	0.850806
Appbp2	Q9DAX9	-0.0233807	0.550269	0.67728
Appl1	Q8K3H0	0.00682994	0.857726	0.906672
Appl2	Q8K3G9	0.0476476	0.623725	0.735178
Aprt	P08030	-0.00284488	0.959536	0.972136
Aptx	Q7TQC5	-0.0648549	0.413457	0.556173
Aqr	Q8CFQ3	-0.120618	0.0301274	0.106428
Araf	P04627	-0.0016918	0.984283	0.9885
Arap1	Q4LDD4	0.181224	0.173918	0.312324
Arcn1	Q5XJY5	0.0190802	0.4283	0.569229
Arf1	P84078	-0.122163	0.327472	0.473982
Arf2	Q8BSL7	-0.112308	0.30555	0.452437
Arf4	P61750	-0.0249165	0.794114	0.862921
Arf5	P84084	-0.129067	0.322768	0.469515
Arf6	P62331	0.406116	0.000599006	0.0161372
Arfgap2	Q99K28	-0.200913	0.0115745	0.0625967
Arfgap3	Q9D8S3	-0.182169	0.0631537	0.164567
Arfgef1	G3X9K3	0.0185352	0.878108	0.920548
Arfgef2	A2A5R2	0.0584763	0.73335	0.819991
Arfip2	Q8K221	0.00853743	0.904707	0.938401
Arfrp1	Q8BXL7	0.170451	0.145677	0.279193
Arglu1	Q3UL36	-0.407689	0.0042965	0.0373569
Arhgap1	Q5FWK3	0.106536	0.0881593	0.203655
Arhgap10	Q6Y5D8	0.901428	0.000418431	0.0141933
Arhgap11a	Q80Y19	0.053562	0.298965	0.446069
Arhgap17	Q3UIA2	-0.146438	0.127694	0.257542
Arhgap18	Q8K0Q5	-0.0524941	0.353383	0.499389
Arhgap19	Q8BRH3	-0.0749057	0.450825	0.589146
Arhgap21	Q6DFV3	0.0188204	0.783458	0.85592
Arhgap22	Q8BL80	0.0805897	0.282728	0.429626
Arhgap23	Q69ZH9	0.296922	0.0430579	0.130696
Arhgap31	A6X8Z5	0.92273	0.00038861	0.0138825
Arhgap35	Q91YM2	0.0238092	0.798338	0.865659
Arhgap42	B2RQE8	0.618924	0.00909126	0.0547542
Arhgap5	P97393	0.0492521	0.353017	0.499104
Arhgap6	O54834	-0.084977	0.552107	0.678447
Arhgdia	Q99PT1	0.090449	0.0469476	0.137901
Arhgdib	Q61599	-0.043623	0.68266	0.782549
Arhgef1	Q61210	0.0760036	0.0520649	0.147598
Arhgef12	Q8R4H2	0.168222	0.00673374	0.0466919
Arhgef17	Q80U35	0.427467	0.00656018	0.0461713
Arhgef2	Q60875	-0.0844854	0.037846	0.122242
Arhgef39	Q66JY6	0.200487	0.0701871	0.176263
Arhgef40	Q3UPH7	0.025357	0.59486	0.714418
Arhgef5	E9Q7D5	0.445169	0.223905	0.367984
Arhgef7	Q9ES28	0.161768	0.00767726	0.0497528
Arid1a	A2BH40	0.0613113	0.154189	0.289931
Arid1b	E9Q4N7	-0.238467	0.00809264	0.0509656
Arid2	E9Q7E2	-0.157732	0.0147569	0.0712909
Arid3a	Q62431	-0.355835	0.379511	0.524636
Arid4a	F8VPQ2	0.128587	0.0237001	0.0935569
Arid4b	A2CG63	-0.168743	0.0358561	0.118214
Arid5a	Q3U108	-0.204821	0.0132289	0.066631
Arid5b	Q8BM75	0.156484	0.00504077	0.0400045
Arih1	Q9Z1K5	0.069106	0.331767	0.477912
Arih2	Q9Z1K6	-0.104954	0.140325	0.273341
Arl1	P61211	0.190824	0.0389313	0.12378
Arl13b	Q640N2	0.021198	0.932746	0.955959
Arl14ep	Q8BIX3	-0.270381	0.00538407	0.0415649
Arl15	Q8BGR6	-0.210595	0.313991	0.46193
Arl2	Q9D0J4	-0.0170695	0.854518	0.905002
Arl2bp	Q9D385	-0.039883	0.775353	0.850878
Arl3	Q9WUL7	0.330922	0.00438081	0.0377133
Arl5b	Q9D4P0	0.717369	0.000610152	0.016169
Arl6	O88848	0.12102	0.0567965	0.154888
Arl6ip1	Q9JKW0	-0.14119	0.137144	0.26973
Arl6ip4	Q9JM93	-0.305185	0.16807	0.305878
Arl6ip5	Q8R5J9	0.168449	0.102069	0.222899
Arl6ip6	Q8BH07	0.634987	0.0213407	0.0888467
Arl8a	Q8VEH3	0.580341	0.00222815	0.0284708
Arl8b	Q9CQW2	0.241211	0.0420229	0.129358
Armc1	Q9D7A8	0.0174237	0.689289	0.786744
Armc10	Q9D0L7	-0.0132946	0.917405	0.945482
Armc5	Q5EBP3	0.00839813	0.875238	0.918645
Armc6	Q8BNU0	0.199027	0.0441475	0.132616
Armc8	Q9DBR3	-0.012165	0.898906	0.934476
Armh3	Q6PD19	0.224138	0.420007	0.56251
Arnt	P53762	-0.106263	0.0492925	0.142471
Arpc1a	Q9R0Q6	0.257973	0.0457861	0.135724
Arpc1b	Q9WV32	0.0327279	0.277761	0.4243
Arpc2	Q9CVB6	0.0848818	0.160248	0.296692
Arpc3	Q9JM76	0.0826213	0.0568853	0.155061
Arpc4	P59999	0.143171	0.0268899	0.0995106
Arpc5	Q9CPW4	0.0259161	0.733712	0.820094
Arpc5l	Q9D898	0.0514095	0.543788	0.67078
Arpin	Q9D0A3	-0.11935	0.252053	0.397762
Arpp19	P56212	-0.083489	0.132393	0.263679
Arrb2	Q91YI4	-0.153077	0.0159067	0.0740651
Arsb	P50429	-0.00202029	0.98744	0.990854
Arv1	Q9D0U9	0.119349	0.586415	0.707275
Asah1	Q9WV54	-0.112197	0.0130488	0.0659471
Asap2	Q7SIG6	-0.054321	0.610283	0.7248
Asb3	Q9WV72	-0.0104788	0.911463	0.942227
Asb6	Q91ZU1	-0.238124	0.00385115	0.0360564
Asb8	Q91ZT9	0.107303	0.281583	0.428526
Ascc1	Q9D8Z1	-0.253983	0.0145919	0.0710364
Ascc2	Q91WR3	-0.123013	0.0183916	0.0805874
Ascc3	E9PZJ8	0.0922371	0.213121	0.35757
Asf1a	Q9CQE6	-0.0698374	0.487541	0.621016
Asf1b	Q9DAP7	-0.0578249	0.683502	0.782924
Ash1l	Q99MY8	0.0617795	0.713847	0.805722
Ash2l	Q91X20	-0.227201	0.0100218	0.05768
Asl	Q91YI0	-0.107366	0.0729799	0.180671
Asns	Q61024	0.176137	0.0011951	0.0216147
Asph	Q8BSY0	0.119376	0.214651	0.359423
Aspm	Q8CJ27	0.0646525	0.159945	0.296311
Aspscr1	Q8VBT9	-0.0269332	0.397365	0.540732
Asxl1	P59598	-0.141246	0.0849682	0.198194
Atad1	Q9D5T0	-0.182107	0.0166857	0.0764659
Atad2	Q8CDM1	-0.0419198	0.267134	0.413874
Atad3	Q925I1	-0.100817	0.0575823	0.156262
Atad5	Q4QY64	0.085555	0.365739	0.511631
Ate1	Q9Z2A5	-0.0985609	0.155527	0.291403
Atf1	P81269	-0.0110632	0.950295	0.967668
Atf2	P16951	0.803783	0.00157509	0.0246783
Atf3	Q60765	-0.763784	0.00168127	0.0250796
Atf4	Q06507	-0.986474	0.00274225	0.0312997
Atf6	F6VAN0	-0.265471	0.000365214	0.0136258
Atf6b	O35451	0.116961	0.0771501	0.186377
Atf7	Q8R0S1	-0.112423	0.213389	0.357792
Atf7ip	Q7TT18	-0.0472134	0.371608	0.517958
Atg101	Q9D8Z6	0.0785242	0.440644	0.580824
Atg13	Q91YI1	-0.0570517	0.635904	0.745209
Atg14	Q8CDJ3	0.151729	0.534855	0.662587
Atg16l1	Q8C0J2	-0.215472	0.0739884	0.181972
Atg2b	Q80XK6	-0.0347825	0.342975	0.489386
Atg3	Q9CPX6	-0.0573435	0.378515	0.523577
Atg4b	Q8BGE6	-0.00233714	0.96466	0.975706
Atg7	Q9D906	-0.361078	0.00115237	0.0214661
Atic	Q9CWJ9	-0.0251963	0.386688	0.531064
Atl2	Q6PA06	0.115564	0.0258475	0.098095
Atl3	Q91YH5	0.0564733	0.510179	0.641143
Atm	Q62388	0.754063	0.059109	0.1592
Atn1	O35126	0.00517107	0.901127	0.936146
Atox1	O08997	-0.0370022	0.540315	0.667454
Atp11a	P98197	0.562352	0.0587897	0.15869
Atp11c	Q9QZW0	-0.185725	0.120233	0.247288
Atp13a1	Q9EPE9	-0.530835	0.000874146	0.0189056
Atp1a1	Q8VDN2	-0.035396	0.303997	0.451147
Atp1b1	P14094	-0.158076	0.197382	0.339388
Atp1b3	P97370	0.33031	0.0640885	0.166433
Atp2a2	O55143	0.0728996	0.0470164	0.138037
Atp2b1	G5E829	0.26923	0.0142472	0.0701428
Atp2c1	Q80XR2	0.309568	0.0519579	0.147363
Atp5f1a	Q03265	-0.0250289	0.317965	0.465193
Atp5f1b	P56480	-0.154807	0.00452141	0.038034
Atp5f1c	Q91VR2	-0.107114	0.0355328	0.1177
Atp5f1d	Q9D3D9	0.0522435	0.461743	0.59841
Atp5f1e	P56382	-0.309251	0.299866	0.446747
Atp5if1	O35143	-0.183374	0.0881896	0.203655
Atp5mc1	Q9CR84	-0.467524	0.0573985	0.155902
Atp5md	Q78IK2	-0.003849	0.969052	0.978273
Atp5me	Q06185	0.0809332	0.26995	0.41686
Atp5mf	P56135	-0.521655	0.00254915	0.0302867
Atp5mg	Q9CPQ8	-0.0285148	0.743833	0.826707
Atp5mpl	P56379	0.33508	0.0435238	0.131456
Atp5pb	Q9CQQ7	-0.100175	0.16135	0.298161
Atp5pd	Q9DCX2	-0.327084	0.014587	0.0710364
Atp5pf	P97450	-0.198763	0.0386191	0.123223
Atp5po	Q9DB20	-0.0335796	0.532264	0.660184
Atp6ap1	Q9R1Q9	0.112232	0.107063	0.230175
Atp6ap2	Q9CYN9	0.089915	0.0428173	0.13029
Atp6v0a1	Q9Z1G4	0.224165	0.251284	0.396837
Atp6v0a2	P15920	-0.547946	0.00562183	0.0426713
Atp6v0c	P63082	-0.212574	0.0870734	0.201945
Atp6v0d1	P51863	0.0555494	0.753473	0.833924
Atp6v1a	P50516	0.240272	0.00228956	0.0287729
Atp6v1b2	P62814	0.526656	3.01491e-05	0.00656282
Atp6v1c1	Q9Z1G3	0.144134	0.0268593	0.0994869
Atp6v1d	P57746	-0.125779	0.289799	0.436776
Atp6v1e1	P50518	-0.0765616	0.44487	0.583868
Atp6v1f	Q9D1K2	0.062503	0.572914	0.696459
Atp6v1g1	Q9CR51	0.0702634	0.444832	0.583868
Atp6v1h	Q8BVE3	0.154878	0.012111	0.0635799
Atp7a	Q64430	0.179455	0.128471	0.258597
Atrx	Q61687	-0.0171414	0.475219	0.610294
Atxn10	P28658	-0.0257923	0.315338	0.462683
Atxn2	O70305	0.267891	0.000873185	0.0189056
Atxn2l	Q7TQH0	-0.150562	0.00163419	0.0250746
Aunip	E9Q6Z5	-0.328653	0.00402655	0.0365743
Aup1	P70295	-0.219754	0.199582	0.341833
Aurka	P97477	0.0871624	0.029503	0.10527
Aurkaip1	Q9DCJ7	-0.280141	0.0789642	0.18941
Aurkb	O70126	0.139786	0.0110274	0.0608254
Aven	Q9D9K3	-0.110724	0.175726	0.315015
Axin1	O35625	-0.129349	0.804099	0.869394
Axl	Q00993	-0.0687837	0.22399	0.367984
Azin1	O35484	-0.184878	0.12047	0.247561
B2m	P01887	-0.183323	0.103506	0.224668
B3GNT2	Q9Z222	0.350273	0.0180697	0.0800397
B4galt1	P15535	0.448722	0.00155641	0.0245759
B4galt5	Q9JMK0	0.515529	0.0154527	0.0730113
B4galt6	Q9WVK5	0.252717	0.0540961	0.15096
B4galt7	Q8R087	-0.193142	0.191879	0.333329
B4gat1	Q8BWP8	0.0210894	0.925089	0.950669
Babam1	Q3UI43	-0.258307	0.0617486	0.162855
Babam2	Q8K3W0	0.074355	0.344753	0.490836
Bace1	P56818	-0.174656	0.550644	0.677467
Bach1	P97302	0.835539	0.0159661	0.0742851
Bag1	Q60739	0.356627	0.00677607	0.0467364
Bag2	Q91YN9	-0.122323	0.0690926	0.174811
Bag3	Q9JLV1	-0.138371	0.00264168	0.0305616
Bag4	Q8CI61	-0.413858	0.0380766	0.122628
Bag5	Q8CI32	0.0900219	0.353666	0.499617
Bag6	Q9Z1R2	0.00946913	0.683084	0.782888
Bahcc1	Q3UHR0	0.408703	0.227169	0.3713
Bahd1	Q497V6	0.0271859	0.781032	0.854001
Baiap2	Q8BKX1	0.0407822	0.321078	0.468287
Baiap2l1	Q9DBJ3	0.0659644	0.0882113	0.203655
Bak1	O08734	-0.10967	0.17918	0.319234
Banf1	O54962	0.000685503	0.990605	0.992885
Banp	Q8VBU8	0.0478142	0.602945	0.719449
Bap1	Q99PU7	0.496158	0.0106888	0.0597144
Bap18	Q9DCT6	-0.152151	0.142984	0.275922
Basp1	Q91XV3	-0.125903	0.238111	0.382724
Bax	Q07813	0.264109	0.0046212	0.0383137
Baz1a	O88379	-0.204473	0.00120998	0.0217189
Baz1b	Q9Z277	-0.0125947	0.735482	0.821169
Baz2a	Q91YE5	1.17324	0.00130297	0.0224339
Bbc3	Q99ML1	-0.0927295	0.365852	0.511672
Bbs1	Q3V3N7	0.0199842	0.91549	0.944626
Bbs9	Q811G0	0.513333	0.191077	0.332316
Bbx	Q8VBW5	0.23878	0.0247045	0.0960097
Bcap29	Q61334	-0.119686	0.119475	0.246596
Bcap31	Q61335	0.120297	0.16788	0.305806
Bcar1	Q61140	-0.146846	0.00409955	0.0367394
Bcas2	Q9D287	-0.18502	0.0217935	0.0896229
Bcas3	Q8CCN5	0.261023	0.122504	0.250278
Bcat1	P24288	-0.222369	0.00113094	0.0212749
Bcat2	O35855	-0.0564234	0.785052	0.856403
Bccip	Q9CWI3	-0.0750113	0.28429	0.431461
Bckdha	P50136	0.213394	0.00706702	0.0479999
Bckdk	O55028	0.687888	0.0013845	0.0233754
Bcl10	Q9Z0H7	0.100211	0.0584831	0.158143
Bcl2	P10417	0.126946	0.49152	0.624909
Bcl2l1	Q64373	0.171639	0.364773	0.510632
Bcl2l11	O54918	0.0540595	0.458391	0.595787
Bcl2l13	P59017	-0.103995	0.291639	0.43879
Bcl7c	O08664	0.19812	0.199408	0.341786
Bclaf1	Q8K019	-0.125901	0.00565281	0.0427467
Bclaf3	A2AG58	-0.0669782	0.444097	0.583521
Bcor	Q8CGN4	0.0148647	0.746651	0.82863
Bcorl1	A2AQH4	0.0456496	0.706279	0.799252
Bcr	Q6PAJ1	0.150411	0.500454	0.631195
Bcs1l	Q9CZP5	-0.143898	0.359771	0.505954
Bdh1	Q80XN0	0.154198	0.409145	0.551956
Bdnf	P21237	0.427277	0.033278	0.113381
Bdp1	Q571C7	-0.344108	0.0144054	0.0704662
Becn1	O88597	-0.14145	0.143081	0.275959
Bend3	Q6PAL0	-0.164428	0.0407892	0.127623
Bet1	O35623	0.480118	0.0373188	0.121216
Bet1l	O35153	-0.0710889	0.644974	0.753665
Bhlhe40	O35185	1.07519	0.00185171	0.0261453
Bicd2	Q921C5	-0.339851	0.00456411	0.038034
Bicdl1	A0JNT9	-0.4414	0.0199765	0.0850851
Bicra	F8VPZ9	-0.124754	0.226461	0.370445
Bid	P70444	-0.221162	0.568982	0.692758
Bin1	O08539	-0.0235528	0.475502	0.610529
Bin3	Q9JI08	-0.847402	0.26983	0.416779
Birc5	O70201	-0.367276	0.0410016	0.127831
Birc6	O88738	0.127975	0.00255552	0.0302955
Bles03	Q8VD62	-0.0235926	0.740044	0.824903
Blm	O88700	0.604396	0.00991035	0.0572999
Blmh	Q8R016	0.179289	0.0932214	0.210517
Bloc1s3	Q5U5M8	0.453843	0.195982	0.338005
Bloc1s4	Q8VED2	0.425289	0.0339997	0.114491
Bloc1s6	Q9R0C0	-0.111503	0.293488	0.440702
Blvra	Q9CY64	0.00850193	0.796094	0.864303
Blvrb	Q923D2	0.0031704	0.956669	0.970522
Blzf1	Q8R2X8	-0.110902	0.461153	0.597953
Bmi1	P25916	0.862101	0.074949	0.18309
Bmp1	P98063	-0.141719	0.206477	0.34919
Bmpr1a	P36895	0.538659	0.00331873	0.0345365
Bmpr2	O35607	0.483567	0.000131745	0.0104284
Bnc2	Q8BMQ3	-0.159257	0.106321	0.228901
Bnip1	Q6QD59	0.0178105	0.852101	0.904328
Bnip2	O54940	-0.121913	0.516462	0.647303
Bnip3	O55003	-0.235823	0.0716095	0.178584
Bnip3l	Q9Z2F7	-0.0252946	0.706042	0.799132
Bod1	Q5SQY2	0.149183	0.190095	0.33174
Bod1l	E9Q6J5	-0.143747	0.00465307	0.0383768
Bola1	Q9D8S9	-0.0995295	0.150097	0.284996
Bola2	Q8BGS2	-0.0888948	0.309691	0.457481
Bop1	P97452	-0.025916	0.362518	0.508058
Bora	Q8BS90	-0.0157842	0.897526	0.933606
Borcs5	Q9D920	-0.415481	0.0743245	0.182294
Bphl	Q8R164	-0.117599	0.853295	0.90465
Bpnt1	Q9Z0S1	-0.0418206	0.377395	0.52254
Bpnt2	Q80V26	0.395343	0.0951556	0.213331
Brap	Q99MP8	-0.0474565	0.644897	0.753665
Brat1	Q8C3R1	0.186503	0.0373797	0.121216
Brca1	P48754	-0.135673	0.462835	0.5993
Brcc3	P46737	-0.13034	0.180941	0.321539
Brd1	G5E8P1	0.233404	0.00799879	0.0508628
Brd2	Q7JJ13	0.0813651	0.0277649	0.101334
Brd3	Q8K2F0	-0.1707	0.277447	0.423926
Brd4	Q9ESU6	-0.0865978	0.205632	0.348437
Brd8	Q8R3B7	-0.0329336	0.485768	0.619146
Brd9	Q3UQU0	-0.182053	0.0495747	0.142962
Brf1	Q8CFK2	-0.021731	0.904928	0.938401
Brf2	Q3UAW9	-0.322845	0.0763819	0.184961
Bri3bp	Q8BXV2	-0.289978	0.0226984	0.0915379
Brip1	Q5SXJ3	-0.503769	0.011769	0.062923
Brix1	Q9DCA5	-0.275628	0.00116982	0.0214661
Brk1	Q91VR8	-0.111775	0.326877	0.473572
Brox	Q8K2Q7	0.0474124	0.388678	0.532085
Brpf1	B2RRD7	0.298088	0.227839	0.371902
Brsk2	Q69Z98	0.285387	0.378573	0.523577
Brwd1	Q921C3	0.181947	0.219287	0.363643
Bsg	P18572	-0.235462	0.00806149	0.0509656
Bst2	Q8R2Q8	-0.310474	0.00497577	0.0397996
Btbd10	Q80X66	0.216348	0.104005	0.225271
Btbd9	Q8C726	0.0959481	0.120135	0.247288
Btd	Q8CIF4	-0.381794	0.0700601	0.176201
Btf3	Q64152	-0.0939152	0.2657	0.412702
Btf3l4	Q9CQH7	0.0131079	0.854059	0.904673
Btg1	P62325	0.826083	0.000301187	0.0128059
Btg3	P50615	-0.354628	0.0108317	0.0601161
Bub1	O08901	0.131869	0.200418	0.342651
Bub1b	Q9Z1S0	0.0337102	0.134535	0.266317
Bub3	Q9WVA3	-0.0267478	0.484909	0.618439
Bud13	Q8R149	-0.455515	0.0034304	0.0347892
Bud23	Q9CY21	-0.0234043	0.769841	0.847101
Bud31	Q6PGH1	-0.0368307	0.374126	0.520535
Bysl	O54825	-0.212223	0.00248821	0.0299716
Bzw1	Q9CQC6	0.316068	0.00496768	0.0397996
Bzw2	Q91VK1	0.198902	0.000897657	0.0189973
C1d	O35473	0.121638	0.324396	0.471209
C1galt1	Q9JJ06	0.898294	0.0574827	0.156061
C1qbp	O35658	-0.00319524	0.973769	0.981268
C2cd2l	Q80X80	0.160035	0.464871	0.601258
C2cd5	Q7TPS5	-0.36558	0.186103	0.32711
Ca12	Q8CI85	-0.229264	0.532935	0.660613
Caap1	Q8VDY9	0.140956	0.451543	0.589831
Cab39	Q06138	0.275403	0.000787567	0.0184751
Cab39l	Q9DB16	0.289543	0.0191557	0.082745
Cachd1	Q6PDJ1	0.315511	0.42814	0.569229
Cactin	Q9CS00	-0.28364	0.00801233	0.0508628
Cacul1	Q8R0X2	0.0227556	0.800695	0.866827
Cacybp	Q9CXW3	0.201651	0.00336989	0.0345782
Cad	B2RQC6	0.205156	0.000246491	0.0117047
Cadm1	Q8R5M8	-0.279677	0.322359	0.46946
Calcoco1	Q8CGU1	-0.173624	0.0102762	0.0583179
Calr	P14211	-0.0695881	0.242621	0.387621
Calu	O35887	0.0241045	0.587307	0.708106
Camk1	Q91YS8	-0.0467557	0.740237	0.824967
Camk1d	Q8BW96	0.311911	0.18155	0.322144
Camk2d	Q6PHZ2	0.049293	0.497584	0.62941
Camk2g	Q923T9	-0.425348	0.00724508	0.0485987
Camlg	P49070	-0.0256023	0.853827	0.904673
Camsap2	Q8C1B1	0.331734	0.0593067	0.15924
Cand1	Q6ZQ38	-0.107013	0.00870088	0.0531674
Cand2	Q6ZQ73	-0.00562007	0.963065	0.974578
Cant1	Q8VCF1	-0.0576237	0.648941	0.757284
Canx	P35564	-0.240197	0.00153316	0.0244624
Cap1	P40124	0.129379	0.0124957	0.064598
Capg	P24452	0.026874	0.660035	0.765249
Capn1	O35350	0.301225	0.00135917	0.02314
Capn2	O08529	0.0914963	0.113721	0.239838
Capn7	Q9R1S8	0.929104	0.0608058	0.161647
Capns1	O88456	-0.101082	0.0978338	0.217187
Caprin1	Q60865	-0.221894	0.000772998	0.0184751
Caprin2	Q05A80	0.1276	0.60689	0.721795
Capza1	P47753	0.252175	0.00340711	0.0347177
Capza2	P47754	-0.118981	0.0738835	0.181874
Capzb	P47757	0.0993849	0.0171179	0.0776294
Card19	Q9D1I2	1.65957	0.00682593	0.0469571
Carhsp1	Q9CR86	-0.0841616	0.385101	0.529243
Carm1	Q9WVG6	0.0414236	0.264096	0.411573
Carmil1	Q6EDY6	0.522567	0.00117982	0.0214661
Carnmt1	Q80UY1	-0.123133	0.131641	0.262464
Cars1	Q9ER72	-0.0925191	0.0247453	0.0960097
Casc3	Q8K3W3	0.0353283	0.687981	0.786135
Cask	O70589	0.0964166	0.181042	0.321612
Casp2	P29594	0.0587362	0.863971	0.911305
Casp3	P70677	0.082368	0.355907	0.501928
Casp6	O08738	0.469543	0.00178746	0.025697
Casp8	O89110	0.459264	0.0298662	0.106019
Casp8ap2	Q9WUF3	-0.808651	0.0552389	0.15279
Cast	P51125	-0.0277008	0.478988	0.613448
Castor1	Q9CWQ8	-0.0693216	0.499645	0.631027
Cat	P24270	-0.0844589	0.0193579	0.0832044
Cav1	P49817	0.34106	0.00727466	0.0486079
Cav2	Q9WVC3	0.129209	0.585511	0.706868
Cavin1	O54724	-0.0349248	0.209162	0.352921
Cavin2	Q63918	0.0358817	0.246422	0.391743
Cavin3	Q91VJ2	-0.297458	0.0137365	0.0684077
Cavin4	A2AMM0	-1.28094	0.0260386	0.0982694
Cbfb	Q08024	0.101339	0.0415759	0.128567
Cbl	P22682	-0.0748004	0.169746	0.307978
Cblb	Q3TTA7	-0.064927	0.237669	0.382273
Cbll1	Q9JIY2	-0.00951648	0.893428	0.931004
Cbln4	Q8BME9	-1.31923	4.32345e-05	0.00684923
Cbr1	P48758	0.144697	0.22399	0.367984
Cbr4	Q91VT4	-0.0991737	0.335573	0.482301
Cbwd1	Q8VEH6	0.000556835	0.986987	0.990629
Cbx1	P83917	-0.0691768	0.514586	0.64535
Cbx2	P30658	0.0126427	0.945393	0.964219
Cbx3	P23198	-0.0106148	0.812116	0.875459
Cbx4	O55187	-0.500658	0.000154643	0.0107644
Cbx5	Q61686	0.00819355	0.894561	0.931707
Cbx6	Q9DBY5	0.125221	0.0997453	0.21973
Cbx8	Q9QXV1	-0.251339	0.0294404	0.10527
Cc2d1a	Q8K1A6	0.102789	0.53643	0.663541
Cc2d1b	Q8BRN9	0.233606	0.136655	0.269349
Cc2d2a	Q8CFW7	-0.588864	0.262664	0.409551
Ccar1	Q8CH18	0.101099	0.0526003	0.148701
Ccar2	Q8VDP4	0.100002	0.0770855	0.186295
Ccdc115	Q8VE99	0.117257	0.248506	0.393714
Ccdc117	Q6PB51	0.0118309	0.846348	0.900732
Ccdc124	Q9D8X2	0.00425745	0.908707	0.941133
Ccdc127	Q3TC33	-0.143933	0.625769	0.736875
Ccdc134	Q8C7V8	-0.574477	0.0309816	0.107905
Ccdc137	Q8R0K4	-0.314808	0.00105478	0.0206054
Ccdc15	Q8C9M2	-0.149358	0.563428	0.688471
Ccdc167	Q9D162	0.0808192	0.42123	0.563521
Ccdc186	Q8C9S4	-0.828427	0.0139525	0.0691613
Ccdc22	Q9JIG7	0.00648019	0.881415	0.922469
Ccdc25	Q78PG9	0.20724	0.287346	0.434545
Ccdc47	Q9D024	-0.105269	0.0423234	0.129648
Ccdc50	Q810U5	-0.86052	0.0998425	0.219748
Ccdc51	Q3URS9	0.0439427	0.713133	0.805214
Ccdc58	Q8R3Q6	-0.169059	0.0585551	0.158268
Ccdc59	Q8R2N0	-0.00161222	0.987053	0.990629
Ccdc6	D3YZP9	0.0260813	0.723495	0.812849
Ccdc85c	E9Q6B2	0.159109	0.275871	0.422683
Ccdc86	Q9JJ89	-0.358384	0.00059098	0.0160805
Ccdc88a	Q5SNZ0	0.00699581	0.945252	0.964219
Ccdc88c	Q6VGS5	0.152503	0.417008	0.559592
Ccdc9	Q8VC31	-0.0127373	0.76771	0.845145
Ccdc90b	Q8C3X2	0.0127269	0.89409	0.931376
Ccdc93	Q7TQK5	0.0382608	0.855689	0.905612
Ccdc97	Q9DBT3	-0.239507	0.327163	0.473693
Cchcr1	Q8K2I2	0.615844	0.138155	0.271281
Ccn1	P18406	-0.0530743	0.404652	0.547714
Ccn2	P29268	-0.415339	0.0156549	0.0736239
Ccna2	P51943	0.263678	0.030252	0.106766
Ccnb1	P24860	0.335764	8.93584e-05	0.00907732
Ccnb2	P30276	0.187301	0.00974509	0.0570535
Ccnc	Q62447	-0.31698	0.0530341	0.149269
Ccnd1	P25322	0.0407831	0.590163	0.710598
Ccnd2	P30280	-0.356413	0.0018685	0.0261738
Ccnd3	P30282	-0.150799	0.140823	0.273535
Ccndbp1	Q3TVC7	-0.347451	0.438488	0.578982
Ccne2	Q9Z238	-0.076925	0.232686	0.376986
Ccnf	P51944	0.0827329	0.544569	0.671213
Ccnh	Q61458	-0.110075	0.0746531	0.182589
Ccnk	O88874	-0.188253	0.017855	0.079428
Ccnl1	Q52KE7	-0.271987	0.0259752	0.0982395
Ccnl2	Q9JJA7	-0.0999436	0.554992	0.681304
Ccnt1	Q9QWV9	-0.0598838	0.163404	0.300528
Ccnt2	Q7TQK0	0.187387	0.0837226	0.196416
Ccny	Q8BGU5	0.408475	0.00991964	0.0572999
Ccp110	Q7TSH4	0.492969	0.0446217	0.133646
Cct2	P80314	-0.191046	0.0038025	0.0359466
Cct3	P80318	0.0852291	0.0140873	0.0695239
Cct4	P80315	-0.120648	0.00235031	0.0291161
Cct5	P80316	-0.0117402	0.636319	0.745409
Cct6a	P80317	-0.0985977	0.0807059	0.192262
Cct6b	Q61390	0.210242	0.0809027	0.192352
Cct7	P80313	-0.0538952	0.0643538	0.166909
Cct8	P42932	-0.0159481	0.591862	0.711934
Ccz1	Q8C1Y8	0.0628716	0.298041	0.444799
Cd109	Q8R422	-0.157878	0.00379286	0.0359466
Cd151	O35566	0.146074	0.0738209	0.181802
Cd2ap	Q9JLQ0	0.18828	0.00544684	0.0417652
Cd2bp2	Q9CWK3	-0.184816	0.0902429	0.206842
Cd34	Q64314	-0.626261	0.117405	0.244394
Cd44	P15379	-0.0761326	0.0923285	0.20942
Cd47	Q61735	-0.361148	0.0136423	0.0680998
Cd63	P41731	0.0353349	0.701943	0.797008
Cd81	P35762	0.159421	0.191102	0.332316
Cd9	P40240	0.0740584	0.374429	0.52068
Cd99	Q8VCN6	-0.300395	0.0384339	0.123033
Cdan1	Q8CC12	0.503885	0.00477067	0.0389254
Cdc123	Q8CII2	0.169338	0.0242296	0.0949096
Cdc16	Q8R349	-0.00268828	0.956646	0.970522
Cdc20	Q9JJ66	-0.0427386	0.194756	0.336557
Cdc23	Q8BGZ4	0.130093	0.118472	0.24557
Cdc25c	P48967	-0.214913	0.0439739	0.132226
Cdc26	Q99JP4	0.216262	0.135013	0.266856
Cdc27	A2A6Q5	-0.176759	0.00410062	0.0367394
Cdc34	Q8CFI2	0.381582	0.0304776	0.107012
Cdc37	Q61081	0.0469129	0.305602	0.452437
Cdc40	Q9DC48	-0.11215	0.0315099	0.109245
Cdc42	P60766	0.103039	0.20444	0.346995
Cdc42bpa	Q3UU96	-0.37065	0.227989	0.372046
Cdc42bpb	Q7TT50	0.300197	0.205854	0.348522
Cdc42ep1	Q91W92	0.207374	0.0117962	0.0629376
Cdc42ep2	Q8JZX9	0.18757	0.401117	0.544016
Cdc42ep4	Q9JM96	0.339352	0.00232326	0.0290169
Cdc45	Q9Z1X9	0.090865	0.152392	0.28821
Cdc5l	Q6A068	-0.145776	0.00435314	0.0375813
Cdc6	O89033	0.315214	0.0354968	0.117647
Cdc7	Q9Z0H0	-0.122857	0.501802	0.632441
Cdc73	Q8JZM7	-0.0768897	0.0258151	0.0980329
Cdca2	Q14B71	-0.17764	0.00745748	0.0489799
Cdca3	Q99M54	0.115738	0.0842756	0.197107
Cdca4	Q9CWM2	0.404386	0.00261897	0.030434
Cdca5	Q9CPY3	0.35358	0.00239663	0.0293322
Cdca7	Q9D0M2	-0.230402	0.0385381	0.123173
Cdca7l	Q922M5	-0.634884	0.00593962	0.0436178
Cdca8	Q8BHX3	-0.147781	0.00538663	0.0415649
Cdh13	Q9WTR5	-0.0921002	0.329141	0.475382
Cdh2	P15116	-0.0393852	0.273379	0.420819
Cdip1	Q9DB75	0.140096	0.448391	0.586846
Cdipt	Q8VDP6	0.099674	0.127179	0.256844
Cdk1	P11440	0.160043	0.00389165	0.0362686
Cdk11b	P24788	-0.0686514	0.280744	0.42757
Cdk12	Q14AX6	0.14507	0.0231476	0.0920916
Cdk13	Q69ZA1	-0.0204287	0.809569	0.873641
Cdk14	O35495	-0.081167	0.673351	0.775232
Cdk16	Q04735	0.0177198	0.944883	0.964021
Cdk17	Q8K0D0	0.364942	0.00690437	0.0474307
Cdk18	Q04899	0.212088	0.0694482	0.175294
Cdk2	P97377	0.263329	0.00033764	0.0132769
Cdk2ap1	O35207	-0.129846	0.190878	0.33221
Cdk4	P30285	0.0736193	0.0318555	0.110107
Cdk5	P49615	-0.463606	0.00579835	0.0432362
Cdk5rap2	Q8K389	-0.226169	0.0913994	0.208254
Cdk5rap3	Q99LM2	0.134427	0.0552751	0.15279
Cdk6	Q64261	0.0922277	0.198336	0.340237
Cdk7	Q03147	-0.0269367	0.58188	0.703682
Cdk8	Q8R3L8	0.251838	0.2082	0.35142
Cdk9	Q99J95	0.0728629	0.116573	0.243325
Cdkal1	Q91WE6	-0.376655	0.0477733	0.139922
Cdkn1b	P46414	0.0975743	0.494692	0.627764
Cdkn2a	Q64364	0.0415875	0.658843	0.764652
Cdkn2aip	Q8BI72	0.429791	0.00109456	0.0209134
Cdkn2aipnl	Q9D211	0.467753	0.0883131	0.203812
Cdkn2b	P55271	0.396527	0.000944936	0.0195233
Cdkn2d	Q60773	1.09327	0.17144	0.309766
Cdr2	P97817	0.339087	0.317429	0.464521
Cdr2l	A2A6T1	0.451794	0.264405	0.411829
Cds2	Q99L43	-0.152917	0.0697283	0.175835
Cdt1	Q8R4E9	-0.0337484	0.678191	0.778642
Cdv3	Q4VAA2	-0.0492099	0.187525	0.328923
Cebpb	P28033	0.108306	0.085534	0.199302
Cebpz	P53569	-0.224941	0.00368917	0.035658
Cebpzos	Q8BTE5	-0.058482	0.527452	0.656263
Celf1	P28659	0.170795	0.0735657	0.181605
Cenpa	O35216	-0.489016	0.00428275	0.0373438
Cenpb	P27790	-0.404476	0.0918326	0.208958
Cenpc	P49452	0.240374	0.00364973	0.0355922
Cenpe	Q6RT24	-0.0291727	0.329789	0.475867
Cenph	Q9QYM8	0.0993758	0.157359	0.293394
Cenpi	Q8K1K4	0.0437875	0.668783	0.771575
Cenpk	Q9ESN5	0.0545535	0.910666	0.942072
Cenpl	Q3U3S3	0.596629	0.00100278	0.020012
Cenpq	Q9CPQ5	0.196829	0.0519362	0.147363
Cenpu	Q8C4M7	-0.0806167	0.602616	0.719338
Cenpv	Q9CXS4	-0.24973	0.00702992	0.0479222
Cep104	Q80V31	0.225476	0.422726	0.564406
Cep120	Q7TSG1	0.0510034	0.767771	0.845145
Cep131	Q62036	-0.250063	0.0375151	0.121479
Cep162	Q6ZQ06	0.0166941	0.918453	0.946194
Cep170	Q6A065	0.170173	0.0106145	0.0595173
Cep250	Q60952	-0.0784337	0.434747	0.576165
Cep350	E9Q309	-0.417663	0.138663	0.271665
Cep44	Q5HZK1	-0.672852	0.0273694	0.100393
Cep55	Q8BT07	0.0302333	0.474656	0.609829
Cep57	Q8CEE0	-0.11087	0.0887442	0.204319
Cep63	Q3UPP8	0.407584	0.0204601	0.0863833
Cep76	Q0VEJ0	0.198962	0.0657748	0.169285
Cep78	Q6IRU7	0.217764	0.0554932	0.152975
Cep83	Q9D5R3	-0.512125	0.0492006	0.142404
Cep85	Q8BMK0	-0.0539148	0.388712	0.532085
Cep89	Q9CZX2	-0.47464	0.0675156	0.172521
Cept1	Q8BGS7	-0.0838606	0.646928	0.755519
Cers2	Q924Z4	-0.210007	0.00991539	0.0572999
Cers5	Q9D6K9	-0.121547	0.153322	0.289317
Cers6	Q8C172	0.0685097	0.667214	0.770933
Cert1	Q9EQG9	0.0299596	0.569377	0.692962
Cetn2	Q9R1K9	0.0131328	0.917258	0.945482
Cetn3	O35648	-0.179936	0.351838	0.498362
Cfap157	Q0VFX2	-0.0583822	0.606091	0.721227
Cfap20	Q8BTU1	0.282699	0.0114505	0.0623134
Cfap206	Q6PE87	0.467007	0.119126	0.24621
Cfap298	Q8BL95	-0.0114063	0.911029	0.942218
Cfap36	Q8C6E0	-0.112104	0.184321	0.325163
Cfap97	Q6ZPR1	0.220298	0.436382	0.577823
Cfdp1	O88271	0.177481	0.0224806	0.0908616
Cfl1	P18760	0.136743	0.0567495	0.154888
Cfl2	P45591	-0.297435	0.00963539	0.0566077
Cggbp1	Q8BHG9	0.307839	0.00045339	0.0144637
Cgnl1	Q6AW69	-0.31772	0.0120787	0.0634653
Chaf1a	Q9QWF0	-0.174557	0.0158129	0.0738057
Chaf1b	Q9D0N7	-0.00696574	0.877531	0.920419
Champ1	Q8K327	-0.0563561	0.131587	0.262464
Chchd1	Q9CQA6	0.212771	0.677359	0.778229
Chchd2	Q9D1L0	-0.0121025	0.872586	0.916968
Chchd3	Q9CRB9	-0.0186111	0.871673	0.916324
Chchd6	Q91VN4	-0.0190794	0.8408	0.896333
Chd1	P40201	-0.130852	0.0198391	0.0846182
Chd1l	Q9CXF7	-0.0687737	0.444116	0.583521
Chd2	E9PZM4	-0.0267559	0.450397	0.588848
Chd4	Q6PDQ2	-0.0727192	0.0241809	0.0948407
Chd6	A3KFM7	-0.157454	0.257462	0.403902
Chd7	A2AJK6	-0.164886	0.302	0.449058
Chd8	Q09XV5	-0.0373961	0.477648	0.61251
Chek1	O35280	-0.113501	0.00977967	0.0571409
Cherp	Q8CGZ0	-0.222239	0.00137864	0.0233585
Chic2	Q9D9G3	-0.00630056	0.949619	0.96762
Chka	O54804	0.0553626	0.147292	0.28116
Chkb	O55229	0.577684	0.0537716	0.150476
Chm	Q9QXG2	-0.0945729	0.414823	0.557411
Chmp1a	Q921W0	-0.286435	0.0842661	0.197107
Chmp1b1	Q99LU0	0.611065	0.00193268	0.0263527
Chmp1b2	Q9CQD4	0.482058	0.0590293	0.159104
Chmp2a	Q9DB34	-0.0609191	0.319201	0.46649
Chmp2b	Q8BJF9	-0.0820251	0.385414	0.529553
Chmp3	Q9CQ10	0.245062	0.0057525	0.0431446
Chmp4b	Q9D8B3	0.113356	0.0380042	0.122559
Chmp5	Q9D7S9	-0.102254	0.261363	0.408288
Chmp6	P0C0A3	-0.149149	0.446452	0.58544
Chmp7	Q8R1T1	0.205401	0.0121427	0.0636622
Chordc1	Q9D1P4	-0.043377	0.383353	0.527831
Chp1	P61022	-0.169248	0.00589609	0.0434017
Chpf	Q6IQX7	-0.275228	0.0221722	0.0902736
Chst14	Q80V53	-0.14856	0.191347	0.332551
Chst2	Q80WV3	-0.177236	0.130697	0.261266
Chsy1	Q6ZQ11	-0.217699	0.598073	0.716019
Chtf18	Q8BIW9	0.201943	0.0191691	0.082745
Chtf8	P0CG15	0.446088	0.0772394	0.186445
Chtop	Q9CY57	-0.0786937	0.0940926	0.211778
Chuk	Q60680	0.0938557	0.0534037	0.150055
Ciao2a	Q9DCL2	0.532408	0.0105263	0.0591862
Ciao2b	Q9D187	-0.144458	0.310715	0.458548
Ciapin1	Q8WTY4	0.0829613	0.275762	0.422652
Cic	Q924A2	0.274351	0.0341334	0.114618
Ciita	P79621	0.544425	0.0414635	0.128545
Cip2a	Q8BWY9	0.255386	0.000636273	0.0165339
Cir1	Q9DA19	-0.0351475	0.719976	0.810444
Cirbp	P60824	-0.245707	0.0647769	0.16765
Cisd1	Q91WS0	-0.137814	0.15259	0.288474
Cisd2	Q9CQB5	-0.0868297	0.0831145	0.19529
Cisd3	B1AR13	0.425287	0.0721996	0.17954
Cit	P49025	0.0420365	0.376677	0.522212
Cited2	O35740	0.634925	0.00198422	0.0268156
Ckap2	Q3V1H1	0.144671	0.0338146	0.114183
Ckap2l	Q7TS74	0.092997	0.0703714	0.176434
Ckap4	Q8BMK4	-0.222399	0.000520435	0.0152353
Ckap5	A2AGT5	-0.160039	0.00025615	0.0118587
Ckb	Q04447	-0.426587	0.100119	0.220059
Cks1b	P61025	-0.271467	0.113849	0.239858
Cks2	P56390	0.701033	0.101801	0.222472
Clasp1	Q80TV8	0.00227023	0.934306	0.957019
Clasp2	Q8BRT1	-0.0463878	0.244249	0.389542
Clcc1	Q99LI2	-0.139692	0.146327	0.280107
Clcn5	Q9WVD4	-0.128105	0.118578	0.24557
Clcn7	O70496	0.0464668	0.793452	0.862492
Cldnd1	Q9CQX5	0.107334	0.172678	0.310572
Clic1	Q9Z1Q5	0.0512205	0.286389	0.433351
Clic4	Q9QYB1	0.0184486	0.525491	0.655117
Clint1	Q99KN9	0.0588869	0.228296	0.372348
Clip1	Q922J3	-0.0748248	0.0337299	0.11415
Clip2	Q9Z0H8	0.161972	0.302855	0.450073
Clk1	P22518	-0.281893	0.130468	0.261064
Clk3	O35492	0.182246	0.0808111	0.192325
Clk4	O35493	-0.0408459	0.861504	0.909556
Cln3	Q61124	0.994119	0.00426677	0.0373113
Clns1a	Q61189	-0.0576938	0.501097	0.631814
Clp1	Q99LI9	-0.588569	0.503276	0.633971
Clpb	Q60649	0.296904	0.241468	0.386589
Clpp	O88696	-0.00907515	0.9375	0.959057
Clptm1	Q8VBZ3	-0.36737	0.000156025	0.0107644
Clptm1l	Q8BXA5	-0.539998	0.00434348	0.0375813
Clpx	Q9JHS4	-0.00593939	0.871486	0.916324
Clspn	Q80YR7	-0.0676415	0.296689	0.443433
Clstn1	Q9EPL2	-0.594265	0.120193	0.247288
Clta	O08585	-0.234771	0.0071312	0.0482405
Cltc	Q68FD5	0.0246794	0.33072	0.477098
Clu	Q06890	-0.199596	0.0073465	0.0486079
Cluh	Q5SW19	-0.0494483	0.168339	0.306277
Cmas	Q99KK2	-0.124688	0.268623	0.415231
Cmc2	Q8K199	-0.224508	0.224937	0.368943
Cmip	Q9D486	-0.0314396	0.56451	0.689075
Cmpk1	Q9DBP5	0.11162	0.0263717	0.0987926
Cmss1	Q9CZT6	0.0714213	0.352622	0.498869
Cmtm4	Q8CJ61	0.359652	0.10656	0.229256
Cmtr1	Q9DBC3	-0.204245	0.275073	0.422309
Cnbp	P53996	-0.0108053	0.780119	0.853492
Cndp2	Q9D1A2	-0.00853873	0.874804	0.918507
Cnep1r1	Q3UJ81	0.392988	0.00691034	0.0474307
Cnn2	Q08093	-0.104895	0.0992792	0.219639
Cnn3	Q9DAW9	0.0749019	0.143009	0.275922
Cnnm4	Q69ZF7	-0.192848	0.0916	0.208555
Cnot1	Q6ZQ08	-0.00626902	0.76766	0.845145
Cnot10	Q8BH15	-0.107033	0.039197	0.124301
Cnot11	Q9CWN7	0.193095	0.0048516	0.0393164
Cnot2	Q8C5L3	-0.165576	0.0773543	0.186649
Cnot3	Q8K0V4	-0.0704078	0.231476	0.375625
Cnot4	Q8BT14	-0.200056	0.0694214	0.175294
Cnot6	Q8K3P5	0.402498	0.0424985	0.129904
Cnot6l	Q8VEG6	0.0949974	0.574623	0.697813
Cnot7	Q60809	-0.00161789	0.987778	0.99103
Cnot8	Q9D8X5	0.12123	0.386839	0.531116
Cnot9	Q9JKY0	-0.0201502	0.676878	0.77797
Cnpy2	Q9QXT0	0.000335566	0.997506	0.998161
Cnpy3	Q9DAU1	-0.272173	0.374089	0.520535
Cntrl	A2AL36	0.103349	0.243581	0.388952
Cntrob	Q8CB62	0.0756705	0.441429	0.58148
Coa3	Q9D2R6	-0.103766	0.279603	0.426365
Coa7	Q921H9	0.20989	0.041568	0.128567
Coasy	Q9DBL7	0.0834654	0.257477	0.403902
Cobll1	Q3UMF0	-0.0733552	0.282472	0.429626
Cog1	Q9Z160	-0.234796	0.00153317	0.0244624
Cog2	Q921L5	0.0995915	0.566986	0.691018
Cog3	Q8CI04	0.103483	0.671173	0.773455
Cog4	Q8R1U1	0.462415	0.0265597	0.0991208
Cog5	Q8C0L8	0.114002	0.278019	0.424587
Cog6	Q8R3I3	0.0564702	0.432941	0.574301
Cog7	Q3UM29	0.423856	0.114111	0.240117
Cog8	Q9JJA2	-0.209778	0.146199	0.279951
Coil	Q5SU73	-0.330228	0.0401501	0.125947
Col16a1	Q8BLX7	-0.382557	0.167511	0.305318
Col18a1	P39061	0.0530968	0.704433	0.798149
Col1a1	P11087	-0.548592	0.000162052	0.0107644
Col3a1	P08121	-0.393287	0.00025972	0.0119022
Col4a1	P02463	-0.477674	0.000148827	0.0107644
Col4a2	P08122	-0.193524	0.000583918	0.0159596
Col5a1	O88207	-0.324616	0.0169621	0.0771891
Col6a1	Q04857	-0.237407	0.0106866	0.0597144
Col8a1	Q00780	0.25909	0.283521	0.430616
Colec12	Q8K4Q8	0.0359011	0.584812	0.706247
Colgalt1	Q8K297	-0.0918584	0.197929	0.339921
Commd1	Q8K4M5	-0.379574	0.0405867	0.127185
Commd10	Q8JZY2	-0.0715319	0.721537	0.811396
Commd2	Q8BXC6	0.248865	0.442507	0.582271
Commd3	Q63829	-0.0165819	0.785245	0.856403
Commd4	Q9CQ02	0.0562576	0.403344	0.546429
Commd5	Q8R395	0.283694	0.239118	0.383634
Commd7	Q8BG94	0.0377454	0.86361	0.9112
Commd9	Q8K2Q0	0.318676	0.0091838	0.0550938
Comt	O88587	0.0143826	0.786472	0.857062
Comtd1	Q8BIG7	-0.048951	0.778369	0.852235
Cop1	Q9R1A8	0.0308083	0.865283	0.911954
Copa	Q8CIE6	-0.0354012	0.0997395	0.21973
Copb1	Q9JIF7	-0.0260445	0.304478	0.451641
Copb2	O55029	-0.0843472	0.0272351	0.100301
Cope	O89079	-0.203331	0.0168976	0.0770892
Copg1	Q9QZE5	-0.110336	0.00768128	0.0497528
Copg2	Q9QXK3	-0.12605	0.0423786	0.129733
Cops2	P61202	-0.0018729	0.95765	0.971032
Cops3	O88543	-0.123467	0.109598	0.233729
Cops4	O88544	-0.163514	0.00408511	0.0367394
Cops5	O35864	0.161972	0.00707202	0.0479999
Cops6	O88545	-0.163004	0.0073311	0.0486079
Cops7a	Q9CZ04	0.221436	0.14026	0.273341
Cops7b	Q8BV13	0.432714	0.0856757	0.19931
Cops8	Q8VBV7	-0.165533	0.0292743	0.104834
Copz1	P61924	-0.10162	0.140486	0.273382
Coq10b	Q3THF9	-0.499943	0.000796573	0.018531
Coq2	Q66JT7	-0.3249	0.138804	0.271845
Coq3	Q8BMS4	-0.147193	0.189178	0.330858
Coq4	Q8BGB8	-0.294184	0.138342	0.271474
Coq6	Q8R1S0	-0.0767209	0.356964	0.502819
Coq7	P97478	-0.685255	0.00362002	0.0354727
Coq8b	Q566J8	-0.0421037	0.685367	0.783883
Coq9	Q8K1Z0	0.000941898	0.994836	0.996143
Coro1b	Q9WUM3	0.0262888	0.615195	0.72893
Coro1c	Q9WUM4	0.0592871	0.261291	0.408288
Cox11	Q6P8I6	0.86894	0.0019108	0.0263491
Cox14	Q8BH51	0.0159411	0.861192	0.909417
Cox15	Q8BJ03	-0.116749	0.0544293	0.151196
Cox16	Q9CR63	0.221172	0.102056	0.222899
Cox17	P56394	-0.121007	0.285708	0.433031
Cox4i1	P19783	-0.137482	0.0267251	0.0992019
Cox5a	P12787	-0.301447	0.0383166	0.122872
Cox5b	P19536	-0.0558172	0.667624	0.771115
Cox6a1	P43024	-0.119089	0.222936	0.367534
Cox6b1	P56391	-0.138385	0.120125	0.247288
Cox6c	Q9CPQ1	0.28309	0.0186209	0.0812415
Cox7a2	P48771	0.0607772	0.482519	0.61665
Cox7a2l	Q61387	-0.8963	0.0121617	0.0636817
Cox7c	P17665	-0.336593	0.216912	0.361816
Cox8a	Q64445	-0.593148	0.00214842	0.0278824
Cpd	O89001	-0.266346	0.000306761	0.0128059
Cpe	Q00493	-0.191178	0.0215467	0.0891563
Cpeb4	Q7TN98	0.638193	0.100413	0.220468
Cpne1	Q8C166	0.153056	0.0144323	0.0705412
Cpne3	Q8BT60	0.111795	0.1418	0.274371
Cpox	P36552	0.965321	0.000461124	0.0144672
Cpsf1	Q9EPU4	-0.0939654	0.219319	0.363643
Cpsf2	O35218	0.0993136	0.0841112	0.196949
Cpsf3	Q9QXK7	0.111069	0.0105049	0.0591204
Cpsf6	Q6NVF9	-0.145614	0.0249051	0.09644
Cpsf7	Q8BTV2	-0.305657	0.00846182	0.0522541
Cpt1a	P97742	-0.375005	0.195253	0.337225
Cpt2	P52825	0.344635	0.0177307	0.079171
Cpxm1	Q9Z100	-0.251292	0.0953358	0.213551
Crabp1	P62965	0.0313134	0.390081	0.533348
Cramp1	Q6PG95	0.238108	0.248329	0.393711
Crbn	Q8C7D2	0.344501	0.0148041	0.0712909
Crcp	O35427	-0.294539	0.0178664	0.079428
Creb1	Q01147	0.37938	0.120569	0.247661
Creb3	Q61817	-0.177707	0.354647	0.500596
Creb5	Q8K1L0	-0.239865	0.0190756	0.0824578
Crebbp	P45481	0.207421	0.0145911	0.0710364
Creg1	O88668	-0.228578	0.0503316	0.144184
Creld2	Q9CYA0	-0.579498	0.0259766	0.0982395
Crip1	P63254	-0.259531	0.25117	0.396808
Crip2	Q9DCT8	-0.275807	0.146506	0.280286
Cript	O70333	0.238976	0.0713897	0.178109
Crk	Q64010	0.121793	0.0365165	0.119543
Crkl	P47941	-0.0511373	0.185973	0.327038
Crlf3	Q9Z2L7	-0.0410608	0.593893	0.713538
Crls1	Q80ZM8	-0.373509	0.108238	0.23197
Crnkl1	P63154	0.0225899	0.559514	0.685062
Crot	Q9DC50	0.622029	0.115176	0.241319
Crtap	Q9CYD3	-0.489904	0.0963902	0.215359
Crtc2	Q3U182	-0.0356486	0.790648	0.860382
Crtc3	Q91X84	0.325714	0.118582	0.24557
Cry1	P97784	0.48258	0.00324169	0.0341836
Cryz	P47199	-0.0864362	0.193279	0.334728
Cryzl1	Q921W4	0.0613232	0.412811	0.555672
Cs	Q9CZU6	-0.121048	0.00809429	0.0509656
Csad	Q9DBE0	0.830006	0.00520686	0.0409494
Csde1	Q91W50	-0.109151	0.00718466	0.0484408
Cse1l	Q9ERK4	-0.0701593	0.0141889	0.0699688
Csf1	P07141	0.0861611	0.409053	0.551955
Csgalnact2	Q8C1F4	-0.107678	0.554862	0.681282
Csk	P41241	0.109293	0.0210852	0.0881443
Csnk1a1	Q8BK63	0.404812	0.000187891	0.0109621
Csnk1d	Q9DC28	0.0367514	0.596409	0.714841
Csnk1e	Q9JMK2	0.497834	0.00121295	0.0217189
Csnk1g1	Q8BTH8	0.439001	0.0101295	0.0578891
Csnk1g3	Q8C4X2	0.419452	0.0399728	0.125779
Csnk2a1	Q60737	0.112105	0.017371	0.0782296
Csnk2a2	O54833	-0.00455116	0.872181	0.9167
Csnk2b	P67871	-0.271658	0.00124419	0.0220814
Cspp1	B2RX88	0.119273	0.698928	0.794918
Csrp1	P97315	0.0210021	0.728912	0.816376
Csrp2	P97314	0.00855296	0.906887	0.939567
Cst3	P21460	0.231767	0.0376196	0.121623
Cstb	Q62426	0.286447	0.0158146	0.0738057
Cstf1	Q99LC2	-0.0336598	0.372229	0.518569
Cstf2	Q8BIQ5	-0.0584233	0.225401	0.369405
Cstf2t	Q8C7E9	-0.0729761	0.663754	0.7681
Cstf3	Q99LI7	-0.0473787	0.146914	0.280948
Ctbp1	O88712	0.138342	0.0193243	0.0832044
Ctbp2	P56546	0.0788276	0.178936	0.318893
Ctc1	Q5SUQ9	-0.637082	0.0219904	0.089966
Ctcf	Q61164	-0.168165	0.196274	0.338222
Ctdnep1	Q3TP92	0.517036	0.0176622	0.078981
Ctdp1	Q7TSG2	-0.000649196	0.989713	0.992413
Ctdsp2	Q8BX07	-0.410345	0.265275	0.412356
Ctdspl2	Q8BG15	0.0782495	0.0919754	0.208958
Cth	Q8VCN5	-0.183758	0.0528415	0.148968
Ctif	Q6PEE2	-0.4312	0.132423	0.263679
Ctnna1	P26231	-0.0345122	0.162567	0.299764
Ctnna2	Q61301	0.00430193	0.964583	0.975706
Ctnnal1	O88327	0.0209156	0.811484	0.874932
Ctnnb1	Q02248	0.0440912	0.256222	0.402389
Ctnnbl1	Q9CWL8	-0.173125	0.145946	0.279554
Ctnnd1	P30999	0.168371	0.00056819	0.0158887
Ctps1	P70698	-0.132362	0.00616454	0.0448899
Ctps2	P70303	0.300141	0.00499871	0.0398054
Ctr9	Q62018	0.156704	0.030893	0.107842
Ctsa	P16675	-0.0428227	0.371621	0.517958
Ctsb	P10605	0.00603231	0.868449	0.914038
Ctsc	P97821	0.311321	0.0251486	0.0968905
Ctsd	P18242	-0.0947341	0.0968717	0.21587
Ctsl	P06797	0.442269	0.000209076	0.0112021
Ctsz	Q9WUU7	-0.0162954	0.934409	0.957019
Cttn	Q60598	-0.0217499	0.459819	0.596948
Cttnbp2nl	Q99LJ0	0.269488	0.000518379	0.0152353
Ctu2	Q3U308	-0.112296	0.0911433	0.208059
Cuedc1	Q8R3V6	0.109095	0.28846	0.435189
Cuedc2	Q9CXX9	0.0117457	0.882649	0.923244
Cul1	Q9WTX6	-0.00539918	0.891203	0.929162
Cul2	Q9D4H8	0.065686	0.14027	0.273341
Cul3	Q9JLV5	0.0695085	0.0838946	0.196593
Cul4a	Q3TCH7	0.0875017	0.161305	0.298161
Cul4b	A2A432	-0.0263783	0.233658	0.377795
Cul5	Q9D5V5	-0.0140633	0.659373	0.764918
Cul7	Q8VE73	0.151611	0.00165881	0.0250796
Custos	Q3UY34	-0.145003	0.301972	0.449058
Cuta	Q9CQ89	-0.0703862	0.454255	0.59198
Cux1	P70403	-0.384765	0.0187451	0.0814915
Cux1	P53564	-0.0847664	0.171763	0.309968
Cwc15	Q9JHS9	-0.0732679	0.225151	0.369173
Cwc22	Q8C5N3	-0.0787335	0.0963244	0.215291
Cwc25	Q9DBF7	-0.177482	0.0184506	0.0807876
Cwc27	Q3TKY6	0.280703	0.0408496	0.127681
Cwf19l1	Q8CI33	0.0236163	0.765492	0.84355
Cwf19l2	Q8BG79	-0.120541	0.646104	0.754841
Cx3cl1	O35188	-0.202987	0.0886972	0.204319
Cxadr	P97792	-0.0619136	0.374153	0.520535
Cxxc1	Q9CWW7	-0.0804892	0.228521	0.372616
Cxxc5	Q91WA4	0.647595	0.00288276	0.0324178
Cyb561a3	Q6P1H1	0.740539	0.00483779	0.0393151
Cyb5a	P56395	0.0276614	0.663237	0.767793
Cyb5b	Q9CQX2	-0.0839984	0.230561	0.374639
Cyb5d2	Q5SSH8	0.29141	0.164782	0.302423
Cyb5r1	Q9DB73	-0.191407	0.0544502	0.151196
Cyb5r3	Q9DCN2	-0.0429465	0.24547	0.390944
Cybc1	Q3TYS2	0.0618911	0.462921	0.5993
Cyc1	Q9D0M3	-0.0915158	0.0590472	0.159104
Cycs	P62897	-0.0031236	0.961527	0.97383
Cyfip1	Q7TMB8	0.247191	0.0041701	0.0369068
Cyp20a1	Q8BKE6	-0.172703	0.0166496	0.0763578
Cyp51a1	Q8K0C4	-0.174938	0.000964662	0.0197967
Cyrib	Q921M7	0.0758348	0.0918513	0.208958
Cystm1	Q8K353	0.26891	0.0555679	0.152975
Cyth2	P63034	0.335509	0.00620162	0.0449987
Cyth3	O08967	0.55603	0.00551606	0.0420781
Cyth4	Q80YW0	-0.120849	0.219885	0.364075
Czib	Q8BHG2	0.062254	0.345851	0.492055
D10Wsu102e	Q9CX66	-0.0542874	0.372853	0.5192
D17h6s53e	Q9Z1R4	1.04239	0.00581566	0.0432362
D6Wsu163e	Q91YN0	-0.188094	0.324382	0.471209
Daam1	Q8BPM0	-0.161976	0.287517	0.434545
Dab2	P98078	0.0658708	0.251837	0.397551
Dad1	P61804	0.0549243	0.31588	0.463101
Dag1	Q62165	-0.20346	0.012713	0.0650594
Daglb	Q91WC9	0.296521	0.170873	0.309454
Dap3	Q9ER88	0.138736	0.0120589	0.0634653
Dapk3	O54784	-0.443456	0.00570831	0.0430064
Dars1	Q922B2	0.0699087	0.05419	0.151054
Dars2	Q8BIP0	0.547612	0.0266498	0.0991208
Dazap1	Q9JII5	0.382161	0.00474395	0.0388634
Dbi	P31786	0.169899	0.124521	0.253155
Dbn1	Q9QXS6	-0.0881633	0.115361	0.241375
Dbnl	Q62418	-0.00556689	0.903773	0.938234
Dbr1	Q923B1	-0.534789	0.055529	0.152975
Dbt	P53395	-0.155716	0.0403324	0.126454
Dcaf1	Q80TR8	-0.00473606	0.897418	0.933606
Dcaf10	A2AKB9	-0.065097	0.720669	0.810719
Dcaf11	Q91VU6	-0.239614	0.268236	0.414948
Dcaf13	Q6PAC3	-0.0141206	0.71406	0.805722
Dcaf15	Q6PFH3	-0.0108576	0.9113	0.942218
Dcaf5	Q80T85	-0.0945358	0.626048	0.737061
Dcaf7	P61963	0.0139231	0.70978	0.802469
Dcaf8	Q8N7N5	0.227162	0.0515358	0.146712
Dcakd	Q8BHC4	-0.0704181	0.0621932	0.163216
Dcbld2	Q91ZV3	0.106497	0.444691	0.583868
Dck	P43346	0.0791562	0.327766	0.47429
Dcp1a	Q91YD3	-0.146693	0.013626	0.0680741
Dcp2	Q9CYC6	0.212206	0.382488	0.527422
Dcps	Q9DAR7	-0.035636	0.356274	0.502181
Dctd	Q8K2D6	-0.420645	0.0913191	0.208246
Dctn1	O08788	0.0146164	0.733961	0.820222
Dctn2	Q99KJ8	0.0729591	0.0392727	0.124476
Dctn4	Q8CBY8	0.0132997	0.71135	0.803945
Dctn6	Q9WUB4	-0.308458	0.159289	0.295365
Dctpp1	Q9QY93	0.222984	0.0379306	0.122386
Dcun1d1	Q9QZ73	0.0111154	0.903956	0.938234
Dcun1d5	Q9CXV9	0.405066	0.0165506	0.0760753
Dda1	Q9D9Z5	0.125271	0.287439	0.434545
Ddah1	Q9CWS0	-0.0899572	0.130186	0.260725
Ddah2	Q99LD8	-0.0891822	0.463077	0.599375
Ddb1	Q3U1J4	-0.011143	0.559021	0.684596
Ddhd2	Q80Y98	-0.139819	0.110261	0.234898
Ddi2	A2ADY9	-0.152169	0.0287546	0.103685
Ddias	Q6NZG4	-0.367782	0.265132	0.412344
Ddost	O54734	-0.0508756	0.221324	0.365476
Ddr2	Q62371	-0.187859	0.00313325	0.0336811
Ddrgk1	Q80WW9	-0.312942	0.0034479	0.034793
Ddt	O35215	0.549764	0.00470532	0.0385988
Ddx1	Q91VR5	-0.100867	0.00937863	0.0556213
Ddx10	Q80Y44	-0.122901	0.0996595	0.21973
Ddx17	Q501J6	0.254885	0.00611271	0.0446553
Ddx18	Q8K363	-0.0625625	0.0596837	0.159759
Ddx19a	Q61655	-0.139655	0.0148664	0.0712909
Ddx20	Q9JJY4	-0.0895964	0.139811	0.273176
Ddx21	Q9JIK5	-0.315254	4.12722e-05	0.00684923
Ddx24	Q9ESV0	-0.207078	0.000666963	0.0169381
Ddx27	Q921N6	-0.141361	0.00205171	0.0273039
Ddx28	Q9CWT6	0.53833	0.00536362	0.0415649
Ddx31	Q6NZQ2	-0.09954	0.349414	0.496064
Ddx39a	Q8VDW0	0.0945522	0.114177	0.240133
Ddx39b	Q9Z1N5	0.0457322	0.307081	0.454286
Ddx3x	Q62167	0.0477589	0.282479	0.429626
Ddx41	Q91VN6	0.0800245	0.21792	0.362606
Ddx42	Q810A7	0.0697915	0.0745577	0.182502
Ddx46	Q569Z5	-0.117642	0.0793564	0.190055
Ddx47	Q9CWX9	0.062888	0.108263	0.23197
Ddx49	Q4FZF3	0.111843	0.0254788	0.0974955
Ddx5	Q61656	0.0487241	0.0942929	0.21215
Ddx50	Q99MJ9	-0.169981	0.00753265	0.0492613
Ddx51	Q6P9R1	-0.000965522	0.988204	0.991294
Ddx52	Q8K301	-0.137909	0.0124021	0.0643548
Ddx54	Q8K4L0	-0.0896169	0.0102625	0.0583179
Ddx55	Q6ZPL9	-0.0031184	0.949686	0.96762
Ddx56	Q9D0R4	-0.220982	0.0064517	0.0457778
Ddx59	Q9DBN9	0.3483	0.0270067	0.0996404
Ddx6	P54823	0.06279	0.051222	0.14616
Decr1	Q9CQ62	0.143673	0.0968215	0.21587
Decr2	Q9WV68	-0.596149	0.027812	0.101445
Dedd	Q9Z1L3	0.0494136	0.852559	0.904342
Degs1	O09005	0.00802029	0.874604	0.918455
Dek	Q7TNV0	0.0360312	0.313954	0.46193
Dennd10	Q9D8N2	0.136569	0.147051	0.280948
Dennd4c	A6H8H2	-0.0449108	0.304891	0.451924
Denr	Q9CQJ6	-0.585088	0.029959	0.10614
Depdc1a	Q8CIG0	0.17715	0.0556051	0.153008
Depdc1b	Q8BH88	-0.357025	0.131923	0.26294
Deptor	Q570Y9	0.0121838	0.785306	0.856403
Dera	Q91YP3	-0.068106	0.231263	0.375379
Derl1	Q99J56	-0.230078	0.0636684	0.165484
Derpc	P0CG14	-0.0539355	0.144547	0.277747
Des	P31001	-0.218244	0.0718354	0.178928
Desi1	Q9CQT7	-0.172594	0.134683	0.266437
Desi2	Q9D291	0.851568	0.0122522	0.0639359
Dgcr2	P98154	0.431047	0.0669099	0.171207
Dgcr6	O35347	-0.117609	0.234509	0.378757
Dgcr8	Q9EQM6	-0.25714	0.131628	0.262464
Dgke	Q9R1C6	0.0735503	0.454256	0.59198
Dhcr24	Q8VCH6	0.14767	0.266163	0.412896
Dhcr7	O88455	-0.0226736	0.839064	0.895168
Dhdds	Q99KU1	0.553693	0.0103563	0.0586633
Dhfr	P00375	0.0150747	0.662365	0.76693
Dhodh	O35435	-0.152843	0.174424	0.312957
Dhps	Q3TXU5	-0.156484	0.0188208	0.0817623
Dhrs1	Q99L04	0.239738	0.0269948	0.0996404
Dhrs13	Q5SS80	-0.0958567	0.329713	0.475867
Dhrs4	Q99LB2	0.0646956	0.566188	0.690598
Dhrs7b	Q99J47	-0.152257	0.0318912	0.110107
Dhrsx	Q8VBZ0	-0.480002	0.00585225	0.0433
Dhx15	O35286	0.0586451	0.040641	0.12729
Dhx29	Q6PGC1	-0.165022	0.00864069	0.0529296
Dhx30	Q99PU8	0.0374525	0.390101	0.533348
Dhx32	Q8BZS9	-0.0433657	0.778902	0.852471
Dhx33	Q80VY9	-0.148566	0.0803571	0.191693
Dhx34	Q9DBV3	0.0942027	0.728788	0.816376
Dhx36	Q8VHK9	-0.0338662	0.203184	0.345345
Dhx40	Q6PE54	0.741066	5.21341e-06	0.00339205
Dhx8	A2A4P0	0.0120194	0.858371	0.906877
Dhx9	O70133	0.0913758	0.0126109	0.0649732
Diablo	Q9JIQ3	-0.0846311	0.380461	0.525472
Diaph1	O08808	-0.0127995	0.814608	0.877525
Diaph3	Q9Z207	-0.0175301	0.513765	0.644586
Dido1	Q8C9B9	-0.155151	0.00356474	0.0353862
Diexf	Q8BTT6	-0.0139676	0.795641	0.863965
Dimt1	Q9D0D4	-0.12665	0.0135561	0.0678921
Dip2a	Q8BWT5	0.249571	0.145563	0.279171
Dip2b	Q3UH60	-0.231006	0.280602	0.427567
Dipk2a	Q3USZ8	0.0675937	0.492457	0.625579
Dis3	Q9CSH3	-0.14751	0.0391035	0.124263
Dis3l	Q8C0S1	-0.68954	0.0289576	0.104251
Dis3l2	Q8CI75	-0.551682	0.0132387	0.066631
Dkc1	Q9ESX5	-0.0944434	0.029517	0.10527
Dlat	Q8BMF4	-0.0748654	0.0626044	0.163625
Dlc1	Q9R0Z9	0.207147	0.043226	0.13113
Dld	O08749	-0.0472155	0.237768	0.382273
Dlg1	Q811D0	0.0172258	0.650748	0.758377
Dlg3	P70175	0.112533	0.129533	0.260218
Dlg5	E9Q9R9	0.0185612	0.86055	0.909021
Dlgap4	B1AZP2	0.0692768	0.275649	0.422652
Dlgap5	Q8K4R9	-0.0228205	0.660744	0.765635
Dlst	Q9D2G2	-0.158499	0.0135956	0.068003
Dlx1	Q64317	0.0707425	0.425496	0.566492
Dmap1	Q9JI44	-0.181166	0.0100601	0.0577647
Dmpk	P54265	0.540983	0.0345246	0.115556
Dmwd	Q08274	-0.102457	0.605273	0.720663
Dna2	Q6ZQJ5	0.0141152	0.928383	0.952863
Dnaaf5	B9EJR8	0.0689763	0.136798	0.269398
Dnah17	Q69Z23	0.303423	0.0302753	0.106787
Dnaja1	P63037	-0.29916	0.00166199	0.0250796
Dnaja2	Q9QYJ0	-0.112011	0.00929009	0.05535
Dnaja3	Q99M87	-0.195606	0.00294246	0.0326468
Dnajb1	Q9QYJ3	-0.0800268	0.0624608	0.163386
Dnajb11	Q99KV1	-0.170306	0.0686782	0.174341
Dnajb12	Q9QYI4	0.0457327	0.444322	0.583526
Dnajb14	Q149L6	1.0319	0.00452251	0.038034
Dnajb2	Q9QYI5	-0.191794	0.169614	0.307926
Dnajb4	Q9D832	-0.0608385	0.246966	0.392301
Dnajb6	O54946	0.161924	0.0689992	0.174731
Dnajc10	Q9DC23	0.0286434	0.498652	0.630296
Dnajc11	Q5U458	-0.0816431	0.0684752	0.174156
Dnajc15	Q78YY6	-0.02006	0.777312	0.852107
Dnajc16	Q80TN4	-0.0690913	0.776904	0.852021
Dnajc17	Q91WT4	-0.157677	0.050273	0.144184
Dnajc19	Q9CQV7	-0.0553508	0.794742	0.863296
Dnajc2	P54103	-0.201646	0.0022557	0.0287306
Dnajc21	E9Q8D0	-0.128617	0.202572	0.344689
Dnajc3	Q91YW3	-0.12378	0.0649526	0.167909
Dnajc7	Q9QYI3	-0.0335893	0.314323	0.462025
Dnajc8	Q6NZB0	-0.0691676	0.111214	0.236513
Dnajc9	Q91WN1	-0.0412519	0.404452	0.547564
Dnm1	P39053	0.0107449	0.81551	0.878031
Dnm1l	Q8K1M6	-0.0918699	0.00844712	0.0522162
Dnm2	P39054	-0.00175339	0.953929	0.969356
Dnm3	Q8BZ98	-0.246917	0.145702	0.279193
Dnmbp	Q6TXD4	0.925232	0.0686393	0.174341
Dnmt1	P13864	-0.141372	0.000637483	0.0165339
Dnpep	Q9Z2W0	0.0438821	0.186821	0.328054
Dnph1	Q80VJ3	0.00321336	0.937253	0.958966
Dnttip1	Q99LB0	0.0305839	0.759932	0.839092
Dnttip2	Q8R2M2	-0.205645	0.000940887	0.0195058
Dock1	Q8BUR4	-0.314357	0.0518727	0.147363
Dock11	A2AF47	0.090834	0.0653022	0.168651
Dock5	B2RY04	0.746866	0.000441089	0.0144637
Dock7	Q8R1A4	-0.0130652	0.485894	0.619177
Dohh	Q99LN9	0.092199	0.0823363	0.194412
Dok1	P97465	-0.180088	0.370484	0.516728
Dolpp1	Q9JMF7	-0.0683506	0.456984	0.59469
Donson	Q9QXP4	0.0305031	0.514461	0.645326
Dop1a	Q8BL99	0.0498024	0.896889	0.933493
Dpcd	Q8BPA8	-0.172245	0.119839	0.247098
Dpf2	Q61103	-0.0138666	0.824862	0.884818
Dph1	Q5NCQ5	-0.48579	0.0188987	0.0818674
Dph2	Q9CR25	-0.149813	0.0229262	0.0919309
Dpm1	O70152	-0.0190021	0.678986	0.779069
Dpm3	Q9D1Q4	-0.0835207	0.352563	0.498869
Dpp3	Q99KK7	-0.102678	0.0113244	0.061959
Dpp7	Q9ET22	0.942424	0.0333554	0.113449
Dpp9	Q8BVG4	0.127189	0.0684047	0.174082
Dpy19l1	A6X919	-0.0821761	0.479931	0.614217
Dpy19l2	P0CW70	0.141078	0.394617	0.537472
Dpy30	Q99LT0	0.0432041	0.433202	0.574493
Dpysl2	O08553	0.0416577	0.182711	0.323352
Dpysl3	Q62188	0.0293729	0.540749	0.667618
Dr1	Q91WV0	-0.217937	0.135628	0.267873
Drap1	Q9D6N5	0.0160966	0.852306	0.904342
Drg1	P32233	-0.0337733	0.314714	0.462094
Drg2	Q9QXB9	0.040843	0.210807	0.35484
Drosha	Q5HZJ0	-0.193755	0.0299401	0.10614
Dsn1	Q9CYC5	0.0992707	0.130543	0.261129
Dst	Q91ZU6	-0.166745	0.0203254	0.0860897
Dstn	Q9R0P5	-0.0485486	0.316212	0.463407
Dtd1	Q9DD18	0.00444185	0.958789	0.971703
Dtd2	Q8BHA3	-0.146716	0.172818	0.310639
Dtl	Q3TLR7	-0.0343116	0.570187	0.69367
Dtna	Q9D2N4	0.181779	0.0743633	0.182294
Dtnb	O70585	0.0274667	0.829464	0.888191
Dtnbp1	Q91WZ8	0.193982	0.517636	0.648295
Dtx2	Q8R3P2	0.0253054	0.912977	0.943151
Dus3l	Q91XI1	0.273783	0.0748507	0.182998
Dusp11	Q6NXK5	-0.429506	0.000190646	0.0109621
Dusp12	Q9D0T2	0.15596	0.183136	0.323552
Dusp14	Q9JLY7	-0.0725048	0.102816	0.223842
Dusp22	Q99N11	-0.362439	0.114702	0.240906
Dusp3	Q9D7X3	-0.0109036	0.892402	0.930094
Dusp4	Q8BFV3	0.724274	0.000395063	0.0138825
Dusp6	Q9DBB1	0.180695	0.0794726	0.190244
Dusp7	Q91Z46	1.9048	0.000575934	0.0158887
Dvl1	P51141	-0.176946	0.166071	0.30386
Dvl2	Q60838	0.185256	0.00398124	0.0365661
Dym	Q8CHY3	0.09533	0.443531	0.58324
Dync1h1	Q9JHU4	-0.0817542	0.0518438	0.147363
Dync1i2	O88487	0.123331	0.0364075	0.119303
Dync1li1	Q8R1Q8	-0.140949	0.00489467	0.0395139
Dync1li2	Q6PDL0	-0.17072	0.00811261	0.0509858
Dync2h1	Q45VK7	-0.719151	0.03834	0.122872
Dync2li1	Q8K0T2	-0.125667	0.123945	0.252404
Dynll2	Q9D0M5	-0.109474	0.264572	0.411829
Dynlrb1	P62627	-0.102091	0.255806	0.402189
Dynlt1	P51807	-0.125796	0.183143	0.323552
Dyrk1a	Q61214	0.318178	0.00361994	0.0354727
Dyrk3	Q922Y0	-0.226316	0.282726	0.429626
Dzip3	Q7TPV2	-0.0143628	0.955864	0.970513
E2f3	O35261	-0.0699004	0.194501	0.336308
E2f4	Q8R0K9	0.100979	0.2288	0.372838
E2f7	Q6S7F2	0.444427	0.00022493	0.0116939
E2f8	Q58FA4	0.0927881	0.081036	0.192374
Eaf1	Q9D4C5	0.19086	0.52881	0.657105
Eapp	Q5BU09	0.108502	0.181553	0.322144
Ears2	Q9CXJ1	-0.0566822	0.428653	0.569575
Ebna1bp2	Q9D903	-0.202114	0.00262147	0.030434
Ebp	P70245	-0.438357	0.0223735	0.0906908
Ecd	Q9CS74	-0.0160572	0.707391	0.800065
Ece1	Q4PZA2	0.0606661	0.659883	0.765249
Ech1	O35459	0.158479	0.741383	0.82504
Echdc1	Q9D9V3	0.381708	0.022333	0.0906256
Echdc2	Q3TLP5	0.123832	0.403636	0.546702
Echs1	Q8BH95	0.200787	0.511833	0.642559
Eci1	P42125	0.229605	0.00622042	0.0450814
Eci2	Q9WUR2	0.489686	0.128586	0.258742
Ecm1	Q61508	-0.0944865	0.577088	0.699413
Ecpas	Q6PDI5	0.0577463	0.0283319	0.10291
Ecsit	Q9QZH6	0.0997049	0.265252	0.412356
Ect2	Q07139	0.188373	0.000789952	0.0184751
Edc3	Q8K2D3	-0.0226612	0.480478	0.61446
Edc4	Q3UJB9	-0.0845488	0.0737519	0.181802
Edem1	Q925U4	-0.100895	0.346902	0.49332
Edem3	Q2HXL6	0.0151551	0.863659	0.9112
Edf1	Q9JMG1	0.0143684	0.916353	0.945038
Edrf1	Q6GQV7	-0.204786	0.0181911	0.0801666
Eea1	Q8BL66	-0.0414576	0.628137	0.738949
Eed	Q921E6	-0.105157	0.171271	0.309669
Eef1a1	P10126	-0.645983	0.000249649	0.0117047
Eef1akmt1	Q9CY45	0.29202	0.335593	0.482301
Eef1akmt2	Q9D853	-0.244704	0.574425	0.697712
EEF1AKNMT	Q91YR5	-0.0940363	0.245695	0.391038
Eef1b	O70251	-0.471944	0.00018779	0.0109621
Eef1d	P57776	-0.139453	0.00847138	0.0522602
Eef1e1	Q9D1M4	-0.0676724	0.117881	0.245216
Eef1g	Q9D8N0	-0.586748	1.21057e-05	0.00426428
Eef2	P58252	-0.672781	5.81387e-07	0.00339205
Eef2kmt	Q3UZW7	0.0892401	0.421738	0.563828
Eefsec	Q9JHW4	-0.044486	0.656326	0.76339
Efcab14	Q8BGQ6	0.0100174	0.89985	0.935139
Efemp1	Q8BPB5	0.189229	0.105915	0.228352
Efemp2	Q9WVJ9	0.0631872	0.801435	0.86732
Efhd2	Q9D8Y0	0.0826225	0.118516	0.24557
Efl1	Q8C0D5	-0.192683	0.00139562	0.023498
Efnb2	P52800	-0.033584	0.802995	0.868545
Efr3a	Q8BG67	0.245321	0.00239111	0.0293283
Eftud2	O08810	0.0339618	0.114936	0.241156
Egfr	Q01279	0.128151	0.222705	0.367259
Egr1	P08046	-0.0602069	0.12501	0.253703
Egr2	P08152	-0.157268	0.156944	0.292888
Egr3	P43300	0.0725285	0.596344	0.714841
Ehbp1	Q69ZW3	0.163118	0.109459	0.233596
Ehbp1l1	Q99MS7	0.261637	0.00199473	0.026898
Ehd1	Q9WVK4	-0.00443375	0.925933	0.950895
Ehd2	Q8BH64	0.267079	0.00327147	0.0343194
Ehd3	Q9QXY6	-0.104675	0.600953	0.718057
Ehd4	Q9EQP2	-0.0132711	0.689258	0.786744
Ehmt1	Q5DW34	-0.158143	0.0409696	0.127831
Ehmt2	Q9Z148	-0.0592357	0.721127	0.811085
Eif1a	Q60872	0.29689	0.0279368	0.10165
Eif1ad	Q3THJ3	-0.19223	0.00500015	0.0398054
Eif1ax	Q8BMJ3	0.812516	0.000463146	0.0144672
Eif2a	Q8BJW6	-0.260071	0.000342282	0.0133541
Eif2ak2	Q03963	-0.375805	0.0612882	0.162176
Eif2b1	Q99LC8	-0.229115	0.00316325	0.0338232
Eif2b2	Q99LD9	-0.133666	0.109142	0.233234
Eif2b4	Q61749	-0.19042	0.0104881	0.0590805
Eif2b5	Q8CHW4	-0.215077	0.0273699	0.100393
Eif2d	Q61211	0.429294	0.141247	0.27377
Eif2s1	Q6ZWX6	0.0312494	0.266162	0.412896
Eif2s2	Q99L45	-0.215628	0.00086466	0.0189056
Eif2s3x	Q9Z0N1	0.0141443	0.728346	0.816192
Eif3a	P23116	-0.0845749	0.00398358	0.0365661
Eif3b	Q8JZQ9	-0.146458	0.00230039	0.0288495
Eif3c	Q8R1B4	-0.147399	0.00148488	0.0242118
Eif3d	O70194	-0.134271	0.00544764	0.0417652
Eif3e	P60229	-0.3063	0.000664724	0.0169381
Eif3f	Q9DCH4	-0.555406	3.72751e-05	0.00684923
Eif3g	Q9Z1D1	-0.324448	0.000411056	0.0141547
Eif3h	Q91WK2	-0.448593	1.54222e-05	0.00447611
Eif3i	Q9QZD9	-0.151646	0.00500915	0.0398054
Eif3k	Q9DBZ5	-0.11619	0.0356945	0.118046
Eif3l	Q8QZY1	-0.133677	0.0320131	0.110424
Eif3m	Q99JX4	-0.27829	0.000733545	0.0178838
Eif4a1	P60843	0.138411	0.0238198	0.0939688
Eif4a2	P10630	0.785343	0.0309446	0.107882
Eif4a3	Q91VC3	-0.208765	0.00651034	0.0460331
Eif4b	Q8BGD9	-0.557049	7.66719e-05	0.00825066
Eif4e	P63073	0.328773	0.000687461	0.0173144
Eif4e2	Q8BMB3	0.0430846	0.50026	0.631195
Eif4ebp2	P70445	-0.416079	0.204756	0.347228
Eif4enif1	Q9EST3	0.177486	0.00574366	0.0431446
Eif4g1	Q6NZJ6	0.0314267	0.245582	0.391019
Eif4g2	Q62448	0.0122988	0.668253	0.771402
Eif4g3	Q80XI3	0.364609	0.00432824	0.0375792
Eif4h	Q9WUK2	-0.0245401	0.599149	0.716885
Eif5	P59325	0.004803	0.880883	0.922189
Eif5a	P63242	0.202888	0.0138924	0.0689968
Eif5b	Q05D44	-0.147066	0.00236665	0.0291999
Eif6	O55135	-0.118023	0.018166	0.0801666
Eipr1	Q8K0G5	0.197809	0.436472	0.577823
Elac2	Q80Y81	-0.101133	0.0236566	0.0934459
Elavl1	P70372	0.134117	0.0223159	0.0906256
Elf1	Q60775	0.0996496	0.0495852	0.142962
Elf2	Q9JHC9	0.0537414	0.196802	0.339036
Elf4	Q9Z2U4	0.0612316	0.437733	0.5784
Elk3	P41971	0.795951	0.0492049	0.142404
Ell	O08856	0.109366	0.324135	0.471209
Elmo2	Q8BHL5	-0.33079	0.105212	0.227318
Eloa	Q8CB77	0.0486247	0.223773	0.367984
Elob	P62869	0.0648991	0.0968905	0.21587
Eloc	P83940	0.28923	0.0038451	0.0360552
Elovl5	Q8BHI7	-0.202223	0.316384	0.463549
Elovl6	Q920L5	-0.41392	0.217756	0.362499
Elp1	Q7TT37	0.0119642	0.642108	0.751181
Elp2	Q91WG4	0.0943724	0.29457	0.441456
Elp3	Q9CZX0	0.0157089	0.596502	0.714841
Elp4	Q9ER73	-0.0506347	0.480057	0.614217
Elp5	Q99L85	-0.476051	0.0615595	0.162625
Elp6	Q8BK75	-0.0624966	0.522494	0.652716
Emb	P21995	0.255939	0.28778	0.434594
Emc1	Q8C7X2	-0.187115	0.000868716	0.0189056
Emc2	Q9CRD2	-0.0844502	0.271981	0.419146
Emc3	Q99KI3	-0.0659302	0.172129	0.310007
Emc4	Q9CZX9	-0.0523828	0.54477	0.671325
Emc7	Q9EP72	-0.170411	0.0124064	0.0643548
Emc8	O70378	-0.130061	0.0523118	0.14816
Emd	O08579	-0.0288358	0.409382	0.552154
Emg1	O35130	-0.0213602	0.599128	0.716885
Emilin2	Q8K482	-0.334008	0.150753	0.285959
Eml1	Q05BC3	0.00978516	0.97654	0.983154
Eml3	Q8VC03	0.0804792	0.304149	0.451262
Eml4	Q3UMY5	0.0382602	0.452566	0.590915
Eml6	Q5SQM0	-0.464204	0.147384	0.281248
Emp3	O35912	-0.29516	0.0730511	0.180711
Emsy	Q8BMB0	-0.241002	0.0573082	0.155726
Enah	Q03173	0.258117	0.00167836	0.0250796
Enc1	O35709	0.5931	0.0781815	0.188123
Enkd1	Q7TSV9	-0.243873	0.0143149	0.0701927
Eno1	P17182	-0.253174	0.0275105	0.100706
Eno3	P21550	-0.18839	0.0393011	0.124501
Enoph1	Q8BGB7	0.120165	0.102832	0.223842
Enpp1	P06802	0.210414	0.409478	0.552162
Enpp2	Q9R1E6	-0.350532	0.293277	0.440602
Ensa	P60840	-0.0673096	0.425384	0.566466
Eny2	Q9JIX0	-0.072961	0.154992	0.290767
Ep300	B2RWS6	-0.0125339	0.695929	0.79195
Ep400	Q8CHI8	0.147701	0.0056987	0.0429871
Epb41	P48193	-0.0402396	0.398075	0.541336
Epb41l1	Q9Z2H5	-0.0280088	0.425722	0.566669
Epb41l2	O70318	-0.0974772	0.00558585	0.042509
Epc1	Q8C9X6	0.24054	0.102185	0.222991
Epc2	Q8C0I4	0.176471	0.0541178	0.15096
Epdr1	Q99M71	0.146753	0.150059	0.284996
Epg5	Q80TA9	0.884455	0.0608633	0.161647
Epha2	Q03145	0.0269282	0.268554	0.41523
Epha4	Q03137	0.829932	0.052838	0.148968
Ephb4	P54761	0.00215434	0.979909	0.985243
Epn1	Q80VP1	0.37096	0.0106711	0.0597144
Epn2	Q8CHU3	0.289586	0.0253635	0.0974955
Eppk1	Q8R0W0	-0.121311	0.204805	0.347228
Eprs1	Q8CGC7	-0.0549615	0.0263262	0.0987435
Eps15	P42567	-0.205381	0.0151607	0.0721319
Eps15l1	Q60902	-0.183907	0.00373954	0.035669
Eps8	Q08509	0.222725	0.047881	0.140158
Eps8l2	Q99K30	-0.11213	0.0110156	0.0608152
Eral1	Q9CZU4	0.0102332	0.82266	0.883196
Erap1	Q9EQH2	-0.0335943	0.820154	0.881941
Erbin	Q80TH2	0.224865	0.0101341	0.0578891
Erc1	Q99MI1	-0.0178591	0.880234	0.921825
Ercc1	P07903	-0.202511	0.0779853	0.187725
Ercc3	P49135	-0.0536349	0.437693	0.5784
Ercc4	Q9QZD4	0.107793	0.326445	0.473283
Ercc5	P35689	-0.704363	0.0619139	0.16301
Ercc6	F8VPZ5	-0.145294	0.432964	0.574301
Ercc6l	Q8BHK9	0.0389794	0.524636	0.654467
Erf	P70459	0.0849413	0.190227	0.33174
Ergic1	Q9DC16	-0.0869767	0.0919623	0.208958
Ergic2	Q9CR89	-0.000910207	0.992412	0.99437
Ergic3	Q9CQE7	-0.102247	0.134115	0.265659
Erh	P84089	0.448646	0.165091	0.302899
Eri1	Q7TMF2	0.0450529	0.867878	0.913753
Eri2	Q5BKS4	0.32614	0.194725	0.336557
Eri3	Q8C460	0.438952	0.0763641	0.184961
Erlec1	Q8VEH8	-0.678182	0.000753865	0.0181613
Erlin1	Q91X78	0.162931	0.310884	0.458687
Erlin2	Q8BFZ9	-0.0905905	0.154834	0.290731
Ermp1	Q3UVK0	-0.182411	0.00332268	0.0345365
Ero1a	Q8R180	-0.326616	0.000842274	0.0188738
Erp29	P57759	-0.156705	0.0351046	0.11692
Erp44	Q9D1Q6	0.085968	0.142749	0.275857
Errfi1	Q99JZ7	0.296343	0.0078235	0.0502998
Esco2	Q8CIB9	0.28301	0.0117177	0.0628353
Esd	Q9R0P3	0.0159524	0.68121	0.781328
Esf1	Q3V1V3	-0.201452	0.000430773	0.0144637
Espl1	P60330	0.141512	0.103665	0.224854
Esr1	P19785	0.435215	0.017792	0.0793287
Esrra	O08580	0.124388	0.378014	0.523159
Ess2	O70279	-0.264873	0.00439977	0.0378231
Esyt1	Q3U7R1	-0.203284	0.0033624	0.0345782
Esyt2	Q3TZZ7	-0.0945737	0.0194412	0.0834464
Etf1	Q8BWY3	-0.173423	0.0123627	0.0643471
Etfa	Q99LC5	0.0602159	0.133498	0.265125
Etfb	Q9DCW4	0.121549	0.0534776	0.150067
Etfdh	Q921G7	-0.243818	0.478214	0.612849
Etfrf1	Q91V16	1.56413	0.00498714	0.0398054
Ethe1	Q9DCM0	0.0229684	0.801648	0.867396
Etnk1	Q9D4V0	0.157731	0.0969026	0.21587
Ets1	P27577	-0.163767	0.0421775	0.129648
Ets2	P15037	0.393175	0.140829	0.273535
Etv3	Q8R4Z4	-0.186826	0.0844305	0.197393
Etv4	P28322	0.0438446	0.78175	0.85436
Etv6	P97360	-0.169621	0.0265927	0.0991208
Eurl	Q9D7G4	0.0108781	0.876455	0.919606
Evc2	Q8K1G2	-0.223668	0.05037	0.144202
Evi5	P97366	0.0782306	0.691907	0.788741
Evl	P70429	0.146108	0.0401087	0.125945
Ewsr1	Q61545	0.124516	0.0193651	0.0832044
Exd2	Q8VEG4	-0.085148	0.246409	0.391743
Exoc1	Q8R3S6	0.0364857	0.66893	0.771599
Exoc2	Q9D4H1	-0.0281207	0.66198	0.766629
Exoc3	Q6KAR6	-0.0907917	0.17648	0.315939
Exoc4	O35382	-0.147277	0.00424398	0.0371653
Exoc5	Q3TPX4	-0.0766936	0.235334	0.37946
Exoc6	Q8R313	0.481227	0.11165	0.237028
Exoc6b	A6H5Z3	-0.0577548	0.672771	0.774856
Exoc7	O35250	-0.15516	0.0445032	0.133422
Exoc8	Q6PGF7	0.102419	0.339926	0.48635
Exosc1	Q9DAA6	-0.163261	0.0255923	0.0975017
Exosc10	P56960	0.166656	0.00148308	0.0242118
Exosc2	Q8VBV3	-0.157391	0.0268672	0.0994869
Exosc3	Q7TQK4	-0.693226	0.117401	0.244394
Exosc4	Q921I9	-0.147705	0.0235121	0.0931165
Exosc5	Q9CRA8	0.0393037	0.620779	0.732698
Exosc6	Q8BTW3	0.158606	0.163368	0.300528
Exosc7	Q9D0M0	-0.327047	0.0245978	0.0958415
Exosc8	Q9D753	-0.154728	0.0949252	0.213065
Exosc9	Q9JHI7	-0.0526564	0.444127	0.583521
Ext1	P97464	1.06332	0.00374627	0.0356774
Ext2	P70428	-0.192037	0.0501364	0.143939
Extl2	Q9ES89	0.169166	0.452846	0.591021
Eya3	P97480	-0.107275	0.0662621	0.17005
Ezh2	Q61188	-0.100581	0.10235	0.223228
Ezr	P26040	-0.125121	0.00360603	0.0354727
F11r	O88792	0.0921836	0.495712	0.628142
F2r	P30558	-0.321194	0.0221467	0.09023
F2rl1	P55086	0.154407	0.152721	0.288632
Faap20	Q3UN58	0.0414944	0.83288	0.890285
Fabp5	Q05816	-0.167634	0.00641315	0.0456105
Fadd	Q61160	0.050895	0.577055	0.699413
Fads1	Q920L1	-0.258449	0.00336964	0.0345782
Fads2	Q9Z0R9	-0.154142	0.0120449	0.0634653
Fads3	Q9JJE7	-0.10595	0.166261	0.30386
Faf1	P54731	-0.199028	0.0577596	0.156597
Faf2	Q3TDN2	-0.0308615	0.505396	0.636181
Faim	Q9WUD8	0.186932	0.234726	0.378981
Fam107b	Q3TGF2	0.289575	0.00358444	0.0354087
Fam110c	Q8VE94	0.100363	0.369241	0.515348
Fam111a	Q9D2L9	0.351699	0.000167852	0.0107644
Fam114a2	Q8VE88	-0.147794	0.111109	0.236373
Fam117b	Q3U3E2	0.0967794	0.440601	0.580824
FAM120A	Q6A0A9	0.351973	0.000307654	0.0128059
Fam126a	Q6P9N1	0.0324936	0.809193	0.873389
Fam133b	Q9CVI2	-0.25101	0.0363369	0.119182
Fam136a	Q9CR98	0.170984	0.11794	0.245256
Fam13b	Q8K2H3	0.0704669	0.792864	0.862024
Fam162a	Q9D6U8	-0.0150839	0.741385	0.82504
Fam168a	Q8BGZ2	-0.0493457	0.610208	0.7248
Fam172a	Q3TNH5	-0.229879	0.232876	0.377139
Fam177a1	Q8BR63	0.261231	0.00812876	0.0510245
Fam193a	Q8CGI1	0.0784399	0.106755	0.229594
Fam199x	Q8K2D0	-0.496812	0.0266347	0.0991208
Fam207a	P58468	-0.168617	0.00692682	0.0474904
Fam20b	Q8VCS3	0.376247	0.0504444	0.144347
Fam210a	Q8BGY7	0.241567	0.120271	0.247288
Fam210b	Q9D8B6	-0.437751	0.074193	0.182121
Fam216a	Q9DB54	0.065506	0.532859	0.660613
Fam234a	Q8C0Z1	0.102291	0.670494	0.772965
Fam241a	Q9CZL2	0.0291193	0.750719	0.831241
Fam32a	Q9CR80	0.037566	0.618077	0.730865
Fam3c	Q91VU0	0.0845625	0.124933	0.253653
Fam50a	Q9WV03	-0.110906	0.483218	0.617187
Fam76a	Q922G2	0.230676	0.0997009	0.21973
Fam76b	Q80XP8	-0.00514972	0.965708	0.976116
Fam78b	Q8BQN5	-0.17603	0.130967	0.261633
Fam83d	Q9D7I8	0.561124	0.000294951	0.0127757
Fam83g	Q5SWY7	0.0157644	0.820717	0.882235
Fam83h	Q148V8	0.283556	0.00141633	0.0237158
Fam89b	Q9QUI1	0.363541	0.06557	0.168913
Fam91a1	Q3UVG3	0.251844	0.00393306	0.0364316
Fam98a	Q3TJZ6	-0.251587	0.0165802	0.076154
Fam98b	Q80VD1	-0.498434	0.00211464	0.0276454
Fanca	Q9JL70	0.114932	0.561755	0.687077
Fancd2	Q80V62	-0.0391952	0.432853	0.574301
Fanci	Q8K368	0.0654191	0.383863	0.527932
Far1	Q922J9	0.0791233	0.0261173	0.0983614
Farp1	F8VPU2	-0.0680376	0.228224	0.37233
Farp2	Q91VS8	-0.0320832	0.599585	0.717125
Fars2	Q99M01	0.235868	0.0858015	0.199451
Farsa	Q8C0C7	-0.00579529	0.900375	0.935525
Farsb	Q9WUA2	-0.14205	0.00227892	0.0287578
Fasn	P19096	-0.213152	9.09761e-05	0.00909016
Fastk	Q9JIX9	0.203689	0.0668109	0.171026
Fastkd2	Q922E6	-0.402451	0.0158489	0.0738783
Fastkd5	Q7TMV3	-0.0829378	0.297532	0.444289
Fau	P62862	-0.76303	0.000447557	0.0144637
Fau	P35545	-0.113023	0.534962	0.662587
Fbf1	A2A870	-0.196558	0.321025	0.468287
Fbl	P35550	-0.287002	0.00316867	0.0338232
Fblim1	Q71FD7	-0.266568	0.0465649	0.137108
Fbln1	Q08879	-0.329287	0.158773	0.295126
Fbln2	P37889	0.171282	0.374284	0.520598
Fbn1	Q61554	-0.609902	0.143164	0.275959
Fbrs	Q8R089	0.312248	0.00164548	0.0250746
Fbxl12	Q9EPX5	-0.000793277	0.993758	0.995555
Fbxl15	Q91W61	-0.118149	0.517439	0.648261
Fbxl22	Q8C7B6	0.0261118	0.939221	0.960034
Fbxl3	Q8C4V4	0.130676	0.18805	0.329613
Fbxo11	Q7TPD1	-0.0969114	0.0958707	0.214512
Fbxo21	Q8VDH1	-0.5606	0.0214023	0.0890383
Fbxo22	Q78JE5	-0.0658074	0.344142	0.490314
Fbxo28	Q8BIG4	-0.0618265	0.266602	0.413366
Fbxo3	Q9DC63	1.98083	0.0997116	0.21973
Fbxo30	Q8BJL1	0.12002	0.223428	0.367918
Fbxo33	Q8VE08	0.250869	0.0266938	0.0991461
Fbxo38	Q8BMI0	-0.201805	0.0382444	0.122813
Fbxo42	Q6PDJ6	0.00577814	0.952052	0.968731
Fbxo5	Q7TSG3	0.0896525	0.0530367	0.149269
Fbxo6	Q9QZN4	0.0128879	0.838621	0.894852
Fbxo7	Q3U7U3	-0.130615	0.258357	0.404804
Fbxo9	Q8BK06	0.512172	0.0110503	0.0608967
Fbxw11	Q5SRY7	0.0419085	0.500175	0.631195
Fbxw7	Q8VBV4	0.447023	0.154225	0.289931
Fbxw8	Q8BIA4	-0.129946	0.0154783	0.0730753
Fcf1	Q9CTH6	-0.137091	0.0901751	0.206779
Fcho2	Q3UQN2	-0.0594963	0.478489	0.613073
Fdft1	P53798	-0.133535	0.0211076	0.0881541
Fdps	Q920E5	-0.0618588	0.0693884	0.175294
Fdxr	Q61578	0.280849	0.296534	0.443418
Fem1b	Q9Z2G0	0.697258	0.000227609	0.0116939
Fem1c	Q8CEF1	-0.0526669	0.33088	0.477215
Fen1	P39749	-0.117608	0.076283	0.184869
Fer	P70451	0.0254036	0.842701	0.897791
Fermt2	Q8CIB5	0.0603626	0.151277	0.286701
Fetub	Q9QXC1	-0.375262	0.100471	0.220516
Fez1	Q8K0X8	-0.161334	0.395114	0.538029
Fez2	Q6TYB5	-0.213459	0.0519437	0.147363
Fgd3	O88842	-0.137082	0.276278	0.422889
Fgfr1	P16092	0.369657	0.00157309	0.0246783
Fh	P97807	0.0297325	0.349456	0.496064
Fhl2	O70433	0.0930848	0.0372498	0.121087
Fhl3	Q9R059	-0.052614	0.184616	0.325361
Fhod1	Q6P9Q4	-0.497713	0.00100258	0.020012
Fibp	Q9JI19	0.16781	0.452805	0.591021
Fig4	Q91WF7	0.134212	0.231998	0.376172
Fignl1	Q8BPY9	0.200631	0.00737691	0.0486079
Filip1l	Q6P6L0	0.0884896	0.070769	0.176995
Fip1l1	Q9D824	0.073125	0.46888	0.604831
Fis1	Q9CQ92	0.0229315	0.612621	0.727152
Fitm2	P59266	-0.32323	0.147928	0.281741
Fiz1	Q9WTJ4	0.0803494	0.531553	0.659773
Fkbp10	Q61576	-0.241588	0.00192857	0.0263527
Fkbp11	Q9D1M7	0.204166	0.148012	0.281741
Fkbp15	Q6P9Q6	-0.144037	0.0623377	0.163324
Fkbp1a	P26883	0.355407	0.0102443	0.0583
Fkbp2	P45878	0.593296	0.00485761	0.0393164
Fkbp3	Q62446	-0.0817864	0.376503	0.522212
Fkbp4	P30416	0.00715166	0.754984	0.834992
Fkbp5	Q64378	0.186458	0.012406	0.0643548
Fkbp7	O54998	-0.14856	0.354047	0.499865
Fkbp8	O35465	0.0972374	0.0908789	0.207689
Fkbp9	Q9Z247	-0.075231	0.421332	0.563533
Flcn	Q8QZS3	0.454141	0.00127148	0.0223655
Flii	Q9JJ28	-0.162177	0.00112751	0.0212749
Flna	Q8BTM8	-0.230245	9.25924e-05	0.00910243
Flnb	Q80X90	-0.108209	0.00395398	0.0365044
Flnc	Q8VHX6	-0.194249	0.00116766	0.0214661
Flot1	O08917	-0.0522145	0.309312	0.457032
Flot2	Q60634	0.107844	0.184777	0.325496
Flrt2	Q8BLU0	-0.0438175	0.472878	0.608314
Flt1	P35969	0.0743159	0.341644	0.488004
Flywch1	Q8CI03	-0.0263946	0.942732	0.962148
Fmn1	Q05860	-0.486207	0.152269	0.288134
Fmnl2	A2APV2	-0.0290581	0.584217	0.705946
Fmnl3	Q6ZPF4	0.108678	0.221958	0.366192
Fmr1	P35922	0.0343181	0.338202	0.484811
Fn1	P11276	-0.148214	0.00127331	0.0223655
Fnbp1	Q80TY0	-0.00742473	0.924459	0.950312
Fnbp1l	Q8K012	-0.0914004	0.224766	0.36886
Fnbp4	Q6ZQ03	-0.271937	0.00171252	0.0252121
Fndc3a	Q8BX90	0.0189644	0.84962	0.90263
Fndc3b	Q6NWW9	-0.155915	0.00923005	0.0551864
Fnip1	Q68FD7	0.309434	0.0236226	0.0934459
Fnta	Q61239	-0.0138723	0.928475	0.952863
Fntb	Q8K2I1	0.137953	0.492106	0.625263
Focad	A2AKG8	0.100225	0.259772	0.406707
Fos	P01101	-0.144329	0.700269	0.795998
Fosl1	P48755	-0.00618739	0.904958	0.938401
Fosl2	P47930	0.268535	0.00585385	0.0433
Foxc2	Q61850	0.869985	0.00253297	0.0301532
Foxg1	Q60987	0.442486	0.00151622	0.0244442
Foxj3	Q8BUR3	-0.0474784	0.601303	0.718194
Foxk1	P42128	-0.2403	0.0147229	0.0712909
Foxk2	Q3UCQ1	0.292592	0.0334202	0.113606
Foxm1	O08696	0.0513777	0.613689	0.72771
Foxn3	Q499D0	0.323939	0.184066	0.324813
Foxo3	Q9WVH4	-0.190437	0.0424122	0.129762
Foxp1	P58462	0.183083	0.0401028	0.125945
Foxp4	Q9DBY0	-0.122845	0.0359325	0.118256
Fpgs	P48760	-0.0207436	0.608142	0.722805
Fra10ac1	Q8BP78	0.669052	0.152404	0.28821
Frg1	P97376	-0.02856	0.530662	0.658875
Frk	Q922K9	0.418764	0.010812	0.0601161
Frmd4a	Q8BIE6	0.101675	0.0266855	0.0991461
Frmd6	Q8C0V9	0.290052	0.00581685	0.0432362
Frmd8	Q3UFK8	0.326015	0.0486881	0.141446
FRRS1	Q8K385	-0.0227481	0.672565	0.774842
Frs2	Q8C180	0.225985	0.0373951	0.121216
Fscn1	Q61553	0.0230323	0.498585	0.630296
Fstl1	Q62356	-0.0723283	0.440275	0.580587
Fth1	P09528	-0.294672	0.0128509	0.0653806
Ftl1	P29391	-0.345206	0.00874146	0.0533326
Fto	Q8BGW1	0.272329	0.00741294	0.0487925
Ftsj3	Q9DBE9	-0.146667	0.0220886	0.090166
Fubp1	Q91WJ8	-0.08522	0.0422858	0.129648
Fundc1	Q9DB70	-0.127095	0.218397	0.362904
Fundc2	Q9D6K8	0.101584	0.169335	0.307608
Fus	P56959	0.112249	0.0292577	0.104834
Fut11	Q8BHC9	-0.539549	0.0341068	0.114618
Fut8	Q9WTS2	0.438872	0.0663471	0.170124
Fxr1	Q61584	-0.153359	0.00987192	0.0572999
Fxr2	Q9WVR4	0.123631	0.0484359	0.140848
Fxyd5	P97808	0.37362	0.13771	0.270757
Fyn	P39688	-0.78886	0.189595	0.331493
Fyttd1	Q91Z49	-0.175016	0.0419233	0.129249
Fzd2	Q9JIP6	1.72983	0.0887269	0.204319
Fzd6	Q61089	0.859246	0.000721687	0.0177838
Fzd7	Q61090	0.600879	0.00164009	0.0250746
Fzr1	Q9R1K5	0.173989	0.0247625	0.0960097
G2e3	Q5RJY2	0.0485469	0.815354	0.878019
G3bp1	P97855	0.0752677	0.110451	0.235137
G3bp2	P97379	0.0275746	0.505124	0.63597
G6pdx	Q00612	0.0945143	0.0807532	0.192262
Gaa	P70699	-0.121101	0.0183185	0.0804405
Gabarap	Q9DCD6	-0.319568	0.161384	0.298161
Gabarapl1	Q8R3R8	-0.0447134	0.733569	0.820085
Gabarapl2	P60521	0.0501773	0.376536	0.522212
Gabpa	Q00422	0.249131	0.00106174	0.0206093
Gabpb2	P81069	-0.323773	0.153618	0.289697
Gadd45gip1	Q9CR59	-0.465047	0.00881732	0.0537416
Gak	Q99KY4	0.172771	0.00617494	0.044912
Galc	P54818	-0.37941	0.111984	0.237492
Gale	Q8R059	0.0758047	0.565674	0.690108
Galk1	Q9R0N0	-0.0804781	0.207749	0.35095
Galk2	Q68FH4	-0.0407671	0.629577	0.740071
Galnt1	O08912	0.251244	0.0126931	0.0650594
Galnt10	Q6P9S7	-0.182773	0.223469	0.367918
Galnt2	Q6PB93	-0.306298	0.00736843	0.0486079
Galnt7	Q80VA0	0.18643	0.1564	0.292477
Ganab	Q8BHN3	-0.122516	0.00190634	0.0263473
Gapdh	P16858	-0.338471	0.00291111	0.0325564
Gapvd1	Q6PAR5	0.0452911	0.113672	0.239816
Gar1	Q9CY66	-0.38269	0.000456386	0.0144637
Gars1	Q9CZD3	-0.0645794	0.0318877	0.110107
Gart	Q64737	-0.0935193	0.00638917	0.0455995
Gas2	P11862	0.0563786	0.713912	0.805722
Gas2l3	Q3UWW6	-0.0632406	0.349968	0.496521
Gas8	Q60779	-0.0232276	0.924586	0.950312
Gata4	Q08369	0.60765	0.050804	0.145103
Gatad1	Q920S3	0.28906	0.0398802	0.125748
Gatad2a	Q8CHY6	0.0623219	0.103565	0.224716
Gatad2b	Q8VHR5	0.0478189	0.167606	0.305399
Gatd1	Q8BFQ8	0.670756	0.00633192	0.0455631
Gatd3a	Q9D172	-0.0805947	0.388113	0.531943
Gatm	Q9D964	0.151448	0.118303	0.24557
Gba	P17439	-0.0544707	0.467463	0.603513
Gbe1	Q9D6Y9	0.0556262	0.45735	0.594868
Gcat	O88986	0.0105679	0.83411	0.891131
Gcc2	Q8CHG3	-0.0998658	0.253383	0.399268
Gcfc2	Q8BKT3	0.132574	0.276352	0.422889
Gclc	P97494	0.16132	0.0296327	0.105497
Gclm	O09172	-0.0729503	0.0755596	0.18392
Gcn1	E9PVA8	-0.236821	7.43221e-05	0.00824162
Gcsh	Q91WK5	0.211433	0.0685596	0.174258
Gde1	Q9JL56	0.0569539	0.798772	0.865822
Gdi1	P50396	-0.0813505	0.280797	0.42757
Gdi2	Q61598	-0.0572116	0.058122	0.157376
Gemin5	Q8BX17	-0.279774	0.00111285	0.0211302
Gemin6	Q9CX53	0.465354	0.00326098	0.0343194
Gemin7	Q9CWY4	0.411982	0.00720687	0.0485276
Gemin8	Q8BHE1	0.0534782	0.647254	0.755519
Gen1	Q8BMI4	-0.0301574	0.737825	0.823453
Get1	Q8K0D7	0.507758	0.00128996	0.0224339
Get3	O54984	-0.00265093	0.955078	0.9702
Get4	Q9D1H7	-0.124475	0.0418405	0.129188
Gfer	P56213	-0.442345	0.00476367	0.0389204
Gfm1	Q8K0D5	0.18414	0.00107521	0.0206732
Gfpt1	P47856	-0.111796	0.147061	0.280948
Gfus	P23591	-0.0715077	0.0885573	0.204144
Gga1	Q8R0H9	0.386534	0.0395115	0.124843
Gga2	Q6P5E6	-0.0290845	0.469131	0.604898
Gga3	Q8BMI3	-0.452445	0.10238	0.223228
Ggcx	Q9QYC7	0.129219	0.0996285	0.21973
Ggnbp2	Q5SV77	0.0601834	0.642354	0.751313
Ghitm	Q91VC9	0.0424151	0.523144	0.65326
Gid8	Q9D7M1	-0.0719697	0.206084	0.348718
Gigyf1	Q99MR1	0.500372	0.061184	0.161997
Gigyf2	Q6Y7W8	-0.0917568	0.262027	0.408872
Ginm1	Q91WR6	0.0982898	0.657084	0.763782
Gins1	Q9CZ15	-0.100526	0.283092	0.430071
Gins2	Q9D600	-0.0938002	0.454192	0.59198
Gins3	Q9CY94	-0.138851	0.0393657	0.124576
Gins4	Q99LZ3	0.0427491	0.548561	0.675314
Gipc1	Q9Z0G0	-0.192836	0.210732	0.35484
Gipc2	Q9Z2H7	-0.148744	0.153976	0.289931
Git1	Q68FF6	0.362045	0.000837016	0.0188738
Git2	Q9JLQ2	-0.23719	0.326783	0.473548
Gja1	P23242	-0.0276243	0.362734	0.508244
Gjb3	P28231	0.205408	0.176699	0.3162
Gjc1	P28229	0.269979	0.0610461	0.161795
Glb1	P23780	-0.193663	0.113155	0.239034
Glce	Q9EPS3	-0.158627	0.211228	0.355286
Gle1	Q8R322	-0.0444456	0.790271	0.860126
Glg1	Q61543	-0.28789	0.000377811	0.0136258
Gli3	Q61602	0.0883292	0.0887674	0.204319
Glis2	Q8VDL9	-0.120433	0.217313	0.362132
Glmn	Q8BZM1	-0.103512	0.0703543	0.176434
Glmp	Q9JHJ3	0.293861	0.0913779	0.208254
Glo1	Q9CPU0	0.0042914	0.939864	0.960248
Glod4	Q9CPV4	-0.0974431	0.0411665	0.128081
Glrx3	Q9CQM9	-0.174761	0.0119731	0.0634576
Glrx5	Q80Y14	-0.326551	0.0227732	0.0916188
Gls	D3Z7P3	0.031408	0.272377	0.41965
Glt8d1	Q6NSU3	-0.0681882	0.635223	0.744698
Gltp	Q9JL62	-0.0314654	0.799752	0.866577
Glud1	P26443	-0.0790526	0.181629	0.322185
Glul	P15105	-1.37718	0.00227733	0.0287578
Glyr1	Q922P9	0.0323743	0.683453	0.782924
Gmds	Q8K0C9	-0.165657	0.0823651	0.194412
Gmeb1	Q9JL60	-0.00504896	0.979422	0.984916
Gmeb2	P58929	0.666911	0.00219787	0.0282788
Gmfb	Q9CQI3	-0.0908752	0.102403	0.223228
Gmip	Q6PGG2	0.14194	0.399872	0.542932
Gmnn	O88513	-0.0534572	0.460138	0.59696
Gmppa	Q922H4	-0.0415386	0.618681	0.731147
Gmppb	Q8BTZ7	0.26843	0.108815	0.232793
Gmpr2	Q99L27	-0.506923	0.00905073	0.054604
Gmps	Q3THK7	-0.104467	0.00637759	0.0455702
Gna11	P21278	-0.143081	0.0761888	0.184714
Gna13	P27601	0.124219	0.0713027	0.178038
Gna14	P30677	0.216677	0.0663343	0.170124
Gnai2	P08752	0.0141637	0.691548	0.788691
Gnai3	Q9DC51	0.166226	0.00832144	0.0517543
Gnaq	P21279	0.120248	0.124852	0.253573
Gnb1	P62874	0.343687	0.00114497	0.0214661
Gnb2	P62880	0.476214	0.000934243	0.0194565
Gng12	Q9DAS9	0.150176	0.118731	0.24557
Gng5	Q80SZ7	-0.154147	0.133809	0.265374
Gnl1	P36916	-0.023172	0.699727	0.79553
[truncated: 4,096 more rows]

## Sheet: Rapamycin vs Ctrl
Gene_name	Protein_ID	log2 FC	sca_pvalue	sca_adj_pvalue
Aaas	P58742	-0.00322363	0.957224	0.980682
Aacs	Q9D2R0	0.0551643	0.25334	0.445084
Aak1	Q3UHJ0	-0.00897698	0.926836	0.96273
Aar2	Q9D2V5	0.0361621	0.564501	0.715174
Aars1	Q8BGQ7	-0.0358016	0.203915	0.396218
Aarsd1	Q3THG9	0.0239479	0.657384	0.786698
Aasdhppt	Q9CQF6	-0.061157	0.515949	0.677707
Aatf	Q9JKX4	-0.164962	0.0154413	0.115377
Abcb10	Q9JI39	0.368628	0.0123076	0.105577
Abcb1b	P06795	-0.128654	0.444044	0.621788
Abcb6	Q9DC29	-1.48575	0.015853	0.116881
Abcb7	Q61102	-0.00756377	0.9282	0.963333
Abcc1	O35379	-0.0181098	0.673047	0.796964
Abcc5	Q9R1X5	0.0158496	0.90999	0.952481
Abcd3	P55096	-0.0166565	0.770477	0.866101
Abce1	P61222	-0.111877	0.0497933	0.193441
Abcf1	Q6P542	0.123927	0.0298568	0.155539
Abcf2	Q99LE6	-0.000494735	0.986122	0.99204
Abcf3	Q8K268	-0.0682532	0.219989	0.411818
Abcg2	Q7TMS5	-0.298406	0.0480562	0.190673
Abhd11	Q8K4F5	0.0480257	0.585141	0.732034
Abhd12	Q99LR1	0.0888511	0.141294	0.323897
Abhd13	Q80UX8	0.242274	0.260546	0.45231
Abhd14b	Q8VCR7	0.0540946	0.67265	0.796955
Abhd16a	Q9Z1Q2	-0.118938	0.550097	0.703894
Abhd17b	Q7M759	0.0875954	0.351703	0.53866
Abhd2	Q9QXM0	-0.097534	0.118087	0.295313
Abhd4	Q8VD66	-0.126804	0.223238	0.415308
Abhd5	Q9DBL9	-0.0927606	0.639332	0.774665
Abi1	Q8CBW3	-0.12114	0.144582	0.326632
Abi2	P62484	0.248364	0.0244626	0.141777
Abitram	Q80ZQ9	-0.0363519	0.719693	0.832302
Abl1	P00520	0.142636	0.244462	0.436225
Abl2	Q4JIM5	-0.0504981	0.281072	0.472925
Abr	Q5SSL4	-0.0916146	0.645694	0.77884
Abracl	Q4KML4	-0.128837	0.193382	0.38616
Abraxas2	Q3TCJ1	-0.149017	0.092848	0.25851
Abt1	Q9QYL7	-0.0952579	0.091352	0.256189
Acaa1a	Q921H8	-0.132176	0.17702	0.366944
Acaa2	Q8BWT1	-0.0510777	0.515402	0.677504
Acaca	Q5SWU9	0.0965028	0.00792077	0.0891014
Acad11	Q80XL6	0.192335	0.08931	0.25372
Acad8	Q9D7B6	0.499623	0.216977	0.408795
Acad9	Q8JZN5	-0.0942496	0.481876	0.650766
Acadl	P51174	-0.105327	0.104022	0.274667
Acads	Q07417	-0.086642	0.308975	0.500037
Acadsb	Q9DBL1	0.171952	0.157939	0.344984
Acadvl	P50544	-0.0176935	0.860393	0.923225
Acap2	Q6ZQK5	-0.0516269	0.47531	0.645536
Acat1	Q8QZT1	-0.0937132	0.106324	0.27684
Acat2	Q8CAY6	0.0244438	0.657236	0.786698
Acbd3	Q8BMP6	0.0157831	0.863395	0.924668
Acbd5	Q5XG73	-0.457014	0.0711909	0.228092
Acbd6	Q9D061	0.0908312	0.640732	0.775551
Acd	Q5EE38	-0.209354	0.358879	0.545468
Acin1	Q9JIX8	-0.0505551	0.235524	0.428237
Ackr3	P56485	0.449511	0.0206681	0.132126
Acly	Q91V92	-0.0288234	0.198657	0.390949
Aco1	P28271	-0.00391171	0.958334	0.981011
Aco2	Q99KI0	0.108264	0.0426899	0.182203
Acot13	Q9CQR4	0.147479	0.301852	0.492947
Acot2	Q9QYR9	0.0498777	0.531185	0.689021
Acot7	Q91V12	0.0749922	0.20027	0.392614
Acot8	P58137	0.681882	0.0285345	0.152532
Acot9	Q9R0X4	-0.031609	0.627777	0.765975
Acox1	Q9R0H0	0.047517	0.600486	0.744731
Acp1	Q9D358	0.103728	0.158783	0.345343
Acp2	P24638	-0.0770048	0.753911	0.854655
Acp6	Q8BP40	-0.051044	0.663482	0.790823
Acrbp	Q3V140	-0.139933	0.378135	0.563109
Acsf2	Q8VCW8	-0.447961	0.00102369	0.0523032
Acsf3	Q3URE1	-0.101678	0.221505	0.413394
Acsl1	P41216	-0.17674	0.258807	0.449673
Acsl3	Q9CZW4	-0.0276721	0.880724	0.934106
Acsl4	Q9QUJ7	-0.0460717	0.219956	0.411818
Acsl5	Q8JZR0	0.175191	0.017691	0.123666
Actbl2	Q8BFZ3	-0.445484	0.0498689	0.19349
Actg1	P63260	1.06204	0.0413564	0.180247
Actl6a	Q9Z2N8	-0.0887006	0.158455	0.344995
Actn1	Q7TPR4	0.0339517	0.182674	0.374741
Actn4	P57780	0.010185	0.760741	0.860017
Actr10	Q9QZB7	-0.0173091	0.649856	0.781557
Actr1a	P61164	-0.604414	0.0190708	0.127894
Actr1b	Q8R5C5	-0.0240449	0.82428	0.901643
Actr2	P61161	0.160633	0.0173669	0.122436
Actr3	Q99JY9	0.166396	0.00231562	0.0639908
Actr5	Q80US4	0.52962	0.0255257	0.145317
Actr8	Q8R2S9	-0.0877794	0.44846	0.625157
Acvr1	P37172	0.397833	0.0429306	0.182203
Acvr2a	P27038	1.05047	0.107233	0.278135
Acyp1	P56376	-0.142224	0.211055	0.402386
Ada	P03958	-0.113463	0.338008	0.527334
Adam10	O35598	0.0403039	0.354285	0.540894
Adam15	O88839	0.118421	0.247933	0.439754
Adam17	Q9Z0F8	0.0943335	0.117446	0.29467
Adam9	Q61072	0.172017	0.131903	0.311955
Adar	Q99MU3	-0.130057	0.375573	0.561057
Adat1	Q9JHI2	-0.14702	0.149985	0.334665
Adat3	Q6PAT0	0.22778	0.0148397	0.113645
Add1	Q9QYC0	0.000709346	0.984934	0.99171
Add2	Q9QYB8	0.418288	0.0841312	0.245014
Add3	Q9QYB5	0.647834	0.00992622	0.0960108
Adgra2	Q91ZV8	0.258024	0.0647897	0.219008
Adgrl2	Q8JZZ7	0.274624	0.00418713	0.0696947
Adh5	P28474	0.06622	0.274055	0.466781
Adi1	Q99JT9	-0.080609	0.345109	0.533114
Adipor1	Q91VH1	0.0920645	0.756655	0.856817
Adipor2	Q8BQS5	0.236295	0.0455919	0.186808
Adk	P55264	0.124401	0.0321072	0.160708
Adnp	Q9Z103	-0.0192695	0.451581	0.62794
Adnp2	Q8CHC8	0.0949202	0.160315	0.347285
Ado	Q6PDY2	0.241512	0.0280815	0.151608
Adpgk	Q8VDL4	0.129151	0.0157662	0.116483
Adprh	P54923	0.0146087	0.693331	0.811657
Adprs	Q8CG72	-0.0181499	0.873242	0.930378
Adrm1	Q9JKV1	-0.0573015	0.363802	0.551041
Adsl	P54822	0.0238111	0.50434	0.669474
Adss2	P46664	-0.0851042	0.056107	0.204378
Aebp1	Q640N1	0.0343397	0.322116	0.512111
Aebp2	Q9Z248	-0.0325251	0.616174	0.75797
Aen	Q9CZI9	-0.394993	0.0465672	0.189164
Afdn	Q9QZQ1	-0.0510687	0.177669	0.367721
Aff1	O88573	0.0703619	0.202883	0.39518
Aff4	Q9ESC8	0.0904176	0.0809893	0.242171
Afg3l1	Q920A7	-0.475115	0.0528731	0.198987
Afg3l2	Q8JZQ2	0.108027	0.0618593	0.215007
Aftph	Q80WT5	-0.31502	0.00562105	0.077506
Agap1	Q8BXK8	0.190443	0.189261	0.382256
Agap3	Q8VHH5	0.051054	0.581742	0.730389
Agfg1	Q8K2K6	-0.0119625	0.757381	0.857165
Agfg2	Q80WC7	0.127966	0.308665	0.499821
Agk	Q9ESW4	-0.0625966	0.246029	0.437318
Ago1	Q8CJG1	-1.38024	0.00398208	0.0693694
Ago2	Q8CJG0	0.05507	0.182513	0.374665
Agpat1	O35083	0.0274224	0.763616	0.861997
Agpat2	Q8K3K7	0.277677	0.335606	0.524769
Agpat4	Q8K4X7	0.330929	0.187923	0.380883
Agps	Q8C0I1	0.0438261	0.341609	0.530028
Agrn	A2ASQ1	0.17553	0.0538302	0.200685
Agtpbp1	Q641K1	-0.50733	0.0387458	0.176018
Ahctf1	Q8CJF7	0.0640762	0.116491	0.293474
Ahcy	P50247	0.00651085	0.867012	0.926281
Ahcyl1	Q80SW1	-0.233157	0.0213322	0.134854
Ahcyl2	Q68FL4	-0.0964353	0.312733	0.50298
Ahdc1	Q6PAL7	0.145896	0.353117	0.539514
Ahsa1	Q8BK64	0.111367	0.0119311	0.103358
Ahsa2	Q8N9S3	-0.0278533	0.702742	0.819332
Aida	Q8C4Q6	0.639883	0.000367974	0.0489507
Aifm1	Q9Z0X1	0.172863	0.00561989	0.077506
Aim2	Q91VJ1	0.135446	0.200445	0.392831
Aimp1	P31230	0.101643	0.0246484	0.142284
Aimp2	Q8R010	-0.0628571	0.199751	0.391869
Aip	O08915	-0.0397977	0.334161	0.523442
Ajuba	Q91XC0	0.146559	0.0190687	0.127894
Ak1	Q9R0Y5	0.413124	0.0908892	0.255964
Ak2	Q9WTP6	0.107345	0.0644929	0.21898
Ak3	Q9WTP7	0.0436479	0.653059	0.784028
Ak4	Q9WUR9	-0.0841062	0.240322	0.433243
Ak6	Q8VCP8	0.294758	0.050878	0.195552
Akap1	O08715	-0.0934413	0.32134	0.511241
Akap10	O88845	0.039239	0.684684	0.805156
Akap12	Q9WTQ5	-0.0534658	0.525226	0.684467
Akap13	E9Q394	-0.113487	0.341281	0.529997
Akap2	O54931	0.0203009	0.556421	0.709149
Akap8	Q9DBR0	-0.146614	0.0787588	0.240306
Akap8l	Q9R0L7	-0.265753	0.0429156	0.182203
Akap9	Q70FJ1	0.277123	0.0144782	0.113099
Akirin2	B1AXD8	0.117537	0.115344	0.291615
Akr1a1	Q9JII6	-0.106237	0.0474988	0.190125
Akr1b1	P45376	0.145709	0.024784	0.142757
Akr1b8	P45377	0.190111	0.0308133	0.157383
Akr1e2	Q9DCT1	-0.032231	0.753414	0.85425
Akr7a2	Q8CG76	-0.156002	0.0549338	0.202545
Akt1	P31750	0.0333202	0.52568	0.684467
Akt1s1	Q9D1F4	-0.389624	0.00743148	0.086873
Akt2	Q60823	0.233303	0.00360822	0.0676181
Akt3	Q9WUA6	0.347276	0.0260433	0.146214
Aktip	Q64362	-0.0864897	0.480969	0.649969
Alad	P10518	0.185479	0.126887	0.306121
Alcam	Q61490	0.162287	0.0260915	0.146257
Aldh16a1	Q571I9	0.0746092	0.157114	0.343835
Aldh18a1	Q9Z110	-0.09494	0.0188169	0.127565
Aldh1l2	Q8K009	-0.221056	0.0149202	0.113645
Aldh2	P47738	-0.0615475	0.233582	0.426094
Aldh3a1	P47739	-0.274812	0.174626	0.364318
Aldh3a2	P47740	0.331034	0.0975781	0.266722
Aldh7a1	Q9DBF1	-0.100385	0.0475876	0.190125
Aldh9a1	Q9JLJ2	-0.0635115	0.256896	0.448473
Aldoa	P05064	0.013171	0.783278	0.874231
Aldob	Q91Y97	0.874937	0.00758761	0.0875998
Aldoc	P05063	0.104125	0.577693	0.727004
Alg10b	Q3UGP8	0.496701	0.101396	0.271834
Alg11	Q3TZM9	-0.0747173	0.463102	0.635899
Alg2	Q9DBE8	0.256101	0.256423	0.448388
Alg3	Q8K2A8	0.246987	0.281428	0.473052
Alg5	Q9DB25	-0.089877	0.334534	0.52376
Alg8	Q6P8H8	0.504099	0.0532858	0.199928
Alg9	Q8VDI9	-0.0239027	0.963622	0.983192
Alkbh2	Q6P6J4	0.0898853	0.634316	0.770869
Alkbh3	Q8K1E6	-0.174522	0.14446	0.326563
Alkbh5	Q3TSG4	0.0869572	0.206762	0.398598
Alkbh6	Q8K2U2	0.264954	0.333018	0.522584
Alpk1	Q9CXB8	0.195593	0.45874	0.632928
Alyref	O08583	0.0269094	0.577246	0.726972
Ambra1	A2AH22	-0.0820792	0.142702	0.325398
Amdhd2	Q8JZV7	-0.909631	0.00120186	0.053312
Amfr	Q9R049	0.183677	0.172667	0.361582
Ammecr1	Q9JHT5	0.0925965	0.518004	0.678955
Ammecr1l	Q8JZZ6	0.300562	0.0283654	0.152165
Amot	Q8VHG2	-0.0800646	0.0431568	0.182203
Amotl1	Q9D4H4	-0.0939779	0.469056	0.64135
Amotl2	Q8K371	0.00544586	0.916269	0.955471
Ampd2	Q9DBT5	-0.0864732	0.201973	0.394819
Anapc1	P53995	0.308195	0.000125766	0.0431678
Anapc10	Q8K2H6	0.0976726	0.482409	0.651199
Anapc13	Q8R034	0.00574578	0.955081	0.979644
Anapc15	P60007	0.575569	0.0126252	0.106957
Anapc16	Q9CPV2	0.0695449	0.858352	0.923225
Anapc2	Q8BZQ7	0.110264	0.0416501	0.180916
Anapc4	Q91W96	0.0297843	0.530065	0.688404
Anapc5	Q8BTZ4	0.216981	0.00626614	0.0811954
Anapc7	Q9WVM3	0.355483	0.00256609	0.0642656
Angel2	Q8K1C0	0.493476	0.193597	0.386439
Angptl2	Q9R045	-0.264018	0.0707269	0.227472
Ank3	G5E8K5	-0.154825	0.0441327	0.183468
Ankfy1	Q810B6	-0.0348728	0.310165	0.501274
Ankh	Q9JHZ2	0.0574951	0.386506	0.570654
Ankle2	Q6P1H6	0.0018687	0.962948	0.982953
Ankmy2	Q3TPE9	-0.992148	0.0143072	0.113013
Ankrd10	Q99LW0	0.00353892	0.977532	0.989596
Ankrd11	E9Q4F7	-0.0100486	0.794555	0.882042
Ankrd17	Q99NH0	-0.262366	0.00181666	0.0598605
Ankrd27	Q3UMR0	0.254071	0.0574069	0.206921
Ankrd28	Q505D1	-0.0194332	0.666597	0.792619
Ankrd52	Q8BTI7	-0.044123	0.629723	0.767348
Anks1a	P59672	-0.471438	0.00454538	0.0716437
Ankzf1	Q80UU1	0.711218	0.000399952	0.0489507
Anln	Q8K298	0.0614409	0.0236127	0.141492
Ano6	Q6P9J9	0.109814	0.0647514	0.218999
Anp32a	O35381	0.398082	0.00393194	0.0693694
Anp32b	Q9EST5	-0.0474535	0.486602	0.654987
Anp32e	P97822	-0.021282	0.635853	0.772278
Antxr2	Q6DFX2	0.100793	0.184197	0.376275
Anxa1	P10107	0.0972293	0.00712205	0.0855539
Anxa11	P97384	-0.0844999	0.0402205	0.178382
Anxa2	P07356	0.117766	0.00724383	0.0863915
Anxa3	O35639	-0.127036	0.0386568	0.176018
Anxa4	P97429	-0.0849982	0.0747015	0.23369
Anxa5	P48036	-0.0251071	0.457131	0.631796
Anxa6	P14824	-0.00306708	0.926404	0.96273
Anxa7	Q07076	0.127763	0.0190737	0.127894
Ap1b1	O35643	-0.0277441	0.743867	0.848669
Ap1g1	P22892	0.042861	0.323022	0.513059
Ap1g2	O88512	0.0802508	0.682661	0.803982
Ap1m1	P35585	0.0363495	0.560927	0.712337
Ap1s1	P61967	-0.0215411	0.83585	0.90928
Ap1s2	Q9DB50	-0.0250266	0.82676	0.902955
Ap2a1	P17426	-0.0998881	0.226292	0.41828
Ap2a2	P17427	0.0143404	0.660097	0.788743
Ap2b1	Q9DBG3	-0.0443314	0.307066	0.498283
Ap2m1	P84091	0.00561813	0.938202	0.969905
Ap2s1	P62743	0.0330355	0.737485	0.845025
Ap3b1	Q9Z1T1	-0.0532743	0.453374	0.629531
Ap3d1	O54774	0.0901095	0.0339704	0.163707
Ap3m1	Q9JKC8	-0.0784388	0.499762	0.665752
Ap3s1	Q9DCR2	0.16743	0.129292	0.308873
Ap3s2	Q8BSZ2	0.618427	0.00301341	0.0653462
Ap4b1	Q9WV76	0.0413345	0.699625	0.817405
Ap4m1	Q9JKC7	0.0824215	0.633242	0.769951
Ap4s1	Q9WVL1	0.66608	0.000729853	0.0522236
Apaf1	O88879	-0.0157442	0.893737	0.942904
Apbb1ip	Q8R5A3	-0.445569	0.210177	0.401402
Apbb2	Q9DBR4	-0.0312301	0.50467	0.669701
Apc	Q61315	-0.10067	0.28537	0.477847
Apeh	Q8R146	0.409834	0.00665143	0.0834128
Apex1	P28352	0.117722	0.0183323	0.125807
Apex2	Q68G58	0.146354	0.136643	0.318518
Aph1a	Q8BVF7	0.253005	0.325443	0.515571
Api5	O35841	-0.0269152	0.408851	0.592256
Aplf	Q9D842	0.226452	0.146954	0.329895
Aplp2	Q06335	-0.0415191	0.36761	0.554621
Apmap	Q9D7N9	-0.206208	0.066104	0.220711
Apobec3	Q99J72	-0.201131	0.0242468	0.141679
Apobr	Q8VBT6	-0.0814617	0.0393794	0.177193
Apoo	Q9DCZ4	-0.0254502	0.777051	0.869341
Apool	Q78IK4	0.0617578	0.146751	0.329799
App	P12023	0.00345698	0.954044	0.979249
Appbp2	Q9DAX9	0.023918	0.812672	0.894202
Appl1	Q8K3H0	0.0626528	0.276319	0.468438
Appl2	Q8K3G9	0.234516	0.0602207	0.211842
Aprt	P08030	0.115093	0.0453178	0.186182
Aptx	Q7TQC5	-0.530106	0.0300228	0.156213
Aqr	Q8CFQ3	-0.0282041	0.642004	0.776218
Araf	P04627	0.0594754	0.411052	0.594742
Arap1	Q4LDD4	0.227111	0.130432	0.310268
Arcn1	Q5XJY5	0.0631377	0.0978835	0.266948
Arf1	P84078	-0.0214159	0.833434	0.907514
Arf2	Q8BSL7	0.314497	0.113439	0.288742
Arf4	P61750	-0.206473	0.0823732	0.24308
Arf5	P84084	-0.0707369	0.48725	0.655429
Arf6	P62331	0.232069	0.0142707	0.113013
Arfgap2	Q99K28	-0.0876987	0.120497	0.298424
Arfgap3	Q9D8S3	-0.0497885	0.517086	0.678475
Arfgef1	G3X9K3	0.206733	0.0274596	0.149651
Arfgef2	A2A5R2	0.682223	0.0125591	0.106728
Arfip2	Q8K221	-0.0740416	0.415569	0.599021
Arfrp1	Q8BXL7	0.38224	0.00629666	0.0814191
Arglu1	Q3UL36	-0.189015	0.0286533	0.152753
Arhgap1	Q5FWK3	-0.0922983	0.0818364	0.242937
Arhgap10	Q6Y5D8	0.822313	0.00691862	0.0846497
Arhgap11a	Q80Y19	0.0739578	0.0740827	0.233222
Arhgap17	Q3UIA2	-0.002328	0.956258	0.980523
Arhgap18	Q8K0Q5	-0.190303	0.0219274	0.137073
Arhgap19	Q8BRH3	-0.0401275	0.517785	0.678812
Arhgap21	Q6DFV3	0.272853	0.0303028	0.15656
Arhgap22	Q8BL80	0.125074	0.138692	0.321209
Arhgap23	Q69ZH9	0.147752	0.456968	0.631796
Arhgap31	A6X8Z5	0.476442	0.0420815	0.181889
Arhgap32	Q811P8	0.705938	0.184325	0.37637
Arhgap35	Q91YM2	-0.0931805	0.323011	0.513059
Arhgap42	B2RQE8	0.618701	0.0820474	0.242937
Arhgap5	P97393	0.00599734	0.92198	0.959634
Arhgap6	O54834	0.092417	0.422271	0.604849
Arhgdia	Q99PT1	-0.00224983	0.961325	0.982003
Arhgdib	Q61599	-0.0868816	0.374824	0.560821
Arhgef1	Q61210	0.122288	0.03249	0.16119
Arhgef12	Q8R4H2	0.00184096	0.973594	0.988073
Arhgef17	Q80U35	0.323323	0.0243589	0.141679
Arhgef2	Q60875	0.00678148	0.860547	0.923228
Arhgef39	Q66JY6	0.368008	0.0150104	0.113948
Arhgef40	Q3UPH7	0.0162939	0.660938	0.788861
Arhgef5	E9Q7D5	0.557772	0.0450312	0.185252
Arhgef7	Q9ES28	-0.0929996	0.216086	0.407617
Arid1a	A2BH40	0.0425374	0.427885	0.609054
Arid1b	E9Q4N7	0.0275827	0.731648	0.841217
Arid2	E9Q7E2	-0.0744912	0.202363	0.395022
Arid3a	Q62431	0.00235177	0.98973	0.993215
Arid4a	F8VPQ2	0.0556085	0.421364	0.603971
Arid4b	A2CG63	-0.127017	0.0574844	0.206931
Arid5a	Q3U108	-0.155784	0.0100529	0.0961111
Arid5b	Q8BM75	0.179636	0.00195023	0.0611791
Arih1	Q9Z1K5	0.068196	0.128498	0.307666
Arih2	Q9Z1K6	-0.125832	0.111974	0.286322
Arl1	P61211	0.104745	0.0706351	0.227472
Arl13b	Q640N2	-0.181895	0.410565	0.594318
Arl14ep	Q8BIX3	-0.115208	0.0594524	0.21012
Arl15	Q8BGR6	0.312905	0.0909004	0.255964
Arl2	Q9D0J4	0.0979068	0.30042	0.49087
Arl2bp	Q9D385	0.118853	0.181012	0.372704
Arl3	Q9WUL7	0.30225	0.00511302	0.0740665
Arl5b	Q9D4P0	0.33699	0.0393553	0.177193
Arl6	O88848	0.460671	0.000894042	0.0522236
Arl6ip1	Q9JKW0	0.0475122	0.640848	0.775551
Arl6ip4	Q9JM93	0.459112	0.0686207	0.224185
Arl6ip5	Q8R5J9	0.344679	0.0083709	0.0900473
Arl6ip6	Q8BH07	0.38971	0.0269505	0.148324
Arl8a	Q8VEH3	1.46363	0.0546129	0.202189
Arl8b	Q9CQW2	0.210554	0.0321311	0.160708
Armc1	Q9D7A8	0.0116564	0.817153	0.897043
Armc10	Q9D0L7	-0.089862	0.273832	0.466539
Armc5	Q5EBP3	0.221986	0.0703403	0.227032
Armc6	Q8BNU0	0.209817	0.147757	0.331212
Armc8	Q9DBR3	-0.00142066	0.985279	0.99171
Armh3	Q6PD19	0.135535	0.226354	0.41828
Arnt	P53762	-0.194663	0.00338676	0.067182
Arntl	Q9WTL8	0.203194	0.500321	0.66601
Arpc1a	Q9R0Q6	0.203121	0.172214	0.361272
Arpc1b	Q9WV32	0.0851299	0.119103	0.296767
Arpc2	Q9CVB6	0.00939581	0.771261	0.866646
Arpc3	Q9JM76	0.0259399	0.540411	0.696142
Arpc4	P59999	0.112752	0.0807549	0.242012
Arpc5	Q9CPW4	0.0544184	0.452987	0.629324
Arpc5l	Q9D898	0.11902	0.228326	0.420141
Arpin	Q9D0A3	-0.20138	0.0424141	0.182032
Arpp19	P56212	-0.0288753	0.60755	0.750012
Arrb2	Q91YI4	-0.0559949	0.325311	0.515496
Arsb	P50429	-0.00326586	0.961626	0.982093
Arsk	Q9D2L1	0.310133	0.248773	0.440716
Arv1	Q9D0U9	0.266528	0.19511	0.387558
Asah1	Q9WV54	-0.0495948	0.2067	0.398598
Asap1	Q9QWY8	0.895765	0.00448233	0.0716437
Asap2	Q7SIG6	-0.274663	0.126802	0.306121
Asb3	Q9WV72	-0.206357	0.231854	0.423581
Asb6	Q91ZU1	-0.0706894	0.318791	0.509104
Asb8	Q91ZT9	0.14241	0.20481	0.396587
Ascc1	Q9D8Z1	-0.11166	0.0971976	0.2658
Ascc2	Q91WR3	-0.144325	0.0167321	0.12062
Ascc3	E9PZJ8	0.0476268	0.356093	0.542846
Asf1a	Q9CQE6	-0.0115348	0.878586	0.932992
Asf1b	Q9DAP7	0.190547	0.0897982	0.254617
Ash1l	Q99MY8	-0.0822368	0.280528	0.472444
Ash2l	Q91X20	-0.12493	0.12316	0.301488
Asl	Q91YI0	0.0921361	0.147964	0.331556
Asns	Q61024	0.186039	0.000920842	0.0522236
Asph	Q8BSY0	0.110349	0.0898333	0.254617
Aspm	Q8CJ27	0.385917	0.151078	0.335934
Aspscr1	Q8VBT9	0.0371409	0.361597	0.548554
Asxl1	P59598	-0.00191595	0.98049	0.990396
Asxl2	Q8BZ32	-0.129783	0.497157	0.663236
Atad1	Q9D5T0	-0.0690781	0.134886	0.316573
Atad2	Q8CDM1	-0.0442442	0.203113	0.395285
Atad3	Q925I1	0.0156061	0.676071	0.799005
Atad5	Q4QY64	-0.137716	0.0495659	0.193348
Ate1	Q9Z2A5	-0.092846	0.199288	0.39178
Atf2	P16951	0.300579	0.00643925	0.0819821
Atf3	Q60765	-0.0868666	0.332832	0.522426
Atf4	Q06507	-0.200546	0.0659529	0.220393
Atf5	O70191	-0.62335	0.000900523	0.0522236
Atf6	F6VAN0	-0.00564746	0.870807	0.92872
Atf6b	O35451	0.218565	0.0173451	0.122436
Atf7	Q8R0S1	-0.37147	0.00369534	0.0679544
Atf7ip	Q7TT18	-0.0813808	0.329336	0.518663
Atg101	Q9D8Z6	0.0755409	0.443687	0.621749
Atg13	Q91YI1	-0.104252	0.31447	0.504829
Atg16l1	Q8C0J2	-0.0334233	0.767759	0.864609
Atg2a	Q6P4T0	0.676518	0.00771481	0.088075
Atg2b	Q80XK6	0.0109769	0.843525	0.914299
Atg3	Q9CPX6	-0.076649	0.276564	0.468564
Atg4b	Q8BGE6	-0.133753	0.0891444	0.253388
Atg7	Q9D906	-0.169506	0.067264	0.221974
Atic	Q9CWJ9	-0.0162561	0.628373	0.766459
Atl2	Q6PA06	0.064543	0.165096	0.352334
Atl3	Q91YH5	0.219006	0.0157651	0.116483
Atm	Q62388	-0.022071	0.886319	0.938045
Atn1	O35126	-0.00681099	0.872571	0.929955
Atox1	O08997	0.0606554	0.350961	0.53796
Atp11c	Q9QZW0	0.154416	0.363118	0.550277
Atp13a1	Q9EPE9	0.0487187	0.63331	0.769951
Atp1a1	Q8VDN2	0.247255	0.0114373	0.101771
Atp1b1	P14094	-0.0201027	0.860154	0.923225
Atp1b3	P97370	0.311673	0.0242616	0.141679
Atp2a2	O55143	0.184783	0.00133412	0.0541444
Atp2b1	G5E829	0.186159	0.111018	0.284825
Atp2c1	Q80XR2	0.619641	0.00398227	0.0693694
Atp5f1a	Q03265	0.00404382	0.932571	0.966562
Atp5f1b	P56480	-0.13622	0.0358877	0.169023
Atp5f1c	Q91VR2	-0.0209183	0.683997	0.804964
Atp5f1d	Q9D3D9	0.0624693	0.342241	0.530551
Atp5f1e	P56382	-0.456049	0.00562808	0.077506
Atp5if1	O35143	-0.132765	0.273029	0.466094
Atp5mc1	Q9CR84	0.0985714	0.432919	0.613377
Atp5md	Q78IK2	0.0829313	0.442385	0.621058
Atp5me	Q06185	0.278929	0.00926972	0.0943022
Atp5mf	P56135	-0.622002	0.00271446	0.0643714
Atp5mg	Q9CPQ8	-0.0572089	0.583819	0.731006
Atp5mpl	P56379	0.295228	0.0308425	0.157383
Atp5pb	Q9CQQ7	-0.0263098	0.534914	0.691349
Atp5pd	Q9DCX2	-0.23265	0.0101921	0.0965544
Atp5pf	P97450	-0.208429	0.0319017	0.160082
Atp5po	Q9DB20	0.000253746	0.995644	0.997268
Atp6ap1	Q9R1Q9	0.062231	0.206454	0.398598
Atp6ap2	Q9CYN9	0.113693	0.0301148	0.156485
Atp6v0a1	Q9Z1G4	0.314758	0.0840706	0.244953
Atp6v0a2	P15920	-0.403755	0.148566	0.332423
Atp6v0c	P63082	-0.159545	0.168178	0.355943
Atp6v0d1	P51863	-0.019536	0.926054	0.96273
Atp6v1a	P50516	0.112267	0.0117464	0.102846
Atp6v1b2	P62814	0.291872	0.000644678	0.0522236
Atp6v1c1	Q9Z1G3	0.0177313	0.657588	0.786698
Atp6v1d	P57746	-0.0985314	0.417251	0.60074
Atp6v1e1	P50518	-0.119559	0.208909	0.400573
Atp6v1f	Q9D1K2	-0.169366	0.0674498	0.22198
Atp6v1g1	Q9CR51	-0.0718267	0.543654	0.698707
Atp6v1h	Q8BVE3	0.0885267	0.215945	0.407617
Atp7a	Q64430	-0.0575318	0.599114	0.744287
Atrn	Q9WU60	-0.542727	0.105234	0.275511
Atrx	Q61687	0.100564	0.132862	0.313179
Atxn10	P28658	0.0443179	0.214766	0.406752
Atxn2	O70305	0.312434	0.000152513	0.0431678
Atxn2l	Q7TQH0	-0.00461018	0.859937	0.923225
Aunip	E9Q6Z5	-0.347725	0.0201856	0.1313
Aup1	P70295	-0.212665	0.041385	0.180247
Aurka	P97477	0.156257	0.00480566	0.0722593
Aurkaip1	Q9DCJ7	-0.113054	0.600387	0.744731
Aurkb	O70126	0.126277	0.0128701	0.107633
Aven	Q9D9K3	-0.0981034	0.291294	0.482953
Axl	Q00993	0.0545988	0.208058	0.39984
Azin1	O35484	0.158651	0.0525636	0.198867
B2m	P01887	-0.146141	0.439712	0.619243
B3GNT2	Q9Z222	-0.00743341	0.914242	0.954817
B4galt1	P15535	0.350365	0.00811762	0.0894941
B4galt5	Q9JMK0	0.538448	0.0339955	0.163707
B4galt6	Q9WVK5	0.0905699	0.484168	0.65257
B4galt7	Q8R087	0.0169233	0.889638	0.940151
Babam1	Q3UI43	-0.380929	0.0711366	0.228092
Babam2	Q8K3W0	0.139063	0.151392	0.336051
Bach1	P97302	0.233627	0.209811	0.400931
Bag1	Q60739	0.0553185	0.727464	0.837975
Bag2	Q91YN9	-0.177902	0.0109762	0.0999962
Bag3	Q9JLV1	-0.118873	0.00328626	0.0666327
Bag4	Q8CI61	0.132649	0.196171	0.388233
Bag5	Q8CI32	-0.134029	0.0285285	0.152532
Bag6	Q9Z1R2	0.14255	0.00314238	0.0665123
Bahcc1	Q3UHR0	-0.226214	0.36236	0.549515
Bahd1	Q497V6	0.00592668	0.948909	0.977058
Baiap2	Q8BKX1	-0.0717962	0.0324648	0.16119
Baiap2l1	Q9DBJ3	-0.000494681	0.989168	0.993135
Bak1	O08734	-0.0718565	0.400212	0.584567
Banf1	O54962	0.00260367	0.968536	0.984917
Banp	Q8VBU8	-0.0940311	0.368355	0.55535
Bap1	Q99PU7	0.2271	0.292163	0.483466
Bap18	Q9DCT6	-0.112977	0.105178	0.275482
Basp1	Q91XV3	-0.125224	0.158021	0.344984
Bax	Q07813	0.144315	0.0567703	0.205475
Baz1a	O88379	-0.0566079	0.1352	0.317135
Baz1b	Q9Z277	0.040915	0.321378	0.511241
Baz2a	Q91YE5	1.22785	7.96515e-05	0.0431678
Bbc3	Q99ML1	-0.17381	0.419403	0.602425
Bbs1	Q3V3N7	-0.722292	0.00614608	0.080564
Bbs5	Q9CZQ9	0.316213	0.155842	0.342421
Bbs9	Q811G0	0.736374	0.0970302	0.265698
Bbx	Q8VBW5	0.307331	0.00193087	0.0611791
Bcap29	Q61334	-0.0644612	0.523017	0.682611
Bcap31	Q61335	0.0295494	0.772397	0.86717
Bcar1	Q61140	-0.0319486	0.272835	0.466094
Bcas2	Q9D287	-0.112767	0.163496	0.350847
Bcas3	Q8CCN5	0.596806	0.0173029	0.122436
Bcat1	P24288	-0.125717	0.0722548	0.229447
Bcat2	O35855	0.056929	0.430687	0.611201
Bccip	Q9CWI3	-0.0889504	0.215929	0.407617
Bckdha	P50136	0.0627099	0.347016	0.535014
Bckdk	O55028	0.328419	0.00446616	0.0716437
Bcl10	Q9Z0H7	0.00793822	0.836943	0.909984
Bcl2	P10417	-0.00884264	0.96292	0.982953
Bcl2l1	Q64373	0.355556	0.0127878	0.107593
Bcl2l11	O54918	0.052325	0.449569	0.626052
Bcl2l13	P59017	-0.0416364	0.399548	0.583983
Bcl9l	Q67FY2	1.02744	0.000622063	0.0522236
Bclaf1	Q8K019	-0.0483932	0.219611	0.411818
Bclaf3	A2AG58	-0.128618	0.177348	0.367377
Bcor	Q8CGN4	-0.103153	0.0528116	0.198987
Bcorl1	A2AQH4	-0.290891	0.11616	0.293
Bcr	Q6PAJ1	0.27802	0.0720561	0.229191
Bcs1l	Q9CZP5	-0.282531	0.208027	0.39984
Bdh1	Q80XN0	0.210335	0.0715243	0.228327
Bdnf	P21237	0.443424	0.0122263	0.105026
Bdp1	Q571C7	-0.426791	0.0308544	0.157383
Becn1	O88597	-0.300085	0.245295	0.436774
Bend3	Q6PAL0	-0.114987	0.21193	0.402846
Bet1	O35623	0.52106	0.00409871	0.0696947
Bet1l	O35153	-0.151066	0.214907	0.406893
Bhlhe40	O35185	0.111105	0.679591	0.801776
Bicd2	Q921C5	-0.148376	0.0397756	0.177687
Bicdl1	A0JNT9	-0.119204	0.490127	0.657753
Bicra	F8VPZ9	-0.0551491	0.710431	0.82454
Bid	P70444	0.0911438	0.420082	0.602979
Bin1	O08539	-0.0661156	0.151887	0.336956
Bin3	Q9JI08	-0.110019	0.35216	0.538756
Birc5	O70201	0.23478	0.0769615	0.237417
Birc6	O88738	-0.0277492	0.520889	0.681061
Bles03	Q8VD62	-0.142013	0.0834951	0.244203
Blm	O88700	0.554131	0.0574585	0.206931
Blmh	Q8R016	0.22947	0.0573345	0.206781
Bloc1s3	Q5U5M8	0.162694	0.42316	0.605415
Bloc1s4	Q8VED2	0.0578931	0.604926	0.748178
Bloc1s6	Q9R0C0	-0.0844009	0.407935	0.591764
Blvra	Q9CY64	-0.0391491	0.367578	0.554621
Blvrb	Q923D2	-0.0037033	0.961148	0.982003
Blzf1	Q8R2X8	0.0278034	0.83682	0.909984
Bmi1	P25916	-0.146167	0.471485	0.642553
Bmp1	P98063	0.190032	0.183349	0.375335
Bmp2k	Q91Z96	0.128026	0.381101	0.56538
Bmpr1a	P36895	-0.0813914	0.658538	0.787528
Bmpr2	O35607	0.47018	0.000583947	0.0512419
Bnc2	Q8BMQ3	-0.113008	0.136476	0.318518
Bnip1	Q6QD59	0.222414	0.079204	0.241185
Bnip2	O54940	-0.724624	0.00621741	0.0810772
Bnip3	O55003	-0.378541	0.171096	0.360257
Bnip3l	Q9Z2F7	0.0772258	0.274777	0.467113
Bod1	Q5SQY2	0.230148	0.270315	0.463376
Bod1l	E9Q6J5	-0.0769152	0.0799482	0.241821
Bok	O35425	0.641676	0.0284879	0.152532
Bola1	Q9D8S9	-0.144293	0.050519	0.194782
Bola2	Q8BGS2	0.0603509	0.543329	0.698436
Bop1	P97452	0.130572	0.0646972	0.218999
Bora	Q8BS90	-0.120776	0.274201	0.466781
Bphl	Q8R164	0.512285	0.211781	0.402846
Bpnt1	Q9Z0S1	-0.100421	0.0826723	0.24342
Bpnt2	Q80V26	0.304081	0.0801043	0.242007
Brap	Q99MP8	-0.266148	0.0313501	0.158349
Brat1	Q8C3R1	0.0320405	0.699468	0.817377
Brawnin	Q8BTC1	0.0307514	0.784836	0.874965
Brca1	P48754	-0.226129	0.0908613	0.255964
Brcc3	P46737	0.0445791	0.663168	0.790823
Brd1	G5E8P1	0.200305	0.07937	0.241289
Brd2	Q7JJ13	0.0320623	0.323235	0.513265
Brd3	Q8K2F0	-0.346824	0.0234879	0.141019
Brd4	Q9ESU6	0.029254	0.759824	0.859296
Brd8	Q8R3B7	-0.0224002	0.743899	0.848669
Brd9	Q3UQU0	-0.103027	0.441182	0.619969
Brf1	Q8CFK2	-0.0417566	0.669699	0.794839
Brf2	Q3UAW9	0.234188	0.150605	0.335638
Bri3bp	Q8BXV2	-0.00916187	0.922463	0.959974
Brip1	Q5SXJ3	-0.256689	0.228094	0.419985
Brix1	Q9DCA5	-0.125317	0.102558	0.273281
Brk1	Q91VR8	0.063654	0.591737	0.737959
Brox	Q8K2Q7	-0.0412957	0.574991	0.72577
Brpf1	B2RRD7	0.203082	0.253689	0.445442
Brsk2	Q69Z98	0.28086	0.147474	0.330768
Brwd1	Q921C3	-0.0489831	0.677691	0.800303
Bsg	P18572	-0.0481838	0.311363	0.50194
Bst2	Q8R2Q8	-0.0129038	0.892417	0.942115
Btbd10	Q80X66	0.0655261	0.722503	0.834138
Btbd3	P58545	-1.71422	0.0185281	0.126304
Btbd9	Q8C726	-0.076203	0.235393	0.428127
Btd	Q8CIF4	0.0534589	0.8978	0.94583
Btf3	Q64152	-0.111129	0.0446012	0.184187
Btf3l4	Q9CQH7	-0.0934304	0.211348	0.402386
Btg1	P62325	0.346636	0.00962296	0.0956375
Btg3	P50615	-0.156545	0.315485	0.505666
Bub1	O08901	0.0516623	0.595218	0.740796
Bub1b	Q9Z1S0	-0.00672813	0.839	0.911253
Bub3	Q9WVA3	0.085012	0.0637354	0.218193
Bud13	Q8R149	-0.00748791	0.942728	0.972985
Bud23	Q9CY21	0.0811886	0.31657	0.506743
Bud31	Q6PGH1	0.152884	0.104473	0.274667
Bysl	O54825	0.000978442	0.978298	0.989596
Bzw1	Q9CQC6	0.0900562	0.0531911	0.199694
Bzw2	Q91VK1	0.085458	0.0565525	0.205287
C1d	O35473	-0.211462	0.0818801	0.242937
C1qbp	O35658	0.0376423	0.677103	0.799917
C2cd2l	Q80X80	0.785264	0.0242908	0.141679
C2cd5	Q7TPS5	-0.188473	0.0795454	0.241507
Caap1	Q8VDY9	0.215729	0.110734	0.284452
Cab39	Q06138	0.0587136	0.218236	0.410651
Cab39l	Q9DB16	0.193071	0.0884314	0.252509
Cachd1	Q6PDJ1	0.201394	0.352206	0.538756
Cactin	Q9CS00	-0.439247	0.00222843	0.0639908
Cacul1	Q8R0X2	0.0846988	0.328022	0.517427
Cacybp	Q9CXW3	0.184729	0.00808339	0.0894941
Cad	B2RQC6	0.154414	0.000491077	0.0489507
Cadm1	Q8R5M8	0.0981519	0.418504	0.601556
Calcoco1	Q8CGU1	0.0275152	0.682568	0.803982
Calr	P14211	-0.00132447	0.977598	0.989596
Calu	O35887	-0.0293374	0.598178	0.743576
Camk1	Q91YS8	-0.188014	0.0562689	0.204378
Camk1d	Q8BW96	-0.155915	0.140649	0.323529
Camk2d	Q6PHZ2	-0.235639	0.0106544	0.0989719
Camk2g	Q923T9	-0.0160054	0.891117	0.941066
Camlg	P49070	-0.115981	0.180771	0.372582
Camsap2	Q8C1B1	0.106175	0.222432	0.414737
Cand1	Q6ZQ38	-0.0664917	0.0622568	0.215496
Cand2	Q6ZQ73	-0.15806	0.0771737	0.237833
Cant1	Q8VCF1	-0.104079	0.199733	0.391869
Canx	P35564	-0.0642843	0.0599982	0.211422
Cap1	P40124	0.0985506	0.0125633	0.106728
Capg	P24452	-0.152647	0.0830171	0.243734
Capn1	O35350	0.195404	0.389013	0.572932
Capn2	O08529	-0.0289911	0.692909	0.811565
Capn7	Q9R1S8	0.392681	0.0800033	0.241821
Capns1	O88456	-0.0844599	0.12764	0.306611
Caprin1	Q60865	-0.0708818	0.146938	0.329895
Caprin2	Q05A80	-0.132245	0.342882	0.531117
Capza1	P47753	0.336514	0.00146774	0.055498
Capza2	P47754	-0.118176	0.0762495	0.236595
Capzb	P47757	0.100623	0.0221752	0.137715
Card19	Q9D1I2	1.49749	0.00213062	0.0636204
Carhsp1	Q9CR86	-0.10386	0.315252	0.505567
Carm1	Q9WVG6	0.0184378	0.718775	0.83171
Carmil1	Q6EDY6	0.235676	0.0684456	0.223851
Carnmt1	Q80UY1	-0.0826046	0.249623	0.441503
Cars1	Q9ER72	-0.0549106	0.0526146	0.198867
Casc3	Q8K3W3	0.170211	0.103202	0.274255
Cask	O70589	-0.0315746	0.483471	0.652059
Casp3	P70677	-0.0375399	0.314722	0.505101
Casp6	O08738	0.369656	0.0045325	0.0716437
Casp8	O89110	0.79166	0.0369338	0.172376
Casp8ap2	Q9WUF3	-0.365784	0.0241952	0.141679
Cast	P51125	-0.0822852	0.104547	0.274667
Castor1	Q9CWQ8	-0.0943062	0.549475	0.703346
Cat	P24270	-0.090938	0.0476385	0.190125
Cav1	P49817	0.534892	0.0036445	0.0676181
Cav2	Q9WVC3	0.106791	0.771953	0.867106
Cavin1	O54724	-0.025145	0.529571	0.688316
Cavin2	Q63918	-0.0306823	0.418469	0.601556
Cavin3	Q91VJ2	-0.153142	0.0650079	0.219221
Cbfb	Q08024	-0.00947498	0.889289	0.940105
Cbl	P22682	-0.123698	0.0457379	0.187154
Cblb	Q3TTA7	-0.037906	0.551938	0.705609
Cbll1	Q9JIY2	-0.172494	0.132879	0.313179
Cbln4	Q8BME9	-0.719146	0.000440114	0.0489507
Cbr1	P48758	0.377902	0.0048813	0.0725931
Cbr4	Q91VT4	-0.0595002	0.485346	0.65387
Cbwd1	Q8VEH6	-0.00146425	0.970355	0.986001
Cbx1	P83917	0.00379816	0.964765	0.983547
Cbx2	P30658	0.20107	0.207514	0.399295
Cbx3	P23198	0.145906	0.0473007	0.190125
Cbx4	O55187	-0.0414049	0.621283	0.761509
Cbx5	Q61686	0.0378222	0.478883	0.648006
Cbx6	Q9DBY5	0.0961458	0.201215	0.393812
Cbx8	Q9QXV1	-0.147413	0.0729446	0.230822
Cby1	Q9D1C2	-0.334106	0.0810154	0.242171
Cc2d1a	Q8K1A6	0.10637	0.45057	0.626848
Cc2d1b	Q8BRN9	0.157701	0.146452	0.32946
Ccar1	Q8CH18	-0.00622365	0.896699	0.945174
Ccar2	Q8VDP4	0.12743	0.254215	0.445748
Ccdc115	Q8VE99	-0.0716529	0.462727	0.635668
Ccdc117	Q6PB51	0.19828	0.0460095	0.187518
Ccdc124	Q9D8X2	0.0959986	0.072286	0.229447
Ccdc127	Q3TC33	-0.180309	0.362437	0.549515
Ccdc134	Q8C7V8	0.0879168	0.502536	0.667801
Ccdc137	Q8R0K4	-0.177988	0.0112402	0.100497
Ccdc167	Q9D162	0.0373086	0.708139	0.822913
Ccdc186	Q8C9S4	0.00546005	0.985371	0.99171
Ccdc190	Q3URK1	0.136574	0.422779	0.605415
Ccdc22	Q9JIG7	0.0326898	0.403332	0.587726
Ccdc25	Q78PG9	0.464323	0.0119756	0.103451
Ccdc34	Q3UI66	0.020674	0.84974	0.917265
Ccdc47	Q9D024	0.0410398	0.522536	0.682306
Ccdc50	Q810U5	-0.245331	0.176087	0.366122
Ccdc51	Q3URS9	-0.685379	0.0325981	0.161206
Ccdc58	Q8R3Q6	-0.17357	0.0423875	0.182032
Ccdc59	Q8R2N0	0.0556454	0.742084	0.847662
Ccdc6	D3YZP9	0.0112766	0.888854	0.939959
Ccdc66	Q6NS45	0.405781	0.0773676	0.238191
Ccdc86	Q9JJ89	-0.146396	0.0584925	0.208509
Ccdc88a	Q5SNZ0	-0.0247242	0.799593	0.88565
Ccdc88c	Q6VGS5	0.00683905	0.970377	0.986001
Ccdc9	Q8VC31	-0.0664577	0.188993	0.381841
Ccdc90b	Q8C3X2	0.181221	0.231115	0.422815
Ccdc93	Q7TQK5	-0.269432	0.0423387	0.182032
Ccdc97	Q9DBT3	-0.429074	0.00416124	0.0696947
Cchcr1	Q8K2I2	0.613282	0.0148725	0.113645
Ccl20	O89093	0.994226	0.00116985	0.0532239
Ccn1	P18406	0.207718	0.00743834	0.086873
Ccn2	P29268	0.198189	0.176303	0.366448
Ccna2	P51943	0.296961	0.000978233	0.0522236
Ccnb1	P24860	0.182306	0.00329574	0.0666327
Ccnb2	P30276	0.108094	0.163542	0.350847
Ccnc	Q62447	-0.139793	0.525776	0.684467
Ccnd1	P25322	0.0333579	0.717238	0.830244
Ccnd2	P30280	-0.238847	0.0118514	0.103104
Ccnd3	P30282	0.0347163	0.575847	0.726083
Ccndbp1	Q3TVC7	0.270363	0.291119	0.482953
Ccne2	Q9Z238	-0.0658074	0.457831	0.632421
Ccnf	P51944	0.21497	0.0295313	0.154394
Ccnh	Q61458	-0.127131	0.0806147	0.242012
Ccnk	O88874	-0.101304	0.244952	0.436774
Ccnl1	Q52KE7	-0.176325	0.0832651	0.243879
Ccnl2	Q9JJA7	0.0544236	0.648035	0.780131
Ccnt1	Q9QWV9	0.00675215	0.84845	0.916731
Ccnt2	Q7TQK0	0.711346	0.00580217	0.0783019
Ccny	Q8BGU5	0.286912	0.060919	0.212797
Ccp110	Q7TSH4	0.199383	0.0847539	0.246217
Cct2	P80314	-0.0476288	0.0829275	0.243614
Cct3	P80318	0.00711099	0.782883	0.873956
Cct4	P80315	0.0174854	0.567987	0.718554
Cct5	P80316	0.0164734	0.619947	0.760478
Cct6a	P80317	-0.0891402	0.09476	0.261463
Cct6b	Q61390	0.240713	0.0507141	0.195289
Cct7	P80313	0.000356608	0.988713	0.993078
Cct8	P42932	0.0216067	0.416501	0.600223
Ccz1	Q8C1Y8	-0.0144114	0.70196	0.818731
Cd109	Q8R422	0.0352	0.47469	0.645033
Cd151	O35566	0.384732	0.00778852	0.0883311
Cd2ap	Q9JLQ0	0.00800035	0.833311	0.907514
Cd2bp2	Q9CWK3	-0.164701	0.111471	0.285393
Cd34	Q64314	-0.41771	0.0618906	0.215007
Cd44	P15379	-0.0279249	0.503991	0.669155
Cd47	Q61735	-0.0749937	0.638177	0.774335
Cd63	P41731	0.116424	0.327833	0.517427
Cd81	P35762	0.253671	0.0201175	0.13103
Cd9	P40240	-0.00869565	0.921108	0.959021
Cd99	Q8VCN6	-0.254543	0.0556054	0.204059
Cda	P56389	0.669614	0.0913744	0.256189
Cdan1	Q8CC12	0.176196	0.48591	0.654343
Cdc123	Q8CII2	0.0901371	0.137142	0.319305
Cdc16	Q8R349	-0.145855	0.104331	0.274667
Cdc20	Q9JJ66	0.0328157	0.629065	0.766915
Cdc23	Q8BGZ4	-0.0247459	0.840259	0.912137
Cdc25c	P48967	-0.340806	0.0622637	0.215496
Cdc26	Q99JP4	-0.0176061	0.861574	0.923688
Cdc27	A2A6Q5	-0.0637616	0.222832	0.415115
Cdc34	Q8CFI2	0.572141	0.000556429	0.0502586
Cdc37	Q61081	0.0451174	0.274526	0.466816
Cdc40	Q9DC48	-0.0123229	0.761052	0.860076
Cdc42	P60766	-0.0887421	0.407746	0.591719
Cdc42bpa	Q3UU96	0.106632	0.708049	0.822913
Cdc42bpb	Q7TT50	-0.019732	0.835622	0.909192
Cdc42ep1	Q91W92	0.0618877	0.448175	0.625044
Cdc42ep2	Q8JZX9	0.573234	0.0436928	0.18279
Cdc42ep4	Q9JM96	0.0822857	0.22374	0.415673
Cdc45	Q9Z1X9	-0.00528581	0.902491	0.947857
Cdc5l	Q6A068	-0.0137755	0.64621	0.779128
Cdc6	O89033	0.273064	0.0281935	0.151899
Cdc73	Q8JZM7	-0.0617065	0.0655782	0.219859
Cdca2	Q14B71	-0.0688687	0.127655	0.306611
Cdca3	Q99M54	0.0957665	0.0865459	0.248838
Cdca4	Q9CWM2	0.32188	0.00591674	0.0790014
Cdca5	Q9CPY3	0.384373	0.000861851	0.0522236
Cdca7	Q9D0M2	-0.00542935	0.959309	0.981522
Cdca7l	Q922M5	-0.261764	0.0357886	0.168891
Cdca8	Q8BHX3	-0.0547432	0.188949	0.381841
Cdh13	Q9WTR5	-0.0862445	0.434079	0.614401
Cdh2	P15116	-0.0175898	0.656105	0.786485
Cdip1	Q9DB75	0.169715	0.213604	0.405049
Cdipt	Q8VDP6	0.158342	0.144156	0.326165
Cdk1	P11440	-0.000823058	0.983801	0.991388
Cdk11b	P24788	-0.0270889	0.556904	0.709149
Cdk12	Q14AX6	0.0227671	0.743283	0.848401
Cdk13	Q69ZA1	0.00794325	0.882531	0.935215
Cdk14	O35495	0.00746016	0.929443	0.964134
Cdk16	Q04735	-0.328163	0.014355	0.113013
Cdk17	Q8K0D0	-0.0340195	0.576136	0.726083
Cdk18	Q04899	0.108541	0.162239	0.349919
Cdk19	Q8BWD8	0.47037	0.00946195	0.095271
Cdk2	P97377	0.0922474	0.0604453	0.212267
Cdk2ap1	O35207	-0.126382	0.244592	0.43633
Cdk4	P30285	0.0797402	0.0797325	0.241716
Cdk5	P49615	-0.403522	0.00410579	0.0696947
Cdk5rap2	Q8K389	0.117309	0.0691562	0.225097
Cdk5rap3	Q99LM2	0.170517	0.00549712	0.077145
Cdk6	Q64261	0.0246293	0.70705	0.822621
Cdk7	Q03147	-0.10406	0.0403201	0.178677
Cdk8	Q8R3L8	0.421331	0.133496	0.314271
Cdk9	Q99J95	-0.099831	0.055074	0.202675
Cdkal1	Q91WE6	-0.258862	0.123103	0.301488
Cdkl1	Q8CEQ0	-1.4405	0.00551394	0.077145
Cdkn1b	P46414	0.190687	0.175379	0.365213
Cdkn2a	Q64364	0.0408427	0.5837	0.731006
Cdkn2aip	Q8BI72	0.141153	0.0641555	0.218827
Cdkn2aipnl	Q9D211	0.67679	0.022739	0.139384
Cdkn2b	P55271	0.220406	0.0275916	0.150197
Cdkn2d	Q60773	0.129488	0.556927	0.709149
Cdr2	P97817	-0.0109327	0.960255	0.981887
Cdr2l	A2A6T1	0.122525	0.454514	0.630029
Cds2	Q99L43	0.0809555	0.321311	0.511241
Cdt1	Q8R4E9	-0.134989	0.102498	0.273281
Cdv3	Q4VAA2	0.0450821	0.316343	0.506512
Cdyl	Q9WTK2	0.239986	0.522763	0.682425
Cebpb	P28033	0.00365067	0.945077	0.974754
Cebpz	P53569	-0.143729	0.00331191	0.0666327
Cebpzos	Q8BTE5	-0.1244	0.280017	0.471972
Celf1	P28659	0.025022	0.629983	0.767425
Cenpa	O35216	-0.292961	0.0290639	0.153564
Cenpb	P27790	-0.00759279	0.943757	0.97372
Cenpc	P49452	0.08054	0.228113	0.419985
Cenpe	Q6RT24	0.00904113	0.775157	0.86858
Cenph	Q9QYM8	-0.00620436	0.914638	0.955038
Cenpi	Q8K1K4	0.0873391	0.431982	0.612603
Cenpk	Q9ESN5	0.146144	0.481832	0.650766
Cenpl	Q3U3S3	0.387744	0.0265379	0.147701
Cenpp	Q9CZ92	0.397234	0.0978212	0.266912
Cenpq	Q9CPQ5	0.24275	0.00933656	0.094473
Cenpu	Q8C4M7	-0.092454	0.292268	0.483466
Cenpv	Q9CXS4	0.0371946	0.496532	0.662834
Cep104	Q80V31	0.177857	0.496134	0.662447
Cep120	Q7TSG1	-0.0481073	0.815814	0.896053
Cep131	Q62036	-0.0776065	0.382079	0.566159
Cep162	Q6ZQ06	0.0754768	0.488093	0.656132
Cep170	Q6A065	-0.0187013	0.764302	0.862436
Cep250	Q60952	-0.120192	0.344756	0.532702
Cep290	Q6A078	0.158702	0.492205	0.659792
Cep350	E9Q309	-0.176235	0.198265	0.39061
Cep55	Q8BT07	0.0257556	0.541354	0.69684
Cep57	Q8CEE0	-0.314873	0.0204619	0.131582
Cep63	Q3UPP8	0.323792	0.0231407	0.140723
Cep76	Q0VEJ0	0.101928	0.387725	0.57163
Cep78	Q6IRU7	0.37061	0.00973212	0.0958057
Cep85	Q8BMK0	0.029103	0.641862	0.7762
Cep89	Q9CZX2	-0.447009	0.000552217	0.0502586
Cept1	Q8BGS7	0.245528	0.151243	0.335934
Cers2	Q924Z4	0.136381	0.273097	0.466094
Cers5	Q9D6K9	0.251359	0.146492	0.32946
Cers6	Q8C172	0.146226	0.184982	0.377325
Cert1	Q9EQG9	-0.0161363	0.815248	0.895752
Cetn2	Q9R1K9	-0.392048	0.0594746	0.21012
Cetn3	O35648	-0.187113	0.08407	0.244953
Cfap157	Q0VFX2	-0.280326	0.0246041	0.142162
Cfap20	Q8BTU1	0.108179	0.164548	0.351682
Cfap298	Q8BL95	-0.0706078	0.482818	0.651465
Cfap36	Q8C6E0	-0.0436829	0.580694	0.729819
Cfap97	Q6ZPR1	-0.191842	0.102623	0.273336
Cfdp1	O88271	0.183019	0.0580389	0.207497
Cfl1	P18760	0.054875	0.160355	0.347285
Cfl2	P45591	-0.39972	0.00146759	0.055498
Cgas	Q8C6L5	0.150475	0.599359	0.744442
Cggbp1	Q8BHG9	0.12019	0.0645873	0.21898
Cgnl1	Q6AW69	-0.142402	0.166961	0.3541
Chac1	Q8R3J5	0.390452	0.219923	0.411818
Chaf1a	Q9QWF0	-0.0460793	0.600562	0.744731
Chaf1b	Q9D0N7	-0.00552535	0.921235	0.959021
Champ1	Q8K327	-0.0634822	0.373597	0.55953
Chchd2	Q9D1L0	0.0382042	0.623246	0.76285
Chchd3	Q9CRB9	0.262646	0.0247149	0.142534
Chchd6	Q91VN4	0.0170003	0.886009	0.938039
Chd1	P40201	-0.0210613	0.602538	0.746428
Chd1l	Q9CXF7	-0.0766614	0.391359	0.575743
Chd2	E9PZM4	0.107922	0.0353218	0.167656
Chd4	Q6PDQ2	0.000578085	0.980393	0.990396
Chd6	A3KFM7	-0.0630368	0.639921	0.775226
Chd7	A2AJK6	0.0527405	0.616719	0.758336
Chd8	Q09XV5	0.0433449	0.242985	0.435152
Chek1	O35280	-0.0144479	0.747245	0.850394
Cherp	Q8CGZ0	0.0389375	0.453973	0.62984
Chic2	Q9D9G3	0.111797	0.555774	0.708796
Chid1	Q922Q9	0.234762	0.157002	0.343782
Chka	O54804	0.00223041	0.951474	0.978395
Chkb	O55229	0.134765	0.494849	0.661738
Chm	Q9QXG2	-0.0231768	0.762061	0.860875
Chmp1a	Q921W0	-0.0345833	0.915818	0.955471
Chmp1b1	Q99LU0	0.555853	0.00191955	0.0611791
Chmp1b2	Q9CQD4	0.278946	0.0259639	0.146169
Chmp2a	Q9DB34	-0.0711481	0.280107	0.471994
Chmp2b	Q8BJF9	-0.13011	0.227745	0.419802
Chmp3	Q9CQ10	0.251622	0.00836485	0.0900473
Chmp4b	Q9D8B3	0.0101724	0.81895	0.898053
Chmp5	Q9D7S9	-0.151394	0.136059	0.318497
Chmp6	P0C0A3	0.0678473	0.522561	0.682306
Chmp7	Q8R1T1	0.0853801	0.369109	0.555653
Chordc1	Q9D1P4	0.0704088	0.126362	0.305705
Chp1	P61022	0.00612931	0.882006	0.934973
Chpf	Q6IQX7	-0.109616	0.14621	0.329307
Chst14	Q80V53	0.0164555	0.877777	0.932752
Chst2	Q80WV3	-0.138988	0.187239	0.380328
Chsy1	Q6ZQ11	-1.34816	0.00265768	0.0642656
Chtf18	Q8BIW9	0.162081	0.0680908	0.223285
Chtf8	P0CG15	0.15558	0.544289	0.699085
Chtop	Q9CY57	-0.151845	0.0135732	0.110643
Chuk	Q60680	0.0687571	0.199754	0.391869
Ciao2a	Q9DCL2	0.397735	0.00778304	0.0883311
Ciao2b	Q9D187	0.15845	0.0622769	0.215496
Ciapin1	Q8WTY4	0.260431	0.00342363	0.067182
Cic	Q924A2	0.350478	0.0268411	0.14812
Ciita	P79621	1.00207	0.00353327	0.0673954
Cip2a	Q8BWY9	0.0898043	0.187961	0.380883
Cir1	Q9DA19	-0.15101	0.166135	0.353325
Cirbp	P60824	-0.160454	0.316032	0.506145
Cisd1	Q91WS0	-0.0967398	0.246071	0.437318
Cisd2	Q9CQB5	0.00968589	0.8701	0.928289
Cisd3	B1AR13	0.331265	0.273358	0.46612
Cit	P49025	0.117528	0.159448	0.346176
Cited2	O35740	0.377666	0.00582611	0.0783019
Ckap2	Q3V1H1	0.166138	0.029752	0.155257
Ckap2l	Q7TS74	0.0490784	0.241398	0.43375
Ckap4	Q8BMK4	-0.0648938	0.104264	0.274667
Ckap5	A2AGT5	-0.0690312	0.014297	0.113013
Ckb	Q04447	-0.292442	0.0210202	0.133789
Cks1b	P61025	-0.0252986	0.839984	0.911999
Cks2	P56390	-0.0219384	0.858915	0.923225
Clasp1	Q80TV8	0.0053914	0.869666	0.928147
Clasp2	Q8BRT1	-0.0631627	0.318352	0.508668
Clasrp	Q8CFC7	-0.0133399	0.957738	0.980682
Clcc1	Q99LI2	0.00686868	0.91416	0.954817
Clcn5	Q9WVD4	0.0262333	0.716208	0.829547
Clcn7	O70496	0.497614	0.0067258	0.0839049
Cldnd1	Q9CQX5	0.529107	0.00121742	0.053312
Clic1	Q9Z1Q5	-0.0149303	0.689349	0.809557
Clic4	Q9QYB1	0.0348544	0.378918	0.563788
Clint1	Q99KN9	0.0145133	0.618656	0.759751
Clip1	Q922J3	-0.0749628	0.255481	0.447182
Clip2	Q9Z0H8	0.172606	0.283601	0.475403
Clk1	P22518	-0.14223	0.199136	0.391641
Clk3	O35492	0.0100503	0.934014	0.967406
Clk4	O35493	-0.0862546	0.428068	0.609174
Cln3	Q61124	-0.0643875	0.684587	0.805156
Clns1a	Q61189	0.0140147	0.89025	0.940312
Clpb	Q60649	0.243138	0.243011	0.435152
Clpp	O88696	-0.0247256	0.853617	0.91969
Clptm1	Q8VBZ3	0.0471493	0.492962	0.660576
Clptm1l	Q8BXA5	-0.217924	0.0052329	0.0752704
Clpx	Q9JHS4	-0.301575	0.00157539	0.0572542
Clspn	Q80YR7	0.00557477	0.954272	0.979249
Clstn1	Q9EPL2	0.0147821	0.935997	0.968642
Clta	O08585	-0.0684105	0.280977	0.472925
Cltc	Q68FD5	0.00136959	0.948242	0.976962
Clu	Q06890	-0.232817	0.00554417	0.0772161
Cluh	Q5SW19	0.0183099	0.618794	0.759751
Cmas	Q99KK2	0.109671	0.223167	0.415308
Cmc2	Q8K199	-0.00852328	0.938796	0.969905
Cmip	Q9D486	-0.0786185	0.183789	0.375867
Cmpk1	Q9DBP5	-0.0127303	0.810378	0.892797
Cmss1	Q9CZT6	0.194145	0.025626	0.145466
Cmtm4	Q8CJ61	-0.94425	0.082243	0.243018
Cmtr1	Q9DBC3	0.264909	0.0969186	0.265552
Cnbp	P53996	0.0635318	0.168739	0.356722
Cndp2	Q9D1A2	0.0330987	0.495203	0.661923
Cnep1r1	Q3UJ81	0.185374	0.106065	0.276655
Cnih4	Q9CX13	0.215739	0.307061	0.498283
Cnksr3	Q8BMA3	-0.416589	0.286111	0.477962
Cnn2	Q08093	0.111549	0.0813014	0.242647
Cnn3	Q9DAW9	-0.0146335	0.746581	0.850112
Cnnm4	Q69ZF7	0.0243351	0.868748	0.927329
Cnot1	Q6ZQ08	-0.029838	0.206697	0.398598
Cnot10	Q8BH15	-0.000199955	0.996637	0.998099
Cnot11	Q9CWN7	0.0131807	0.744347	0.848669
Cnot2	Q8C5L3	0.107669	0.219941	0.411818
Cnot3	Q8K0V4	0.0134291	0.745846	0.84959
Cnot4	Q8BT14	-0.216342	0.0241683	0.141679
Cnot6	Q8K3P5	0.0294716	0.91333	0.954676
Cnot6l	Q8VEG6	0.163493	0.0983697	0.267337
Cnot7	Q60809	-0.462286	0.0032386	0.0666327
Cnot8	Q9D8X5	-0.104663	0.143876	0.32615
Cnot9	Q9JKY0	-0.0640643	0.169839	0.358101
Cnpy2	Q9QXT0	0.0874686	0.473037	0.643498
Cnpy3	Q9DAU1	0.0304773	0.912957	0.95461
Cnst	Q8CBC4	0.228346	0.305065	0.496084
Cntrl	A2AL36	-0.157081	0.0755249	0.235176
Cntrob	Q8CB62	0.121787	0.279487	0.471208
Coa3	Q9D2R6	-0.188398	0.333997	0.523442
Coa7	Q921H9	0.0573696	0.554732	0.707697
Coasy	Q9DBL7	0.176625	0.101522	0.271841
Cobll1	Q3UMF0	-0.105164	0.0124263	0.106298
Cog1	Q9Z160	-0.255248	0.00182252	0.0598605
Cog3	Q8CI04	-0.376502	0.0147335	0.113645
Cog4	Q8R1U1	0.505111	0.116356	0.293253
Cog5	Q8C0L8	0.168424	0.111655	0.285743
Cog6	Q8R3I3	-0.0102756	0.887746	0.93912
Cog7	Q3UM29	0.223209	0.0643813	0.21898
Cog8	Q9JJA2	0.00441498	0.965188	0.983547
Coil	Q5SU73	-0.0620296	0.515423	0.677504
Col15a1	O35206	-0.078751	0.687457	0.808107
Col16a1	Q8BLX7	0.331502	0.00731547	0.0865735
Col18a1	P39061	0.0862614	0.312209	0.502738
Col1a1	P11087	-0.264307	0.000386054	0.0489507
Col3a1	P08121	-0.185621	0.000977297	0.0522236
Col4a1	P02463	-0.104577	0.033233	0.162495
Col4a2	P08122	-0.019978	0.616659	0.758336
Col5a1	O88207	-0.0217743	0.644168	0.777916
Col6a1	Q04857	-0.026831	0.563807	0.715
Col8a1	Q00780	0.119056	0.272437	0.466094
Colec12	Q8K4Q8	0.194007	0.2195	0.411818
Colgalt1	Q8K297	0.0751034	0.320127	0.510442
Commd1	Q8K4M5	-0.00683835	0.952529	0.978995
Commd10	Q8JZY2	-0.266249	0.1796	0.370915
Commd2	Q8BXC6	-0.217191	0.185038	0.377325
Commd3	Q63829	0.00615297	0.947674	0.976613
Commd4	Q9CQ02	0.0228622	0.766668	0.864014
Commd5	Q8R395	-0.337842	0.054501	0.201897
Commd7	Q8BG94	1.97323	0.00296726	0.0650891
Commd9	Q8K2Q0	0.222656	0.0802302	0.242012
Comt	O88587	0.0491135	0.278818	0.470467
Comtd1	Q8BIG7	0.916465	0.0155984	0.116073
Copa	Q8CIE6	-0.0163787	0.618859	0.759751
Copb1	Q9JIF7	-0.0360008	0.231062	0.422815
Copb2	O55029	0.00450728	0.903397	0.948327
Cope	O89079	-0.0829231	0.198294	0.39061
Copg1	Q9QZE5	-0.0970301	0.023318	0.140964
Copg2	Q9QXK3	-0.14128	0.243613	0.435394
Coprs	Q9CQ13	-0.15286	0.209424	0.400585
Cops2	P61202	-0.0438219	0.217637	0.409787
Cops3	O88543	0.00999044	0.832511	0.907254
Cops4	O88544	-0.0989169	0.0332329	0.162495
Cops5	O35864	0.323128	0.00502476	0.0734811
Cops6	O88545	-0.0816909	0.123865	0.302497
Cops7a	Q9CZ04	0.182309	0.205371	0.397039
Cops7b	Q8BV13	0.236679	0.111369	0.28539
Cops8	Q8VBV7	-0.0943427	0.231087	0.422815
Copz1	P61924	-0.100888	0.183262	0.375335
Coq10b	Q3THF9	-0.0096264	0.912332	0.954577
Coq2	Q66JT7	-0.298795	0.247944	0.439754
Coq3	Q8BMS4	-0.166507	0.139513	0.321974
Coq4	Q8BGB8	-0.145795	0.112612	0.287305
Coq6	Q8R1S0	-0.188397	0.0766948	0.23719
Coq7	P97478	-0.569448	0.00453708	0.0716437
Coq9	Q8K1Z0	-0.10095	0.237328	0.430245
Coro1b	Q9WUM3	0.103467	0.136648	0.318518
Coro1c	Q9WUM4	0.123962	0.0241397	0.141679
Cox10	Q8CFY5	0.56839	0.0533554	0.199945
Cox11	Q6P8I6	1.23529	0.00217161	0.0639908
Cox14	Q8BH51	0.130052	0.262995	0.455147
Cox15	Q8BJ03	0.0220249	0.763878	0.862135
Cox16	Q9CR63	0.22875	0.0453529	0.186201
Cox17	P56394	-0.0892135	0.421063	0.60368
Cox4i1	P19783	0.00518541	0.949575	0.97726
Cox5a	P12787	-0.167347	0.18175	0.373348
Cox5b	P19536	0.0564881	0.384788	0.569349
Cox6a1	P43024	0.184538	0.153851	0.339667
Cox6b1	P56391	0.0356014	0.775851	0.86858
Cox6c	Q9CPQ1	0.179666	0.056805	0.205475
Cox7a1	P56392	0.274886	0.112143	0.286395
Cox7a2	P48771	0.233652	0.0819704	0.242937
Cox7a2l	Q61387	-0.181489	0.221261	0.413317
Cox7c	P17665	0.222818	0.310373	0.501282
Cox8a	Q64445	-0.146747	0.16923	0.357247
Cpd	O89001	-0.0743027	0.0611006	0.212985
Cpe	Q00493	-0.142039	0.0270885	0.148529
Cpeb4	Q7TN98	-0.0909642	0.435357	0.615411
Cpne1	Q8C166	-0.00373907	0.939781	0.970596
Cpne3	Q8BT60	0.0533462	0.582995	0.730916
Cpox	P36552	0.534424	0.0388179	0.176215
Cpsf1	Q9EPU4	0.0725023	0.415562	0.599021
Cpsf2	O35218	0.0219448	0.773315	0.867367
Cpsf3	Q9QXK7	0.0405971	0.27369	0.466539
Cpsf4	Q8BQZ5	-0.429911	0.0735309	0.23208
Cpsf6	Q6NVF9	-0.00974055	0.813492	0.894599
Cpsf7	Q8BTV2	-0.0745405	0.157229	0.343911
Cpt1a	P97742	-0.390466	0.0165163	0.119485
Cpt2	P52825	-0.0579173	0.574203	0.725222
Cpxm1	Q9Z100	-0.0534543	0.773315	0.867367
Cr1l	Q64735	-0.133943	0.202467	0.39503
Crabp1	P62965	-0.0385857	0.349202	0.536587
Cramp1	Q6PG95	0.459255	0.00894826	0.0925256
Crbn	Q8C7D2	0.607504	0.0805005	0.242012
Crcp	O35427	-0.169692	0.0675121	0.22198
Creb1	Q01147	0.373811	0.0994338	0.269185
Creb3	Q61817	-0.142867	0.268107	0.460619
Creb5	Q8K1L0	-0.161251	0.152206	0.337246
Crebbp	P45481	0.160732	0.0309091	0.157383
Creg1	O88668	-0.165425	0.152107	0.337149
Creld2	Q9CYA0	0.185992	0.340969	0.529649
Crip1	P63254	-0.0691006	0.770387	0.866101
Crip2	Q9DCT8	0.131442	0.201071	0.393681
Cript	O70333	0.340191	0.0155266	0.115733
Crk	Q64010	0.200782	0.0497435	0.19337
Crkl	P47941	-0.108199	0.034922	0.166401
Crlf3	Q9Z2L7	-0.0453644	0.612501	0.754776
Crls1	Q80ZM8	-0.166311	0.12291	0.30144
Crnkl1	P63154	0.110861	0.0141575	0.113013
Crot	Q9DC50	0.126124	0.250008	0.441503
Crtap	Q9CYD3	-0.204325	0.100558	0.271008
Crtc2	Q3U182	-0.219052	0.130826	0.31056
Crtc3	Q91X84	0.287121	0.103236	0.274255
Cry1	P97784	0.376513	0.104277	0.274667
Cryz	P47199	-0.187082	0.215384	0.407294
Cryzl1	Q921W4	0.00110648	0.986387	0.99204
Cs	Q9CZU6	-0.0275482	0.480694	0.649969
Csad	Q9DBE0	0.24883	0.031723	0.159446
Csde1	Q91W50	0.0753414	0.0350654	0.166801
Cse1l	Q9ERK4	0.0485849	0.0567973	0.205475
Csf1	P07141	-0.0702088	0.525566	0.684467
Csgalnact2	Q8C1F4	-0.385256	0.0893928	0.253837
Csk	P41241	0.0818337	0.100858	0.271497
Csnk1a1	Q8BK63	0.236834	0.00783665	0.0886422
Csnk1d	Q9DC28	-0.0563552	0.433709	0.614071
Csnk1e	Q9JMK2	0.308685	0.0294085	0.15425
Csnk1g1	Q8BTH8	0.337084	0.0179012	0.124308
Csnk1g3	Q8C4X2	-0.19832	0.311859	0.502607
Csnk2a1	Q60737	0.0309501	0.288097	0.479624
Csnk2a2	O54833	0.0155979	0.627625	0.765975
Csnk2b	P67871	-0.204703	0.0107875	0.0994153
Cspp1	B2RX88	-0.284656	0.0309506	0.157383
Csrp1	P97315	0.240888	0.0117373	0.102846
Csrp2	P97314	0.329874	0.0029142	0.0650891
Cst3	P21460	0.119414	0.254136	0.445748
Cstb	Q62426	0.27457	0.0196221	0.129305
Cstf1	Q99LC2	-0.117322	0.0512397	0.19591
Cstf2	Q8BIQ5	-0.00177532	0.96836	0.984917
Cstf2t	Q8C7E9	-0.0053932	0.966785	0.984515
Cstf3	Q99LI7	0.0545625	0.117157	0.294244
Ctbp1	O88712	0.0491767	0.457893	0.632421
Ctbp2	P56546	-0.0317435	0.566756	0.717292
Ctc1	Q5SUQ9	0.191847	0.150962	0.335934
Ctcf	Q61164	-0.0676685	0.286282	0.477962
Ctdnep1	Q3TP92	0.304228	0.0495583	0.193348
Ctdp1	Q7TSG2	-0.0474704	0.413346	0.596936
Ctdsp2	Q8BX07	-0.101891	0.673115	0.796964
Ctdspl2	Q8BG15	0.177838	0.0118438	0.103104
Cth	Q8VCN5	0.067927	0.547754	0.701774
Ctif	Q6PEE2	1.81311	0.135229	0.317135
Ctnna1	P26231	-0.0587099	0.0744606	0.233517
Ctnna2	Q61301	0.0807093	0.405154	0.589714
Ctnnal1	O88327	0.125088	0.146107	0.329307
Ctnnb1	Q02248	0.185262	0.00169014	0.0586703
Ctnnbl1	Q9CWL8	-0.012919	0.884826	0.937001
Ctnnd1	P30999	0.165414	0.0010346	0.0523032
Ctps1	P70698	-0.040182	0.303936	0.495297
Ctps2	P70303	0.302267	0.0306198	0.157383
Ctr9	Q62018	0.171664	0.0152026	0.114465
Ctsa	P16675	0.0164832	0.756972	0.85686
Ctsb	P10605	-0.0912511	0.0942754	0.260829
Ctsc	P97821	0.410594	0.00571929	0.0778889
Ctsd	P18242	-0.0927631	0.190256	0.383596
Ctsl	P06797	0.17552	0.00857429	0.0906425
Ctsz	Q9WUU7	-0.110449	0.448327	0.625114
Cttn	Q60598	-0.00991403	0.735779	0.844544
Cttnbp2nl	Q99LJ0	0.144554	0.079981	0.241821
Ctu2	Q3U308	-0.0927262	0.0684213	0.223851
Cuedc1	Q8R3V6	0.0847536	0.512642	0.675656
Cuedc2	Q9CXX9	0.073632	0.20407	0.396383
Cul1	Q9WTX6	-0.0376878	0.438781	0.618543
Cul2	Q9D4H8	-0.279783	0.000359332	0.0489507
Cul3	Q9JLV5	-0.00283714	0.92787	0.963154
Cul4a	Q3TCH7	0.0344731	0.450592	0.626848
Cul4b	A2A432	-0.0854705	0.0484231	0.19151
Cul5	Q9D5V5	-0.0058117	0.866205	0.926242
Cul7	Q8VE73	0.149161	0.00341817	0.067182
Custos	Q3UY34	0.00227642	0.987852	0.992863
Cuta	Q9CQ89	-0.0961954	0.387662	0.57163
Cux1	P70403	-0.218683	0.0288299	0.153045
Cux1	P53564	0.0173531	0.812532	0.894202
Cwc15	Q9JHS9	-0.00842811	0.875279	0.931386
Cwc22	Q8C5N3	-0.0257704	0.602034	0.746006
Cwc25	Q9DBF7	-0.12715	0.139304	0.321899
Cwc27	Q3TKY6	0.162835	0.0511939	0.19591
Cwf19l1	Q8CI33	-0.0299589	0.67087	0.795271
Cwf19l2	Q8BG79	-0.309472	0.348149	0.536057
Cx3cl1	O35188	-0.0617324	0.737032	0.844877
Cxadr	P97792	0.282964	0.0189389	0.127662
Cxxc1	Q9CWW7	-0.063158	0.462165	0.635321
Cxxc5	Q91WA4	0.288983	0.00755876	0.0875802
Cyb561a3	Q6P1H1	0.693092	0.00851646	0.0904984
Cyb5a	P56395	0.100927	0.147131	0.330172
Cyb5b	Q9CQX2	-0.0502427	0.416856	0.600311
Cyb5r1	Q9DB73	-0.154397	0.154754	0.340802
Cyb5r3	Q9DCN2	0.00334516	0.92777	0.963154
Cybc1	Q3TYS2	0.0742407	0.35227	0.538756
Cyc1	Q9D0M3	0.0572302	0.335726	0.524823
Cycs	P62897	0.094271	0.187271	0.380328
Cyfip1	Q7TMB8	0.237873	0.000673397	0.0522236
Cyp20a1	Q8BKE6	-0.0374931	0.448098	0.625044
Cyp51a1	Q8K0C4	-0.127622	0.00538345	0.0767173
Cyrib	Q921M7	0.003202	0.945618	0.974985
Cystm1	Q8K353	0.216433	0.104239	0.274667
Cyth2	P63034	0.533194	5.37241e-05	0.0412467
Cyth4	Q80YW0	-0.0969588	0.342688	0.530976
Czib	Q8BHG2	0.191759	0.0562665	0.204378
D10Wsu102e	Q9CX66	-0.0904149	0.228403	0.420141
D17h6s53e	Q9Z1R4	0.375314	0.03594	0.169023
Daam1	Q8BPM0	-0.432781	0.00131739	0.0541444
Dab2	P98078	-0.144298	0.0620368	0.215163
Dab2ip	Q3UHC7	0.38312	0.0245411	0.142027
Dad1	P61804	0.298009	0.0274144	0.149651
Dag1	Q62165	-0.0211307	0.698282	0.816364
Daglb	Q91WC9	0.518815	0.11558	0.291896
Dap3	Q9ER88	0.187434	0.00729346	0.0864868
Dapk3	O54784	0.238914	0.00977387	0.0958057
Dars1	Q922B2	0.128702	0.0026034	0.0642656
Dars2	Q8BIP0	0.49633	0.0243481	0.141679
Daxx	O35613	-0.345594	0.156782	0.343544
Dazap1	Q9JII5	0.378627	0.00546545	0.077145
Dbi	P31786	0.0121642	0.898246	0.94583
Dbn1	Q9QXS6	0.0196307	0.793359	0.881797
Dbnl	Q62418	0.06164	0.174227	0.363609
Dbr1	Q923B1	-0.0780287	0.694627	0.812936
Dbt	P53395	-0.0962154	0.204194	0.396383
Dcaf1	Q80TR8	-0.103465	0.0701099	0.226759
Dcaf10	A2AKB9	0.138466	0.165283	0.35249
Dcaf11	Q91VU6	-1.11345	0.00181358	0.0598605
Dcaf13	Q6PAC3	0.0198984	0.612149	0.75453
Dcaf15	Q6PFH3	0.143869	0.229784	0.421545
Dcaf5	Q80T85	0.643688	0.00404845	0.0696947
Dcaf7	P61963	-0.0628871	0.210523	0.401687
Dcaf8	Q8N7N5	0.112053	0.0257322	0.145839
Dcakd	Q8BHC4	0.0105204	0.79174	0.880795
Dcbld2	Q91ZV3	0.408122	0.0656254	0.219897
Dck	P43346	0.123987	0.230015	0.421843
Dcp1a	Q91YD3	-0.135442	0.0136187	0.110643
Dcp2	Q9CYC6	0.152175	0.143897	0.32615
Dcps	Q9DAR7	0.00443535	0.938659	0.969905
Dctd	Q8K2D6	-0.365339	0.0422065	0.181978
Dctn1	O08788	0.0465403	0.220802	0.412836
Dctn2	Q99KJ8	0.194037	0.00263027	0.0642656
Dctn4	Q8CBY8	0.0915252	0.0931257	0.258822
Dctpp1	Q9QY93	0.420279	0.00920378	0.0940968
Dcun1d1	Q9QZ73	0.192223	0.191756	0.384765
Dcun1d5	Q9CXV9	0.55383	0.00334741	0.0667526
Dcxr	Q91X52	0.511212	0.308235	0.499651
Dda1	Q9D9Z5	0.116556	0.596271	0.741806
Ddah1	Q9CWS0	-0.134513	0.0878951	0.251328
Ddah2	Q99LD8	-0.101616	0.296536	0.487245
Ddb1	Q3U1J4	0.126111	0.0045035	0.0716437
Ddhd2	Q80Y98	-0.0378363	0.695845	0.814072
Ddi2	A2ADY9	-0.0329207	0.476498	0.64606
Ddias	Q6NZG4	-0.331788	0.0802046	0.242012
Ddit3	P35639	-0.661061	0.00149977	0.055498
Ddost	O54734	0.0816547	0.0946304	0.26134
Ddr2	Q62371	-0.0687909	0.0721846	0.229447
Ddrgk1	Q80WW9	-0.0589368	0.355963	0.542782
Ddt	O35215	0.453132	0.00227686	0.0639908
Ddx1	Q91VR5	-0.0319842	0.278393	0.470137
Ddx10	Q80Y44	0.106874	0.0778782	0.239284
Ddx11	Q6AXC6	-0.173949	0.511883	0.67482
Ddx17	Q501J6	0.32733	0.000161612	0.0431678
Ddx18	Q8K363	0.10937	0.0536805	0.200673
Ddx19a	Q61655	-0.137398	0.0131561	0.109048
Ddx20	Q9JJY4	-0.0569103	0.209866	0.400931
Ddx21	Q9JIK5	-0.0987957	0.0147188	0.113645
Ddx24	Q9ESV0	-0.0300675	0.32754	0.517159
Ddx27	Q921N6	0.0227375	0.670609	0.795271
Ddx31	Q6NZQ2	0.184179	0.00542743	0.077145
Ddx39a	Q8VDW0	0.207395	0.00361612	0.0676181
Ddx39b	Q9Z1N5	0.0764057	0.0984124	0.267337
Ddx3x	Q62167	0.114968	0.0400731	0.178096
Ddx41	Q91VN6	0.0675695	0.242108	0.434194
Ddx42	Q810A7	0.0952627	0.0377867	0.173646
Ddx46	Q569Z5	0.017409	0.639127	0.77457
Ddx47	Q9CWX9	0.116843	0.121418	0.299258
Ddx49	Q4FZF3	0.308289	0.00434682	0.0712216
Ddx5	Q61656	0.012853	0.632205	0.769363
Ddx50	Q99MJ9	-0.11779	0.0719653	0.229049
Ddx51	Q6P9R1	0.0137095	0.76948	0.865634
Ddx52	Q8K301	0.00219113	0.945541	0.974985
Ddx54	Q8K4L0	-0.00231843	0.933985	0.967406
Ddx55	Q6ZPL9	0.0650674	0.245899	0.437265
Ddx56	Q9D0R4	-0.035865	0.263768	0.455713
Ddx59	Q9DBN9	0.140136	0.183894	0.375867
Ddx6	P54823	0.0305213	0.348733	0.536331
Decr1	Q9CQ62	0.00667964	0.930882	0.965301
Decr2	Q9WV68	-0.318107	0.191321	0.384269
Degs1	O09005	0.196842	0.0833886	0.244124
Dek	Q7TNV0	-0.039451	0.427048	0.608851
Dennd10	Q9D8N2	0.0708834	0.456302	0.631502
Dennd4c	A6H8H2	-0.229158	0.00197516	0.0611791
Denr	Q9CQJ6	-0.125666	0.237781	0.430938
Depdc1a	Q8CIG0	0.299282	0.00757166	0.0875802
Depdc1b	Q8BH88	-0.0164108	0.845114	0.914981
Deptor	Q570Y9	-0.0872812	0.231399	0.423118
Dera	Q91YP3	-0.00693386	0.938513	0.969905
Derl1	Q99J56	0.000954429	0.990874	0.994111
Derpc	P0CG14	-0.0573057	0.0987167	0.267836
Des	P31001	0.0782767	0.552309	0.705843
Desi1	Q9CQT7	-0.00252892	0.981365	0.990558
Desi2	Q9D291	0.283855	0.209114	0.400585
Dgcr2	P98154	1.12911	0.00726092	0.0864275
Dgcr6	O35347	0.12664	0.291934	0.483304
Dgcr8	Q9EQM6	-0.341973	0.00547607	0.077145
Dgke	Q9R1C6	0.195663	0.0901572	0.25514
Dhcr24	Q8VCH6	0.357203	0.0311293	0.158013
Dhcr7	O88455	0.21865	0.251569	0.44324
Dhdds	Q99KU1	0.322407	0.0634493	0.21747
Dhfr	P00375	-0.0479416	0.40803	0.591764
Dhodh	O35435	-0.118842	0.245405	0.436774
Dhps	Q3TXU5	0.0147891	0.876317	0.932168
Dhrs1	Q99L04	0.369483	0.00198522	0.0611791
Dhrs13	Q5SS80	0.095721	0.162797	0.350226
Dhrs4	Q99LB2	0.19623	0.0467037	0.189468
Dhrs7b	Q99J47	0.0158632	0.801196	0.886817
Dhrsx	Q8VBZ0	-0.317116	0.00791341	0.0891014
Dhx15	O35286	0.0901458	0.0459653	0.187463
Dhx29	Q6PGC1	0.00115928	0.979696	0.990175
Dhx30	Q99PU8	0.00699612	0.822192	0.900498
Dhx32	Q8BZS9	0.137225	0.2744	0.466816
Dhx33	Q80VY9	-0.113597	0.121408	0.299258
Dhx34	Q9DBV3	-0.117686	0.444884	0.622007
Dhx36	Q8VHK9	-0.0701797	0.209015	0.400573
Dhx40	Q6PE54	0.608501	8.446e-06	0.0275219
Dhx8	A2A4P0	0.0341491	0.339717	0.528773
Dhx9	O70133	0.0790537	0.122911	0.30144
Diablo	Q9JIQ3	-0.0913748	0.36715	0.554199
Diaph1	O08808	0.0139198	0.752801	0.853712
Diaph3	Q9Z207	0.00605698	0.861366	0.923688
Dicer1	Q8R418	0.249655	0.456809	0.631796
Dido1	Q8C9B9	-0.175024	0.00740663	0.086873
Diexf	Q8BTT6	-0.0644372	0.154621	0.340658
Dimt1	Q9D0D4	-0.0757329	0.1392	0.321899
Dip2a	Q8BWT5	-0.198929	0.0977693	0.266912
Dip2b	Q3UH60	-0.601503	0.0286477	0.152753
Dipk2a	Q3USZ8	0.133917	0.336512	0.525783
Dis3	Q9CSH3	-0.118775	0.0125443	0.106728
Dis3l	Q8C0S1	-0.402379	0.243255	0.435394
Dis3l2	Q8CI75	-0.134866	0.311265	0.501915
Dkc1	Q9ESX5	-0.152831	0.00703306	0.0854426
Dlat	Q8BMF4	-0.0250073	0.437711	0.617318
Dlc1	Q9R0Z9	0.272245	0.0594974	0.21012
Dld	O08749	-0.0354401	0.338528	0.527705
Dlg1	Q811D0	0.0290489	0.509257	0.673236
Dlg3	P70175	0.2631	0.0140085	0.112855
Dlg5	E9Q9R9	0.207272	0.236425	0.429222
Dlgap4	B1AZP2	0.212379	0.084174	0.245022
Dlgap5	Q8K4R9	0.0428325	0.328048	0.517427
Dlst	Q9D2G2	-0.0915497	0.163752	0.351076
Dlx1	Q64317	0.23135	0.053911	0.200685
Dmap1	Q9JI44	-0.0771464	0.123231	0.301488
Dmpk	P54265	-0.0743438	0.581898	0.730406
Dmwd	Q08274	0.186071	0.501083	0.666591
Dna2	Q6ZQJ5	-0.235762	0.0694384	0.225656
Dnaaf5	B9EJR8	0.166627	0.0022062	0.0639908
Dnah17	Q69Z23	0.286202	0.0283397	0.152165
Dnaja1	P63037	-0.0374872	0.32853	0.517791
Dnaja2	Q9QYJ0	-0.00113063	0.970807	0.986001
Dnaja3	Q99M87	-0.147118	0.0625956	0.216233
Dnajb1	Q9QYJ3	0.0551115	0.12933	0.308873
Dnajb11	Q99KV1	-0.0656957	0.330406	0.519724
Dnajb12	Q9QYI4	0.0535177	0.233385	0.425862
Dnajb14	Q149L6	1.25866	0.0198444	0.129759
Dnajb2	Q9QYI5	0.0347647	0.762476	0.861147
Dnajb4	Q9D832	-0.0849211	0.0792675	0.241227
Dnajb6	O54946	0.189662	0.0998911	0.27004
Dnajc10	Q9DC23	-0.0670298	0.143509	0.326129
Dnajc11	Q5U458	-0.0828645	0.0626429	0.216275
Dnajc15	Q78YY6	0.218706	0.0637669	0.218193
Dnajc16	Q80TN4	0.345839	0.133188	0.313667
Dnajc17	Q91WT4	0.00243621	0.978801	0.989596
Dnajc19	Q9CQV7	0.531736	0.0328159	0.161632
Dnajc2	P54103	-0.118671	0.0159368	0.117086
Dnajc21	E9Q8D0	-0.0900251	0.375334	0.560901
Dnajc3	Q91YW3	-0.00308194	0.956172	0.980523
Dnajc7	Q9QYI3	-0.0206803	0.474844	0.645099
Dnajc8	Q6NZB0	0.00908176	0.879762	0.933472
Dnajc9	Q91WN1	-0.00456223	0.92672	0.96273
Dnm1	P39053	0.054147	0.188463	0.381523
Dnm1l	Q8K1M6	-0.0694048	0.0472411	0.190125
Dnm2	P39054	0.0143245	0.638488	0.774412
Dnm3	Q8BZ98	-0.0792675	0.409207	0.592631
Dnmbp	Q6TXD4	0.472482	0.24063	0.433544
Dnmt1	P13864	0.0326147	0.464237	0.636888
Dnpep	Q9Z2W0	0.000577945	0.988176	0.992976
Dnph1	Q80VJ3	0.0563277	0.222122	0.414379
Dnttip1	Q99LB0	0.0184906	0.807549	0.891273
Dnttip2	Q8R2M2	-0.203598	0.00153283	0.0563752
Dock1	Q8BUR4	-0.209065	0.0677477	0.222517
Dock11	A2AF47	0.228675	0.00265623	0.0642656
Dock5	B2RY04	0.533357	0.0107445	0.0993864
Dock7	Q8R1A4	0.0494038	0.12386	0.302497
Dock9	Q8BIK4	0.406486	0.195259	0.387615
Dohh	Q99LN9	0.039199	0.461283	0.63482
Dok1	P97465	-0.158215	0.282085	0.473767
Dolpp1	Q9JMF7	-0.0947401	0.357119	0.544004
Donson	Q9QXP4	-0.00195528	0.975532	0.988501
Dpcd	Q8BPA8	-0.139043	0.202809	0.39518
Dpf2	Q61103	0.0974503	0.0780178	0.239525
Dph1	Q5NCQ5	-0.48121	0.00291755	0.0650891
Dph2	Q9CR25	-0.168613	0.0242039	0.141679
Dpm1	O70152	0.0143867	0.770494	0.866101
Dpm3	Q9D1Q4	0.0546835	0.580508	0.729734
Dpp3	Q99KK7	-0.0423016	0.521475	0.681323
Dpp9	Q8BVG4	0.0273272	0.69106	0.810687
Dpy19l1	A6X919	-0.453008	0.00952242	0.0956375
Dpy19l2	P0CW70	0.239908	0.0504046	0.194585
Dpy30	Q99LT0	0.0818304	0.249059	0.440951
Dpysl2	O08553	0.028038	0.434142	0.614401
Dpysl3	Q62188	-0.0416802	0.268599	0.461157
Dr1	Q91WV0	0.0864084	0.471572	0.642553
Drap1	Q9D6N5	-0.0200437	0.844241	0.914681
Drg1	P32233	-0.0369328	0.28312	0.474985
Drg2	Q9QXB9	0.123806	0.0101475	0.0964795
Drosha	Q5HZJ0	-0.0609648	0.326673	0.516295
Dsn1	Q9CYC5	0.14622	0.0869839	0.249535
Dst	Q91ZU6	-0.158757	0.000716126	0.0522236
Dstn	Q9R0P5	-0.0411708	0.269039	0.461563
Dtd1	Q9DD18	0.106682	0.269544	0.462184
Dtd2	Q8BHA3	-0.0592112	0.581565	0.730315
Dtl	Q3TLR7	0.0719142	0.0908162	0.255964
Dtna	Q9D2N4	0.12635	0.266022	0.45819
Dtnb	O70585	0.109564	0.213849	0.405389
Dtx2	Q8R3P2	0.334727	0.0819518	0.242937
Dus3l	Q91XI1	0.295864	0.067052	0.221774
Dusp11	Q6NXK5	-0.137162	0.253208	0.445084
Dusp12	Q9D0T2	0.0939608	0.296076	0.486619
Dusp14	Q9JLY7	0.0372808	0.503877	0.669149
Dusp22	Q99N11	-0.161317	0.162363	0.349919
Dusp3	Q9D7X3	0.0978383	0.24541	0.436774
Dusp4	Q8BFV3	0.125229	0.158169	0.344984
Dusp6	Q9DBB1	-0.0317962	0.650106	0.781673
Dusp7	Q91Z46	0.868272	0.00238815	0.0639908
Dvl1	P51141	-0.161984	0.499802	0.665752
Dvl2	Q60838	-0.0947895	0.0678212	0.222639
Dxo	O70348	0.419628	0.0804409	0.242012
Dym	Q8CHY3	0.123455	0.349367	0.536587
Dync1h1	Q9JHU4	-0.0460402	0.109829	0.282871
Dync1i2	O88487	0.205175	0.00295881	0.0650891
Dync1li1	Q8R1Q8	-0.0733993	0.0854368	0.247328
Dync1li2	Q6PDL0	-0.0781682	0.196147	0.388233
Dync2h1	Q45VK7	-0.848839	0.0109819	0.0999962
Dync2li1	Q8K0T2	-0.104448	0.210755	0.402005
Dynll2	Q9D0M5	-0.154428	0.145155	0.327532
Dynlrb1	P62627	-0.105257	0.292396	0.483548
Dynlt1	P51807	-0.0835169	0.394547	0.579461
Dyrk1a	Q61214	0.261472	0.00129726	0.0538363
Dyrk2	Q5U4C9	0.657307	0.0357265	0.168853
Dyrk3	Q922Y0	-0.0460852	0.727772	0.838016
Dzip3	Q7TPV2	0.16681	0.320328	0.510496
E2f3	O35261	0.0384508	0.514277	0.677127
E2f4	Q8R0K9	-0.155797	0.194074	0.386767
E2f7	Q6S7F2	0.528415	2.84713e-05	0.0349741
E2f8	Q58FA4	-0.0249321	0.68078	0.803025
Eaf1	Q9D4C5	-0.311077	0.0903861	0.255594
Eapp	Q5BU09	0.547021	0.00582533	0.0783019
Ears2	Q9CXJ1	-0.0329739	0.733052	0.842043
Ebna1bp2	Q9D903	-0.123106	0.0604403	0.212267
Ebp	P70245	0.0878385	0.582491	0.730731
Ecd	Q9CS74	-0.0929928	0.0634328	0.21747
Ece1	Q4PZA2	-0.0435551	0.632106	0.769363
Ech1	O35459	-0.648128	0.038228	0.175221
Echdc1	Q9D9V3	0.714375	0.0133128	0.109607
Echdc2	Q3TLP5	0.121893	0.282821	0.474613
Echs1	Q8BH95	-0.147655	0.406042	0.590414
Eci1	P42125	0.26024	0.00235957	0.0639908
Eci2	Q9WUR2	0.372268	0.283319	0.47519
Ecm1	Q61508	-0.418412	0.0104584	0.0980694
Ecpas	Q6PDI5	0.0309539	0.303547	0.494925
Ecsit	Q9QZH6	0.108877	0.160644	0.347715
Ect2	Q07139	0.0707392	0.0828172	0.243613
Edc3	Q8K2D3	-0.0407625	0.417411	0.600829
Edc4	Q3UJB9	-0.0624309	0.154572	0.340658
Edem1	Q925U4	0.0076535	0.97091	0.986001
Edem3	Q2HXL6	0.0398202	0.583407	0.731006
Edf1	Q9JMG1	0.0650486	0.627413	0.765965
Edrf1	Q6GQV7	-0.131536	0.0277283	0.150581
Eea1	Q8BL66	-0.179776	0.00981628	0.0958057
Eed	Q921E6	0.0124511	0.744053	0.848669
Eef1a1	P10126	-0.389975	0.000197675	0.0431678
Eef1akmt1	Q9CY45	-0.180907	0.122176	0.300242
Eef1akmt2	Q9D853	-2.30824	0.0312874	0.158349
EEF1AKNMT	Q91YR5	-0.0949941	0.143574	0.326129
Eef1b	O70251	-0.335216	0.000851268	0.0522236
Eef1d	P57776	-0.0760173	0.0997013	0.269646
Eef1e1	Q9D1M4	-0.117746	0.0418858	0.181554
Eef1g	Q9D8N0	-0.26694	0.000776174	0.0522236
Eef2	P58252	-0.292803	4.35937e-05	0.0412467
Eef2kmt	Q3UZW7	0.0820983	0.450192	0.626718
Eefsec	Q9JHW4	0.428461	0.0277904	0.150652
Efcab14	Q8BGQ6	0.059697	0.535276	0.691557
Efemp1	Q8BPB5	0.0582154	0.514553	0.677322
Efhd2	Q9D8Y0	0.0930219	0.19809	0.390458
Efl1	Q8C0D5	-0.0985494	0.0292884	0.153883
Efnb2	P52800	0.147843	0.310465	0.501282
Efr3a	Q8BG67	0.109156	0.0411369	0.180216
Eftud2	O08810	0.0936556	0.118993	0.296733
Egfr	Q01279	-0.0028075	0.965675	0.983761
Egr1	P08046	0.0764421	0.23968	0.432593
Egr2	P08152	0.0427911	0.823548	0.901325
Egr3	P43300	0.0405894	0.679392	0.801695
Ehbp1	Q69ZW3	-0.00450303	0.964355	0.983547
Ehbp1l1	Q99MS7	0.0806625	0.44412	0.621788
Ehd1	Q9WVK4	0.12331	0.0163261	0.118809
Ehd2	Q8BH64	0.29078	0.00013574	0.0431678
Ehd3	Q9QXY6	0.183072	0.138861	0.321478
Ehd4	Q9EQP2	-0.0202003	0.609538	0.752066
Ehmt1	Q5DW34	-0.293401	0.0315365	0.159011
Ehmt2	Q9Z148	0.0713091	0.400898	0.585429
Eif1a	Q60872	0.472784	0.014226	0.113013
Eif1ad	Q3THJ3	0.00141092	0.986281	0.99204
Eif1ax	Q8BMJ3	0.892744	0.00139239	0.0543475
Eif2a	Q8BJW6	-0.0562754	0.15808	0.344984
Eif2ak2	Q03963	-0.283614	0.0853096	0.247222
Eif2b1	Q99LC8	-0.224115	0.0024692	0.0639908
Eif2b2	Q99LD9	-0.125604	0.0251106	0.143871
Eif2b4	Q61749	-0.173721	0.0270208	0.148445
Eif2b5	Q8CHW4	-0.0841643	0.221475	0.413394
Eif2d	Q61211	-0.211095	0.26871	0.461157
Eif2s1	Q6ZWX6	0.037636	0.299258	0.490318
Eif2s2	Q99L45	-0.0515883	0.2242	0.416087
Eif2s3x	Q9Z0N1	0.126663	0.0501715	0.194173
Eif3a	P23116	-0.0808113	0.00832385	0.0900473
Eif3b	Q8JZQ9	-0.0532205	0.0642966	0.21898
Eif3c	Q8R1B4	-0.0871306	0.0195349	0.129154
Eif3d	O70194	0.0236712	0.526025	0.684646
Eif3e	P60229	-0.0476899	0.319502	0.509974
Eif3f	Q9DCH4	-0.187715	0.00377542	0.0684031
Eif3g	Q9Z1D1	-0.181624	0.0132318	0.109234
Eif3h	Q91WK2	-0.137085	0.0046024	0.0716437
Eif3i	Q9QZD9	-0.117223	0.0133615	0.109714
Eif3k	Q9DBZ5	-0.0994926	0.0832517	0.243879
Eif3l	Q8QZY1	-0.0176983	0.687848	0.808413
Eif3m	Q99JX4	-0.127466	0.0202147	0.1313
Eif4a1	P60843	0.0203183	0.739379	0.846302
Eif4a3	Q91VC3	-0.196962	0.00148429	0.055498
Eif4b	Q8BGD9	-0.215554	0.000735411	0.0522236
Eif4e	P63073	0.21439	0.00498465	0.073314
Eif4e2	Q8BMB3	-0.00657953	0.929695	0.964233
Eif4ebp2	P70445	0.199501	0.22637	0.41828
Eif4enif1	Q9EST3	0.0420684	0.300339	0.49087
Eif4g1	Q6NZJ6	0.0680522	0.0234025	0.141019
Eif4g2	Q62448	-0.00163807	0.951396	0.978395
Eif4g3	Q80XI3	0.224165	0.00332793	0.0666327
Eif4h	Q9WUK2	-0.00910073	0.852384	0.918965
Eif5	P59325	0.0295003	0.47229	0.642767
Eif5a	P63242	0.0859954	0.243752	0.435464
Eif5b	Q05D44	-0.0932677	0.0743619	0.233517
Eif6	O55135	-0.0707926	0.108101	0.280032
Eipr1	Q8K0G5	0.3789	0.0838977	0.244798
Elac2	Q80Y81	-0.0092466	0.799709	0.88565
Elavl1	P70372	0.133534	0.0111369	0.10012
Elf1	Q60775	0.00267507	0.963823	0.983192
Elf2	Q9JHC9	-0.0174102	0.656832	0.786698
Elf4	Q9Z2U4	-0.0066872	0.956725	0.980675
Ell	O08856	0.235459	0.0217388	0.136523
Elmo2	Q8BHL5	-0.336387	0.0149318	0.113645
Eloa	Q8CB77	0.112249	0.117744	0.295075
Elob	P62869	0.0824746	0.117903	0.295122
Eloc	P83940	0.218773	0.0195984	0.129305
Elovl1	Q9JLJ5	0.164248	0.426849	0.60885
Elovl5	Q8BHI7	-0.0571468	0.772845	0.86721
Elovl6	Q920L5	0.202648	0.286295	0.477962
Elp1	Q7TT37	0.00528666	0.876641	0.932274
Elp2	Q91WG4	-0.0129618	0.784428	0.874878
Elp3	Q9CZX0	0.024245	0.513342	0.676308
Elp4	Q9ER73	-0.0272515	0.809995	0.892797
Elp5	Q99L85	-0.272675	0.0949089	0.261756
Elp6	Q8BK75	-0.0766496	0.452699	0.629067
Emb	P21995	0.51003	0.00289941	0.0650891
Emc1	Q8C7X2	0.0316369	0.4409	0.619965
Emc2	Q9CRD2	0.0349009	0.60054	0.744731
Emc3	Q99KI3	0.0354306	0.432074	0.612603
Emc4	Q9CZX9	0.0333419	0.668931	0.794541
Emc6	Q9CQW0	0.0545884	0.766194	0.863796
Emc7	Q9EP72	0.0404215	0.533537	0.690711
Emc8	O70378	-0.00827242	0.91325	0.954676
Emd	O08579	0.0548985	0.233235	0.42583
Emg1	O35130	0.0332506	0.393328	0.578224
Emilin2	Q8K482	-0.241385	0.269107	0.461563
Eml1	Q05BC3	-1.08579	0.00160498	0.0572542
Eml3	Q8VC03	-0.109643	0.2859	0.477962
Eml4	Q3UMY5	0.0622821	0.156993	0.343782
Emp3	O35912	0.112436	0.57562	0.726083
Emsy	Q8BMB0	-0.132731	0.405552	0.590121
Enah	Q03173	0.0707259	0.202399	0.395022
Enc1	O35709	-0.211951	0.310422	0.501282
Endog	O08600	0.408366	0.122209	0.300242
Enkd1	Q7TSV9	-0.0845423	0.468465	0.641256
Eno1	P17182	-0.260018	0.000288729	0.0489507
Eno3	P21550	-0.149927	0.0178818	0.124308
Enoph1	Q8BGB7	0.03836	0.625767	0.764868
Enpp2	Q9R1E6	-0.19379	0.0707378	0.227472
Ensa	P60840	-0.0110854	0.914765	0.955038
Eny2	Q9JIX0	-0.0797109	0.185016	0.377325
Ep300	B2RWS6	-0.0606911	0.140482	0.323405
Ep400	Q8CHI8	0.0968204	0.0502642	0.19422
Epb41	P48193	0.0932174	0.0424781	0.182032
Epb41l1	Q9Z2H5	-0.0453924	0.267258	0.459639
Epb41l2	O70318	0.0110347	0.719553	0.832296
Epc1	Q8C9X6	0.00270719	0.985413	0.99171
Epc2	Q8C0I4	0.15036	0.158683	0.345343
Epdr1	Q99M71	0.0984412	0.666232	0.792619
Epg5	Q80TA9	0.261835	0.123256	0.301488
Epha2	Q03145	0.142267	0.00274655	0.0645785
Epha4	Q03137	0.162282	0.163456	0.350847
Ephb4	P54761	-0.0199193	0.843739	0.914299
Ephx4	Q6IE26	0.0408515	0.830043	0.905368
Epn1	Q80VP1	0.299481	0.0196421	0.129305
Epn2	Q8CHU3	0.0122286	0.866674	0.926242
Eppk1	Q8R0W0	-0.0682293	0.465146	0.637517
Eprs1	Q8CGC7	0.061	0.0367757	0.171971
Eps15	P42567	-0.131422	0.0235121	0.141026
Eps15l1	Q60902	-0.174087	0.00916614	0.0940968
Eps8	Q08509	0.0254141	0.662837	0.790823
Eps8l2	Q99K30	-0.0455728	0.247756	0.439676
Eral1	Q9CZU4	-0.0330554	0.503551	0.66886
Erap1	Q9EQH2	0.169499	0.362597	0.549623
Erbin	Q80TH2	0.070292	0.250253	0.441809
Erc1	Q99MI1	0.0195486	0.736305	0.844677
Ercc1	P07903	-0.228321	0.0297108	0.155173
Ercc3	P49135	-0.114497	0.416605	0.600232
Ercc4	Q9QZD4	0.0541589	0.655441	0.786119
Ercc5	P35689	-0.77314	0.0242163	0.141679
Ercc6	F8VPZ5	0.0277105	0.814337	0.895071
Ercc6l	Q8BHK9	0.0128412	0.745385	0.849546
Erf	P70459	0.100654	0.243482	0.435394
Erg28	Q9ERY9	0.450122	0.0577072	0.207273
Ergic1	Q9DC16	0.0126749	0.811624	0.893537
Ergic2	Q9CR89	0.0568215	0.563075	0.714546
Ergic3	Q9CQE7	0.0630393	0.389168	0.572932
Erh	P84089	0.0580821	0.602007	0.746006
Eri1	Q7TMF2	0.110885	0.427792	0.609054
Eri2	Q5BKS4	0.334942	0.0560642	0.20436
Eri3	Q8C460	0.385931	0.120636	0.298497
Erlec1	Q8VEH8	-0.845131	0.000965704	0.0522236
Erlin1	Q91X78	0.140852	0.164561	0.351682
Erlin2	Q8BFZ9	-0.000122413	0.998366	0.999051
Ermp1	Q3UVK0	0.0520415	0.281715	0.473405
Ero1a	Q8R180	-0.229061	0.0161899	0.118238
Erp29	P57759	0.00208164	0.975701	0.988501
Erp44	Q9D1Q6	0.11884	0.0377329	0.173646
Errfi1	Q99JZ7	0.0433157	0.44364	0.621749
Esco2	Q8CIB9	0.376618	0.0368502	0.172117
Esd	Q9R0P3	-0.0695053	0.0751822	0.234758
Esf1	Q3V1V3	-0.173888	0.00120423	0.053312
Espl1	P60330	0.153284	0.0255287	0.145317
Esr1	P19785	0.255757	0.44022	0.619719
Esrra	O08580	0.131853	0.245309	0.436774
Ess2	O70279	-0.161969	0.0185092	0.126304
Esyt1	Q3U7R1	0.0288409	0.53623	0.692498
Esyt2	Q3TZZ7	-0.0229788	0.553529	0.706667
Etf1	Q8BWY3	-0.144288	0.0223222	0.137752
Etfa	Q99LC5	-0.05169	0.322165	0.512111
Etfb	Q9DCW4	0.0432838	0.469972	0.642084
Etfrf1	Q91V16	1.01698	0.00674846	0.0839049
Ethe1	Q9DCM0	0.109178	0.267447	0.459742
Etnk1	Q9D4V0	-0.204635	0.0808324	0.242064
Etnppl	Q8BWU8	-0.030901	0.777082	0.869341
Ets1	P27577	0.0929213	0.361624	0.548554
Ets2	P15037	0.432139	0.0267953	0.14812
Etv3	Q8R4Z4	-0.152942	0.206902	0.398611
Etv4	P28322	0.255767	0.0628458	0.21661
Etv5	Q9CXC9	1.35581	0.0017725	0.0594901
Etv6	P97360	-0.0455924	0.488628	0.656564
Eurl	Q9D7G4	0.19121	0.20271	0.39518
Evc2	Q8K1G2	-0.0944294	0.368747	0.555567
Evi5	P97366	0.0927193	0.312023	0.502738
Evl	P70429	0.0430852	0.698468	0.816364
Ewsr1	Q61545	0.102232	0.060679	0.212359
Exd2	Q8VEG4	-0.0299866	0.61695	0.758468
Exoc1	Q8R3S6	-0.0153677	0.900597	0.947007
Exoc2	Q9D4H1	0.0381449	0.502334	0.667677
Exoc3	Q6KAR6	-0.0981204	0.139677	0.322154
Exoc4	O35382	-0.136281	0.0221339	0.137715
Exoc5	Q3TPX4	0.0179094	0.825192	0.902369
Exoc6	Q8R313	0.186357	0.121785	0.299656
Exoc6b	A6H5Z3	-0.0166067	0.874517	0.930737
Exoc7	O35250	-0.103488	0.0830619	0.243749
Exoc8	Q6PGF7	-0.12651	0.185156	0.37744
Exosc1	Q9DAA6	-0.168947	0.0518365	0.196896
Exosc10	P56960	0.0732865	0.264277	0.456298
Exosc2	Q8VBV3	0.0274849	0.647307	0.779561
Exosc3	Q7TQK4	-0.0789547	0.592675	0.738684
Exosc4	Q921I9	-0.117363	0.126636	0.306121
Exosc5	Q9CRA8	0.0585969	0.309109	0.500037
Exosc6	Q8BTW3	0.591047	0.0036134	0.0676181
Exosc7	Q9D0M0	-0.210711	0.0270821	0.148529
Exosc8	Q9D753	-0.0927738	0.302593	0.493895
Exosc9	Q9JHI7	0.0877396	0.165443	0.352585
Ext1	P97464	0.400154	0.0901839	0.25514
Ext2	P70428	0.0251658	0.670969	0.795271
Extl2	Q9ES89	0.101983	0.530269	0.688419
Eya3	P97480	-0.0691127	0.241592	0.43375
Ezh2	Q61188	-0.156358	0.00966013	0.0956375
Ezr	P26040	0.0411692	0.368991	0.555613
F11r	O88792	0.388093	0.00159352	0.0572542
F2r	P30558	0.272182	0.10125	0.271583
F2rl1	P55086	0.391652	0.121727	0.299656
F8	Q06194	-0.160339	0.402615	0.58696
Faap100	A2ACJ2	-0.054538	0.766636	0.864014
Faap20	Q3UN58	0.227982	0.0727591	0.230519
Fabp5	Q05816	-0.0412277	0.387059	0.571058
Fadd	Q61160	0.147828	0.258639	0.449508
Fads1	Q920L1	-0.281865	0.0673137	0.221974
Fads2	Q9Z0R9	-0.0923517	0.139246	0.321899
Fads3	Q9JJE7	-0.0553647	0.364972	0.552182
Faf1	P54731	-0.0607134	0.588292	0.734558
Faf2	Q3TDN2	0.0166359	0.713292	0.826923
Fah	P35505	-0.164248	0.291329	0.482953
Fahd1	Q8R0F8	-0.994889	0.0120589	0.104025
Faim	Q9WUD8	-0.12195	0.25818	0.449209
Fam107b	Q3TGF2	0.139512	0.0430953	0.182203
Fam110c	Q8VE94	0.368448	0.0719741	0.229049
Fam111a	Q9D2L9	0.504978	0.000480004	0.0489507
Fam114a2	Q8VE88	-0.12585	0.0706651	0.227472
Fam117b	Q3U3E2	-0.0503961	0.643693	0.777495
FAM120A	Q6A0A9	0.267629	0.00169342	0.0586703
Fam126a	Q6P9N1	0.127002	0.207277	0.39909
Fam133b	Q9CVI2	-0.393979	0.011682	0.102795
Fam136a	Q9CR98	0.367957	0.127025	0.306121
Fam13b	Q8K2H3	0.409349	0.112639	0.287305
Fam162a	Q9D6U8	0.0780407	0.148955	0.333069
Fam168a	Q8BGZ2	0.0318399	0.755645	0.856146
Fam172a	Q3TNH5	-0.0245627	0.822206	0.900498
Fam177a1	Q8BR63	0.27363	0.00467217	0.0716437
Fam193a	Q8CGI1	-0.127059	0.0271086	0.148529
Fam193b	Q3U2K0	-0.223403	0.468847	0.64135
Fam199x	Q8K2D0	-0.136128	0.185794	0.378223
Fam207a	P58468	-0.0791674	0.146186	0.329307
Fam20b	Q8VCS3	0.436923	0.166396	0.353635
Fam210a	Q8BGY7	0.179036	0.0655594	0.219859
Fam210b	Q9D8B6	-0.146246	0.241345	0.43375
Fam216a	Q9DB54	0.137776	0.293181	0.483934
Fam234a	Q8C0Z1	0.373821	0.103621	0.274412
Fam241a	Q9CZL2	0.477608	0.00372823	0.0679818
Fam32a	Q9CR80	0.0635847	0.329558	0.518745
Fam3a	Q9D8T0	0.434797	0.0664552	0.221109
Fam3c	Q91VU0	0.0773609	0.169732	0.357998
Fam50a	Q9WV03	-0.090396	0.257941	0.449209
Fam76a	Q922G2	0.162314	0.142977	0.325609
Fam76b	Q80XP8	-0.131868	0.127211	0.306186
Fam78b	Q8BQN5	-0.670879	0.224583	0.416483
Fam83d	Q9D7I8	0.344311	0.00125171	0.0533557
Fam83g	Q5SWY7	-0.0822621	0.544988	0.699543
Fam83h	Q148V8	0.0729096	0.379273	0.563893
Fam89b	Q9QUI1	0.33697	0.0238038	0.141515
Fam91a1	Q3UVG3	0.0458259	0.63883	0.774515
Fam98a	Q3TJZ6	-0.0487504	0.489429	0.657209
Fam98b	Q80VD1	-0.262926	0.00412206	0.0696947
Fanca	Q9JL70	0.0227912	0.915221	0.955189
Fancd2	Q80V62	0.0117668	0.803562	0.888475
Fanci	Q8K368	-0.0291126	0.73614	0.844677
Far1	Q922J9	0.115969	0.00851586	0.0904984
Farp1	F8VPU2	-0.092067	0.0212235	0.134803
Farp2	Q91VS8	0.0941021	0.219435	0.411818
Fars2	Q99M01	-0.0551193	0.566674	0.717292
Farsa	Q8C0C7	-0.0342362	0.375253	0.560901
Farsb	Q9WUA2	-0.0346805	0.317151	0.507541
Fasn	P19096	-0.072401	0.0613372	0.213567
Fastk	Q9JIX9	-0.0201895	0.860957	0.923507
Fastkd2	Q922E6	-0.12139	0.546162	0.700465
Fastkd5	Q7TMV3	-0.109563	0.142015	0.3245
Fau	P62862	-0.432938	0.00505286	0.0736549
Fau	P35545	-0.141027	0.181527	0.373348
Fbf1	A2A870	0.203433	0.320652	0.510748
Fbl	P35550	-0.113739	0.129791	0.309666
Fblim1	Q71FD7	-0.250746	0.0514974	0.196214
Fbln1	Q08879	0.226124	0.0890119	0.253388
Fbln2	P37889	0.113907	0.523952	0.683541
Fbn1	Q61554	0.580651	0.0539126	0.200685
Fbrs	Q8R089	0.173581	0.0215682	0.135868
Fbxl12	Q9EPX5	-0.461494	0.140572	0.32349
Fbxl3	Q8C4V4	0.213063	0.095337	0.262428
Fbxl6	Q9QXW0	-2.42714	0.000194322	0.0431678
Fbxo11	Q7TPD1	-0.050005	0.172481	0.361475
Fbxo21	Q8VDH1	-0.892131	0.00811624	0.0894941
Fbxo22	Q78JE5	-0.0407216	0.458775	0.632928
Fbxo28	Q8BIG4	-0.0765245	0.181723	0.373348
Fbxo3	Q9DC63	0.957148	0.00473754	0.0721442
Fbxo30	Q8BJL1	-0.0623625	0.226057	0.41808
Fbxo33	Q8VE08	0.303179	0.0194834	0.129154
Fbxo38	Q8BMI0	-0.104581	0.0689119	0.225017
Fbxo42	Q6PDJ6	0.390474	0.0324686	0.16119
Fbxo5	Q7TSG3	0.0705771	0.173771	0.363028
Fbxo6	Q9QZN4	0.114154	0.131976	0.312008
Fbxo7	Q3U7U3	0.256288	0.154633	0.340658
Fbxo9	Q8BK06	0.141604	0.178618	0.369384
Fbxw11	Q5SRY7	-0.154284	0.0855041	0.247328
Fbxw7	Q8VBV4	1.70217	0.00109628	0.0526043
Fbxw8	Q8BIA4	-0.0875175	0.105532	0.275981
Fcf1	Q9CTH6	0.150028	0.399696	0.583983
Fcho2	Q3UQN2	0.200963	0.0419682	0.181783
Fdft1	P53798	0.0480116	0.474658	0.645033
Fdps	Q920E5	-0.0570576	0.123208	0.301488
Fdx1	P46656	-0.0356971	0.847791	0.916484
Fdxr	Q61578	0.00929966	0.939148	0.970106
Fech	P22315	-0.369937	0.32649	0.516165
Fem1b	Q9Z2G0	0.499186	0.000208423	0.0431678
Fem1c	Q8CEF1	-0.0989296	0.0753405	0.234962
Fen1	P39749	-0.156553	0.0370133	0.172616
Fer	P70451	-0.360203	0.156391	0.343273
Fermt2	Q8CIB5	0.0656768	0.103772	0.274515
Fetub	Q9QXC1	0.365247	0.116113	0.293
Fez2	Q6TYB5	0.0386826	0.552575	0.706036
Fgd3	O88842	-0.0715044	0.352147	0.538756
Fgd6	Q69ZL1	0.288901	0.127022	0.306121
Fgfr1	P16092	0.374197	0.0225912	0.138755
Fgfr1op2	Q9CRA9	0.443573	0.0332024	0.162495
Fh	P97807	0.0611087	0.137508	0.319793
Fhl2	O70433	0.0573937	0.277678	0.469316
Fhl3	Q9R059	-0.0982271	0.18444	0.376481
Fhod1	Q6P9Q4	-0.177158	0.0929423	0.258538
Fig4	Q91WF7	0.165521	0.188833	0.381841
Fignl1	Q8BPY9	0.127792	0.0394704	0.177342
Filip1l	Q6P6L0	0.0811486	0.05468	0.202196
Fip1l1	Q9D824	-0.0497399	0.467552	0.640433
Fis1	Q9CQ92	-0.0543588	0.3943	0.579375
Fitm2	P59266	-0.654638	0.0231497	0.140723
Fiz1	Q9WTJ4	0.12176	0.164544	0.351682
Fkbp10	Q61576	0.0324544	0.429497	0.610205
Fkbp11	Q9D1M7	0.663704	0.0027067	0.0643714
Fkbp15	Q6P9Q6	-0.10939	0.146804	0.329799
Fkbp1a	P26883	0.368178	0.0112409	0.100497
Fkbp2	P45878	0.652048	0.000351803	0.0489507
Fkbp3	Q62446	0.0727025	0.338482	0.527705
Fkbp4	P30416	0.0335865	0.288716	0.480047
Fkbp5	Q64378	0.254684	0.000489338	0.0489507
Fkbp7	O54998	-0.0697933	0.725348	0.836165
Fkbp8	O35465	0.0795567	0.144177	0.326165
Fkbp9	Q9Z247	0.10701	0.12492	0.303864
Flcn	Q8QZS3	0.0556679	0.464073	0.636805
Flii	Q9JJ28	-0.0934251	0.0590023	0.209475
Flna	Q8BTM8	0.0108206	0.701196	0.81815
Flnb	Q80X90	-0.0074362	0.742284	0.847733
Flnc	Q8VHX6	-0.0444749	0.0667241	0.221488
Flot1	O08917	0.00859503	0.79384	0.881853
Flot2	Q60634	0.16134	0.165793	0.353052
Flrt2	Q8BLU0	-0.083553	0.256949	0.448473
Flt1	P35969	0.327992	0.0447119	0.184309
Flvcr1	B2RXV4	0.681622	0.0172503	0.122436
Flywch1	Q8CI03	-0.0209833	0.936939	0.969127
Fmn1	Q05860	-0.663168	0.0682708	0.223637
Fmnl2	A2APV2	-0.19056	0.0516762	0.196529
Fmnl3	Q6ZPF4	-0.137499	0.205299	0.397024
Fmr1	P35922	0.0436086	0.340253	0.529062
Fn1	P11276	-0.0592152	0.078463	0.24012
Fnbp1	Q80TY0	0.17135	0.162018	0.349778
Fnbp1l	Q8K012	-0.0523139	0.369432	0.555867
Fnbp4	Q6ZQ03	-0.136146	0.042643	0.182203
Fndc3a	Q8BX90	0.0883743	0.710188	0.824414
Fndc3b	Q6NWW9	-0.118135	0.0781518	0.239525
Fnip1	Q68FD7	0.0590461	0.617719	0.75911
Fnta	Q61239	0.0754749	0.545246	0.699728
Fntb	Q8K2I1	0.0803979	0.557479	0.709351
Focad	A2AKG8	0.188934	0.0129054	0.107633
Fos	P01101	-0.0304306	0.865391	0.925999
Fosl1	P48755	0.0479544	0.341366	0.529997
Fosl2	P47930	0.0682333	0.137591	0.319812
Foxc1	Q61572	-0.402691	0.0174894	0.122854
Foxc2	Q61850	0.174564	0.0819952	0.242937
Foxg1	Q60987	0.464412	0.00834118	0.0900473
Foxj3	Q8BUR3	0.0609675	0.499304	0.665378
Foxk1	P42128	-0.192053	0.0267008	0.148105
Foxk2	Q3UCQ1	0.182508	0.150136	0.334836
Foxm1	O08696	0.128801	0.229081	0.420759
Foxo3	Q9WVH4	-0.143694	0.107188	0.278135
Foxp1	P58462	-0.0023211	0.985999	0.99204
Foxp4	Q9DBY0	-0.116974	0.116563	0.293534
Fpgs	P48760	0.0178112	0.677856	0.800344
Fra10ac1	Q8BP78	1.27825	0.00256306	0.0642656
Frg1	P97376	-0.0422102	0.436998	0.616713
Frk	Q922K9	0.520984	0.0128523	0.107633
Frmd4a	Q8BIE6	-0.0689073	0.308623	0.499821
Frmd6	Q8C0V9	0.137599	0.114653	0.290512
Frmd8	Q3UFK8	0.272794	0.0290777	0.153564
FRRS1	Q8K385	0.164049	0.108504	0.280758
Frs2	Q8C180	0.14719	0.1923	0.385228
Fry	E9Q8I9	0.338327	0.283425	0.475238
Fscn1	Q61553	0.187298	0.00112045	0.0532239
Fstl1	Q62356	-0.0318003	0.772575	0.86717
Fth1	P09528	0.117459	0.126725	0.306121
Ftl1	P29391	-0.014139	0.884258	0.93656
Fto	Q8BGW1	0.251551	0.00984436	0.0958226
Ftsj3	Q9DBE9	-0.0645097	0.073397	0.231895
Fubp1	Q91WJ8	-0.0990529	0.0393078	0.17713
Fundc1	Q9DB70	-0.128263	0.245255	0.436774
Fundc2	Q9D6K8	0.118088	0.209621	0.400829
Fus	P56959	0.0923497	0.0390074	0.176531
Fut11	Q8BHC9	-0.0354401	0.681612	0.803698
Fut8	Q9WTS2	-0.25312	0.286744	0.478453
Fxr1	Q61584	-0.145056	0.0196284	0.129305
Fxr2	Q9WVR4	0.0837824	0.424931	0.606992
Fxyd5	P97808	0.302875	0.0433407	0.182203
Fyn	P39688	-1.12668	0.00463457	0.0716437
Fyttd1	Q91Z49	0.0607424	0.471358	0.642553
Fzd2	Q9JIP6	0.309074	0.144596	0.326632
Fzd6	Q61089	0.534315	0.0184736	0.126212
Fzd7	Q61090	0.458287	0.0556784	0.204102
Fzr1	Q9R1K5	0.179891	0.0631121	0.217041
G2e3	Q5RJY2	0.0822935	0.375082	0.560901
G3bp1	P97855	0.109623	0.0569605	0.205795
G3bp2	P97379	0.153964	0.0079917	0.0894941
G6pdx	Q00612	0.15622	0.0322413	0.160882
Gaa	P70699	-0.0218116	0.648599	0.780657
Gabarap	Q9DCD6	-0.354604	0.0392186	0.177081
Gabarapl1	Q8R3R8	-0.607076	0.00397116	0.0693694
Gabarapl2	P60521	0.046852	0.326477	0.516165
Gabpa	Q00422	0.187081	0.00389694	0.0693694
Gabpb2	P81069	-0.345812	0.0173675	0.122436
Gadd45b	P22339	-0.0922142	0.523775	0.683456
Gadd45gip1	Q9CR59	0.187062	0.415102	0.598768
Gak	Q99KY4	-0.0481911	0.183863	0.375867
Galc	P54818	-0.155102	0.437081	0.616713
Gale	Q8R059	0.171696	0.136299	0.318518
Galk1	Q9R0N0	-0.0350762	0.581994	0.730406
Galk2	Q68FH4	-0.291215	0.0701717	0.226839
Galnt1	O08912	0.182703	0.12521	0.304088
Galnt10	Q6P9S7	0.201829	0.120674	0.298497
Galnt2	Q6PB93	0.00558271	0.924527	0.961796
Galnt7	Q80VA0	0.172191	0.00673541	0.0839049
Ganab	Q8BHN3	-0.0209679	0.494022	0.661249
Gapdh	P16858	-0.0933365	0.0842168	0.24503
Gapvd1	Q6PAR5	-0.0203608	0.620463	0.760913
Gar1	Q9CY66	-0.139274	0.0288718	0.153135
Gars1	Q9CZD3	-0.0447384	0.281149	0.472925
Gart	Q64737	-0.0684175	0.030954	0.157383
Gas2	P11862	0.146158	0.640068	0.775249
Gas2l3	Q3UWW6	-0.0409501	0.566755	0.717292
Gata4	Q08369	0.402086	0.0191166	0.127902
Gatad1	Q920S3	0.514848	0.00417577	0.0696947
Gatad2a	Q8CHY6	0.140686	0.00418445	0.0696947
Gatad2b	Q8VHR5	0.0396203	0.396236	0.581108
Gatd3a	Q9D172	-0.147713	0.154159	0.340103
Gatm	Q9D964	-0.20137	0.0170335	0.121477
Gba	P17439	0.029654	0.673224	0.796964
Gbe1	Q9D6Y9	-0.167099	0.102206	0.273053
Gcat	O88986	0.0578217	0.314121	0.504664
Gcc2	Q8CHG3	-0.0543956	0.443813	0.621783
Gcdh	Q60759	-1.12086	0.0652155	0.219482
Gcfc2	Q8BKT3	-0.0357305	0.725211	0.836164
Gclc	P97494	-0.0483928	0.459131	0.633277
Gclm	O09172	-0.107569	0.05129	0.19591
Gcn1	E9PVA8	0.0567227	0.043489	0.182203
Gcsh	Q91WK5	-0.155914	0.159396	0.346176
Gde1	Q9JL56	0.445623	0.0279829	0.151295
Gdi1	P50396	-0.161003	0.0284608	0.152532
Gdi2	Q61598	0.0320571	0.344563	0.532537
Gemin5	Q8BX17	-0.0965946	0.177714	0.367721
Gemin6	Q9CX53	0.428034	0.00632941	0.0814917
Gemin7	Q9CWY4	0.245355	0.0505591	0.194814
Gemin8	Q8BHE1	0.138496	0.163032	0.350365
Gen1	Q8BMI4	0.194812	0.17508	0.36477
Get1	Q8K0D7	0.539905	0.000416822	0.0489507
Get3	O54984	0.0523698	0.235296	0.428077
Get4	Q9D1H7	-0.0181828	0.843738	0.914299
Gfer	P56213	-0.20381	0.278758	0.470467
Gfm1	Q8K0D5	0.0584059	0.209408	0.400585
Gfpt1	P47856	-0.0175094	0.726481	0.837157
Gfus	P23591	-0.0447834	0.354221	0.540894
Gga1	Q8R0H9	0.205355	0.0851837	0.247025
Gga2	Q6P5E6	-0.0871732	0.153391	0.339093
Gga3	Q8BMI3	-0.96293	0.00546572	0.077145
Ggact	Q923B0	-0.33185	0.110329	0.283769
Ggcx	Q9QYC7	0.129371	0.243436	0.435394
Ggnbp2	Q5SV77	-0.0673468	0.329012	0.518417
Ggps1	Q9WTN0	-0.477378	0.375663	0.561057
Ghitm	Q91VC9	0.167512	0.118227	0.295544
Gid8	Q9D7M1	-0.151612	0.0883079	0.252273
Gigyf1	Q99MR1	0.356911	0.104836	0.275055
Gigyf2	Q6Y7W8	-0.0567789	0.305292	0.496303
Gins1	Q9CZ15	-0.137632	0.289365	0.480736
Gins2	Q9D600	-0.173182	0.157744	0.344792
Gins3	Q9CY94	-0.116851	0.112078	0.286348
Gins4	Q99LZ3	0.157477	0.120319	0.298103
Gipc1	Q9Z0G0	-0.125865	0.0891521	0.253388
Gipc2	Q9Z2H7	-0.139644	0.385864	0.570495
Git1	Q68FF6	0.0280601	0.744105	0.848669
Git2	Q9JLQ2	-0.216624	0.0662162	0.220792
Gja1	P23242	0.152174	0.05411	0.200933
Gjb3	P28231	1.02738	0.0399767	0.177797
Gjc1	P28229	0.353894	0.0261351	0.146328
Glb1	P23780	0.0168616	0.856422	0.921538
Glce	Q9EPS3	-0.0845574	0.37129	0.557416
Gle1	Q8R322	-0.238359	0.0478636	0.1904
Glg1	Q61543	-0.00732462	0.852215	0.918965
Gli3	Q61602	0.104373	0.0227879	0.139405
Glis2	Q8VDL9	-0.122199	0.23492	0.427519
Glis3	Q6XP49	-0.187882	0.275999	0.468027
Glmn	Q8BZM1	-0.00331017	0.950747	0.977975
Glmp	Q9JHJ3	-0.000169884	0.999123	0.999302
Glo1	Q9CPU0	0.0308151	0.682202	0.803982
Glod4	Q9CPV4	-0.133392	0.0443447	0.183658
Glrx2	Q923X4	-0.0220731	0.854063	0.919967
Glrx3	Q9CQM9	0.053204	0.179252	0.370447
Glrx5	Q80Y14	-0.272528	0.0960342	0.263545
[truncated: 4,143 more rows]

## Sheet: Ctu1 iKO+Torin1 vs Ctu1 iKO
Gene_name	Protein_ID	log2 FC	sca_pvalue	sca_adj_pvalue
Aaas	P58742	-0.270949	0.184255	0.248265
Aacs	Q9D2R0	-0.00889172	0.859463	0.888228
Aak1	Q3UHJ0	-0.0426833	0.414559	0.492043
Aar2	Q9D2V5	-0.0480682	0.656365	0.717101
Aars1	Q8BGQ7	-0.332571	2.77248e-05	0.000510863
Aarsd1	Q3THG9	-0.424898	0.0228718	0.0434696
Aasdhppt	Q9CQF6	0.0169377	0.927706	0.942484
Aatf	Q9JKX4	-0.356762	0.0165794	0.0335408
Abcb1b	P06795	-0.820697	0.0143541	0.0298557
Abcb6	Q9DC29	-0.395109	0.0225056	0.0429333
Abcb7	Q61102	-0.760855	0.0272122	0.0500926
Abcc1	O35379	-0.135038	0.107756	0.15791
Abcc5	Q9R1X5	-0.688107	0.000695144	0.00329703
Abcd3	P55096	-0.166125	0.0196187	0.0384326
Abce1	P61222	-0.253605	0.000245806	0.00177334
Abcf1	Q6P542	-0.220628	0.00257691	0.00805912
Abcf2	Q99LE6	-0.636438	1.56699e-06	0.0001957
Abcf3	Q8K268	-0.292446	0.010695	0.0235803
Abcg2	Q7TMS5	-0.248455	0.111103	0.162308
Abhd10	Q6PE15	0.519571	0.584891	0.650522
Abhd11	Q8K4F5	-0.0650782	0.54735	0.616849
Abhd12	Q99LR1	-0.389396	0.0267666	0.0494761
Abhd13	Q80UX8	0.0175698	0.933074	0.94689
Abhd14b	Q8VCR7	-0.670695	0.0288616	0.0526117
Abhd17b	Q7M759	-0.350049	0.0259928	0.0484027
Abhd2	Q9QXM0	-0.0877827	0.276464	0.350175
Abhd4	Q8VD66	0.910409	0.00950165	0.0214879
Abi1	Q8CBW3	-0.375427	0.00225526	0.00728843
Abi2	P62484	-0.0597402	0.551862	0.620416
Abitram	Q80ZQ9	-0.391201	0.0231434	0.0439264
Abl1	P00520	-0.158951	0.119081	0.171819
Abl2	Q4JIM5	-0.115767	0.0473667	0.0799882
Abr	Q5SSL4	-0.143387	0.237761	0.308595
Abracl	Q4KML4	-0.555341	0.00185215	0.00633157
Abraxas2	Q3TCJ1	-0.177118	0.0649068	0.104014
Abt1	Q9QYL7	-0.290825	0.0152662	0.0313697
Abtb2	Q7TQI7	0.0377752	0.856055	0.885194
Acaa1a	Q921H8	-0.0743902	0.382517	0.460825
Acaa2	Q8BWT1	-0.111525	0.0674744	0.107333
Acaca	Q5SWU9	-0.19166	0.00160205	0.00571291
Acad9	Q8JZN5	-0.642091	0.00787908	0.0186916
Acadl	P51174	-0.145025	0.0210836	0.0407797
Acads	Q07417	-0.109094	0.357351	0.4364
Acadsb	Q9DBL1	0.0145551	0.893866	0.915366
Acadvl	P50544	-0.236384	0.0105572	0.0233405
Acap2	Q6ZQK5	-0.216363	0.0590047	0.0961735
Acat1	Q8QZT1	0.230104	0.00268464	0.00826069
Acat2	Q8CAY6	-0.394209	0.000282126	0.00191261
Acbd3	Q8BMP6	-0.566389	0.000156247	0.00132445
Acd	Q5EE38	-0.193961	0.133422	0.18922
Acin1	Q9JIX8	-0.332154	0.00021789	0.00164811
Ackr3	P56485	0.10661	0.267556	0.340735
Acly	Q91V92	-0.334379	2.71587e-05	0.000507083
Aco1	P28271	-0.264865	0.00688628	0.0167391
Aco2	Q99KI0	-0.276268	8.58012e-05	0.0009225
Acot13	Q9CQR4	-0.0547589	0.674842	0.731459
Acot2	Q9QYR9	-0.385727	0.00301106	0.00897726
Acot7	Q91V12	-0.316856	0.0019921	0.00667995
Acot8	P58137	0.638447	0.0673359	0.107173
Acot9	Q9R0X4	0.290826	0.00394944	0.0110235
Acox1	Q9R0H0	-0.150076	0.192376	0.257541
Acp1	Q9D358	-0.500363	0.000452135	0.00254354
Acsf2	Q8VCW8	-0.263464	0.0292576	0.0531606
Acsl3	Q9CZW4	0.0695524	0.731872	0.781517
Acsl4	Q9QUJ7	-0.0166282	0.704098	0.756024
Acsl5	Q8JZR0	-0.428241	0.00455512	0.012232
Actbl2	Q8BFZ3	-0.266124	0.0317236	0.0568516
Actg1	P63260	-0.0606245	0.58898	0.654293
Actl6a	Q9Z2N8	0.0171947	0.800338	0.838534
Actn1	Q7TPR4	-0.238963	0.000300736	0.00199544
Actn4	P57780	-0.359081	4.98483e-05	0.000715853
Actr10	Q9QZB7	-0.416732	0.00292786	0.00879454
Actr1a	P61164	-0.722032	0.00345294	0.00993117
Actr1b	Q8R5C5	-0.0586213	0.519262	0.591218
Actr2	P61161	-0.131306	0.0141407	0.0294881
Actr3	Q99JY9	-0.276827	0.00246548	0.00777118
Actr5	Q80US4	0.0317503	0.886259	0.909233
Acvr1	P37172	-0.296243	0.0184625	0.0366382
Acyp1	P56376	-0.831202	0.000710087	0.00333756
Adam10	O35598	-0.448758	0.000351313	0.00217798
Adam17	Q9Z0F8	-0.333406	0.010771	0.0237012
Adam9	Q61072	-0.543957	0.00502946	0.0132764
Adar	Q99MU3	-0.324687	0.0206018	0.0400769
Adarb1	Q91ZS8	-0.189571	0.426975	0.503906
Adat1	Q9JHI2	0.199079	0.124828	0.178644
Adat3	Q6PAT0	-0.415934	0.0443253	0.0756478
Adck1	Q9D0L4	0.991372	0.0339165	0.0601106
Add1	Q9QYC0	-0.197123	0.00626753	0.0155931
Add3	Q9QYB5	-0.130702	0.211362	0.279029
Adgra2	Q91ZV8	-0.399026	0.00217213	0.00710144
Adgrl2	Q8JZZ7	0.284706	0.00654253	0.0160985
Adgrl3	Q80TS3	-0.137022	0.695957	0.749
Adh5	P28474	-0.213772	0.00924648	0.0210641
Adi1	Q99JT9	-0.168863	0.0786322	0.121907
Adk	P55264	-0.436047	0.00595647	0.0149979
Adnp	Q9Z103	-0.04402	0.237134	0.307973
Adnp2	Q8CHC8	-0.0615342	0.77893	0.820865
Ado	Q6PDY2	-0.036147	0.683312	0.738311
Adpgk	Q8VDL4	-0.307555	0.00592565	0.0149404
Adprh	P54923	0.19518	0.0133774	0.0282212
Adprs	Q8CG72	0.183281	0.602148	0.66655
Adrm1	Q9JKV1	-0.576397	0.000917877	0.00393913
Adsl	P54822	-0.266213	0.000906958	0.00390882
Adss2	P46664	-0.525004	0.000176245	0.00143135
Aebp1	Q640N1	-0.289524	6.99099e-05	0.00085835
Aebp2	Q9Z248	-0.18067	0.0262147	0.0487513
Aen	Q9CZI9	-0.0771065	0.705924	0.757261
Afdn	Q9QZQ1	-0.196965	0.00058437	0.0029856
Aff1	O88573	-0.321593	0.0128836	0.0273682
Aff4	Q9ESC8	-0.389334	5.17794e-05	0.000732664
Afg3l1	Q920A7	-0.944876	0.0588995	0.0960579
Afg3l2	Q8JZQ2	-0.604012	0.000172306	0.00141167
Aftph	Q80WT5	-0.0620631	0.391575	0.469522
Agap1	Q8BXK8	-0.0521909	0.683043	0.738212
Agap3	Q8VHH5	-0.187262	0.122118	0.17548
Agfg1	Q8K2K6	-0.315609	0.000944119	0.00400449
Agfg2	Q80WC7	-0.652079	0.0015113	0.00543757
Agk	Q9ESW4	-0.0240847	0.800193	0.838534
Ago1	Q8CJG1	-0.143415	0.535306	0.605977
Ago2	Q8CJG0	-0.264369	0.000626498	0.00311877
Agpat1	O35083	-0.0629059	0.584887	0.650522
Agpat2	Q8K3K7	-0.258724	0.210575	0.27815
Agpat4	Q8K4X7	-0.0491003	0.680168	0.735813
Agps	Q8C0I1	-0.309625	0.00155514	0.00557037
Ahctf1	Q8CJF7	-0.124666	0.00513136	0.0134758
Ahcy	P50247	-0.368142	3.08105e-05	0.000547471
Ahcyl1	Q80SW1	-0.240595	0.0193272	0.0379653
Ahcyl2	Q68FL4	-0.243769	0.0359775	0.0631658
Ahdc1	Q6PAL7	-0.127161	0.0937688	0.140603
Ahr	P30561	-0.0259968	0.82094	0.854861
Ahsa1	Q8BK64	-0.481388	1.91997e-05	0.000419854
Ahsa2	Q8N9S3	-0.728306	0.00120494	0.00466054
Aida	Q8C4Q6	0.0934841	0.387989	0.466217
Aifm1	Q9Z0X1	-0.276321	0.000388078	0.00232764
Aim2	Q91VJ1	-0.250688	0.0152071	0.031271
Aimp1	P31230	-0.707326	4.8069e-06	0.000247128
Aimp2	Q8R010	-0.27289	0.00450514	0.012155
Aip	O08915	-0.213943	0.00641976	0.0158799
Ajuba	Q91XC0	-0.497701	0.000400937	0.00238373
Ak1	Q9R0Y5	0.198691	0.341346	0.419681
Ak2	Q9WTP6	-0.286828	0.00101999	0.0042211
Ak4	Q9WUR9	-1.02005	3.68972e-05	0.000609889
Ak6	Q8VCP8	-0.248777	0.464676	0.540232
Akap1	O08715	-0.212653	0.0290734	0.0528817
Akap10	O88845	-1.38091	0.00017318	0.00141599
Akap12	Q9WTQ5	-1.36758	0.00241988	0.00765991
Akap13	E9Q394	-0.288041	0.00126385	0.00482514
Akap2	O54931	-0.0754767	0.117573	0.169998
Akap8	Q9DBR0	-0.597581	7.69632e-05	0.000891623
Akap8l	Q9R0L7	-0.609913	0.03133	0.0562899
Akap9	Q70FJ1	-0.347592	0.0139776	0.0292216
Akirin2	B1AXD8	-0.332776	0.00508173	0.0133754
Akr1a1	Q9JII6	-0.16681	0.0287064	0.0523799
Akr1b1	P45376	-0.495189	8.23347e-05	0.00090552
Akr1b8	P45377	-0.550263	0.00196662	0.00661472
Akr1e2	Q9DCT1	-0.593057	0.00200443	0.0067133
Akr7a2	Q8CG76	-0.483636	0.00969593	0.0217877
Akt1	P31750	0.0376333	0.551118	0.619757
Akt1s1	Q9D1F4	-1.14301	0.00222545	0.00720865
Akt2	Q60823	0.0722179	0.32413	0.401324
Akt3	Q9WUA6	-0.221407	0.122766	0.176367
Alad	P10518	-0.261374	0.402629	0.480419
Alcam	Q61490	-0.414027	0.00180395	0.00619695
Aldh16a1	Q571I9	-0.200388	0.0235763	0.0446273
Aldh18a1	Q9Z110	-0.233711	0.0013908	0.00514907
Aldh1l2	Q8K009	-0.0538856	0.176878	0.239704
Aldh2	P47738	-0.344162	0.00179363	0.00618416
Aldh3a2	P47740	-0.377901	0.0049232	0.0130573
Aldh4a1	Q8CHT0	0.451422	0.00697974	0.0169151
Aldh7a1	Q9DBF1	-0.2518	0.00128093	0.00485098
Aldh9a1	Q9JLJ2	-0.0677307	0.116727	0.168943
Aldoa	P05064	-0.45746	0.00102397	0.00422776
Alg10b	Q3UGP8	-0.18453	0.172766	0.235152
Alg11	Q3TZM9	-0.18576	0.0610196	0.0989412
Alg2	Q9DBE8	-0.0444054	0.827475	0.860709
Alg5	Q9DB25	-0.473581	0.0124418	0.026657
Alkbh2	Q6P6J4	-0.145744	0.233465	0.303932
Alkbh3	Q8K1E6	-0.412134	0.0226182	0.0430605
Alkbh5	Q3TSG4	-0.0422824	0.751074	0.797332
Als2	Q920R0	-0.23221	0.41655	0.494092
Alyref	O08583	-0.167273	0.0264914	0.049152
Ambra1	A2AH22	-0.321822	0.00621393	0.0155004
Amdhd2	Q8JZV7	0.188248	0.174326	0.237161
Amfr	Q9R049	-0.339603	0.0031589	0.00930451
Ammecr1l	Q8JZZ6	-0.1687	0.191399	0.256355
Amot	Q8VHG2	-0.13704	0.0049047	0.0130205
Amotl1	Q9D4H4	-0.493947	0.000816298	0.0036392
Amotl2	Q8K371	-0.431543	7.82834e-05	0.000892174
Ampd2	Q9DBT5	-1.68541	0.0578332	0.0946484
Anapc1	P53995	0.203646	0.000910338	0.00392038
Anapc10	Q8K2H6	-0.546797	0.00574541	0.0146171
Anapc13	Q8R034	-0.64778	0.00203066	0.00677289
Anapc15	P60007	-0.030825	0.908473	0.927813
Anapc2	Q8BZQ7	0.0197984	0.781441	0.822656
Anapc4	Q91W96	-0.377147	0.00108162	0.00436419
Anapc5	Q8BTZ4	0.0268991	0.615608	0.679708
Anapc7	Q9WVM3	0.195322	0.0214573	0.0413121
Angptl2	Q9R045	0.023364	0.770775	0.814087
Angptl4	Q9Z1P8	0.0343463	0.754782	0.800354
Ank3	G5E8K5	-0.298445	0.00182739	0.00626597
Ankfy1	Q810B6	-0.325457	0.00120194	0.00465534
Ankh	Q9JHZ2	0.0664118	0.14148	0.199029
Ankib1	Q6ZPS6	1.28013	0.00131414	0.0049516
Ankle2	Q6P1H6	-0.325741	0.000682278	0.00327727
Ankrd10	Q99LW0	0.0292535	0.791669	0.831407
Ankrd11	E9Q4F7	-0.263377	0.000793276	0.00356762
Ankrd17	Q99NH0	-0.50058	6.94878e-05	0.000856406
Ankrd26	Q811D2	-0.704919	0.0837642	0.128166
Ankrd28	Q505D1	-0.152031	0.197375	0.263659
Ankrd40	Q5SUE8	-0.194082	0.117552	0.169998
Ankrd52	Q8BTI7	-0.343373	0.0764111	0.118956
Ankzf1	Q80UU1	0.525729	0.182385	0.246054
Anln	Q8K298	-0.312247	0.000122515	0.00113807
Ano6	Q6P9J9	-0.0465894	0.350738	0.429997
Anp32a	O35381	-0.479112	0.00289432	0.00873582
Anp32b	Q9EST5	-0.137664	0.152619	0.21173
Anp32e	P97822	-0.169671	0.0417556	0.0718293
Antxr2	Q6DFX2	-0.518329	0.00036856	0.00225027
Anxa1	P10107	-0.254302	0.00025714	0.00181093
Anxa11	P97384	-0.253283	0.000802876	0.00359535
Anxa2	P07356	-0.276243	0.000376471	0.00227257
Anxa3	O35639	-0.430917	1.61298e-05	0.000392068
Anxa4	P97429	-0.137196	0.036249	0.0635233
Anxa5	P48036	-0.203017	0.00040004	0.0023816
Anxa6	P14824	-0.558929	6.95077e-06	0.000270025
Anxa7	Q07076	-0.28753	0.000290227	0.00196043
Anxa8	O35640	-1.08213	0.0193431	0.0379833
Ap1b1	O35643	-0.186889	0.0349911	0.0617425
Ap1g1	P22892	-0.176149	0.00180989	0.00621355
Ap1m1	P35585	-0.272861	0.0186498	0.0368925
Ap1s1	P61967	0.101502	0.432848	0.509553
Ap2a1	P17426	-0.318332	0.022724	0.0432325
Ap2a2	P17427	-0.256851	0.00187288	0.00637832
Ap2b1	Q9DBG3	-0.509196	0.00012134	0.0011309
Ap2m1	P84091	-0.246389	0.00801724	0.0189474
Ap2s1	P62743	-0.684173	0.000329643	0.00210442
Ap3b1	Q9Z1T1	-0.660472	3.94525e-05	0.000633495
Ap3d1	O54774	-0.172027	0.00779901	0.0185486
Ap3m1	Q9JKC8	-0.622907	0.000495699	0.00268643
Ap3s1	Q9DCR2	-0.23111	0.00953847	0.0215459
Ap3s2	Q8BSZ2	-0.0286009	0.886868	0.909691
Ap4b1	Q9WV76	0.0397618	0.737929	0.78649
Apaf1	O88879	0.145976	0.362328	0.440954
Apbb1ip	Q8R5A3	-0.204307	0.35239	0.431412
Apbb2	Q9DBR4	-0.276644	0.00841199	0.019592
Apc	Q61315	-0.353471	0.00334357	0.00968104
Apeh	Q8R146	-0.136006	0.0926443	0.139354
Apex1	P28352	-0.314617	0.000434923	0.00249991
Apex2	Q68G58	0.0801312	0.420343	0.497856
Aph1a	Q8BVF7	0.0858574	0.642344	0.704721
Api5	O35841	-0.404974	0.000330604	0.00210657
Aplf	Q9D842	-0.558872	0.129533	0.184484
Aplp2	Q06335	-0.224238	0.00377948	0.010676
Apmap	Q9D7N9	-0.561718	0.00542925	0.0139837
Apobec3	Q99J72	-0.245269	0.00658722	0.0161872
Apobr	Q8VBT6	-0.433673	4.16226e-05	0.000644405
Apoo	Q9DCZ4	-0.423962	0.00372274	0.01054
Apool	Q78IK4	-0.477016	0.000326949	0.00209755
App	P12023	-0.343463	0.00525505	0.0136947
Appbp2	Q9DAX9	-0.115774	0.463986	0.539765
Appl1	Q8K3H0	-0.0563096	0.305358	0.381358
Aprt	P08030	-0.367562	0.00727534	0.0175182
Aptx	Q7TQC5	-0.493915	0.0704719	0.111251
Aqp1	Q02013	-1.43984	0.00542585	0.0139813
Aqr	Q8CFQ3	-0.51374	0.000234091	0.00171973
Araf	P04627	-0.112391	0.131009	0.186256
Arc	Q9WV31	-0.772579	0.0149867	0.030897
Arcn1	Q5XJY5	-0.250255	0.00159295	0.00568767
Arf2	Q8BSL7	-0.790655	0.0164393	0.0333534
Arf4	P61750	-0.391443	0.0101301	0.022538
Arf5	P84084	-0.489416	0.0289996	0.0527948
Arf6	P62331	-0.0464086	0.463064	0.538803
Arfgap2	Q99K28	-0.438185	0.00103014	0.0042413
Arfgap3	Q9D8S3	-0.0963884	0.25646	0.328732
Arfgef1	G3X9K3	-0.277223	0.379573	0.458161
Arfgef2	A2A5R2	-0.719024	0.0612069	0.0991587
Arfip2	Q8K221	-0.148608	0.245857	0.317417
Arfrp1	Q8BXL7	-0.442432	0.0248973	0.0467189
Arglu1	Q3UL36	-0.49183	0.00324103	0.00948524
Arhgap1	Q5FWK3	-0.0916367	0.0605324	0.0982931
Arhgap10	Q6Y5D8	0.420447	0.0970415	0.144623
Arhgap11a	Q80Y19	-0.0472078	0.456425	0.53218
Arhgap17	Q3UIA2	-0.51445	0.000351887	0.00217798
Arhgap18	Q8K0Q5	-0.112692	0.309226	0.385162
Arhgap19	Q8BRH3	-0.697025	0.00884783	0.020379
Arhgap21	Q6DFV3	-0.17982	0.0625087	0.101035
Arhgap22	Q8BL80	-0.0330559	0.79418	0.83317
Arhgap23	Q69ZH9	-0.413136	0.00396493	0.011053
Arhgap31	A6X8Z5	-0.0146414	0.816698	0.851758
Arhgap32	Q811P8	-0.405709	0.14786	0.206145
Arhgap35	Q91YM2	-0.514932	0.013371	0.0282181
Arhgap42	B2RQE8	1.24488	0.00939466	0.0213185
Arhgap5	P97393	-0.0432269	0.572967	0.640429
Arhgap6	O54834	-0.122785	0.584542	0.650391
Arhgdia	Q99PT1	-0.340571	0.00109062	0.00438203
Arhgef1	Q61210	-0.0930335	0.0755368	0.117828
Arhgef10	Q8C033	-0.199321	0.146654	0.20497
Arhgef12	Q8R4H2	-0.21386	0.0249741	0.0468316
Arhgef17	Q80U35	-0.182986	0.0838824	0.128312
Arhgef2	Q60875	-0.483382	7.2079e-06	0.000270025
Arhgef40	Q3UPH7	-0.18032	0.0141372	0.0294881
Arhgef7	Q9ES28	-0.314389	0.00162858	0.00577492
Arid1a	A2BH40	-0.258925	0.00107555	0.00435176
Arid1b	E9Q4N7	0.140384	0.027574	0.0506259
Arid2	E9Q7E2	-0.213021	0.0539224	0.0893409
Arid3a	Q62431	0.114304	0.333751	0.411443
Arid4a	F8VPQ2	-0.0349804	0.87834	0.903417
Arid4b	A2CG63	0.18405	0.188663	0.253113
Arid5a	Q3U108	-0.602953	0.00398458	0.0110913
Arid5b	Q8BM75	-0.0809363	0.146952	0.205083
Arih1	Q9Z1K5	-0.27707	0.0010825	0.00436419
Arih2	Q9Z1K6	-0.505329	0.00289673	0.00873839
Arl1	P61211	-0.275278	0.00670134	0.0163786
Arl14ep	Q8BIX3	-0.511076	0.00187978	0.00639001
Arl2	Q9D0J4	-0.771703	0.00508597	0.0133754
Arl2bp	Q9D385	-0.298568	0.0342184	0.0605594
Arl3	Q9WUL7	-0.522909	0.00214626	0.00703734
Arl4c	P61208	-0.0142711	0.913201	0.931522
Arl5b	Q9D4P0	-0.158603	0.229013	0.298968
Arl6	O88848	-0.28757	0.106532	0.156403
Arl6ip1	Q9JKW0	-0.269569	0.0530321	0.0879694
Arl6ip5	Q8R5J9	0.0425645	0.660664	0.720958
Arl6ip6	Q8BH07	-0.516546	0.0048218	0.0128429
Arl8b	Q9CQW2	-0.328404	0.0512736	0.0854561
Armc1	Q9D7A8	-0.215169	0.0137531	0.0288189
Armc10	Q9D0L7	-0.393217	0.00392216	0.0109692
Armc5	Q5EBP3	-0.372559	0.0223696	0.0427465
Armc6	Q8BNU0	-0.298667	0.0406657	0.0703203
Armc8	Q9DBR3	0.388918	0.0685534	0.108803
Armh3	Q6PD19	0.396199	0.0577682	0.0945972
Arnt	P53762	-0.134944	0.0307032	0.0553877
Arntl	Q9WTL8	-0.0530971	0.654592	0.715303
Arpc1b	Q9WV32	-0.398498	0.000333034	0.00211009
Arpc2	Q9CVB6	-0.102904	0.0557505	0.0918013
Arpc3	Q9JM76	-0.157201	0.0474041	0.0800274
Arpc4	P59999	-0.0324928	0.631188	0.694727
Arpc5	Q9CPW4	-0.528565	0.000726869	0.00339004
Arpc5l	Q9D898	-0.774733	0.000831258	0.00366693
Arpin	Q9D0A3	-0.0530366	0.584347	0.650306
Arpp19	P56212	-0.689778	0.000335403	0.00211972
Arrb2	Q91YI4	0.0817053	0.470912	0.546239
Arsb	P50429	-0.98024	0.000480136	0.00264028
Asah1	Q9WV54	-0.335177	0.000268838	0.00186989
Asap1	Q9QWY8	-0.0716997	0.727211	0.777129
Asap2	Q7SIG6	0.07925	0.371918	0.45047
Asb3	Q9WV72	-0.0743004	0.420616	0.497919
Asb6	Q91ZU1	-0.704895	0.000184822	0.00147333
Ascc2	Q91WR3	-0.157581	0.0272307	0.05011
Ascc3	E9PZJ8	-0.105443	0.146274	0.204493
Asf1a	Q9CQE6	-0.417164	0.00667924	0.016349
Asf1b	Q9DAP7	-0.22715	0.0634903	0.102298
Ash1l	Q99MY8	-0.0139909	0.776867	0.819238
Ash2l	Q91X20	-0.499201	0.000231025	0.00171062
Asl	Q91YI0	-0.74502	4.99314e-05	0.000715853
Asns	Q61024	-0.367055	0.00024234	0.00175311
Asph	Q8BSY0	-0.444646	1.58213e-05	0.000389138
Aspm	Q8CJ27	0.183951	0.0247463	0.046482
Aspscr1	Q8VBT9	-0.40567	0.000368839	0.00225027
Atad1	Q9D5T0	-0.471047	0.000212511	0.00162492
Atad2	Q8CDM1	-0.0725314	0.158657	0.218435
Atad3	Q925I1	-0.40197	0.000687343	0.00328204
Atat1	Q8K341	-0.876795	0.023512	0.0445207
Ate1	Q9Z2A5	-0.207428	0.100275	0.14885
Atf1	P81269	-0.530131	0.13911	0.196185
Atf2	P16951	-0.016711	0.832409	0.86504
Atf3	Q60765	-0.65615	0.0209776	0.0406111
Atf6	F6VAN0	-0.85684	1.60157e-05	0.000391339
Atf6b	O35451	-0.330937	0.00351185	0.01008
Atf7	Q8R0S1	-0.121097	0.143235	0.200944
Atf7ip	Q7TT18	-0.35402	0.00756473	0.018064
Atg101	Q9D8Z6	0.0876688	0.518172	0.590096
Atg13	Q91YI1	0.050912	0.76976	0.813167
Atg16l1	Q8C0J2	-0.62825	0.00395025	0.0110235
Atg2b	Q80XK6	-0.133868	0.274014	0.347777
Atg3	Q9CPX6	-0.644841	0.00563901	0.0144116
Atg4b	Q8BGE6	-0.240593	0.0214189	0.0412524
Atg7	Q9D906	-0.213773	0.452326	0.528059
Atic	Q9CWJ9	-0.311049	5.63482e-05	0.000766773
Atl2	Q6PA06	-0.258644	0.00257841	0.00805932
Atl3	Q91YH5	-0.0947421	0.166495	0.22772
Atm	Q62388	0.289463	0.0871278	0.13252
Atn1	O35126	-0.236824	0.00453486	0.0122
Atox1	O08997	-0.369692	0.0168593	0.0339847
Atp11a	P98197	0.440494	0.0907554	0.137146
Atp11c	Q9QZW0	-0.571666	0.0477293	0.0805039
Atp13a1	Q9EPE9	-0.871848	7.05212e-05	0.000862001
Atp13a3	Q5XF89	-0.274356	0.0727845	0.114279
Atp1a1	Q8VDN2	-0.374564	0.00052051	0.00276752
Atp1b1	P14094	-1.08441	0.00163036	0.00577492
Atp1b3	P97370	-0.390063	0.000604627	0.00305969
Atp2a2	O55143	-0.323446	0.000973994	0.00408496
Atp2b1	G5E829	0.0160563	0.748373	0.795209
Atp2c1	Q80XR2	0.124373	0.202435	0.269084
Atp5f1a	Q03265	-0.215444	0.000928318	0.00396386
Atp5f1b	P56480	-0.0389137	0.221837	0.291154
Atp5f1c	Q91VR2	-0.344949	0.000785969	0.00354222
Atp5f1d	Q9D3D9	-0.553958	0.000704257	0.00332041
Atp5f1e	P56382	-0.609248	0.0065128	0.0160464
Atp5if1	O35143	-0.651151	0.00194333	0.00655554
Atp5md	Q78IK2	-0.619889	0.00156991	0.00561822
Atp5me	Q06185	-0.174365	0.0929379	0.139604
Atp5mf	P56135	-0.384469	0.0117205	0.0253245
Atp5mg	Q9CPQ8	-0.057079	0.623218	0.686896
Atp5mpl	P56379	-0.104332	0.387433	0.465776
Atp5pb	Q9CQQ7	-0.145634	0.0786837	0.121953
Atp5pd	Q9DCX2	-0.343319	0.0633811	0.102239
Atp5pf	P97450	-0.836	2.75623e-05	0.00050954
Atp5po	Q9DB20	-0.136366	0.028399	0.0519033
Atp6ap1	Q9R1Q9	-0.217316	0.0260216	0.0484403
Atp6ap2	Q9CYN9	-0.418344	0.00116038	0.00455718
Atp6v0a1	Q9Z1G4	-0.165471	0.0356639	0.0627327
Atp6v0a2	P15920	-0.410393	0.0124833	0.0267058
Atp6v0d1	P51863	0.154037	0.443795	0.520369
Atp6v1a	P50516	-0.0492584	0.230702	0.300893
Atp6v1b2	P62814	0.325373	0.000476534	0.00262819
Atp6v1c1	Q9Z1G3	-0.0830802	0.254807	0.327017
Atp6v1d	P57746	-0.334335	0.20586	0.273055
Atp6v1e1	P50518	-0.321047	0.00451777	0.0121664
Atp6v1f	Q9D1K2	-0.316595	0.288633	0.362809
Atp6v1g1	Q9CR51	-0.836441	0.00071172	0.00334158
Atp6v1h	Q8BVE3	-0.221572	0.00127398	0.00483768
Atp7a	Q64430	0.093985	0.501088	0.574343
Atrn	Q9WU60	-0.464668	0.0755606	0.117828
Atrx	Q61687	-0.363777	0.003726	0.0105439
Atxn10	P28658	-0.320692	4.44068e-05	0.000660891
Atxn2	O70305	-0.313137	0.000126939	0.00114919
Atxn2l	Q7TQH0	-0.656136	2.5179e-06	0.000204517
Atxn3	Q9CVD2	0.0109181	0.91871	0.935692
Aunip	E9Q6Z5	-0.450164	0.0138433	0.0289649
Aup1	P70295	-0.144239	0.196454	0.262623
Aurka	P97477	-0.200531	0.00312768	0.00925622
Aurkaip1	Q9DCJ7	-0.561094	0.015683	0.032027
Aurkb	O70126	-0.0588496	0.217113	0.285555
Aven	Q9D9K3	-0.938979	0.000722335	0.00337647
Axin1	O35625	-0.362704	0.171466	0.233552
Axl	Q00993	-0.0317755	0.498442	0.571799
B2m	P01887	-0.157403	0.241225	0.31237
B3GNT2	Q9Z222	-0.316969	0.030155	0.054545
B4galt1	P15535	-0.0628658	0.437709	0.514521
B4galt5	Q9JMK0	0.0506338	0.691415	0.745412
B4galt7	Q8R087	-1.57954	0.0927212	0.139399
Babam1	Q3UI43	-0.158513	0.277821	0.351605
Babam2	Q8K3W0	-0.369705	0.00782087	0.0185873
Bag1	Q60739	-0.806104	0.00152845	0.00549086
Bag2	Q91YN9	-0.525852	0.00534361	0.0138448
Bag3	Q9JLV1	-0.466481	0.000350137	0.00217674
Bag4	Q8CI61	-0.440251	0.0011481	0.00452479
Bag5	Q8CI32	0.0118319	0.839077	0.870361
Bag6	Q9Z1R2	-0.352747	0.000128669	0.00115699
Bahcc1	Q3UHR0	-0.204973	0.419374	0.496813
Bahd1	Q497V6	-0.157714	0.619841	0.684114
Baiap2	Q8BKX1	-0.197347	0.00084142	0.00370014
Baiap2l1	Q9DBJ3	0.0533909	0.320556	0.39725
Bak1	O08734	-0.371511	0.00198685	0.00666633
Banf1	O54962	-0.207875	0.0412974	0.0711659
Banp	Q8VBU8	-0.0987502	0.370576	0.449037
Bap18	Q9DCT6	-0.244548	0.0504662	0.0842852
Bard1	O70445	-0.304566	0.046617	0.0789357
Basp1	Q91XV3	-0.450982	0.000264722	0.00185042
Bax	Q07813	-0.163275	0.058105	0.0950379
Baz1a	O88379	-0.28691	0.0263143	0.0489205
Baz1b	Q9Z277	-0.0335011	0.773483	0.816487
Baz2a	Q91YE5	0.387675	0.00955707	0.021559
Bbc3	Q99ML1	-0.043454	0.693808	0.747547
Bbx	Q8VBW5	-0.290882	0.00340696	0.00983417
Bcap29	Q61334	-0.913336	0.000219188	0.00165569
Bcap31	Q61335	-0.175782	0.0161196	0.0327756
Bcar1	Q61140	-0.535305	3.66925e-05	0.000609889
Bcas2	Q9D287	-0.662379	0.000686744	0.00328204
Bcas3	Q8CCN5	-0.263687	0.101723	0.150681
Bcat1	P24288	-0.849402	8.95449e-06	0.000297776
Bcat2	O35855	-0.221963	0.399142	0.476866
Bccip	Q9CWI3	-0.133338	0.179207	0.242509
Bckdha	P50136	0.53145	0.000116718	0.00110245
Bckdk	O55028	0.288395	0.011336	0.0247122
Bcl10	Q9Z0H7	-0.232219	0.00303629	0.00902777
Bcl2	P10417	-0.100506	0.721212	0.771747
Bcl2l11	O54918	-0.423413	0.0108128	0.0237805
Bcl2l13	P59017	-0.280631	0.00565496	0.0144393
Bcl9	Q9D219	-0.381243	0.00342873	0.00987684
Bclaf1	Q8K019	-0.53035	1.69814e-05	0.000395039
Bclaf3	A2AG58	-0.426293	0.27452	0.348184
Bcor	Q8CGN4	-0.189231	0.00513743	0.0134837
Bcorl1	A2AQH4	-0.259098	0.0190769	0.0375988
Bcr	Q6PAJ1	-0.201692	0.0450758	0.0766493
Bdnf	P21237	-0.0853505	0.404805	0.482439
Bdp1	Q571C7	-0.822904	0.00469313	0.0125478
Becn1	O88597	0.040556	0.853661	0.883369
Bend3	Q6PAL0	-0.357756	0.0640963	0.102979
Bet1	O35623	-0.475272	0.00849129	0.0197276
Bet1l	O35153	-0.204019	0.151474	0.210402
Bhlhe40	O35185	0.100935	0.505066	0.577629
Bicd2	Q921C5	-0.585753	0.0551713	0.0909274
Bid	P70444	-0.592526	0.448104	0.524545
Bin1	O08539	-0.308291	0.00062179	0.00311449
Bin3	Q9JI08	-0.409074	0.00974369	0.0218426
Birc6	O88738	-0.216435	0.00316115	0.00930628
Bles03	Q8VD62	-0.17352	0.152826	0.211912
Blm	O88700	-0.0160713	0.885678	0.908969
Blmh	Q8R016	-0.00263017	0.983335	0.98579
Bloc1s4	Q8VED2	-0.0721049	0.647671	0.709379
Bloc1s6	Q9R0C0	-0.0492687	0.679056	0.73475
Blvra	Q9CY64	-0.335496	0.00121984	0.00469877
Blvrb	Q923D2	-0.316377	0.0130496	0.0276228
Blzf1	Q8R2X8	-1.39141	0.00322203	0.00945084
Bmi1	P25916	0.329483	0.313732	0.389738
Bmp1	P98063	-0.627568	0.00145198	0.00529193
Bmp2	P21274	-0.0689821	0.768368	0.812155
Bmp2k	Q91Z96	0.425378	0.0854529	0.13036
Bmpr1a	P36895	-0.122768	0.313216	0.389269
Bmpr2	O35607	-0.0548743	0.464352	0.540078
Bmt2	Q8BXK4	1.27348	0.010088	0.0224621
Bnc2	Q8BMQ3	-0.173665	0.029349	0.0532757
Bnip3l	Q9Z2F7	-0.30786	0.00522748	0.0136454
Bod1l	E9Q6J5	-0.456255	0.000316608	0.00205466
Bola1	Q9D8S9	-0.509498	0.000685356	0.00328204
Bola2	Q8BGS2	-0.777572	0.000433389	0.00249619
Bop1	P97452	-0.265565	0.000351271	0.00217798
Bora	Q8BS90	-0.228871	0.0776448	0.120676
Bpnt1	Q9Z0S1	-0.335743	0.000562402	0.00291846
Bpnt2	Q80V26	0.089099	0.523607	0.595389
Brap	Q99MP8	-0.224286	0.0178292	0.0355946
Brcc3	P46737	-0.502002	0.0164772	0.0333742
Brd1	G5E8P1	-0.338402	0.00324932	0.00950115
Brd2	Q7JJ13	-0.209314	0.0023021	0.00739303
Brd3	Q8K2F0	0.492268	0.0369419	0.0645565
Brd4	Q9ESU6	-0.187849	0.0266318	0.0493149
Brd7	O88665	-0.400439	0.0344985	0.0609499
Brd8	Q8R3B7	-0.220973	0.0599512	0.0974901
Brd9	Q3UQU0	-0.577455	0.00531879	0.0138131
Brf1	Q8CFK2	0.467556	0.143748	0.201563
Bri3	P28662	-0.222309	0.313893	0.389766
Bri3bp	Q8BXV2	-0.755685	0.000308257	0.00202147
Brip1	Q5SXJ3	-0.302998	0.216611	0.284962
Brix1	Q9DCA5	-0.270428	0.000941147	0.00399792
Brk1	Q91VR8	-0.640693	0.00244964	0.0077386
Brox	Q8K2Q7	-0.274974	0.0157099	0.0320586
Brpf1	B2RRD7	-0.371948	0.00751357	0.0179686
Brwd1	Q921C3	-0.223091	0.086251	0.131435
Bsdc1	Q80Y55	-0.253455	0.127251	0.181602
Bsg	P18572	-0.662172	4.40318e-05	0.000660891
Bst2	Q8R2Q8	-0.714039	0.000339563	0.00212985
Btbd10	Q80X66	-1.14088	0.00319756	0.0093987
Btbd9	Q8C726	-0.442272	0.00401978	0.0111635
Btd	Q8CIF4	-0.0137818	0.943132	0.955472
Btf3	Q64152	-0.500502	0.000440729	0.00251717
Btf3l4	Q9CQH7	-0.698378	0.00930124	0.0211546
Btg1	P62325	0.331333	0.0382457	0.0665658
Btg3	P50615	-0.482812	0.0703696	0.111152
Bub1	O08901	-0.00535853	0.942871	0.955472
Bub1b	Q9Z1S0	-0.318055	0.000198825	0.00154978
Bub3	Q9WVA3	-0.358196	0.000255094	0.00180444
Bud13	Q8R149	0.722891	0.140142	0.197443
Bud23	Q9CY21	-0.570767	0.00109781	0.00439748
Bud31	Q6PGH1	-0.630395	6.99509e-05	0.00085835
Bysl	O54825	-0.606905	1.5195e-05	0.000389138
Bzw1	Q9CQC6	-0.185658	0.00352685	0.0101075
Bzw2	Q91VK1	-0.582257	3.43016e-05	0.000584167
C1galt1	Q9JJ06	1.27599	0.00971398	0.0217981
C1qbp	O35658	-0.82474	0.000177893	0.0014385
C2cd5	Q7TPS5	-0.22415	0.154374	0.213374
Ca12	Q8CI85	-0.27813	0.267779	0.340865
Cab39	Q06138	-0.507764	0.00295742	0.00885963
Cacnb2	Q8CC27	-0.448349	0.0116184	0.0251958
Cactin	Q9CS00	-0.329921	0.0370777	0.0647535
Cacul1	Q8R0X2	-0.0621668	0.415375	0.492803
Cacybp	Q9CXW3	-0.637025	0.00013271	0.00117952
Cad	B2RQC6	-0.108392	0.00640681	0.0158548
Cadm1	Q8R5M8	-0.464125	0.000739942	0.0034198
Calcoco1	Q8CGU1	-0.0323914	0.807165	0.843329
Calr	P14211	-0.617799	1.37787e-05	0.000375141
Calu	O35887	-0.153301	0.00217209	0.00710144
Camk1	Q91YS8	-0.899783	0.0493995	0.082799
Camk1d	Q8BW96	-0.209932	0.0324189	0.057766
Camk2d	Q6PHZ2	-0.321553	0.0141984	0.0295756
Camk2g	Q923T9	-1.05876	0.000793511	0.00356762
Camlg	P49070	-0.229982	0.104126	0.153472
Camsap1	A2AHC3	-0.248721	0.0385443	0.0670648
Camsap2	Q8C1B1	-0.0384921	0.764349	0.808819
Cand1	Q6ZQ38	-0.415144	4.28373e-05	0.000655983
Cant1	Q8VCF1	0.169718	0.426218	0.503118
Canx	P35564	-0.655544	0.000107569	0.00105504
Cap1	P40124	-0.190081	0.00150895	0.0054356
Capg	P24452	-0.379265	0.000840477	0.00369889
Capn1	O35350	-0.116982	0.319853	0.396552
Capn2	O08529	-0.277762	0.00131455	0.0049516
Capn6	O35646	-0.233916	0.0926062	0.139354
Capns1	O88456	-0.0423141	0.483656	0.558371
Caprin1	Q60865	-0.805546	1.52398e-05	0.000389138
Caprin2	Q05A80	-0.541605	0.00351021	0.01008
Capza1	P47753	-0.270954	0.00297448	0.00890127
Capza2	P47754	-0.122978	0.0542905	0.0898182
Capzb	P47757	-0.386823	0.000101225	0.00102686
Carhsp1	Q9CR86	-0.444826	0.013448	0.028352
Carm1	Q9WVG6	-0.293776	0.00081626	0.0036392
Carnmt1	Q80UY1	-0.33629	0.0114165	0.0248491
Cars1	Q9ER72	-0.417086	9.84562e-06	0.000311829
Casc3	Q8K3W3	-0.281986	0.00499816	0.0132187
Cask	O70589	-0.151214	0.0256608	0.0479116
Casp3	P70677	-0.11662	0.103601	0.152859
Casp6	O08738	0.405916	0.0149374	0.0308405
Casp8	O89110	-2.01983	0.0446016	0.0759578
Cast	P51125	-0.506504	4.46139e-05	0.000661557
Castor1	Q9CWQ8	-0.331334	0.266186	0.339375
Cat	P24270	-0.348676	4.13391e-05	0.000643562
Cav1	P49817	-0.177548	0.0463113	0.07856
Cav2	Q9WVC3	-0.662479	0.0103473	0.0229487
Cavin1	O54724	-0.391392	3.21141e-05	0.000559864
Cavin2	Q63918	-0.374498	0.000418758	0.00244131
Cavin3	Q91VJ2	-0.306373	0.23135	0.301597
Cavin4	A2AMM0	-0.137862	0.179915	0.243292
Cbfb	Q08024	-0.492631	0.000508131	0.00273011
Cbl	P22682	-0.268902	0.0206706	0.0401551
Cblb	Q3TTA7	-0.308025	0.00388052	0.0108934
Cbll1	Q9JIY2	-0.0153846	0.851915	0.881886
Cbwd1	Q8VEH6	-0.443217	0.000895382	0.00387078
Cbx1	P83917	-0.687303	0.00115663	0.00454563
Cbx2	P30658	0.631159	0.203449	0.270176
Cbx3	P23198	-0.704238	0.000140185	0.00123099
Cbx4	O55187	-0.616371	0.000637356	0.00315311
Cbx5	Q61686	-0.454229	0.000443799	0.002527
Cbx6	Q9DBY5	0.0885896	0.23241	0.302838
Cbx8	Q9QXV1	-0.546611	0.00102974	0.0042413
Cc2d1a	Q8K1A6	-1.02351	0.00823523	0.0193083
Cc2d1b	Q8BRN9	-0.366837	0.0185092	0.036692
Cc2d2a	Q8CFW7	-0.593227	0.03439	0.0607964
Ccar1	Q8CH18	-0.4472	0.000472686	0.00262736
Ccar2	Q8VDP4	0.00949025	0.969545	0.975271
Ccdc115	Q8VE99	-0.243899	0.0696971	0.110337
Ccdc117	Q6PB51	-0.480539	0.0269162	0.0496779
Ccdc124	Q9D8X2	-0.351668	0.00185194	0.00633157
Ccdc127	Q3TC33	0.465662	0.112982	0.164497
Ccdc137	Q8R0K4	-0.262347	0.00153282	0.00549856
Ccdc14	Q8K2J4	0.138376	0.550572	0.619338
Ccdc174	Q3U155	-0.488728	0.00502463	0.0132699
Ccdc186	Q8C9S4	-0.601908	0.00454016	0.0122085
Ccdc22	Q9JIG7	-0.187926	0.0177744	0.0355236
Ccdc47	Q9D024	-0.307353	0.000625122	0.00311877
Ccdc50	Q810U5	-0.186524	0.0454807	0.0773144
Ccdc51	Q3URS9	-0.133826	0.533106	0.604287
Ccdc58	Q8R3Q6	-0.0654726	0.56246	0.630601
Ccdc59	Q8R2N0	-0.430151	0.00402181	0.0111635
Ccdc6	D3YZP9	-0.434193	0.000638661	0.00315402
Ccdc86	Q9JJ89	-1.01395	0.000567207	0.00292987
Ccdc88a	Q5SNZ0	-0.583246	0.000643823	0.00317601
Ccdc9	Q8VC31	-0.475887	0.000658091	0.00321584
Ccdc90b	Q8C3X2	-0.268921	0.124171	0.178066
Ccdc97	Q9DBT3	0.0392513	0.74493	0.792749
Cchcr1	Q8K2I2	-0.0924182	0.75164	0.797718
Ccl2	P10148	-0.0168806	0.876929	0.902296
Ccn1	P18406	-0.863234	0.000306489	0.00201743
Ccna2	P51943	-0.119554	0.105543	0.155234
Ccnb1	P24860	0.0433526	0.243019	0.314331
Ccnb2	P30276	0.0336631	0.704643	0.756375
Ccnc	Q62447	-0.542302	0.156064	0.215446
Ccnd1	P25322	-1.69186	0.125515	0.179582
Ccnd2	P30280	-0.898709	0.000153982	0.00131317
Ccnd3	P30282	-0.626483	0.000764658	0.00347759
Ccndbp1	Q3TVC7	-0.85181	0.00961105	0.0216576
Ccne2	Q9Z238	-0.222199	0.104087	0.153455
Ccnh	Q61458	-0.162483	0.0956494	0.142856
Ccni	Q9Z2V9	-0.889843	0.000328367	0.00209946
Ccnk	O88874	-0.209738	0.00908439	0.0207876
Ccnt1	Q9QWV9	-0.114987	0.0445747	0.0759351
Ccnt2	Q7TQK0	0.128436	0.349346	0.42858
Ccny	Q8BGU5	-0.161766	0.455118	0.530877
Cct2	P80314	-0.647485	5.29168e-06	0.00024991
Cct3	P80318	-0.18748	0.000661587	0.00322235
Cct4	P80315	-0.588642	5.50963e-06	0.000254778
Cct5	P80316	-0.411279	7.98315e-05	0.000897561
Cct6a	P80317	-0.435987	2.74643e-05	0.000509404
Cct7	P80313	-0.467625	5.82499e-06	0.000259568
Cct8	P42932	-0.477286	6.6294e-05	0.000835364
Ccz1	Q8C1Y8	-0.343503	0.0409749	0.0707245
Cd109	Q8R422	-0.546809	0.00125026	0.00478644
Cd151	O35566	-0.175698	0.0810782	0.125034
Cd2ap	Q9JLQ0	-0.361376	0.00381041	0.0107318
Cd2bp2	Q9CWK3	-0.116217	0.288474	0.36269
Cd44	P15379	-0.128538	0.0137286	0.028789
Cd47	Q61735	-0.164735	0.142902	0.200626
Cd63	P41731	-0.199203	0.072243	0.1136
Cd81	P35762	-0.0297124	0.6901	0.744408
Cd9	P40240	-0.158368	0.305187	0.381229
Cd99	Q8VCN6	-0.879905	0.000240819	0.00175311
Cdc123	Q8CII2	-0.414416	0.00109606	0.00439397
Cdc16	Q8R349	-0.0891563	0.253984	0.326186
Cdc20	Q9JJ66	-0.17524	0.00661773	0.0162448
Cdc23	Q8BGZ4	-0.111773	0.131493	0.18685
Cdc26	Q99JP4	-0.191514	0.20719	0.27443
Cdc27	A2A6Q5	-0.615613	0.000234889	0.00172334
Cdc37	Q61081	-0.326701	0.00361805	0.010303
Cdc40	Q9DC48	-0.11806	0.0155827	0.0318686
Cdc42	P60766	-0.361621	0.000281163	0.00191068
Cdc42bpa	Q3UU96	-0.151672	0.1595	0.219434
Cdc42bpb	Q7TT50	0.193131	0.331324	0.408791
Cdc42ep1	Q91W92	-0.275841	0.0257974	0.0480867
Cdc42ep2	Q8JZX9	-0.213211	0.174881	0.237399
Cdc42ep3	Q9CQC5	0.00428195	0.984394	0.986285
Cdc42ep4	Q9JM96	-0.0184771	0.777134	0.819263
Cdc42se1	Q8BHL7	-0.402993	0.0109429	0.0240138
Cdc45	Q9Z1X9	0.0615338	0.467504	0.54307
Cdc5l	Q6A068	-0.398822	3.85641e-05	0.000622788
Cdc7	Q9Z0H0	-0.16177	0.475218	0.550136
Cdc73	Q8JZM7	-0.552088	0.000665914	0.0032374
Cdca2	Q14B71	-0.606486	0.00170307	0.00591183
Cdca3	Q99M54	-0.522854	0.00431839	0.0117698
Cdca4	Q9CWM2	-0.358224	0.0174769	0.0349787
Cdca5	Q9CPY3	-0.089419	0.358382	0.437469
Cdca7l	Q922M5	-0.857507	0.00274532	0.00841817
Cdca8	Q8BHX3	-0.343532	0.00107711	0.00435493
Cdh13	Q9WTR5	-0.34149	0.0145329	0.0301606
Cdh2	P15116	-0.353282	0.000880892	0.00382582
Cdipt	Q8VDP6	0.115837	0.300255	0.375737
Cdk1	P11440	-0.0673299	0.0826374	0.126787
Cdk11b	P24788	-0.114606	0.457462	0.533279
Cdk12	Q14AX6	-0.415251	0.000208664	0.00160643
Cdk13	Q69ZA1	-0.184873	0.00609868	0.0152713
Cdk14	O35495	-0.264661	0.0167982	0.0338918
Cdk17	Q8K0D0	-0.0737605	0.343535	0.422004
Cdk18	Q04899	-0.796167	0.0162692	0.033056
Cdk2	P97377	-0.215039	0.00544	0.0139921
Cdk2ap1	O35207	-0.239447	0.0882874	0.134101
Cdk4	P30285	-0.262095	0.000447919	0.00253268
Cdk5	P49615	-0.571908	0.00874144	0.0202077
Cdk5rap2	Q8K389	-0.698033	0.00203013	0.00677289
Cdk5rap3	Q99LM2	-0.551015	0.00289406	0.00873582
Cdk6	Q64261	-0.196858	0.00358608	0.0102337
Cdk7	Q03147	-0.324446	0.00054285	0.00285123
Cdk9	Q99J95	0.10639	0.126807	0.18106
Cdkal1	Q91WE6	-0.306497	0.0261244	0.0486156
Cdkn1b	P46414	0.233995	0.138999	0.196077
Cdkn2a	Q64364	-0.241038	0.00968387	0.0217728
Cdkn2aip	Q8BI72	-0.343819	0.00314528	0.00927899
Cdkn2b	P55271	0.0832111	0.514124	0.586199
Cdkn2c	Q60772	-1.38505	0.00330609	0.0096255
Cdkn2d	Q60773	-0.0167725	0.876678	0.902296
Cdr2	P97817	-0.558214	0.00824203	0.0193162
Cdr2l	A2A6T1	-0.735386	0.000155539	0.00132168
Cds2	Q99L43	-0.210683	0.0755592	0.117828
Cdt1	Q8R4E9	-0.103729	0.222693	0.292101
Cdv3	Q4VAA2	-0.473001	7.35401e-05	0.000876592
Cdx2	P43241	0.00630749	0.958912	0.967839
Cdyl	Q9WTK2	-0.322415	0.0294311	0.0533901
Cebpb	P28033	-0.429792	0.00218214	0.00711924
Cebpd	Q00322	0.13434	0.525267	0.596966
Cebpg	P53568	-0.233507	0.0652385	0.104441
Cebpz	P53569	-0.445259	0.00644585	0.0159164
Celf1	P28659	-0.242451	0.0835493	0.127907
Cemip2	Q5FWI3	0.0662436	0.637479	0.70028
Cenpa	O35216	-0.770021	0.0009915	0.00413677
Cenpb	P27790	-0.0362332	0.73822	0.786651
Cenpc	P49452	-0.280819	0.0203593	0.0397065
Cenpe	Q6RT24	-0.291923	0.04651	0.0788496
Cenph	Q9QYM8	-0.369921	0.0957337	0.142901
Cenpq	Q9CPQ5	0.0970226	0.671551	0.728735
Cenpt	Q3TJM4	-0.207201	0.419082	0.496605
Cenpu	Q8C4M7	-1.01257	0.0004207	0.00244432
Cenpv	Q9CXS4	-0.414664	0.000215227	0.00163758
Cep120	Q7TSG1	-0.431002	0.0941541	0.14103
Cep131	Q62036	-0.796295	0.000609889	0.00307958
Cep135	Q6P5D4	-0.0364067	0.895618	0.916221
Cep162	Q6ZQ06	-0.51245	0.0692771	0.109796
Cep170	Q6A065	-0.224894	0.000538609	0.00283691
Cep170b	Q80U49	-0.359283	0.134836	0.190876
Cep44	Q5HZK1	-0.164147	0.247367	0.319074
Cep55	Q8BT07	-0.1712	0.0566444	0.0930824
Cep57	Q8CEE0	-0.688254	0.000138996	0.00122439
Cep63	Q3UPP8	-0.213428	0.250713	0.322712
Cep76	Q0VEJ0	-0.355866	0.0312551	0.0561733
Cep85	Q8BMK0	-0.0900778	0.382054	0.460464
Cept1	Q8BGS7	-0.181846	0.110922	0.162128
Cers2	Q924Z4	-0.126564	0.217639	0.286179
Cers5	Q9D6K9	-0.393171	0.00735	0.0176752
Cers6	Q8C172	0.268165	0.0538671	0.0892834
Cert1	Q9EQG9	-0.45261	0.00305116	0.00905838
Cfap20	Q8BTU1	-0.612393	0.00285687	0.00867686
Cfap298	Q8BL95	0.018485	0.867703	0.895591
Cfap36	Q8C6E0	-0.291564	0.114708	0.16645
Cfdp1	O88271	-0.360366	0.0106576	0.0235163
Cfl1	P18760	-0.277148	0.000420979	0.00244432
Cfl2	P45591	-1.43811	1.01845e-05	0.000311829
Cggbp1	Q8BHG9	-0.073481	0.187236	0.251679
Cgnl1	Q6AW69	-0.404923	0.00113069	0.00449081
Chaf1a	Q9QWF0	-0.139352	0.11937	0.172148
Chaf1b	Q9D0N7	-0.350736	0.00436282	0.0118564
Champ1	Q8K327	-0.0700898	0.411224	0.488394
Chchd2	Q9D1L0	-0.352279	0.00243545	0.00769826
Chchd3	Q9CRB9	-0.574484	0.000264167	0.00185042
Chchd6	Q91VN4	-0.480538	0.0154109	0.0316113
Chchd7	Q8K2Q5	-0.0112306	0.959218	0.967839
Chd1	P40201	-0.39318	0.00016649	0.00138005
Chd2	E9PZM4	-0.337519	0.0012667	0.00482514
Chd4	Q6PDQ2	-0.256184	0.000999096	0.00415613
Chd6	A3KFM7	-0.17352	0.422427	0.499215
Chd7	A2AJK6	-0.480292	0.00172851	0.00598903
Chd8	Q09XV5	-0.325021	0.0030768	0.00912485
Chek1	O35280	-0.677845	0.000935832	0.00398393
Cherp	Q8CGZ0	-0.420208	0.000931943	0.00397384
Chic2	Q9D9G3	0.149862	0.591352	0.656279
Chid1	Q922Q9	-1.25161	0.0909989	0.137403
Chka	O54804	-1.03943	1.54915e-06	0.0001957
Chm	Q9QXG2	0.487523	0.0944349	0.141326
Chmp1a	Q921W0	-0.448406	0.00667771	0.016349
Chmp1b1	Q99LU0	0.0982337	0.632153	0.695517
Chmp2a	Q9DB34	-0.200806	0.0522188	0.0867228
Chmp2b	Q8BJF9	-0.353589	0.00812019	0.0191018
Chmp3	Q9CQ10	-0.357126	0.00926817	0.0211012
Chmp4b	Q9D8B3	-0.303518	0.000977954	0.00408936
Chmp5	Q9D7S9	-0.107223	0.374021	0.452724
Chmp6	P0C0A3	-0.197138	0.187609	0.252059
Chmp7	Q8R1T1	0.629716	0.0634148	0.102264
Chordc1	Q9D1P4	-0.85503	4.96751e-05	0.000715831
Chp1	P61022	-0.646752	7.43496e-05	0.000879674
Chpf	Q6IQX7	-0.582099	0.0113631	0.0247617
Chst14	Q80V53	-0.0696127	0.474861	0.549911
Chsy1	Q6ZQ11	0.0716997	0.589893	0.655178
Chtf18	Q8BIW9	-0.102431	0.340757	0.41914
Chtop	Q9CY57	0.0792237	0.259645	0.332288
Chuk	Q60680	-0.592633	0.00072941	0.00339503
Ciao1	Q99KN2	0.219384	0.0574799	0.0942426
Ciao2a	Q9DCL2	-0.723672	0.207431	0.274684
Ciao2b	Q9D187	-0.367544	0.00797574	0.0188731
Ciapin1	Q8WTY4	-0.605978	0.00218264	0.00711924
Cic	Q924A2	-0.880557	0.104236	0.153594
Cip2a	Q8BWY9	-0.224421	0.0953691	0.142508
Cir1	Q9DA19	-0.268793	0.144264	0.202135
Cirbp	P60824	-0.992719	0.010025	0.0223395
Cisd1	Q91WS0	-0.114444	0.368305	0.446768
Cisd2	Q9CQB5	-0.491556	0.000413591	0.00242882
Cit	P49025	0.00377761	0.977842	0.982513
Cited2	O35740	0.531664	0.0018631	0.00636125
Ckap2	Q3V1H1	-0.296673	0.000593754	0.00302529
Ckap2l	Q7TS74	-0.156026	0.0521456	0.0866523
Ckap4	Q8BMK4	-0.785763	4.98342e-06	0.000247128
Ckap5	A2AGT5	-0.702406	6.25567e-06	0.000259568
Ckb	Q04447	0.424122	0.342557	0.420986
Cks1b	P61025	-0.437863	0.0342236	0.0605594
Cks2	P56390	0.0102798	0.964983	0.971727
Clasp1	Q80TV8	-0.258508	0.000306961	0.00201743
Clasp2	Q8BRT1	-0.307877	0.00289008	0.00873239
Clasrp	Q8CFC7	-0.0473365	0.819724	0.854386
Clcc1	Q99LI2	-0.445452	0.00071027	0.00333756
Clcn5	Q9WVD4	-0.419589	0.0314645	0.0564953
Clcn7	O70496	-0.188198	0.451688	0.527532
Cldnd1	Q9CQX5	-0.381802	0.00700093	0.0169592
Clic1	Q9Z1Q5	-0.3638	0.000377682	0.00227744
Clic4	Q9QYB1	-0.449778	7.77274e-05	0.000891623
Clint1	Q99KN9	-0.369689	4.96422e-05	0.000715831
Clip1	Q922J3	-0.428999	0.00268259	0.00826069
Clip2	Q9Z0H8	-0.134087	0.0705984	0.111419
Clk3	O35492	-0.15766	0.322512	0.399497
Clmp	Q8R373	-0.701167	0.000898774	0.0038795
Clns1a	Q61189	-0.522727	0.00277511	0.00848076
Clpb	Q60649	-0.786769	0.0066316	0.0162678
Clpp	O88696	0.0159519	0.889795	0.912028
Clptm1	Q8VBZ3	-0.490162	0.000117883	0.00110945
Clptm1l	Q8BXA5	-0.119271	0.203717	0.270467
Clpx	Q9JHS4	-0.478152	0.00286089	0.00867686
Clstn1	Q9EPL2	-0.17494	0.425518	0.502397
Clta	O08585	-1.06301	0.0431025	0.0738075
Cltc	Q68FD5	-0.470034	2.14564e-06	0.000199125
Clu	Q06890	-0.340578	0.000638033	0.00315369
Cluap1	Q8R3P7	0.0373959	0.869943	0.897111
Cluh	Q5SW19	-0.573014	8.73777e-06	0.000294151
Cmc2	Q8K199	-0.355478	0.050996	0.0850942
Cmip	Q9D486	-0.269983	0.0317959	0.0569298
Cmpk1	Q9DBP5	-0.370534	0.00161831	0.00576357
Cmss1	Q9CZT6	-0.601205	0.0210302	0.0406989
Cmtr1	Q9DBC3	-0.389464	0.00906482	0.0207766
Cmtr2	Q8BWQ4	-0.28707	0.124249	0.178133
Cnbp	P53996	-0.217403	0.0156754	0.0320231
Cndp2	Q9D1A2	-0.32409	0.00119272	0.00464203
Cnep1r1	Q3UJ81	-0.358869	0.108746	0.159195
Cnih4	Q9CX13	0.491508	0.00862778	0.0199869
Cnksr3	Q8BMA3	0.782938	0.00391457	0.0109616
Cnn2	Q08093	-0.278822	0.00351462	0.0100828
Cnn3	Q9DAW9	-0.119523	0.280529	0.354569
Cnnm4	Q69ZF7	-0.497998	0.318217	0.394611
Cnot1	Q6ZQ08	-0.198367	0.00108846	0.00438115
Cnot10	Q8BH15	-0.0313784	0.587835	0.65315
Cnot11	Q9CWN7	-0.229919	0.00490465	0.0130205
Cnot2	Q8C5L3	-0.0117215	0.856637	0.885487
Cnot3	Q8K0V4	-0.275151	0.00783386	0.0186079
Cnot4	Q8BT14	-0.526456	0.001074	0.0043486
Cnot6	Q8K3P5	0.562602	0.05202	0.0864691
Cnot6l	Q8VEG6	-0.185368	0.398305	0.47617
Cnot7	Q60809	-0.0801385	0.560545	0.629046
Cnot8	Q9D8X5	0.0859882	0.236331	0.307165
Cnot9	Q9JKY0	-0.216725	0.0163281	0.0331398
Cnp	P16330	-0.458588	0.0801451	0.123911
Cnpy2	Q9QXT0	-0.614919	0.00288761	0.00872985
Cntrob	Q8CB62	-1.76064	0.000828286	0.00366072
Coa3	Q9D2R6	-0.749972	0.00102437	0.00422776
Coa7	Q921H9	-0.280139	0.0519935	0.0864507
Coasy	Q9DBL7	-0.432806	0.108483	0.158893
Cobll1	Q3UMF0	-0.106566	0.0420859	0.0722648
Cog1	Q9Z160	-0.362218	0.000368502	0.00225027
Cog2	Q921L5	-0.242347	0.0184777	0.0366425
Cog3	Q8CI04	-0.327888	0.0113232	0.0247009
Cog4	Q8R1U1	-0.362007	0.135589	0.191749
Cog7	Q3UM29	-0.0572142	0.675228	0.731736
Cog8	Q9JJA2	-0.0532296	0.884595	0.908383
Coil	Q5SU73	-0.544851	0.0474872	0.0801435
Col16a1	Q8BLX7	-0.615454	5.48922e-05	0.000756232
Col18a1	P39061	-0.445683	0.000997954	0.00415613
Col1a1	P11087	-0.704435	8.39747e-07	0.000176986
Col3a1	P08121	-0.743255	5.81679e-07	0.000163132
Col4a1	P02463	-0.80595	7.38305e-07	0.000176986
Col4a2	P08122	-0.547079	2.66485e-06	0.000204517
Col5a1	O88207	-0.679567	5.27929e-06	0.00024991
Col6a1	Q04857	-0.567429	4.33307e-05	0.000656385
Col6a2	Q02788	-0.097695	0.486167	0.560464
Col8a1	Q00780	0.0143548	0.848912	0.879102
Colec12	Q8K4Q8	-0.283818	0.00675776	0.0164909
Colgalt1	Q8K297	-0.361817	0.00010387	0.00103429
Commd1	Q8K4M5	-0.472212	0.00261192	0.00814143
Commd10	Q8JZY2	-0.345667	0.0977127	0.145457
Commd2	Q8BXC6	-0.652803	0.00816506	0.0191891
Commd3	Q63829	-0.619405	0.0158263	0.0322261
Commd4	Q9CQ02	-0.174983	0.0975168	0.145216
Commd6	Q3V4B5	-0.582973	0.0380397	0.0662483
Commd9	Q8K2Q0	-0.127402	0.140886	0.198341
Comt	O88587	-0.0745436	0.308059	0.384219
Cop1	Q9R1A8	-0.0466714	0.674232	0.731221
Copa	Q8CIE6	-0.411336	4.48596e-06	0.000245688
Copb1	Q9JIF7	-0.49395	8.51723e-06	0.000294151
Copb2	O55029	-0.196008	0.00357985	0.0102229
Cope	O89079	-0.290561	0.0173514	0.0348019
Copg1	Q9QZE5	-0.169472	0.00238238	0.00755562
Copg2	Q9QXK3	-0.460188	0.000207004	0.00159584
Coprs	Q9CQ13	-0.0834943	0.469554	0.545113
Cops2	P61202	-0.390794	0.000247384	0.00177788
Cops3	O88543	-0.349447	0.000294218	0.00197551
Cops4	O88544	-0.343538	0.00011441	0.00108885
Cops5	O35864	-0.146962	0.0339927	0.0602077
Cops6	O88545	-0.574289	6.67362e-05	0.000835974
Cops8	Q8VBV7	-0.633759	0.000145324	0.00125984
Copz1	P61924	-0.380598	0.00209275	0.00691431
Coq4	Q8BGB8	1.62992	0.0795406	0.123112
Coq5	Q9CXI0	-1.53584	0.00145947	0.0053008
Coq6	Q8R1S0	-2.07882	0.000334594	0.00211759
Coq7	P97478	-0.60573	0.178936	0.242244
Coq9	Q8K1Z0	-0.0921903	0.572129	0.639747
Coro1b	Q9WUM3	-0.342527	0.00397035	0.0110627
Coro1c	Q9WUM4	-0.390141	0.000120919	0.00112884
Cox11	Q6P8I6	-0.128966	0.36992	0.448339
Cox14	Q8BH51	0.0649222	0.751081	0.797332
Cox15	Q8BJ03	-0.301256	0.0164793	0.0333742
Cox16	Q9CR63	-0.760501	0.00545835	0.0140201
Cox17	P56394	-0.452811	0.00963679	0.0217055
Cox4i1	P19783	-0.377183	0.00143449	0.00524175
Cox5a	P12787	-0.165891	0.219387	0.288276
Cox5b	P19536	-0.425224	0.00366834	0.0104122
Cox6a1	P43024	-0.210821	0.111544	0.162784
Cox6b1	P56391	-0.436849	0.00165035	0.00580245
Cox6c	Q9CPQ1	-0.461274	0.00657433	0.0161697
Cox7a2	P48771	-0.246609	0.0699313	0.110646
Cox7a2l	Q61387	-1.36356	0.00226265	0.0073039
Cox7c	P17665	-0.461391	0.0115756	0.025137
Cpd	O89001	-0.544674	0.000129589	0.0011634
Cpe	Q00493	-0.245112	0.00321296	0.00942916
Cpeb4	Q7TN98	-0.483327	0.0672389	0.107079
Cplx2	P84086	0.134879	0.527939	0.599334
Cpne1	Q8C166	-0.353334	0.000975255	0.00408518
Cpne3	Q8BT60	-0.30758	0.00444678	0.0120322
Cpox	P36552	-0.198378	0.189122	0.253667
Cpsf1	Q9EPU4	-0.373719	6.65808e-05	0.000835974
Cpsf2	O35218	-0.128218	0.0486829	0.0818666
Cpsf3	Q9QXK7	-0.309231	0.000272625	0.00188689
Cpsf4	Q8BQZ5	-0.355273	0.0489296	0.0822144
Cpsf6	Q6NVF9	-0.363883	0.00163444	0.00577492
Cpsf7	Q8BTV2	-0.274284	0.0109313	0.0239976
Cpt1a	P97742	-0.494974	0.465032	0.540534
Cpt2	P52825	0.175799	0.113556	0.165161
Cr1l	Q64735	-0.526882	0.00191754	0.00648412
Crabp1	P62965	-0.390962	0.000278592	0.00190523
Cramp1	Q6PG95	-0.434423	0.100191	0.148765
Crbn	Q8C7D2	-0.370374	0.376298	0.454795
Crcp	O35427	0.501445	0.263782	0.336845
Creb1	Q01147	0.422442	0.105075	0.154627
Crebbp	P45481	0.19906	0.0154057	0.0316113
Crebzf	Q91ZR3	-0.0482257	0.664309	0.723594
Creg1	O88668	-0.304971	0.0339557	0.0601612
Creld2	Q9CYA0	-0.991762	0.0154175	0.0316113
Crim1	Q9JLL0	-0.311977	0.054509	0.0901267
Crip1	P63254	-0.750614	0.000745104	0.00343518
Cript	O70333	-0.0685338	0.528956	0.60031
Crk	Q64010	-0.337692	0.0263372	0.0489306
Crkl	P47941	-0.138923	0.0335448	0.059527
Crlf3	Q9Z2L7	-0.113833	0.547371	0.616849
Crls1	Q80ZM8	-0.776788	0.000893304	0.00387075
Crnkl1	P63154	-0.565021	0.000595137	0.00302959
Crot	Q9DC50	-0.00362603	0.983777	0.986058
Crtap	Q9CYD3	-0.383366	0.0158103	0.032205
Crtc2	Q3U182	0.47145	0.113068	0.16458
Crtc3	Q91X84	-0.103209	0.34917	0.428457
Cryz	P47199	-1.20523	0.000211132	0.00161878
Cryzl1	Q921W4	-0.662126	0.00286271	0.00867769
Cs	Q9CZU6	-0.268468	0.00544936	0.0140098
Csad	Q9DBE0	-0.823193	0.0157869	0.0321924
Csde1	Q91W50	-0.831381	2.70919e-05	0.000507083
Cse1l	Q9ERK4	-0.4619	1.96462e-05	0.00042466
Csf1	P07141	-0.953582	7.20462e-06	0.000270025
Csk	P41241	-0.128107	0.0381562	0.0664306
Csnk1a1	Q8BK63	0.360381	0.000436003	0.00250289
Csnk1d	Q9DC28	-0.103114	0.124776	0.178615
Csnk1e	Q9JMK2	0.265696	0.0220876	0.0422794
Csnk1g1	Q8BTH8	-0.111358	0.5451	0.615029
Csnk1g3	Q8C4X2	0.0469462	0.678563	0.734458
Csnk2a1	Q60737	-0.0698198	0.0890801	0.135086
Csnk2a2	O54833	-0.101895	0.0268238	0.0495399
Csnk2b	P67871	-0.233281	0.00806386	0.0190176
Cspg4	Q8VHY0	-0.29198	0.289877	0.36421
Cspp1	B2RX88	-0.517333	0.112238	0.163583
Csrp1	P97315	-0.191703	0.0080959	0.0190749
Csrp2	P97314	-0.277637	0.0112812	0.0246502
Cst3	P21460	0.0112928	0.885291	0.908737
Cstb	Q62426	-0.157315	0.114893	0.166675
Cstf1	Q99LC2	-0.461847	0.00132529	0.00497869
Cstf2	Q8BIQ5	-0.286907	0.00977205	0.0218888
Cstf2t	Q8C7E9	-0.415781	0.00795943	0.0188425
Cstf3	Q99LI7	-0.158068	0.0247692	0.0465094
Ctbp1	O88712	-0.303966	0.00250953	0.00789173
Ctbp2	P56546	-0.166134	0.0449222	0.0764112
Ctc1	Q5SUQ9	-0.187548	0.17462	0.237332
Ctcf	Q61164	-0.0722003	0.41911	0.496605
Ctdnep1	Q3TP92	0.319303	0.0417469	0.0718293
Ctdp1	Q7TSG2	-0.0122404	0.817608	0.852497
Ctdspl2	Q8BG15	-0.343082	0.00231224	0.00741712
Cth	Q8VCN5	-0.744275	3.2144e-05	0.000559864
Ctif	Q6PEE2	-0.664576	0.00779041	0.0185439
Ctnna1	P26231	-0.161996	0.00410318	0.011315
Ctnnb1	Q02248	-0.172952	0.00694227	0.0168534
Ctnnd1	P30999	-0.191168	0.000758969	0.00346218
Ctps1	P70698	-0.534993	4.08574e-05	0.000643115
Ctps2	P70303	-0.0784018	0.477259	0.552006
Ctr9	Q62018	-0.085819	0.407968	0.485245
Ctsa	P16675	-0.273767	0.000996916	0.00415613
Ctsb	P10605	-0.27034	0.000456795	0.00256462
Ctsd	P18242	-0.0749758	0.316438	0.392492
Ctsl	P06797	0.0834952	0.35514	0.434171
Ctsz	Q9WUU7	-0.136334	0.348651	0.427987
Cttn	Q60598	-0.505747	6.8236e-06	0.000270025
Cttnbp2nl	Q99LJ0	-0.079718	0.111275	0.162475
Ctu2	Q3U308	-0.423698	0.00172536	0.00598182
Cuedc1	Q8R3V6	-0.252837	0.0604878	0.0982748
Cuedc2	Q9CXX9	-0.47405	0.000817427	0.0036392
Cul1	Q9WTX6	-0.211001	0.00169049	0.00589123
Cul2	Q9D4H8	0.0392783	0.598147	0.662642
Cul3	Q9JLV5	-0.262208	0.000951497	0.00402996
Cul4a	Q3TCH7	-0.0698803	0.312412	0.388528
Cul4b	A2A432	-0.385445	3.59787e-05	0.000603582
Cul5	Q9D5V5	-0.259363	0.0303442	0.0548341
Cul7	Q8VE73	-0.119564	0.00579314	0.014692
Cuta	Q9CQ89	-0.272175	0.113736	0.165339
Cux1	P53564	-0.143694	0.141964	0.19941
Cwc15	Q9JHS9	-0.871777	5.77694e-05	0.000778642
Cwc22	Q8C5N3	-0.583498	0.000416527	0.00243588
Cwc25	Q9DBF7	-0.375542	0.00697651	0.0169151
Cwc27	Q3TKY6	-0.610601	0.0189024	0.0372873
Cwf19l1	Q8CI33	-0.126491	0.325026	0.402168
Cxadr	P97792	-0.650465	0.000102977	0.00103382
Cxxc1	Q9CWW7	-0.496167	0.00633248	0.0156985
Cxxc5	Q91WA4	0.377547	0.0153848	0.0315903
Cyb5a	P56395	-0.257342	0.0498283	0.0834182
Cyb5b	Q9CQX2	-0.742568	0.00828521	0.0193971
Cyb5d2	Q5SSH8	-0.0517751	0.806077	0.842997
Cyb5r1	Q9DB73	-0.432946	0.00147208	0.00533403
Cyb5r3	Q9DCN2	-0.340188	8.72359e-05	0.000932064
Cybc1	Q3TYS2	-0.252668	0.116121	0.168282
Cyc1	Q9D0M3	-0.296733	0.00224614	0.00726729
Cycs	P62897	-0.616386	0.000262731	0.00184569
Cyfip1	Q7TMB8	-0.131545	0.0176535	0.0352944
Cyfip2	Q5SQX6	-0.11433	0.583898	0.650061
Cyp20a1	Q8BKE6	-0.551736	4.69421e-05	0.000687017
Cyp39a1	Q9JKJ9	-0.000815114	0.996806	0.997161
Cyp51a1	Q8K0C4	-0.300117	0.000158956	0.00133333
Cyrib	Q921M7	-0.347808	0.000361368	0.00221955
Cystm1	Q8K353	-0.262911	0.24032	0.311484
Cyth2	P63034	-0.045199	0.567943	0.635825
Cyth3	O08967	0.0465603	0.664367	0.723594
Czib	Q8BHG2	-1.09472	0.00163486	0.00577492
D10Wsu102e	Q9CX66	-0.296771	0.0115	0.025002
D11Wsu47e	Q6PIX9	0.175119	0.459322	0.535224
Daam1	Q8BPM0	-0.412504	0.00998121	0.0222512
Dab2	P98078	-0.204264	0.0183168	0.0364261
Dab2ip	Q3UHC7	-0.03465	0.761802	0.806276
Dad1	P61804	-0.463703	0.00144521	0.00527408
Dag1	Q62165	-0.37648	0.000895156	0.00387078
Dap3	Q9ER88	-0.0726499	0.208127	0.275347
Dars1	Q922B2	-0.390084	5.98396e-05	0.000790041
Dazap1	Q9JII5	-0.202176	0.0150087	0.0309311
Dbi	P31786	-0.423691	0.00422157	0.0115676
Dbn1	Q9QXS6	-0.448443	0.000816711	0.0036392
Dbnl	Q62418	-0.345461	0.000521114	0.00276811
Dbr1	Q923B1	-0.492368	0.00603107	0.0151315
Dbt	P53395	-0.255933	0.363786	0.442336
Dcaf1	Q80TR8	-0.22975	0.119253	0.172022
Dcaf10	A2AKB9	-0.116366	0.412619	0.489843
Dcaf11	Q91VU6	-0.252462	0.236637	0.307421
Dcaf13	Q6PAC3	-0.352709	0.00220046	0.00714831
Dcaf15	Q6PFH3	-0.11189	0.180886	0.244488
Dcaf7	P61963	-0.0888779	0.0907881	0.137158
Dcaf8	Q8N7N5	-0.0713029	0.305697	0.381697
Dcakd	Q8BHC4	-0.246825	0.00164031	0.00578328
Dcbld2	Q91ZV3	-0.404746	0.00219135	0.00712926
Dck	P43346	-0.329293	0.0052711	0.0137146
Dcp1a	Q91YD3	-0.468763	0.000415349	0.0024345
Dcp2	Q9CYC6	-0.155278	0.381491	0.460081
Dcps	Q9DAR7	-0.740503	4.07905e-05	0.000643115
Dctd	Q8K2D6	-0.419876	0.00310574	0.00920097
Dctn1	O08788	-0.394654	0.000110717	0.00106472
Dctn2	Q99KJ8	-0.623045	9.67958e-06	0.000311829
Dctn4	Q8CBY8	-0.10073	0.162383	0.222661
Dctpp1	Q9QY93	-0.591415	0.00837506	0.0195546
Dcun1d1	Q9QZ73	-0.631518	0.0148517	0.030675
Dda1	Q9D9Z5	-0.504682	0.00451317	0.0121664
Ddah1	Q9CWS0	-0.190538	0.0295971	0.0536686
Ddah2	Q99LD8	-0.273941	0.0285929	0.0521898
Ddb1	Q3U1J4	-0.438296	1.02094e-05	0.000311829
Ddhd2	Q80Y98	-0.563182	0.00142801	0.0052351
Ddi2	A2ADY9	-0.429105	0.00227407	0.00732972
Ddost	O54734	-0.395295	7.4278e-05	0.000879674
Ddr1	Q03146	-1.08805	0.000715966	0.00335591
Ddr2	Q62371	-0.432494	5.23599e-05	0.0007375
Ddrgk1	Q80WW9	-0.958086	0.000159259	0.00133388
Ddt	O35215	-0.344303	0.0118094	0.0255068
Ddx1	Q91VR5	-0.353268	3.22919e-05	0.000559864
Ddx10	Q80Y44	-0.638077	9.38926e-06	0.000310398
Ddx17	Q501J6	-0.218631	0.00450446	0.012155
Ddx18	Q8K363	-0.391301	3.39924e-05	0.000582109
Ddx19a	Q61655	-0.384837	0.000307281	0.00201743
Ddx20	Q9JJY4	-0.237776	0.00123395	0.00474013
Ddx21	Q9JIK5	-0.944016	2.2958e-07	0.000140649
Ddx24	Q9ESV0	-0.646305	1.1461e-05	0.000339004
Ddx27	Q921N6	-0.254977	0.000233588	0.00171973
Ddx31	Q6NZQ2	-0.212086	0.0307854	0.055471
Ddx39a	Q8VDW0	-0.303302	0.00873064	0.0201919
Ddx39b	Q9Z1N5	-0.213168	0.00534578	0.0138448
Ddx3x	Q62167	-0.37855	0.00239295	0.00758083
Ddx41	Q91VN6	0.0482757	0.545655	0.615285
Ddx42	Q810A7	-0.238729	0.000345972	0.00215801
Ddx46	Q569Z5	-0.135597	0.0358009	0.0628951
Ddx47	Q9CWX9	-0.189589	0.0128619	0.0273596
Ddx49	Q4FZF3	-0.320543	0.054386	0.0899498
Ddx5	Q61656	-0.508624	1.23491e-05	0.00034938
Ddx50	Q99MJ9	-0.496542	0.00403387	0.0111787
Ddx51	Q6P9R1	-0.365866	0.0167048	0.0337407
Ddx52	Q8K301	-0.206975	0.00313385	0.00926474
Ddx54	Q8K4L0	-0.419907	0.000110849	0.00106472
Ddx55	Q6ZPL9	0.640912	0.0223976	0.0427853
Ddx56	Q9D0R4	-0.527283	5.93181e-05	0.000789971
Ddx58	Q6Q899	-0.908095	0.00846293	0.0196799
Ddx6	P54823	-0.19475	0.000733108	0.0034022
Decr1	Q9CQ62	-0.0076126	0.939641	0.952694
Decr2	Q9WV68	-0.102077	0.375851	0.454548
Degs1	O09005	-0.136701	0.0433117	0.0741205
Dek	Q7TNV0	-0.187328	0.0180139	0.0358874
Dennd10	Q9D8N2	-0.308615	0.629664	0.693186
Dennd4c	A6H8H2	-0.197223	0.175746	0.2384
Depdc1a	Q8CIG0	-0.0098556	0.960009	0.967839
Deptor	Q570Y9	-0.0905343	0.207037	0.274293
Dera	Q91YP3	-0.0436188	0.76051	0.805364
Derl1	Q99J56	-0.327135	0.00518762	0.0135728
Derl2	Q8BNI4	-0.677911	0.0284992	0.0520525
Derpc	P0CG14	0.000697136	0.983191	0.98579
Desi2	Q9D291	-0.284407	0.352422	0.431412
Dgcr2	P98154	0.147071	0.694056	0.74767
Dgcr8	Q9EQM6	-0.606649	0.115942	0.168067
Dguok	Q9QX60	-0.416807	0.0252003	0.0471614
Dhcr24	Q8VCH6	-0.0648372	0.755688	0.801163
Dhcr7	O88455	-0.956364	0.0076717	0.0182923
Dhfr	P00375	-0.212587	0.00661932	0.0162448
Dhps	Q3TXU5	-0.0510157	0.860501	0.889137
Dhrs1	Q99L04	-0.0645817	0.420907	0.498
Dhrs13	Q5SS80	-0.278573	0.12452	0.178385
Dhrs4	Q99LB2	-0.644539	0.0321643	0.0574034
Dhrs7	Q9CXR1	-0.236419	0.278061	0.351802
Dhrs7b	Q99J47	-0.234434	0.0702074	0.110993
Dhrsx	Q8VBZ0	-1.33349	0.00440157	0.0119329
Dhx15	O35286	-0.0843825	0.0224154	0.0428048
Dhx29	Q6PGC1	-0.661833	0.000256673	0.00180991
Dhx30	Q99PU8	-0.368441	0.000481062	0.00264278
Dhx33	Q80VY9	-0.11988	0.103715	0.152987
Dhx34	Q9DBV3	-0.156377	0.129754	0.184735
Dhx36	Q8VHK9	-0.20435	0.00457254	0.0122662
Dhx40	Q6PE54	0.334768	0.0093501	0.0212571
Dhx8	A2A4P0	-0.150869	0.0192866	0.0379121
Dhx9	O70133	-0.173009	0.000533066	0.00281828
Diablo	Q9JIQ3	-0.460658	0.0777332	0.120746
Diaph1	O08808	-0.171926	0.0211454	0.0408236
Diaph3	Q9Z207	-0.511381	0.000172315	0.00141167
Dicer1	Q8R418	-0.301821	0.270877	0.34434
Dido1	Q8C9B9	-0.304666	0.00331554	0.0096255
Diexf	Q8BTT6	-0.493326	0.0016713	0.00585946
Dimt1	Q9D0D4	-0.161055	0.0330997	0.0588696
Dip2a	Q8BWT5	-0.162826	0.0740344	0.115767
Dip2b	Q3UH60	-0.145399	0.227081	0.297205
Dis3	Q9CSH3	-0.605598	5.24916e-06	0.00024991
Dis3l2	Q8CI75	-0.178626	0.444107	0.520627
Dkc1	Q9ESX5	-0.109746	0.0116669	0.0252475
Dkk2	Q9QYZ8	-0.252789	0.286934	0.361239
Dlat	Q8BMF4	-0.393007	0.000120797	0.00112884
Dlc1	Q9R0Z9	0.0248786	0.818747	0.853525
Dld	O08749	-0.417789	0.000341475	0.00213707
Dlg1	Q811D0	-0.383046	0.00163233	0.00577492
Dlg3	P70175	-0.419841	0.000458776	0.00256976
Dlgap4	B1AZP2	-0.36989	0.146798	0.20497
Dlgap5	Q8K4R9	-0.150969	0.0219753	0.0421506
Dlst	Q9D2G2	-0.481961	0.000103981	0.00103429
Dlx1	Q64317	0.0823633	0.475431	0.550231
Dmap1	Q9JI44	0.0795589	0.420481	0.497914
Dnaaf5	B9EJR8	-0.237555	0.0016898	0.00589123
Dnah17	Q69Z23	0.94033	0.000462608	0.00258692
Dnaja1	P63037	-0.860743	1.25968e-06	0.000176986
Dnaja2	Q9QYJ0	-0.501417	5.54467e-05	0.000760026
Dnaja3	Q99M87	-0.471195	0.000105128	0.00104385
Dnajb1	Q9QYJ3	-0.492324	0.000389958	0.00233642
Dnajb11	Q99KV1	-0.786871	0.000193356	0.00151641
Dnajb12	Q9QYI4	-0.416498	0.000810113	0.00362198
Dnajb2	Q9QYI5	-1.24283	0.000270817	0.00187734
Dnajb4	Q9D832	-0.882003	1.84843e-05	0.000415492
Dnajb6	O54946	-0.533302	0.00559882	0.014322
Dnajb9	Q9QYI6	-0.100086	0.394854	0.472747
Dnajc10	Q9DC23	-0.19713	0.00363794	0.0103363
Dnajc11	Q5U458	-0.423084	0.000681673	0.00327716
Dnajc15	Q78YY6	-0.978694	0.00234403	0.00749111
Dnajc17	Q91WT4	-0.259561	0.125864	0.179895
Dnajc19	Q9CQV7	-0.162527	0.178967	0.242244
Dnajc2	P54103	-0.480462	8.93937e-05	0.00094791
Dnajc3	Q91YW3	-0.591571	0.00237448	0.00753596
Dnajc7	Q9QYI3	-0.508315	8.36962e-05	0.000911575
Dnajc8	Q6NZB0	-0.529855	0.000185989	0.00148053
Dnajc9	Q91WN1	-1.07275	0.00259878	0.00810945
Dnm1	P39053	-0.40377	0.000126682	0.00114919
Dnm1l	Q8K1M6	-0.305371	6.16042e-05	0.000797566
Dnm2	P39054	-0.440145	8.4317e-05	0.000913028
Dnm3	Q8BZ98	-0.418242	0.0934002	0.1402
Dnmbp	Q6TXD4	-0.104985	0.362423	0.440966
Dnmt1	P13864	-0.252984	0.00041806	0.00243977
Dnmt3a	O88508	-0.308977	0.23172	0.30201
Dnpep	Q9Z2W0	-0.447671	5.88159e-05	0.000787013
Dnph1	Q80VJ3	-0.464152	0.000181634	0.00145826
Dnttip1	Q99LB0	-0.145254	0.293977	0.368701
Dnttip2	Q8R2M2	-0.82569	2.97096e-05	0.000538606
Dock1	Q8BUR4	0.10333	0.162195	0.222489
Dock11	A2AF47	-0.330672	0.0294174	0.0533825
Dock7	Q8R1A4	-0.488258	1.43854e-05	0.000379089
Dock9	Q8BIK4	-0.913408	0.0582867	0.0952519
Dohh	Q99LN9	-0.0420683	0.461286	0.53729
Dok1	P97465	-0.0249167	0.74172	0.789632
Donson	Q9QXP4	-0.695343	0.244726	0.316247
Dpcd	Q8BPA8	-0.940375	0.000921694	0.00394681
Dpf2	Q61103	-0.276577	0.00287643	0.00870644
Dph2	Q9CR25	-0.308813	0.0317059	0.0568379
Dph5	Q9CWQ0	0.363655	0.0225843	0.0430415
Dph6	Q9CQ28	-0.0411723	0.716897	0.767275
Dpm1	O70152	-0.643002	0.000396066	0.00236043
Dpm3	Q9D1Q4	-0.525831	0.00353462	0.0101247
Dpp3	Q99KK7	-0.262644	0.000973925	0.00408496
Dpp9	Q8BVG4	0.105955	0.153156	0.212004
Dpy19l1	A6X919	-0.0224571	0.863035	0.891428
Dpy30	Q99LT0	-0.545958	0.00332848	0.00964752
Dpysl2	O08553	-0.276709	0.00037639	0.00227257
Dpysl3	Q62188	-0.147942	0.00838686	0.0195577
Dr1	Q91WV0	-0.422995	0.00886529	0.0204108
Dram2	Q9CR48	-0.177163	0.593534	0.658441
Drap1	Q9D6N5	-0.214271	0.0821552	0.126278
Drg1	P32233	-0.286089	0.00181717	0.00623472
Drg2	Q9QXB9	-0.4257	0.000125444	0.00114919
Drosha	Q5HZJ0	-0.252264	0.00941849	0.0213385
Dsn1	Q9CYC5	-0.0929178	0.202766	0.26946
Dst	Q91ZU6	-0.472675	5.10731e-06	0.000247441
Dstn	Q9R0P5	-0.315569	0.000492669	0.00267779
Dtd1	Q9DD18	-0.184866	0.0936794	0.140507
Dtd2	Q8BHA3	-0.0480536	0.663625	0.723594
Dtl	Q3TLR7	-0.555053	0.000106042	0.00104738
Dtna	Q9D2N4	-0.0123338	0.911615	0.93032
Dtx2	Q8R3P2	0.267172	0.0774316	0.120378
Dus3l	Q91XI1	0.0354096	0.672371	0.729483
Dusp10	Q9ESS0	0.342126	0.0835308	0.127907
Dusp12	Q9D0T2	0.168842	0.422172	0.499215
Dusp14	Q9JLY7	-0.483716	0.00260381	0.00812066
Dusp3	Q9D7X3	-0.554988	0.00038493	0.00231369
[truncated: 4,336 more rows]

## Sheet: Ctu1 iKO+Rapa vs Ctu1 iKO
Gene_name	Protein_ID	log2 FC	sca_pvalue	sca_adj_pvalue
[truncated: 5,761 more rows]

[truncated: 2 more sheets: Ctu1 iKO+Torin1 vs Torin1, Ctu1 iKO+Rapa vs Rapa]
