# Supplementary material for: mTORC1 cooperates with tRNA wobble modification to sustain the protein synthesis machinery
Source: Nat Commun. 2025 May 6;16:4201. doi: 10.1038/s41467-025-59185-4 (PMC12056009; doi:10.1038/s41467-025-59185-4)
Supplement: Supplementary file 6 — Supplementary Data 4 [file 41467_2025_59185_MOESM6_ESM.xlsx]

## Sheet: Ctu1 iKO vs Ctrl
Gene_name	ENSEMBLTRANS_ID	log2 FC	pvalue	adj_pvalue
0610007P14Rik	ENSMUSG00000021252.11	0.0492378	0.596999	0.818842
0610009B22Rik	ENSMUSG00000007777.9	-0.0144043	0.932971	0.977778
0610009O20Rik	ENSMUSG00000024442.5	-0.146931	0.105656	0.335228
0610010F05Rik	ENSMUSG00000042208.15	-0.135347	0.194842	0.467325
0610012G03Rik	ENSMUSG00000107002.1	0.26122	0.0298322	0.154155
0610030E20Rik	ENSMUSG00000058706.5	-0.0483259	0.69935	0.87053
0610037L13Rik	ENSMUSG00000028608.15	0.145544	0.250739	0.538942
0610038B21Rik	ENSMUSG00000097882.2	0.56379	0.257045	0.545945
1110002L01Rik	ENSMUSG00000071456.6	-0.0979502	0.672369	0.85844
1110004E09Rik	ENSMUSG00000022972.9	-0.101072	0.345346	0.6357
1110004F10Rik	ENSMUSG00000030663.12	-0.139821	0.0853773	0.293694
1110008F13Rik	ENSMUSG00000027637.3	-0.0209431	0.853665	0.944008
1110008L16Rik	ENSMUSG00000021023.14	-0.0478803	0.722593	0.882179
1110008P14Rik	ENSMUSG00000039195.4	0.385113	0.0135017	0.0908923
1110012L19Rik	ENSMUSG00000045237.5	0.131649	0.455847	0.725034
1110019D14Rik	ENSMUSG00000097616.7	-0.0663119	0.879943	0.955974
1110032A03Rik	ENSMUSG00000037971.10	0.167058	0.498963	0.756906
1110034G24Rik	ENSMUSG00000044991.10	-0.0324206	0.947504	0.98417
1110037F02Rik	ENSMUSG00000040720.15	0.041923	0.628402	0.836368
1110038B12Rik	ENSMUSG00000092203.7	-0.0242579	0.794357	0.919171
1110038F14Rik	ENSMUSG00000063236.5	-0.0476079	0.683804	0.863156
1110046J04Rik	ENSMUSG00000085457.3	-0.25455	0.494362	0.75465
1110051M20Rik	ENSMUSG00000040591.18	0.0155835	0.89382	0.961641
1110059E24Rik	ENSMUSG00000035171.9	0.0537669	0.639013	0.841675
1110059G10Rik	ENSMUSG00000032551.7	0.0372727	0.85179	0.943124
1110065P20Rik	ENSMUSG00000078570.10	-0.205302	0.318988	0.610702
1190002N15Rik	ENSMUSG00000045414.7	-0.405031	0.00826784	0.0643807
1190007I07Rik	ENSMUSG00000063320.11	-0.288037	0.174037	0.441841
1300002E11Rik	ENSMUSG00000097290.8	-0.126924	0.610894	0.826833
1500002C15Rik	ENSMUSG00000096221.3	1.02987	0.0281984	0.148519
1500004A13Rik	ENSMUSG00000098912.7	0.229028	0.425722	0.69995
1500011B03Rik	ENSMUSG00000072694.7	0.330566	0.163839	0.427564
1500011K16Rik	ENSMUSG00000051319.6	0.0552441	0.837853	0.937694
1500015A07Rik	ENSMUSG00000098702.1	0.299437	0.458045	0.726449
1600002H07Rik	ENSMUSG00000024118.13	0.0177243	0.909588	0.967376
1600002K03Rik	ENSMUSG00000035595.6	0.152847	0.364971	0.651223
1600012H06Rik	ENSMUSG00000050088.9	0.0538128	0.694195	0.868524
1600014C10Rik	ENSMUSG00000054676.15	0.151406	0.472424	0.738545
1600020E01Rik	ENSMUSG00000097048.7	0.279654	0.321664	0.612592
1700007L15Rik	ENSMUSG00000097318.1	0.277018	0.474939	0.740463
1700008J07Rik	ENSMUSG00000101225.1	0.0769429	0.875952	0.954671
1700017B05Rik	ENSMUSG00000032300.7	0.00364792	0.965421	0.988884
1700020I14Rik	ENSMUSG00000085438.1	-0.10508	0.364597	0.650964
1700021F05Rik	ENSMUSG00000019797.11	-0.0562727	0.663932	0.854041
1700025G04Rik	ENSMUSG00000032666.16	0.075015	0.428765	0.702177
1700027J19Rik	ENSMUSG00000063838.6	0.20391	0.558392	0.79627
1700030C10Rik	ENSMUSG00000099759.1	-0.0488443	0.851925	0.943182
1700030J22Rik	ENSMUSG00000031847.8	-0.440593	0.339636	0.629876
1700030K09Rik	ENSMUSG00000052794.13	0.0905185	0.637502	0.840354
1700037C18Rik	ENSMUSG00000005983.15	0.193762	0.51975	0.77077
1700037H04Rik	ENSMUSG00000027327.16	-0.0545714	0.506073	0.761815
1700048O20Rik	ENSMUSG00000043773.5	0.26536	0.18307	0.453499
1700052K11Rik	ENSMUSG00000099681.1	0.284031	0.460175	0.728611
1700066M21Rik	ENSMUSG00000038323.3	-0.165228	0.324376	0.615495
1700086O06Rik	ENSMUSG00000097080.7	0.353898	0.309217	0.601701
1700120C14Rik	ENSMUSG00000100599.1	-0.253732	0.504956	0.761038
1700123M08Rik	ENSMUSG00000085614.1	-0.615937	0.162458	0.426145
1700123O20Rik	ENSMUSG00000040822.6	0.00434781	0.968355	0.990245
1810011O10Rik	ENSMUSG00000056313.5	0.41984	0.0271646	0.145197
1810013L24Rik	ENSMUSG00000022507.5	-0.0882101	0.418074	0.694937
1810014B01Rik	ENSMUSG00000097412.1	-0.0274206	0.949262	0.984435
1810022K09Rik	ENSMUSG00000078784.8	-0.164376	0.155171	0.41632
1810024B03Rik	ENSMUSG00000044145.2	0.136926	0.676183	0.859938
1810026B05Rik	ENSMUSG00000101970.6	-0.228322	0.431422	0.704028
1810026J23Rik	ENSMUSG00000048429.10	-0.0306182	0.73884	0.890871
1810030O07Rik	ENSMUSG00000044148.6	0.10256	0.269847	0.560658
1810032O08Rik	ENSMUSG00000020812.17	-0.21586	0.231463	0.516493
1810034E14Rik	ENSMUSG00000097101.2	0.812998	0.110449	0.343646
1810037I17Rik	ENSMUSG00000054091.9	0.206658	0.0270988	0.145036
1810043G02Rik	ENSMUSG00000020284.16	-0.323272	0.0472597	0.204995
1810055G02Rik	ENSMUSG00000035372.1	0.0139224	0.873157	0.953363
1810058I24Rik	ENSMUSG00000073155.12	0.411178	5.63067e-05	0.00143281
1810062G17Rik	ENSMUSG00000027713.6	0.0798736	0.819447	0.929565
2010001A14Rik	ENSMUSG00000087165.7	0.349114	0.42866	0.702177
2010107E04Rik	ENSMUSG00000021290.5	0.335796	0.000212013	0.00416715
2010111I01Rik	ENSMUSG00000021458.16	0.441236	0.00358328	0.0358328
2010204K13Rik	ENSMUSG00000063018.6	-0.10318	0.465644	0.733389
2010300C02Rik	ENSMUSG00000026090.16	-0.118986	0.793374	0.918823
2010315B03Rik	ENSMUSG00000074829.10	0.0176388	0.965042	0.988827
2010320M18Rik	ENSMUSG00000100691.1	0.158736	0.477673	0.742433
2200002D01Rik	ENSMUSG00000030587.5	0.145347	0.288475	0.580114
2210013O21Rik	ENSMUSG00000086316.8	0.0464277	0.820339	0.929565
2210016F16Rik	ENSMUSG00000021550.5	0.21186	0.113172	0.348786
2210016L21Rik	ENSMUSG00000029559.15	-0.10051	0.395798	0.678992
2210019I11Rik	ENSMUSG00000092570.7	-0.631467	0.123163	0.36488
2210408F21Rik	ENSMUSG00000087380.7	-0.200777	0.634419	0.839413
2210408I21Rik	ENSMUSG00000071252.5	-0.199092	0.462347	0.730628
2300009A05Rik	ENSMUSG00000032403.8	-0.357349	0.477582	0.742433
2310009A05Rik	ENSMUSG00000098332.2	0.223588	0.551069	0.792005
2310009B15Rik	ENSMUSG00000079283.2	0.0548081	0.743248	0.89343
2310011J03Rik	ENSMUSG00000020133.8	0.0172719	0.866732	0.950637
2310015A10Rik	ENSMUSG00000097729.1	0.0743313	0.865838	0.950097
2310022A10Rik	ENSMUSG00000049643.15	-0.0982983	0.372562	0.659096
2310022B05Rik	ENSMUSG00000031983.7	0.0532353	0.499329	0.756906
2310033P09Rik	ENSMUSG00000020441.6	-0.108662	0.414999	0.692405
2310035C23Rik	ENSMUSG00000026319.13	0.221867	0.0549401	0.224326
2310036O22Rik	ENSMUSG00000041203.9	-0.0343187	0.703321	0.87223
2310039H08Rik	ENSMUSG00000062619.5	0.354074	0.0691119	0.258914
2310057M21Rik	ENSMUSG00000040177.10	-0.344043	0.00530216	0.047002
2310058D17Rik	ENSMUSG00000085379.1	0.184798	0.703205	0.87223
2310061I04Rik	ENSMUSG00000050705.15	0.131459	0.308224	0.601361
2310069G16Rik	ENSMUSG00000097102.1	0.600541	0.150923	0.410527
2410002F23Rik	ENSMUSG00000045411.16	-0.0501773	0.569853	0.803242
2410004B18Rik	ENSMUSG00000036873.13	-0.15087	0.21272	0.490428
2410006H16Rik	ENSMUSG00000086841.1	0.195156	0.0403998	0.187524
2410015M20Rik	ENSMUSG00000049760.5	0.122091	0.19046	0.463445
2410016O06Rik	ENSMUSG00000046791.7	-0.129553	0.157634	0.419278
2410089E03Rik	ENSMUSG00000039801.6	-0.123199	0.207393	0.483763
2410131K14Rik	ENSMUSG00000032840.7	0.150694	0.120085	0.360187
2500004C02Rik	ENSMUSG00000073236.4	0.0685156	0.851354	0.942848
2510002D24Rik	ENSMUSG00000071632.10	0.0365419	0.82783	0.932905
2510016D11Rik	ENSMUSG00000106825.1	0.440176	0.12426	0.366511
2510039O18Rik	ENSMUSG00000044496.6	-0.115052	0.190362	0.463405
2610001J05Rik	ENSMUSG00000052419.7	0.0555585	0.568399	0.802818
2610002M06Rik	ENSMUSG00000031242.7	0.0587334	0.661196	0.853764
2610005L07Rik	ENSMUSG00000071793.12	-0.080828	0.685052	0.863292
2610008E11Rik	ENSMUSG00000060301.5	0.0475248	0.862219	0.948466
2610020H08Rik	ENSMUSG00000030924.16	-0.071548	0.788751	0.916228
2610021A01Rik	ENSMUSG00000091474.2	-0.106523	0.452283	0.722841
2610035D17Rik	ENSMUSG00000087259.7	0.191218	0.459429	0.727862
2610044O15Rik8	ENSMUSG00000071302.10	-0.0936525	0.637325	0.840234
2610203C20Rik	ENSMUSG00000074415.12	-0.193156	0.192681	0.465517
2610301B20Rik	ENSMUSG00000059482.15	-0.373103	0.0544836	0.222941
2610306M01Rik	ENSMUSG00000100164.1	0.158937	0.650538	0.848024
2610318N02Rik	ENSMUSG00000049916.10	-0.0462262	0.812886	0.927432
2610507B11Rik	ENSMUSG00000010277.7	0.0495817	0.537184	0.783497
2610507I01Rik	ENSMUSG00000085882.1	-0.0773734	0.834373	0.935653
2610524H06Rik	ENSMUSG00000092486.1	0.00835129	0.964155	0.98844
2610528A11Rik	ENSMUSG00000096001.2	-0.415982	0.294002	0.586051
2700033N17Rik	ENSMUSG00000086328.1	0.292556	0.425322	0.699765
2700038G22Rik	ENSMUSG00000097180.5	-0.17447	0.444781	0.716579
2700049A03Rik	ENSMUSG00000034601.16	-0.0309018	0.826922	0.932505
2700060E02Rik	ENSMUSG00000021807.5	0.0180975	0.81355	0.927628
2700062C07Rik	ENSMUSG00000024273.7	0.271101	0.146248	0.402472
2700081O15Rik	ENSMUSG00000053080.10	-0.195378	0.0569629	0.229959
2700097O09Rik	ENSMUSG00000062198.4	-0.114049	0.604247	0.822301
2700099C18Rik	ENSMUSG00000098090.7	-0.38298	0.144843	0.400389
2810001G20Rik	ENSMUSG00000087497.7	0.323352	0.195147	0.467691
2810002D19Rik	ENSMUSG00000045464.5	0.295408	0.21213	0.489629
2810004N23Rik	ENSMUSG00000031984.8	-0.244308	0.00562133	0.0486584
2810006K23Rik	ENSMUSG00000047635.6	-0.367513	0.0398257	0.185843
2810013P06Rik	ENSMUSG00000099881.1	0.748755	0.00896728	0.0682423
2810021J22Rik	ENSMUSG00000020491.15	0.362935	0.140709	0.394219
2810025M15Rik	ENSMUSG00000049881.13	0.321474	0.00228537	0.0255674
2810039B14Rik	ENSMUSG00000099034.7	0.280808	0.580017	0.809457
2810402E24Rik	ENSMUSG00000099966.1	0.419388	0.0961445	0.316228
2810403A07Rik	ENSMUSG00000028060.14	0.0028952	0.975682	0.992657
2810403D21Rik	ENSMUSG00000086629.8	0.349121	0.348206	0.638294
2810408A11Rik	ENSMUSG00000018570.17	-0.258772	0.411623	0.691196
2810408I11Rik	ENSMUSG00000087213.2	-0.140715	0.594562	0.81793
2810417H13Rik	ENSMUSG00000040204.6	-0.375669	1.72731e-06	7.45884e-05
2810428I15Rik	ENSMUSG00000058833.11	0.0511808	0.649634	0.847542
2810430I11Rik	ENSMUSG00000085766.1	0.69597	0.14671	0.40301
2810455O05Rik	ENSMUSG00000085030.1	-0.0192503	0.961234	0.987435
2810474O19Rik	ENSMUSG00000032712.16	0.0369491	0.755977	0.899618
2900026A02Rik	ENSMUSG00000051339.10	0.025035	0.868329	0.951273
2900097C17Rik	ENSMUSG00000102869.1	-0.140389	0.156885	0.419088
3000002C10Rik	ENSMUSG00000070282.6	-0.226516	0.56337	0.799504
3010003L21Rik	ENSMUSG00000085355.2	-0.411357	0.246513	0.534634
3010026O09Rik	ENSMUSG00000020381.10	-0.785153	0.0844059	0.291645
3110001I22Rik	ENSMUSG00000079737.3	-0.25313	0.360101	0.647918
3110002H16Rik	ENSMUSG00000024410.14	0.0697019	0.642413	0.843296
3110009E18Rik	ENSMUSG00000026388.15	-0.202311	0.483787	0.746177
3110039M20Rik	ENSMUSG00000104861.1	0.0974962	0.622099	0.833969
3110040N11Rik	ENSMUSG00000025102.14	-0.0825243	0.589498	0.815311
3110043O21Rik	ENSMUSG00000028300.14	0.0288659	0.876796	0.95509
3110045C21Rik	ENSMUSG00000097503.2	0.0600431	0.903058	0.965921
3110053B16Rik	ENSMUSG00000085642.8	0.163918	0.712679	0.877523
3110056K07Rik	ENSMUSG00000085622.8	-0.113454	0.756166	0.899618
3110062M04Rik	ENSMUSG00000046806.13	0.217021	0.497781	0.756507
3110082I17Rik	ENSMUSG00000053553.11	0.0361991	0.70286	0.87223
3300005D01Rik	ENSMUSG00000096965.7	0.00544586	0.973084	0.991898
3830406C13Rik	ENSMUSG00000033111.15	-0.0984845	0.5334	0.781214
4632404H12Rik	ENSMUSG00000042579.2	-0.0879352	0.815	0.928076
4632415L05Rik	ENSMUSG00000048106.5	-0.269634	0.13839	0.390894
4732487G21Rik	ENSMUSG00000097488.1	-0.22578	0.488753	0.749501
4833413G10Rik	ENSMUSG00000104950.1	-0.0539358	0.914447	0.969582
4833420G17Rik	ENSMUSG00000062822.7	-0.258319	0.0257364	0.13983
4833439L19Rik	ENSMUSG00000025871.18	0.018606	0.812687	0.927432
4921524J17Rik	ENSMUSG00000036934.9	0.00272024	0.985912	0.996091
4921531C22Rik	ENSMUSG00000085704.1	0.586469	0.185168	0.456017
4921536K21Rik	ENSMUSG00000020434.4	-0.185785	0.599662	0.820272
4930402H24Rik	ENSMUSG00000027309.18	0.583721	1.0225e-09	1.22252e-07
4930417H01Rik	ENSMUSG00000087017.7	-0.166328	0.708122	0.875038
4930427A07Rik	ENSMUSG00000037466.13	-0.216676	0.0717802	0.264774
4930430F08Rik	ENSMUSG00000046567.9	-0.165135	0.3563	0.644792
4930447F24Rik	ENSMUSG00000102224.5	0.466767	0.00783701	0.0618711
4930452B06Rik	ENSMUSG00000021747.11	0.398039	0.313381	0.606442
4930453N24Rik	ENSMUSG00000059920.9	-0.149041	0.155911	0.417815
4930503L19Rik	ENSMUSG00000044906.5	0.00545855	0.963026	0.988075
4930513N10Rik	ENSMUSG00000074136.9	-0.13081	0.681536	0.86213
4930522L14Rik	ENSMUSG00000072762.9	-0.215699	0.620165	0.832893
4930523C07Rik	ENSMUSG00000090394.8	-0.0193757	0.870505	0.951979
4930524J08Rik	ENSMUSG00000035364.1	0.571966	0.166447	0.431202
4930556M19Rik	ENSMUSG00000096971.1	0.150292	0.699402	0.87053
4930558J18Rik	ENSMUSG00000097519.2	-0.628615	0.189329	0.462119
4930579G18Rik	ENSMUSG00000040840.7	-0.5702	0.23143	0.516493
4930579G24Rik	ENSMUSG00000027811.9	-0.194848	0.166605	0.431365
4930581F22Rik	ENSMUSG00000070315.12	-0.339744	0.354601	0.643712
4931406C07Rik	ENSMUSG00000031938.15	0.186047	0.200436	0.474834
4931406P16Rik	ENSMUSG00000066571.13	0.141659	0.0919443	0.308012
4931414P19Rik	ENSMUSG00000022179.4	-0.308039	0.245274	0.533407
4931428F04Rik	ENSMUSG00000014837.15	0.00201245	0.992651	0.998126
4932438A13Rik	ENSMUSG00000037270.18	-0.124117	0.250267	0.538107
4932441J04Rik	ENSMUSG00000097216.3	-0.214664	0.518308	0.770173
4933404O12Rik	ENSMUSG00000097908.7	-0.504789	0.0332632	0.165517
4933407K13Rik	ENSMUSG00000087396.7	-0.0463807	0.858358	0.946352
4933421O10Rik	ENSMUSG00000085037.1	0.6131	0.202468	0.477977
4933427D14Rik	ENSMUSG00000020807.14	-0.0860223	0.553262	0.793058
4933431E20Rik	ENSMUSG00000086968.8	-0.106551	0.735262	0.888675
4933434E20Rik	ENSMUSG00000027942.16	-0.137453	0.126346	0.369983
5031425E22Rik	ENSMUSG00000073147.3	-0.162443	0.384761	0.669457
5031439G07Rik	ENSMUSG00000036046.14	-0.266053	0.000496337	0.00810637
5033428I22Rik	ENSMUSG00000097910.2	0.161729	0.50666	0.762011
5033430I15Rik	ENSMUSG00000038152.4	0.308684	0.441497	0.71391
5430416N02Rik	ENSMUSG00000097772.7	-0.151438	0.651005	0.848264
5430430B14Rik	ENSMUSG00000109953.1	0.440019	0.276535	0.567097
5530601H04Rik	ENSMUSG00000087174.7	0.0559961	0.695205	0.868765
5730409E04Rik	ENSMUSG00000073755.4	0.449231	0.234605	0.520634
5730455P16Rik	ENSMUSG00000057181.15	0.12198	0.269625	0.56049
5730480H06Rik	ENSMUSG00000029089.8	-0.0407952	0.783857	0.91426
5730508B09Rik	ENSMUSG00000050549.8	0.229691	0.521027	0.771928
5730559C18Rik	ENSMUSG00000041605.16	0.0733656	0.885311	0.958252
5830417I10Rik	ENSMUSG00000078684.8	-0.125037	0.404008	0.685567
5930430L01Rik	ENSMUSG00000106951.1	0.285459	0.403412	0.684971
6030419C18Rik	ENSMUSG00000066607.5	0.236776	0.0833233	0.289776
6030443J06Rik	ENSMUSG00000097207.7	-0.112776	0.821106	0.929646
6030458C11Rik	ENSMUSG00000022195.6	-0.235938	0.0847979	0.2923
6330403L08Rik	ENSMUSG00000075585.3	0.228542	0.596656	0.81865
6330408A02Rik	ENSMUSG00000070814.15	0.00136214	0.993502	0.99823
6330549D23Rik	ENSMUSG00000045327.7	-0.316672	0.478255	0.742433
6430548M08Rik	ENSMUSG00000031824.15	0.725272	0.0195349	0.116474
6430573F11Rik	ENSMUSG00000039620.17	-0.0416318	0.938966	0.98052
6720489N17Rik	ENSMUSG00000072066.6	0.202907	0.622767	0.833969
6820431F20Rik	ENSMUSG00000071796.13	-0.0531191	0.775987	0.908983
8030462N17Rik	ENSMUSG00000047466.9	0.0798175	0.452868	0.723067
8430419K02Rik	ENSMUSG00000085743.1	0.631848	0.0832575	0.289724
8430429K09Rik	ENSMUSG00000034587.8	0.273799	0.213258	0.49094
9030624J02Rik	ENSMUSG00000030982.18	0.209205	0.0136371	0.0914529
9130008F23Rik	ENSMUSG00000054951.2	-0.00304426	0.990497	0.997523
9130011E15Rik	ENSMUSG00000039901.9	0.161474	0.197442	0.470689
9130019O22Rik	ENSMUSG00000030823.6	0.509648	0.103451	0.330996
9130023H24Rik	ENSMUSG00000062944.4	0.256877	0.449032	0.719663
9130221H12Rik	ENSMUSG00000090330.2	0.326596	0.275793	0.566494
9130401M01Rik	ENSMUSG00000101892.1	0.146492	0.265386	0.555017
9230110C19Rik	ENSMUSG00000053070.5	-0.389747	0.0441607	0.196913
9230112E08Rik	ENSMUSG00000070461.3	-0.00966406	0.960092	0.987435
9230114K14Rik	ENSMUSG00000097145.5	0.547104	0.211126	0.48896
9330020H09Rik	ENSMUSG00000091050.1	0.0240547	0.958695	0.986389
9330136K24Rik	ENSMUSG00000097781.1	0.879655	0.0224482	0.127891
9330154J02Rik	ENSMUSG00000056031.13	0.285033	0.290427	0.58208
9330162G02Rik	ENSMUSG00000109536.1	-0.0306266	0.947362	0.98417
9330182L06Rik	ENSMUSG00000056004.16	0.938027	0.0237628	0.132636
9430015G10Rik	ENSMUSG00000059939.13	-0.0166022	0.876559	0.955058
9430016H08Rik	ENSMUSG00000025971.6	-0.223736	0.137055	0.388373
9430020K01Rik	ENSMUSG00000033960.5	0.307604	0.00098176	0.0136157
9430038I01Rik	ENSMUSG00000040139.14	-0.0664627	0.750469	0.897223
9430076C15Rik	ENSMUSG00000053007.9	0.359739	0.00115426	0.0154262
9430091E24Rik	ENSMUSG00000084808.7	0.100877	0.82151	0.929854
9530068E07Rik	ENSMUSG00000036275.13	0.0953595	0.202618	0.478228
9530077C05Rik	ENSMUSG00000036411.10	-0.825875	0.055434	0.225776
9530082P21Rik	ENSMUSG00000097006.7	-0.38156	0.00892747	0.0680757
9830144P21Rik	ENSMUSG00000087528.1	0.122426	0.80562	0.924043
9930012K11Rik	ENSMUSG00000044551.13	0.194018	0.568485	0.802818
9930014A18Rik	ENSMUSG00000097493.3	0.307896	0.0598878	0.236974
9930021J03Rik	ENSMUSG00000046138.14	0.0409888	0.671006	0.857706
9930104L06Rik	ENSMUSG00000044730.15	-0.27086	0.0902878	0.305063
9930111J21Rik2	ENSMUSG00000069892.9	0.337052	0.284033	0.575308
A130010J15Rik	ENSMUSG00000079144.7	-0.0103828	0.952153	0.985652
A130051J06Rik	ENSMUSG00000097643.1	0.161047	0.659316	0.852949
A230046K03Rik	ENSMUSG00000034560.5	0.0378298	0.664459	0.854562
A230056P14Rik	ENSMUSG00000087178.7	-0.153119	0.726718	0.884539
A230072C01Rik	ENSMUSG00000086877.7	0.0737372	0.882823	0.957446
A330009N23Rik	ENSMUSG00000097915.1	-0.197899	0.672483	0.858489
A330074K22Rik	ENSMUSG00000097960.1	0.193414	0.539218	0.784267
A430005L14Rik	ENSMUSG00000047613.10	-0.281976	0.0290625	0.151621
A430033K04Rik	ENSMUSG00000056014.15	-0.26592	0.427756	0.701643
A430105I19Rik	ENSMUSG00000045838.8	0.137081	0.538045	0.783861
A4galt	ENSMUSG00000047878.12	-0.319949	0.267645	0.557818
A530017D24Rik	ENSMUSG00000072847.4	0.238789	0.510396	0.7638
A630052C17Rik	ENSMUSG00000086725.1	-0.155571	0.70563	0.873133
A730017L22Rik	ENSMUSG00000085566.1	0.419456	0.0972035	0.317877
A830080D01Rik	ENSMUSG00000044150.12	-0.160388	0.354042	0.643314
A830082K12Rik	ENSMUSG00000087143.9	0.0320603	0.834138	0.935653
A930004D18Rik	ENSMUSG00000054057.2	-0.0309136	0.89531	0.961726
A930004J17Rik	ENSMUSG00000102602.1	-0.292558	0.396622	0.678992
A930005H10Rik	ENSMUSG00000054426.11	0.497124	0.317907	0.609989
A930011G23Rik	ENSMUSG00000089809.9	0.243676	0.520201	0.771169
A930017M01Rik	ENSMUSG00000060530.1	0.0883073	0.845833	0.940904
AA414768	ENSMUSG00000083307.1	0.483636	0.014907	0.0974946
AA415398	ENSMUSG00000087385.8	0.363254	0.423168	0.698157
AA465934	ENSMUSG00000093483.1	0.0806068	0.557111	0.795574
AA467197	ENSMUSG00000033213.16	0.519685	0.13446	0.383786
Aaas	ENSMUSG00000036678.7	-0.0402413	0.641856	0.843076
Aacs	ENSMUSG00000029482.4	-0.268048	0.000605843	0.00945284
Aaed1	ENSMUSG00000021482.9	0.275275	0.0273607	0.145617
Aagab	ENSMUSG00000037257.8	0.0810867	0.460309	0.72862
Aak1	ENSMUSG00000057230.13	0.0261058	0.760685	0.901796
Aamdc	ENSMUSG00000035642.16	0.197149	0.412023	0.691196
Aamp	ENSMUSG00000006299.13	-0.124718	0.102041	0.328605
Aar2	ENSMUSG00000027628.10	-0.0123934	0.896632	0.962353
Aars	ENSMUSG00000031960.14	0.456365	8.89422e-11	1.33413e-08
Aars2	ENSMUSG00000023938.7	-0.153579	0.282024	0.573756
Aasdh	ENSMUSG00000055923.16	-0.357756	0.0418318	0.191362
Aasdhppt	ENSMUSG00000025894.11	-0.059972	0.593167	0.817074
Aatf	ENSMUSG00000018697.14	-0.0908139	0.345564	0.6357
Abca1	ENSMUSG00000015243.4	0.310702	0.475812	0.740715
Abca2	ENSMUSG00000026944.18	-0.512164	6.32677e-06	0.000228969
Abca3	ENSMUSG00000024130.15	-0.300128	0.0315124	0.159521
Abca5	ENSMUSG00000018800.14	0.0992272	0.668907	0.857129
Abca7	ENSMUSG00000035722.15	-0.252117	0.0458711	0.201282
Abcb10	ENSMUSG00000031974.8	-0.335636	0.00341757	0.0345699
Abcb1a	ENSMUSG00000040584.8	0.177995	0.488919	0.749573
Abcb1b	ENSMUSG00000028970.9	-0.0468877	0.690993	0.866974
Abcb7	ENSMUSG00000031333.7	-0.197498	0.0783991	0.280084
Abcb8	ENSMUSG00000028973.18	-0.25647	0.0151788	0.0985533
Abcc1	ENSMUSG00000023088.16	-0.0793185	0.287134	0.578428
Abcc10	ENSMUSG00000032842.13	-0.272013	0.2635	0.553511
Abcc12	ENSMUSG00000036872.16	-0.179841	0.702634	0.87223
Abcc3	ENSMUSG00000020865.16	-0.422399	0.178906	0.44815
Abcc4	ENSMUSG00000032849.13	-0.330179	0.000770934	0.0113548
Abcc5	ENSMUSG00000022822.15	0.052169	0.616896	0.83046
Abcd1	ENSMUSG00000031378.14	-0.105616	0.560322	0.797529
Abcd2	ENSMUSG00000055782.8	-0.226538	0.568252	0.802818
Abcd3	ENSMUSG00000028127.10	-0.107799	0.277939	0.568851
Abcd4	ENSMUSG00000021240.5	-0.0844768	0.546485	0.789361
Abce1	ENSMUSG00000058355.8	-0.00586054	0.931003	0.976812
Abcf1	ENSMUSG00000038762.15	-0.107263	0.262746	0.553047
Abcf2	ENSMUSG00000028953.10	0.181758	0.0416005	0.190919
Abcf3	ENSMUSG00000003234.15	-0.0793452	0.443319	0.715536
Abcg2	ENSMUSG00000029802.13	0.428574	0.000218131	0.00424727
Abhd10	ENSMUSG00000033157.16	0.203516	0.169094	0.435435
Abhd11	ENSMUSG00000040532.14	-0.0602476	0.624616	0.835077
Abhd12	ENSMUSG00000032046.15	0.292229	0.00299451	0.0312403
Abhd13	ENSMUSG00000040396.12	-0.224195	0.0247378	0.136237
Abhd14a	ENSMUSG00000042210.17	-0.101389	0.355771	0.644792
Abhd14b	ENSMUSG00000042073.15	0.28335	0.317431	0.609314
Abhd16a	ENSMUSG00000007036.15	-0.0077643	0.939417	0.980711
Abhd17a	ENSMUSG00000003346.14	-0.0624842	0.490771	0.75108
Abhd17b	ENSMUSG00000047368.3	-0.19287	0.120427	0.360295
Abhd17c	ENSMUSG00000038459.10	-0.347174	4.37555e-05	0.00117645
Abhd18	ENSMUSG00000037818.16	-0.579927	0.197056	0.470262
Abhd2	ENSMUSG00000039202.12	0.112974	0.154804	0.415728
Abhd4	ENSMUSG00000040997.13	-0.268997	0.011601	0.0815362
Abhd5	ENSMUSG00000032540.16	0.433731	0.000178187	0.00358892
Abhd6	ENSMUSG00000025277.13	-0.0796299	0.703048	0.87223
Abhd8	ENSMUSG00000007950.9	-0.624743	1.89662e-08	1.63799e-06
Abi1	ENSMUSG00000058835.14	0.0103037	0.906491	0.966235
Abi2	ENSMUSG00000026782.15	-0.258063	0.0104853	0.0763301
Abl1	ENSMUSG00000026842.16	-0.114227	0.118388	0.35695
Abl2	ENSMUSG00000026596.13	0.0873594	0.255154	0.543491
Abr	ENSMUSG00000017631.18	-0.0991782	0.241099	0.528767
Abracl	ENSMUSG00000078453.2	0.261586	0.0118067	0.0826759
Abt1	ENSMUSG00000036376.2	-0.0931616	0.375926	0.662681
Abtb1	ENSMUSG00000030083.11	-0.0485431	0.869263	0.951474
Abtb2	ENSMUSG00000032724.5	0.114459	0.483185	0.745752
Acaa1a	ENSMUSG00000036138.16	0.123764	0.279667	0.571157
Acaa2	ENSMUSG00000036880.9	0.0052037	0.955969	0.986
Acaca	ENSMUSG00000020532.18	0.0225175	0.804323	0.923485
Acacb	ENSMUSG00000042010.16	-0.354687	0.446815	0.717909
Acad10	ENSMUSG00000029456.12	0.377288	0.101018	0.326234
Acad11	ENSMUSG00000090150.9	-0.026758	0.886756	0.958928
Acad12	ENSMUSG00000042647.13	0.294827	0.400298	0.682428
Acad8	ENSMUSG00000031969.16	-0.148285	0.201495	0.476467
Acad9	ENSMUSG00000027710.14	0.0549488	0.570821	0.803476
Acadl	ENSMUSG00000026003.5	0.166138	0.0538208	0.221102
Acadm	ENSMUSG00000062908.12	-0.0274781	0.778492	0.910447
Acads	ENSMUSG00000029545.13	-0.277193	0.00447084	0.0420872
Acadsb	ENSMUSG00000030861.15	-0.195939	0.113341	0.348906
Acadvl	ENSMUSG00000018574.14	0.125612	0.286495	0.577653
Acap1	ENSMUSG00000001588.12	-0.786208	0.000596844	0.00939434
Acap2	ENSMUSG00000049076.9	0.0209299	0.801205	0.921947
Acap3	ENSMUSG00000029033.16	-0.130844	0.223331	0.504486
Acat1	ENSMUSG00000032047.5	0.0792767	0.313265	0.606319
Acat2	ENSMUSG00000023832.13	-0.476668	6.89178e-08	5.16883e-06
Acbd3	ENSMUSG00000026499.5	0.178314	0.0424887	0.19267
Acbd4	ENSMUSG00000056938.16	-0.151794	0.529778	0.778414
Acbd5	ENSMUSG00000026781.15	-0.00406356	0.973554	0.992084
Acbd6	ENSMUSG00000033701.13	-0.0403629	0.678367	0.861228
Accs	ENSMUSG00000040272.14	-0.316214	0.190978	0.463884
Acd	ENSMUSG00000038000.10	0.174933	0.0881841	0.300898
Ace	ENSMUSG00000020681.14	-0.216413	0.33937	0.62969
Acer3	ENSMUSG00000030760.14	0.141871	0.253979	0.541595
Acin1	ENSMUSG00000022185.18	-0.11065	0.117067	0.355411
Ackr3	ENSMUSG00000044337.5	-0.160389	0.0822713	0.288582
Acly	ENSMUSG00000020917.17	-0.108891	0.145055	0.400879
Aco1	ENSMUSG00000028405.9	0.00888307	0.913211	0.968699
Aco2	ENSMUSG00000022477.12	0.10551	0.166565	0.431358
Acot13	ENSMUSG00000006717.6	0.269526	0.0378948	0.180278
Acot2	ENSMUSG00000021226.7	0.605943	0.00795744	0.0625189
Acot7	ENSMUSG00000028937.14	-0.0446305	0.560226	0.797529
Acot8	ENSMUSG00000017307.15	0.123686	0.570513	0.803242
Acot9	ENSMUSG00000025287.15	0.445486	8.93302e-08	6.40481e-06
Acox1	ENSMUSG00000020777.16	0.411097	5.39295e-06	0.000200914
Acox3	ENSMUSG00000029098.16	-0.0265461	0.908014	0.966582
Acp1	ENSMUSG00000044573.14	-0.278303	0.000435451	0.00730483
Acp2	ENSMUSG00000002103.15	0.0399204	0.733352	0.887557
Acp5	ENSMUSG00000001348.15	0.0468408	0.911423	0.968424
Acp6	ENSMUSG00000028093.15	-0.0127843	0.922044	0.972548
Acpp	ENSMUSG00000032561.15	0.842643	0.00914319	0.0692574
Acsbg1	ENSMUSG00000032281.11	0.550416	0.00145625	0.0183237
Acsf2	ENSMUSG00000076435.3	-0.296196	0.0132657	0.0896055
Acsf3	ENSMUSG00000015016.8	-0.0837452	0.518947	0.770613
Acsl1	ENSMUSG00000018796.13	-0.199667	0.211196	0.48896
Acsl3	ENSMUSG00000032883.15	-0.388464	0.000258727	0.00483914
Acsl4	ENSMUSG00000031278.12	0.0577534	0.491087	0.751159
Acsl5	ENSMUSG00000024981.5	0.0440393	0.60283	0.821765
Acsl6	ENSMUSG00000020333.17	0.194803	0.349951	0.640052
Acss2	ENSMUSG00000027605.18	-0.0108663	0.958343	0.986312
Acta2	ENSMUSG00000035783.8	1.97199	2.53592e-58	2.89095e-54
Actb	ENSMUSG00000029580.14	-0.0708502	0.270484	0.561224
Actg1	ENSMUSG00000062825.15	0.0430495	0.507288	0.762236
Actl6a	ENSMUSG00000027671.14	-0.284055	0.00167301	0.0202466
Actn1	ENSMUSG00000015143.14	0.414723	9.41389e-07	4.43464e-05
Actn4	ENSMUSG00000054808.15	0.344259	0.235721	0.522296
Actr10	ENSMUSG00000021076.5	0.0130618	0.873407	0.953538
Actr1a	ENSMUSG00000025228.4	-0.00515096	0.947496	0.98417
Actr1b	ENSMUSG00000037351.9	0.0344197	0.681234	0.861947
Actr2	ENSMUSG00000020152.7	0.120322	0.0822316	0.288532
Actr3	ENSMUSG00000026341.16	0.204002	0.00238133	0.0263565
Actr5	ENSMUSG00000037761.16	-0.166975	0.338657	0.628777
Actr6	ENSMUSG00000019948.3	-0.259844	0.122602	0.364166
Actr8	ENSMUSG00000015971.4	-0.211779	0.0519422	0.216347
Acvr1	ENSMUSG00000026836.15	0.10532	0.274822	0.566242
Acvr1b	ENSMUSG00000000532.10	0.0796003	0.513504	0.766524
Acvr2a	ENSMUSG00000052155.5	-0.267873	0.029004	0.151533
Acvr2b	ENSMUSG00000061393.14	-0.755001	0.0139686	0.0933425
Acy1	ENSMUSG00000023262.13	-0.0445637	0.719132	0.880992
Acy3	ENSMUSG00000024866.9	-0.137711	0.679476	0.861628
Acyp1	ENSMUSG00000008822.15	-0.0674899	0.66318	0.85388
Acyp2	ENSMUSG00000060923.5	0.0816781	0.839748	0.93862
Ada	ENSMUSG00000017697.3	-0.0980843	0.644056	0.844421
Adal	ENSMUSG00000027259.15	-0.0876981	0.645932	0.845482
Adam10	ENSMUSG00000054693.14	0.0205192	0.799674	0.921031
Adam15	ENSMUSG00000028041.17	-0.132959	0.182804	0.453134
Adam17	ENSMUSG00000052593.15	-0.0629017	0.475045	0.740463
Adam8	ENSMUSG00000025473.16	-0.23899	0.281299	0.573157
Adam9	ENSMUSG00000031555.15	0.355179	5.72859e-06	0.000212032
Adamts1	ENSMUSG00000022893.14	-0.140906	0.335757	0.627108
Adamts10	ENSMUSG00000024299.16	-0.1846	0.209603	0.486258
Adamts14	ENSMUSG00000059901.12	0.198323	0.0399911	0.186385
Adamts3	ENSMUSG00000043635.12	0.797876	0.113276	0.348824
Adamts4	ENSMUSG00000006403.12	-0.470851	0.0132112	0.0893281
Adamts6	ENSMUSG00000046169.9	0.959087	0.00806231	0.0631412
Adamts7	ENSMUSG00000032363.15	0.356374	0.404859	0.685997
Adamtsl3	ENSMUSG00000070469.12	0.425191	0.206589	0.483162
Adamtsl4	ENSMUSG00000015850.11	0.262922	0.245144	0.533226
Adamtsl5	ENSMUSG00000043822.18	0.674414	0.00821058	0.06411
Adar	ENSMUSG00000027951.16	0.437016	3.05674e-05	0.000879971
Adarb1	ENSMUSG00000020262.15	-0.280202	0.0205196	0.120045
Adat1	ENSMUSG00000031949.17	-0.248457	0.121219	0.361341
Adat2	ENSMUSG00000019808.8	0.0477724	0.745003	0.894313
Adat3	ENSMUSG00000035370.7	-0.234334	0.276378	0.566981
Adck1	ENSMUSG00000021044.14	0.248859	0.141084	0.394882
Adck2	ENSMUSG00000046947.12	0.00633311	0.978737	0.99373
Adck5	ENSMUSG00000022550.17	0.131102	0.355448	0.644624
Adcy3	ENSMUSG00000020654.15	-0.318589	0.00404872	0.0392812
Adcy6	ENSMUSG00000022994.8	-0.22185	0.0198221	0.117542
Adcy7	ENSMUSG00000031659.13	0.421407	2.4027e-06	9.96028e-05
Adcy8	ENSMUSG00000022376.7	0.535566	0.0214352	0.123665
Adcy9	ENSMUSG00000005580.11	0.0908433	0.74421	0.894079
Add1	ENSMUSG00000029106.14	0.110936	0.140621	0.394167
Add2	ENSMUSG00000030000.10	0.186651	0.106665	0.336091
Add3	ENSMUSG00000025026.14	-0.0791102	0.463716	0.731871
Adgra2	ENSMUSG00000031486.15	0.236007	0.00277417	0.0294739
Adgra3	ENSMUSG00000029090.12	-0.341779	2.71638e-05	0.000791989
Adgre5	ENSMUSG00000002885.14	-0.031975	0.848204	0.941473
Adgrf5	ENSMUSG00000056492.5	-0.0582729	0.878647	0.95578
Adgrg1	ENSMUSG00000031785.16	-0.0284226	0.940006	0.98098
Adgrg2	ENSMUSG00000031298.15	1.41023	0.00741209	0.0593384
Adgrg6	ENSMUSG00000039116.5	0.935452	2.01078e-07	1.2878e-05
Adgrl1	ENSMUSG00000013033.16	-0.245045	0.0102035	0.0749483
Adgrl2	ENSMUSG00000028184.12	-0.262631	0.00594992	0.0507323
Adgrl3	ENSMUSG00000037605.16	0.357027	0.025093	0.137265
Adgrv1	ENSMUSG00000069170.13	0.39253	0.211663	0.489046
Adh5	ENSMUSG00000028138.8	0.0134103	0.860734	0.947688
Adh7	ENSMUSG00000055301.8	1.12495	2.54556e-10	3.45064e-08
Adhfe1	ENSMUSG00000025911.14	0.236859	0.602518	0.821615
Adi1	ENSMUSG00000020629.12	-0.0771359	0.393788	0.676999
Adipor1	ENSMUSG00000026457.14	0.0367656	0.611583	0.826953
Adipor2	ENSMUSG00000030168.13	0.164573	0.0482208	0.20705
Adk	ENSMUSG00000039197.9	0.0438337	0.584685	0.812458
Adm2	ENSMUSG00000054136.5	1.05362	0.00387752	0.0381541
Adnp	ENSMUSG00000051149.15	-0.331562	0.267795	0.557905
Adnp2	ENSMUSG00000053950.10	-0.115665	0.241548	0.52917
Ado	ENSMUSG00000057134.4	-0.146645	0.18057	0.449846
Adora2a	ENSMUSG00000020178.5	0.549022	0.119941	0.359916
Adora2b	ENSMUSG00000018500.2	0.25237	0.145517	0.401273
Adpgk	ENSMUSG00000025236.11	0.115217	0.219036	0.499402
Adprh	ENSMUSG00000002844.8	-0.067414	0.43142	0.704028
Adprhl2	ENSMUSG00000042558.16	-0.110928	0.342851	0.633365
Adprm	ENSMUSG00000020910.16	-0.0772846	0.691682	0.867361
Adra1b	ENSMUSG00000050541.14	0.445937	0.32878	0.61935
Adrm1	ENSMUSG00000039041.15	-0.0750611	0.324584	0.61558
Adsl	ENSMUSG00000022407.9	-0.130259	0.120098	0.360187
Adss	ENSMUSG00000015961.8	-0.15018	0.0431637	0.194262
Adssl1	ENSMUSG00000011148.13	-0.304825	0.351181	0.641028
Aebp1	ENSMUSG00000020473.13	0.431041	4.22357e-06	0.000163771
Aebp2	ENSMUSG00000030232.17	-0.0317562	0.691096	0.867007
Aen	ENSMUSG00000030609.18	-0.150781	0.0936377	0.311182
Aes	ENSMUSG00000054452.9	-0.250773	0.0023032	0.0256913
Afap1	ENSMUSG00000029094.12	0.452052	0.00384702	0.0379378
Afdn	ENSMUSG00000068036.14	-0.0582289	0.463422	0.731618
Aff1	ENSMUSG00000029313.18	0.239273	0.00393175	0.0384981
Aff2	ENSMUSG00000031189.12	-0.195468	0.237509	0.524728
Aff4	ENSMUSG00000049470.13	0.144696	0.0391746	0.18449
Afg3l1	ENSMUSG00000031967.15	-0.0851386	0.305238	0.598301
Afg3l2	ENSMUSG00000024527.9	-0.0549404	0.521372	0.772202
Afmid	ENSMUSG00000017718.15	0.0172435	0.954493	0.985652
Afp	ENSMUSG00000054932.6	-0.0110577	0.981841	0.995021
Aftph	ENSMUSG00000049659.15	-0.189615	0.0501773	0.211625
Aga	ENSMUSG00000031521.5	0.354972	0.00622396	0.0523253
Agap1	ENSMUSG00000055013.15	0.207001	0.0148917	0.0974946
Agap3	ENSMUSG00000023353.14	-0.274766	0.00133847	0.0172804
Agbl3	ENSMUSG00000038836.15	0.396385	0.363849	0.650081
Agbl5	ENSMUSG00000029165.16	-0.266786	0.0886283	0.302052
Agfg1	ENSMUSG00000026159.13	-0.114307	0.169782	0.43632
Agfg2	ENSMUSG00000029722.15	0.275472	0.0339495	0.166971
Aggf1	ENSMUSG00000021681.8	-0.158155	0.062175	0.242515
Agk	ENSMUSG00000029916.11	0.0609421	0.649468	0.847452
Agl	ENSMUSG00000033400.14	0.257899	0.005457	0.0480014
Ago1	ENSMUSG00000041530.16	-0.138326	0.102403	0.329121
Ago2	ENSMUSG00000036698.10	0.046967	0.517719	0.769844
Ago3	ENSMUSG00000028842.15	-0.206675	0.0508353	0.213393
Agpat1	ENSMUSG00000034254.17	-0.127003	0.134081	0.382992
Agpat2	ENSMUSG00000026922.13	-0.0224835	0.81904	0.929565
Agpat3	ENSMUSG00000001211.14	-0.199931	0.0397556	0.185788
Agpat4	ENSMUSG00000023827.8	-0.0750683	0.539788	0.784574
Agpat5	ENSMUSG00000031467.10	-0.271855	0.00234542	0.0260349
Agpat9	ENSMUSG00000029314.14	0.382817	0.128828	0.373785
Agps	ENSMUSG00000042410.15	-0.0345415	0.66563	0.855778
Agrn	ENSMUSG00000041936.18	-0.260858	0.00905948	0.0688061
Agtpbp1	ENSMUSG00000021557.14	0.0287533	0.783491	0.914159
Agtrap	ENSMUSG00000029007.8	-0.0784047	0.560369	0.797529
Ahctf1	ENSMUSG00000026491.13	-0.115752	0.119228	0.358629
Ahcy	ENSMUSG00000027597.15	0.172803	0.0152402	0.0988832
Ahcyl1	ENSMUSG00000027893.14	-0.116846	0.105437	0.335159
Ahcyl2	ENSMUSG00000029772.17	0.134315	0.20953	0.486258
Ahdc1	ENSMUSG00000037692.14	-0.124138	0.241845	0.52917
Ahi1	ENSMUSG00000019986.17	0.257839	0.0527353	0.218294
Ahnak	ENSMUSG00000069833.12	0.291389	0.225486	0.507232
Ahnak2	ENSMUSG00000072812.4	0.529556	0.000129455	0.00276365
Ahr	ENSMUSG00000019256.17	0.196018	0.264659	0.554719
Ahsa1	ENSMUSG00000021037.6	-0.0896076	0.284787	0.57594
Ahsa2	ENSMUSG00000020288.13	-0.145861	0.188623	0.460846
AI314180	ENSMUSG00000050812.18	-0.188788	0.0105155	0.0764518
AI413582	ENSMUSG00000062753.13	0.182333	0.167855	0.433615
AI464131	ENSMUSG00000046312.4	-0.619429	0.127014	0.371107
AI467606	ENSMUSG00000045165.6	-0.115633	0.523753	0.774019
AI506816	ENSMUSG00000105987.4	0.00263983	0.972848	0.991898
AI593442	ENSMUSG00000078307.3	0.474713	0.0590612	0.235028
AI597479	ENSMUSG00000010290.7	-0.279279	0.0266708	0.143216
AI606181	ENSMUSG00000074873.3	-0.206716	0.198551	0.47205
AI837181	ENSMUSG00000047423.9	0.00394984	0.971196	0.991248
AI846148	ENSMUSG00000024970.4	-0.0454321	0.691967	0.867474
AI987944	ENSMUSG00000056383.10	-0.234956	0.349232	0.639252
Aida	ENSMUSG00000042901.10	0.130087	0.12182	0.36243
Aif1l	ENSMUSG00000001864.13	-0.445533	0.0310311	0.15828
Aifm1	ENSMUSG00000036932.14	-0.044295	0.699175	0.87053
Aifm2	ENSMUSG00000020085.15	-0.0968755	0.513326	0.766359
Aig1	ENSMUSG00000019806.13	0.762517	6.052e-12	1.13103e-09
Aim1	ENSMUSG00000019866.14	0.8198	7.31913e-05	0.0017529
Aim2	ENSMUSG00000037860.15	0.100475	0.423488	0.698157
Aimp1	ENSMUSG00000028029.10	0.0577973	0.49591	0.755362
Aimp2	ENSMUSG00000029610.13	-0.0366845	0.711813	0.876788
Aip	ENSMUSG00000024847.14	0.0639148	0.4288	0.702177
Airn	ENSMUSG00000078247.3	0.27539	0.341352	0.631722
Ajuba	ENSMUSG00000022178.10	-0.323304	0.00101298	0.0139468
AK010878	ENSMUSG00000091931.5	-0.00747051	0.971818	0.991453
Ak1	ENSMUSG00000026817.14	-0.189062	0.294962	0.586966
Ak2	ENSMUSG00000028792.14	-0.2737	0.000481105	0.00790935
Ak3	ENSMUSG00000024782.7	0.0523151	0.67194	0.85844
Ak4	ENSMUSG00000028527.18	-0.29564	0.000680763	0.010355
Ak5	ENSMUSG00000039058.11	0.581374	0.000123966	0.00267568
Ak6	ENSMUSG00000078941.9	-0.211449	0.039874	0.185915
Akap1	ENSMUSG00000018428.15	-0.192176	0.0355382	0.172222
Akap10	ENSMUSG00000047804.15	0.0660989	0.525144	0.774669
Akap11	ENSMUSG00000022016.15	-0.160106	0.0418814	0.191362
Akap12	ENSMUSG00000038587.9	0.685254	1.57834e-05	0.000502601
Akap13	ENSMUSG00000066406.15	0.368964	0.000822194	0.0118922
Akap17b	ENSMUSG00000059708.12	-0.336105	0.377283	0.664148
Akap2	ENSMUSG00000038729.23	0.831298	0.0657266	0.250429
Akap6	ENSMUSG00000061603.7	-0.0790217	0.810105	0.926146
Akap7	ENSMUSG00000039166.15	-0.124163	0.474102	0.739972
Akap8	ENSMUSG00000024045.5	-0.0883167	0.261995	0.551976
Akap8l	ENSMUSG00000002625.9	0.181984	0.174282	0.441841
Akap9	ENSMUSG00000040407.17	-0.0466937	0.647992	0.846855
Akip1	ENSMUSG00000031023.5	-0.0773853	0.622622	0.833969
Akirin1	ENSMUSG00000023075.9	0.0355055	0.755517	0.899618
Akirin2	ENSMUSG00000028291.7	-0.158042	0.107866	0.338288
Akna	ENSMUSG00000039158.11	0.503568	0.110638	0.343766
Akr1a1	ENSMUSG00000028692.14	0.265463	0.000170839	0.00346543
Akr1b10	ENSMUSG00000061758.13	0.133018	0.415804	0.693168
Akr1b3	ENSMUSG00000001642.18	0.00594086	0.942755	0.982575
Akr1b8	ENSMUSG00000029762.6	0.421861	1.21445e-05	0.000406005
Akr1c18	ENSMUSG00000021214.13	1.09993	4.39403e-05	0.0011778
Akr1e1	ENSMUSG00000045410.17	-0.0250872	0.819547	0.929565
Akr7a5	ENSMUSG00000028743.7	-0.182249	0.133931	0.382659
Akt1	ENSMUSG00000001729.14	-0.141067	0.0443223	0.197219
Akt1s1	ENSMUSG00000011096.17	-0.101617	0.203424	0.479238
Akt2	ENSMUSG00000004056.15	-0.0487907	0.515559	0.768384
Akt3	ENSMUSG00000019699.16	-0.0289642	0.732877	0.887467
Aktip	ENSMUSG00000031667.16	0.00409324	0.975636	0.992657
Alad	ENSMUSG00000028393.10	-0.0715553	0.506505	0.761964
Alas1	ENSMUSG00000032786.15	-0.116642	0.321509	0.612592
Alcam	ENSMUSG00000022636.13	0.377281	2.54849e-05	0.000754617
Aldh16a1	ENSMUSG00000007833.15	0.0513855	0.554304	0.793753
Aldh18a1	ENSMUSG00000025007.13	0.214117	0.0031052	0.0321812
Aldh1a3	ENSMUSG00000015134.15	-0.283495	0.342589	0.633152
Aldh1l2	ENSMUSG00000020256.14	1.00534	2.40809e-25	2.49566e-22
Aldh2	ENSMUSG00000029455.14	0.00508934	0.9488	0.984197
Aldh3a2	ENSMUSG00000010025.19	0.347672	0.000607154	0.00945284
Aldh3b1	ENSMUSG00000024885.8	-0.455048	0.138804	0.391577
Aldh4a1	ENSMUSG00000028737.15	0.34732	0.0838572	0.291011
Aldh5a1	ENSMUSG00000035936.6	-0.456483	0.178697	0.44811
Aldh6a1	ENSMUSG00000021238.10	-0.0406989	0.843007	0.940064
Aldh7a1	ENSMUSG00000053644.13	0.0657893	0.404764	0.685997
Aldh9a1	ENSMUSG00000026687.14	-0.0663342	0.397884	0.680246
Aldoa	ENSMUSG00000030695.14	-0.330663	1.26672e-06	5.73041e-05
Aldoc	ENSMUSG00000017390.15	-0.533807	0.0136959	0.0917889
Alg1	ENSMUSG00000039427.14	0.242727	0.102221	0.328908
Alg10b	ENSMUSG00000075470.1	-0.092186	0.3553	0.64456
Alg11	ENSMUSG00000063362.13	-0.209834	0.0897642	0.304285
Alg12	ENSMUSG00000035845.17	0.11573	0.537038	0.783495
Alg13	ENSMUSG00000041718.15	-0.0804954	0.457258	0.725907
Alg14	ENSMUSG00000039887.11	0.12419	0.389455	0.673818
Alg2	ENSMUSG00000039740.6	-0.189811	0.100829	0.325901
Alg3	ENSMUSG00000033809.14	-0.144286	0.255828	0.544621
Alg5	ENSMUSG00000036632.9	0.0605331	0.531052	0.779322
Alg6	ENSMUSG00000073792.11	-0.185648	0.248589	0.537018
Alg8	ENSMUSG00000035704.17	-0.202516	0.0423848	0.192591
Alg9	ENSMUSG00000032059.13	-0.127229	0.270692	0.561275
Alkbh1	ENSMUSG00000079036.10	-0.0076437	0.939148	0.98052
Alkbh2	ENSMUSG00000044339.12	-0.17726	0.432333	0.704992
Alkbh3	ENSMUSG00000040174.14	0.00440122	0.971259	0.991248
Alkbh4	ENSMUSG00000039754.10	0.234305	0.299651	0.59225
Alkbh5	ENSMUSG00000042650.3	-0.259736	0.000942137	0.0131461
Alkbh6	ENSMUSG00000042831.13	0.180304	0.25123	0.539067
Alkbh7	ENSMUSG00000002661.14	0.368976	0.0881186	0.300764
Alkbh8	ENSMUSG00000025899.14	-0.145507	0.184802	0.455708
Alms1	ENSMUSG00000063810.7	-0.197477	0.0909128	0.306176
Als2	ENSMUSG00000026024.14	0.210702	0.0417948	0.19135
Als2cl	ENSMUSG00000044037.15	0.456804	0.0694715	0.259843
Alyref	ENSMUSG00000025134.2	-0.0457179	0.556642	0.795151
Amacr	ENSMUSG00000022244.6	0.294103	0.115459	0.352291
Ambra1	ENSMUSG00000040506.16	-0.123146	0.160485	0.423453
Amd1	ENSMUSG00000075232.5	-0.0960249	0.190849	0.463884
Amd2	ENSMUSG00000063953.3	-0.212525	0.226147	0.508095
Amdhd2	ENSMUSG00000036820.11	-0.00765666	0.948672	0.984171
Amd-ps3	ENSMUSG00000060096.4	0.111211	0.765607	0.904541
Amer1	ENSMUSG00000050332.7	-0.233197	0.107391	0.337353
Amfr	ENSMUSG00000031751.14	-0.00233302	0.97638	0.992777
Amigo1	ENSMUSG00000050947.9	-0.221972	0.444416	0.716496
Amigo2	ENSMUSG00000048218.5	0.652506	0.1945	0.46664
Amigo3	ENSMUSG00000032593.5	0.286093	0.406889	0.688311
Ammecr1	ENSMUSG00000042225.3	0.125749	0.253306	0.540753
Ammecr1l	ENSMUSG00000041915.8	0.0295209	0.754638	0.899195
Amn1	ENSMUSG00000068250.13	-0.0947157	0.643277	0.843885
Amot	ENSMUSG00000041688.16	0.00605542	0.98756	0.996528
Amotl1	ENSMUSG00000013076.16	0.0718918	0.344453	0.635035
Amotl2	ENSMUSG00000032531.15	-0.0971127	0.289401	0.581351
Ampd2	ENSMUSG00000027889.17	-0.136626	0.121748	0.362383
Amph	ENSMUSG00000021314.11	0.59975	0.220403	0.500616
Amz1	ENSMUSG00000050022.16	0.264931	0.553594	0.793162
Amz2	ENSMUSG00000020610.16	-0.0448448	0.646052	0.845482
Anapc1	ENSMUSG00000014355.10	-0.103687	0.158941	0.421192
Anapc10	ENSMUSG00000036977.8	0.0949816	0.534233	0.781704
Anapc11	ENSMUSG00000025135.12	0.315228	0.000735201	0.0109559
Anapc13	ENSMUSG00000035048.13	0.201814	0.0978658	0.319476
Anapc15	ENSMUSG00000030649.18	-0.260644	0.0693986	0.259732
Anapc16	ENSMUSG00000020107.10	0.104671	0.258433	0.5471
Anapc2	ENSMUSG00000026965.12	-0.0813147	0.29889	0.591347
Anapc4	ENSMUSG00000029176.13	-0.132372	0.117061	0.355411
Anapc5	ENSMUSG00000029472.13	-0.0147321	0.828538	0.932945
Anapc7	ENSMUSG00000029466.11	0.0402566	0.639567	0.841827
Ang	ENSMUSG00000072115.10	1.47095	0.00160068	0.0196424
Angel1	ENSMUSG00000021257.14	-0.682692	0.0242681	0.13456
Angel2	ENSMUSG00000026634.16	-0.0466673	0.626436	0.835774
Angpt1	ENSMUSG00000022309.8	0.867983	0.0009126	0.0128282
Angpt2	ENSMUSG00000031465.6	-0.0241853	0.909724	0.967431
Angptl2	ENSMUSG00000004105.8	0.539504	8.98195e-13	2.00773e-10
Angptl4	ENSMUSG00000002289.15	0.95934	5.14831e-16	2.17373e-13
Angptl6	ENSMUSG00000038742.7	0.254686	0.481565	0.744083
Ank	ENSMUSG00000022265.6	0.176758	0.011526	0.0812089
Ank1	ENSMUSG00000031543.18	0.0216562	0.887284	0.958929
Ank2	ENSMUSG00000032826.17	0.192772	0.176431	0.444489
Ank3	ENSMUSG00000069601.13	0.00769344	0.921628	0.972327
Ankdd1b	ENSMUSG00000047117.12	-0.127746	0.746975	0.895735
Ankfy1	ENSMUSG00000020790.14	0.159629	0.0390949	0.184264
Ankhd1	ENSMUSG00000024483.18	0.0311879	0.696937	0.86974
Ankib1	ENSMUSG00000040351.11	0.0148616	0.861425	0.948236
Ankle1	ENSMUSG00000046295.13	-0.183144	0.391032	0.674412
Ankle2	ENSMUSG00000029501.14	-0.0239656	0.817389	0.929206
Ankmy2	ENSMUSG00000036188.3	-0.376554	0.0252766	0.138071
Ankra2	ENSMUSG00000021661.15	0.0371994	0.843482	0.940226
Ankrd1	ENSMUSG00000024803.8	0.0508584	0.568368	0.802818
Ankrd10	ENSMUSG00000031508.14	-0.462612	1.05e-07	7.125e-06
Ankrd11	ENSMUSG00000035569.17	0.113437	0.141578	0.395558
Ankrd12	ENSMUSG00000034647.14	0.204098	0.217236	0.497077
Ankrd13a	ENSMUSG00000041870.16	0.163154	0.0409967	0.189445
Ankrd13b	ENSMUSG00000037907.16	0.0716157	0.419483	0.69568
Ankrd13c	ENSMUSG00000039988.14	-0.0146752	0.867114	0.950637
Ankrd13d	ENSMUSG00000005986.15	-0.793336	0.0674051	0.254865
Ankrd16	ENSMUSG00000047909.11	0.049681	0.813498	0.927628
Ankrd17	ENSMUSG00000055204.14	-0.00624029	0.929218	0.976141
Ankrd24	ENSMUSG00000054708.17	-0.206235	0.427478	0.701389
Ankrd26	ENSMUSG00000007827.10	-0.413937	0.00157239	0.0194206
Ankrd27	ENSMUSG00000034867.16	-0.264526	0.00117777	0.015667
Ankrd28	ENSMUSG00000014496.7	-0.00272303	0.970271	0.991036
Ankrd29	ENSMUSG00000057766.13	-0.120965	0.772964	0.908078
Ankrd34a	ENSMUSG00000049097.9	-0.705618	0.00978198	0.0728125
Ankrd35	ENSMUSG00000038354.13	0.452608	0.29116	0.582919
Ankrd37	ENSMUSG00000050914.16	-0.452401	0.138188	0.390712
Ankrd39	ENSMUSG00000079610.9	-0.106358	0.646981	0.846201
Ankrd40	ENSMUSG00000020864.13	-0.214125	0.0108102	0.0778495
Ankrd42	ENSMUSG00000041343.19	0.00327418	0.991795	0.998126
Ankrd44	ENSMUSG00000052331.14	-0.0212971	0.856759	0.945503
Ankrd46	ENSMUSG00000048307.7	0.108048	0.409379	0.690178
Ankrd49	ENSMUSG00000031931.4	0.00674359	0.960263	0.987435
Ankrd50	ENSMUSG00000044864.16	0.0936115	0.218637	0.498712
Ankrd52	ENSMUSG00000014498.9	-0.177225	0.0151291	0.0983865
Ankrd54	ENSMUSG00000033055.10	-0.0965358	0.457762	0.726148
Ankrd6	ENSMUSG00000040183.13	0.0557001	0.662277	0.853764
Ankrd9	ENSMUSG00000037904.14	0.183012	0.498363	0.756629
Anks1	ENSMUSG00000024219.15	-0.29254	0.0163917	0.104551
Anks1b	ENSMUSG00000058589.14	0.694034	0.00877902	0.0673932
Anks3	ENSMUSG00000022515.5	-0.195894	0.207038	0.483535
Anks6	ENSMUSG00000066191.11	0.420066	0.371369	0.657653
Ankzf1	ENSMUSG00000026199.17	-0.0864635	0.598493	0.819663
Anln	ENSMUSG00000036777.8	0.220495	0.0150424	0.0980699
Ano1	ENSMUSG00000031075.18	-0.19533	0.0594684	0.236052
Ano10	ENSMUSG00000037949.8	0.225492	0.0567134	0.229348
Ano6	ENSMUSG00000064210.6	0.0862418	0.276029	0.566775
Ano8	ENSMUSG00000034863.9	-0.302504	0.021195	0.122714
Anp32a	ENSMUSG00000032249.14	-0.430209	1.46339e-08	1.31359e-06
Anp32b	ENSMUSG00000028333.10	-0.079106	0.273892	0.565028
Anp32e	ENSMUSG00000015749.12	-0.113953	0.0954159	0.314831
Anpep	ENSMUSG00000039062.15	-0.000179353	0.999448	0.999735
Antxr1	ENSMUSG00000033420.12	0.0462387	0.700274	0.871044
Antxr2	ENSMUSG00000029338.13	0.307647	0.000511385	0.00831639
Anxa1	ENSMUSG00000024659.14	0.0663509	0.373914	0.660871
Anxa11	ENSMUSG00000021866.15	0.0652495	0.479879	0.742894
Anxa2	ENSMUSG00000032231.14	0.299454	0.000143227	0.00301253
Anxa3	ENSMUSG00000029484.12	0.651781	9.20446e-20	5.24654e-17
Anxa4	ENSMUSG00000029994.17	0.286817	0.00101499	0.0139576
Anxa5	ENSMUSG00000027712.13	0.430781	1.394e-08	1.26124e-06
Anxa6	ENSMUSG00000018340.13	0.118344	0.261843	0.551806
Anxa7	ENSMUSG00000021814.16	0.359487	2.03893e-06	8.54551e-05
Anxa8	ENSMUSG00000021950.15	2.0525	2.3327e-12	4.83505e-10
Anxa9	ENSMUSG00000015702.13	-0.0485884	0.861647	0.948236
Aoc2	ENSMUSG00000078651.8	0.123781	0.490242	0.750975
Aoc3	ENSMUSG00000019326.14	-0.0207709	0.960473	0.987435
Aox1	ENSMUSG00000063558.4	0.0180036	0.942935	0.982583
Ap1ar	ENSMUSG00000074238.6	-0.0847638	0.347366	0.637779
Ap1b1	ENSMUSG00000009090.17	0.39679	1.28505e-05	0.000423398
Ap1g1	ENSMUSG00000031731.16	0.0330279	0.672335	0.85844
Ap1g2	ENSMUSG00000040701.15	-0.173472	0.237635	0.524805
Ap1m1	ENSMUSG00000003033.15	0.101634	0.1865	0.458013
Ap1s1	ENSMUSG00000004849.14	0.0807398	0.309129	0.601701
Ap1s2	ENSMUSG00000031367.15	0.0329683	0.831327	0.933971
Ap1s3	ENSMUSG00000054702.14	-0.200644	0.335778	0.627108
Ap2a1	ENSMUSG00000060279.14	-0.00319898	0.967606	0.989928
Ap2a2	ENSMUSG00000002957.11	-0.0456098	0.528614	0.777574
Ap2b1	ENSMUSG00000035152.14	0.189465	0.00810154	0.0633889
Ap2m1	ENSMUSG00000022841.14	0.19057	0.00575149	0.0493727
Ap2s1	ENSMUSG00000008036.11	0.107643	0.19999	0.474384
Ap3b1	ENSMUSG00000021686.4	0.155741	0.0589448	0.234791
Ap3d1	ENSMUSG00000020198.7	0.0917005	0.251168	0.539067
Ap3m1	ENSMUSG00000021824.12	0.274267	0.00370401	0.0368462
Ap3m2	ENSMUSG00000031539.6	0.361925	0.112703	0.347904
Ap3s1	ENSMUSG00000024480.7	0.0915049	0.409728	0.690178
Ap3s2	ENSMUSG00000063801.7	-0.0555535	0.52248	0.77294
Ap4b1	ENSMUSG00000032952.11	-0.46943	0.234564	0.520634
Ap4e1	ENSMUSG00000001998.15	-0.0933433	0.496436	0.755692
Ap4m1	ENSMUSG00000019518.10	-0.0487278	0.70965	0.876396
Ap4s1	ENSMUSG00000020955.8	0.252278	0.123012	0.364682
Ap5b1	ENSMUSG00000049562.5	0.0339727	0.902784	0.965816
Ap5m1	ENSMUSG00000036291.5	-0.129033	0.417141	0.693814
Ap5s1	ENSMUSG00000068264.11	0.586667	0.0241988	0.134307
Ap5z1	ENSMUSG00000039623.13	0.00047886	0.997783	0.999361
Apaf1	ENSMUSG00000019979.12	0.0800272	0.432487	0.70504
Apba3	ENSMUSG00000004931.10	-0.0929895	0.355617	0.644792
Apbb1	ENSMUSG00000037032.16	-0.456074	0.000893134	0.0126324
Apbb1ip	ENSMUSG00000026786.14	0.156943	0.137355	0.389128
Apbb2	ENSMUSG00000029207.16	0.357578	0.000624646	0.00966209
Apc	ENSMUSG00000005871.14	-0.0880088	0.259529	0.548632
Apcdd1	ENSMUSG00000071847.12	0.127056	0.155634	0.41727
Apeh	ENSMUSG00000032590.14	0.0722635	0.443035	0.715483
Apex1	ENSMUSG00000035960.13	-0.0104026	0.925257	0.973697
Apex2	ENSMUSG00000025269.16	0.0791389	0.450659	0.721718
Aph1a	ENSMUSG00000015750.15	-0.0730498	0.447197	0.717909
Aph1b	ENSMUSG00000032375.15	-0.172499	0.291265	0.582919
Api5	ENSMUSG00000027193.12	-0.148045	0.0410131	0.189445
Apip	ENSMUSG00000010911.12	0.127657	0.39141	0.674437
Apitd1	ENSMUSG00000073705.10	-0.195871	0.204667	0.480876
Aplf	ENSMUSG00000030051.10	-0.529838	0.0039113	0.0384056
Apln	ENSMUSG00000037010.7	0.143101	0.28848	0.580114
Aplp2	ENSMUSG00000031996.17	-0.0823184	0.276897	0.567534
Apmap	ENSMUSG00000033096.7	0.0738791	0.534232	0.781704
Apoa1bp	ENSMUSG00000028070.7	0.155365	0.104715	0.333357
Apobec1	ENSMUSG00000040613.14	0.926467	0.0140122	0.0935288
Apobec3	ENSMUSG00000009585.17	-0.140933	0.102753	0.329516
Apobr	ENSMUSG00000042759.12	-0.310355	0.00166674	0.0202137
Apoe	ENSMUSG00000002985.16	-0.433401	0.16172	0.425223
Apol7a	ENSMUSG00000010601.13	0.582391	0.233424	0.519103
Apol8	ENSMUSG00000056656.5	0.261127	0.59118	0.815618
Apol9a	ENSMUSG00000057346.11	0.382399	0.183555	0.454009
Apol9b	ENSMUSG00000068246.5	0.265999	0.20639	0.483097
Apoo	ENSMUSG00000079508.8	0.0331233	0.806333	0.924461
Apool	ENSMUSG00000025525.12	-0.0586434	0.669517	0.857129
Apopt1	ENSMUSG00000037787.13	0.11823	0.378812	0.665096
App	ENSMUSG00000022892.10	0.493141	1.26323e-08	1.16136e-06
Appbp2	ENSMUSG00000018481.9	-0.0793304	0.289337	0.581351
Appl1	ENSMUSG00000040760.10	-0.0408815	0.673245	0.858907
Appl2	ENSMUSG00000020263.14	-0.261854	0.0517519	0.21587
Aprt	ENSMUSG00000006589.8	-0.076881	0.331381	0.622372
Aptx	ENSMUSG00000028411.15	0.144432	0.357407	0.646019
Aqp1	ENSMUSG00000004655.5	0.136978	0.337375	0.628121
Aqp5	ENSMUSG00000044217.16	0.166129	0.488345	0.74921
Aqr	ENSMUSG00000040383.16	0.0978479	0.312717	0.605979
Ar	ENSMUSG00000046532.8	0.406996	0.348587	0.638593
Araf	ENSMUSG00000001127.12	0.0948317	0.30654	0.599409
Arap1	ENSMUSG00000032812.18	-0.0335582	0.809519	0.926146
Arap3	ENSMUSG00000024451.8	-0.387644	0.246944	0.534999
Arc	ENSMUSG00000022602.14	-0.47935	0.0460823	0.202131
Arcn1	ENSMUSG00000032096.16	0.0697073	0.312896	0.60609
Areg	ENSMUSG00000029378.5	0.250459	0.535514	0.782675
Arel1	ENSMUSG00000042350.13	-0.00633035	0.951582	0.985652
Arf1	ENSMUSG00000048076.14	0.213977	0.00157021	0.0194147
Arf2	ENSMUSG00000062421.13	0.505304	1.47223e-06	6.5305e-05
Arf3	ENSMUSG00000051853.9	0.0588033	0.396477	0.678992
Arf4	ENSMUSG00000021877.11	0.128007	0.193561	0.466002
Arf5	ENSMUSG00000020440.13	-0.0584424	0.490597	0.75108
Arf6	ENSMUSG00000044147.7	-0.0711238	0.317266	0.609314
Arfgap1	ENSMUSG00000027575.19	0.094103	0.351734	0.641426
Arfgap2	ENSMUSG00000027255.14	0.0125731	0.898488	0.963299
Arfgap3	ENSMUSG00000054277.7	0.206145	0.0992817	0.322362
Arfgef1	ENSMUSG00000067851.11	-0.142202	0.111273	0.345454
Arfgef2	ENSMUSG00000074582.10	0.161959	0.104062	0.332388
Arfip1	ENSMUSG00000074513.9	-0.0472156	0.824026	0.931454
Arfip2	ENSMUSG00000030881.15	-0.142016	0.137025	0.388373
Arfrp1	ENSMUSG00000038671.15	-0.105698	0.337187	0.628121
Arg1	ENSMUSG00000019987.8	0.351718	0.037841	0.18012
Arglu1	ENSMUSG00000040459.11	-0.454557	2.30768e-07	1.43757e-05
Arhgap1	ENSMUSG00000027247.16	0.387408	2.98806e-07	1.78719e-05
Arhgap10	ENSMUSG00000037148.8	-0.0529427	0.594857	0.817965
Arhgap11a	ENSMUSG00000041219.14	-0.0499271	0.532244	0.780154
Arhgap12	ENSMUSG00000041225.16	0.0672745	0.588707	0.815121
Arhgap17	ENSMUSG00000030766.15	-0.0170277	0.871314	0.952361
Arhgap18	ENSMUSG00000039031.15	-0.259868	0.0195005	0.116366
Arhgap19	ENSMUSG00000025154.14	-0.414258	3.47646e-06	0.000138572
Arhgap21	ENSMUSG00000036591.15	0.171039	0.0209093	0.121553
Arhgap22	ENSMUSG00000063506.13	0.294423	0.0131621	0.0891548
Arhgap23	ENSMUSG00000049807.16	0.597908	6.37258e-08	4.81108e-06
Arhgap26	ENSMUSG00000036452.17	0.0854028	0.746996	0.895735
Arhgap28	ENSMUSG00000024043.13	0.068448	0.691985	0.867474
Arhgap29	ENSMUSG00000039831.16	0.438933	0.000518671	0.00841088
Arhgap31	ENSMUSG00000022799.4	0.253019	0.0268733	0.144168
Arhgap32	ENSMUSG00000041444.14	0.0581989	0.527955	0.777128
Arhgap33	ENSMUSG00000036882.7	-0.618603	0.0783816	0.280084
Arhgap35	ENSMUSG00000058230.12	-0.13266	0.0643403	0.247212
Arhgap39	ENSMUSG00000033697.15	-0.317933	0.0150546	0.0980699
Arhgap42	ENSMUSG00000050730.17	-0.134773	0.163615	0.427387
Arhgap44	ENSMUSG00000033389.16	0.181693	0.418941	0.695272
Arhgap5	ENSMUSG00000035133.8	-0.0881412	0.687074	0.864626
Arhgap6	ENSMUSG00000031355.16	0.583472	8.30774e-05	0.00194171
Arhgdia	ENSMUSG00000025132.13	0.022183	0.748551	0.896336
Arhgdib	ENSMUSG00000030220.13	0.717479	9.46817e-09	8.92043e-07
Arhgdig	ENSMUSG00000073433.10	0.0772391	0.697919	0.870246
Arhgef1	ENSMUSG00000040940.18	-0.188358	0.0142725	0.0947068
Arhgef10	ENSMUSG00000071176.10	0.439952	0.00127946	0.0167078
Arhgef10l	ENSMUSG00000040964.16	-0.38071	0.0596033	0.236176
Arhgef11	ENSMUSG00000041977.18	0.0466189	0.629721	0.836397
Arhgef12	ENSMUSG00000059495.14	0.121955	0.0902098	0.305044
Arhgef15	ENSMUSG00000052921.13	-0.166445	0.648577	0.847012
Arhgef17	ENSMUSG00000032875.8	-0.0149982	0.880946	0.956455
Arhgef18	ENSMUSG00000004568.12	-0.0636524	0.586476	0.813558
Arhgef19	ENSMUSG00000028919.11	-0.450991	0.189763	0.46242
Arhgef2	ENSMUSG00000028059.15	0.492829	2.45414e-11	4.1757e-09
Arhgef25	ENSMUSG00000019467.13	0.0669829	0.641603	0.843046
Arhgef28	ENSMUSG00000021662.9	0.452579	0.0306951	0.157058
Arhgef3	ENSMUSG00000021895.9	0.641053	0.0876108	0.2993
Arhgef39	ENSMUSG00000051517.14	-0.437073	0.0352406	0.17129
Arhgef4	ENSMUSG00000037509.19	-0.0649905	0.887906	0.959171
Arhgef40	ENSMUSG00000004562.16	-0.0377161	0.603351	0.821903
Arhgef5	ENSMUSG00000033542.13	0.205521	0.0385399	0.182608
Arhgef7	ENSMUSG00000031511.15	0.0750384	0.375107	0.662057
Arhgef9	ENSMUSG00000025656.17	0.111665	0.700951	0.871411
Arid1a	ENSMUSG00000007880.16	-0.151518	0.0350178	0.170745
Arid1b	ENSMUSG00000069729.13	-0.0356005	0.68366	0.863156
Arid2	ENSMUSG00000033237.18	-0.329387	6.86537e-05	0.00165816
Arid3a	ENSMUSG00000019564.12	-0.196405	0.263047	0.553119
Arid3b	ENSMUSG00000004661.15	0.52907	0.124242	0.366511
Arid4a	ENSMUSG00000048118.17	0.0114744	0.917291	0.970615
Arid4b	ENSMUSG00000039219.17	-0.102103	0.321258	0.612535
Arid5a	ENSMUSG00000037447.16	0.482784	3.54952e-06	0.000140991
Arid5b	ENSMUSG00000019947.9	0.119926	0.249479	0.53757
Arih1	ENSMUSG00000025234.11	-0.0342861	0.660006	0.853069
Arih2	ENSMUSG00000064145.12	0.120655	0.161165	0.424708
Arl1	ENSMUSG00000060904.14	0.144929	0.0716686	0.264751
Arl10	ENSMUSG00000025870.10	-0.477434	0.0185586	0.112836
Arl13b	ENSMUSG00000022911.10	0.012801	0.918363	0.970641
Arl14ep	ENSMUSG00000027122.15	0.406951	0.000319332	0.0056881
Arl15	ENSMUSG00000042348.9	-0.0686011	0.590365	0.815618
Arl16	ENSMUSG00000057594.12	-0.0164536	0.911613	0.96849
Arl2	ENSMUSG00000024944.5	-0.156825	0.171597	0.439499
Arl2bp	ENSMUSG00000031776.17	-0.0346261	0.67009	0.857259
Arl3	ENSMUSG00000025035.8	-0.10275	0.281548	0.573264
Arl4a	ENSMUSG00000047446.18	0.190759	0.323155	0.614608
Arl4c	ENSMUSG00000049866.12	0.610315	4.14981e-08	3.28527e-06
Arl5a	ENSMUSG00000036093.7	-0.339257	0.000105506	0.00235376
Arl5b	ENSMUSG00000017418.13	0.0380314	0.692449	0.867655
Arl5c	ENSMUSG00000038352.15	-0.083411	0.770515	0.906612
Arl6	ENSMUSG00000022722.18	-0.0545812	0.703216	0.87223
Arl6ip1	ENSMUSG00000030654.9	-0.169604	0.0490908	0.209286
Arl6ip4	ENSMUSG00000029404.15	-0.0580815	0.526663	0.776316
Arl6ip5	ENSMUSG00000035199.6	-0.0529764	0.540224	0.784929
Arl6ip6	ENSMUSG00000026960.6	-0.136771	0.193908	0.466365
Arl8a	ENSMUSG00000026426.10	0.264564	0.00570211	0.0491338
Arl8b	ENSMUSG00000030105.8	-0.0612789	0.462104	0.730549
Armc1	ENSMUSG00000027599.9	-0.125639	0.157617	0.419278
Armc10	ENSMUSG00000038525.16	-0.0552078	0.589214	0.81523
Armc5	ENSMUSG00000042178.6	-0.0383094	0.773965	0.908485
Armc6	ENSMUSG00000002343.11	0.0150471	0.920041	0.97178
Armc7	ENSMUSG00000057219.11	0.253408	0.199875	0.474307
Armc8	ENSMUSG00000032468.11	-0.0359789	0.739652	0.891147
Armc9	ENSMUSG00000062590.13	-0.12841	0.349505	0.639515
Armcx1	ENSMUSG00000033460.14	0.286443	0.115428	0.352291
Armcx4	ENSMUSG00000049804.9	0.000645608	0.996429	0.999233
Armcx5	ENSMUSG00000072969.2	0.0956379	0.623062	0.833969
Armt1	ENSMUSG00000061759.15	-0.167319	0.170964	0.438272
Arnt	ENSMUSG00000015522.18	0.156048	0.063545	0.245788
Arntl	ENSMUSG00000055116.8	0.485092	3.752e-06	0.000147492
Arntl2	ENSMUSG00000040187.15	-0.582208	0.0412492	0.190153
Arpc1a	ENSMUSG00000029621.14	0.0101346	0.903911	0.966104
Arpc1b	ENSMUSG00000029622.16	0.0489915	0.471988	0.738493
Arpc2	ENSMUSG00000006304.14	0.185765	0.0117476	0.0823128
Arpc3	ENSMUSG00000029465.14	0.124036	0.109237	0.340993
Arpc4	ENSMUSG00000079426.13	-0.0410084	0.584057	0.812081
Arpc5	ENSMUSG00000008475.13	-0.0768831	0.365859	0.651866
Arpc5l	ENSMUSG00000026755.14	-0.206715	0.0298439	0.154155
Arpin	ENSMUSG00000039043.5	-0.0364326	0.717809	0.87999
Arpp19	ENSMUSG00000007656.13	0.066005	0.40276	0.684725
Arrb1	ENSMUSG00000018909.15	-0.531858	0.00162028	0.0197977
Arrb2	ENSMUSG00000060216.15	0.0936991	0.416379	0.693452
Arrdc1	ENSMUSG00000026972.15	-0.173358	0.342152	0.632588
Arrdc2	ENSMUSG00000002910.11	-0.400385	0.144587	0.400362
Arrdc3	ENSMUSG00000074794.9	-0.129783	0.371399	0.657653
Arrdc4	ENSMUSG00000042659.15	0.883278	0.0384161	0.182204
Arsa	ENSMUSG00000022620.14	0.0223288	0.882564	0.957392
Arsb	ENSMUSG00000042082.6	0.381924	0.000298745	0.00538875
Arsg	ENSMUSG00000020604.13	-0.343594	0.416752	0.693573
Arsk	ENSMUSG00000021592.15	0.529507	0.00129312	0.0168283
Artn	ENSMUSG00000028539.14	0.485709	0.013498	0.0908923
Arv1	ENSMUSG00000031982.5	-0.0835444	0.624851	0.835142
Arvcf	ENSMUSG00000000325.15	-0.29672	0.183868	0.454684
As3mt	ENSMUSG00000003559.7	0.19163	0.518859	0.770583
Asah1	ENSMUSG00000031591.14	0.226248	0.00934946	0.0702133
Asah2	ENSMUSG00000024887.9	-0.125291	0.470789	0.73787
Asap1	ENSMUSG00000022377.16	-0.00415817	0.95179	0.985652
Asap2	ENSMUSG00000052632.15	0.117195	0.211272	0.489036
Asap3	ENSMUSG00000036995.7	-0.675054	0.184659	0.455688
Asb1	ENSMUSG00000026311.16	-0.136386	0.284224	0.575308
Asb13	ENSMUSG00000033781.6	0.125466	0.39127	0.674412
Asb3	ENSMUSG00000020305.13	0.160942	0.308565	0.601437
Asb6	ENSMUSG00000039483.10	-0.12722	0.141521	0.395524
Asb7	ENSMUSG00000030509.17	-0.105004	0.43844	0.71054
Asb8	ENSMUSG00000048175.13	-0.180768	0.131177	0.378121
Ascc1	ENSMUSG00000044475.13	-0.256786	0.0407014	0.18854
Ascc2	ENSMUSG00000020412.16	-0.0683236	0.429445	0.702494
Ascc3	ENSMUSG00000038774.8	0.241533	0.00727763	0.0583849
Asf1a	ENSMUSG00000019857.6	-0.330929	0.00396196	0.0386367
Asf1b	ENSMUSG00000005470.8	0.0165573	0.877615	0.955439
Ash1l	ENSMUSG00000028053.13	0.121012	0.125715	0.369083
Ash2l	ENSMUSG00000031575.18	0.0773152	0.315709	0.608571
Asic1	ENSMUSG00000023017.9	0.104392	0.714629	0.878264
Asl	ENSMUSG00000025533.15	-0.0773345	0.42257	0.698157
Asna1	ENSMUSG00000052456.9	0.190118	0.0225489	0.1284
Asns	ENSMUSG00000029752.12	0.560281	7.50456e-15	2.59249e-12
Asnsd1	ENSMUSG00000026095.15	-0.0393338	0.819889	0.929565
Aspa	ENSMUSG00000020774.9	0.635307	0.211173	0.48896
Asph	ENSMUSG00000028207.18	0.126926	0.0924268	0.309084
Aspm	ENSMUSG00000033952.14	-0.0867073	0.432594	0.705114
Aspscr1	ENSMUSG00000025142.17	-0.0295071	0.772043	0.907672
Asrgl1	ENSMUSG00000024654.8	-0.0429476	0.787578	0.915774
Ass1	ENSMUSG00000076441.9	0.177766	0.455945	0.725034
Aste1	ENSMUSG00000032567.15	0.0644626	0.710705	0.876671
Asun	ENSMUSG00000040250.14	0.142427	0.10249	0.329308
Asxl1	ENSMUSG00000042548.13	-0.1393	0.120786	0.360838
Asxl2	ENSMUSG00000037486.17	-0.114401	0.214562	0.493007
Atad1	ENSMUSG00000013662.5	-0.0609591	0.453091	0.723119
Atad2	ENSMUSG00000022360.7	-0.0158573	0.855185	0.944364
Atad2b	ENSMUSG00000052812.4	-0.0596347	0.667448	0.856528
Atad3a	ENSMUSG00000029036.18	-0.217956	0.011421	0.0807191
Atad5	ENSMUSG00000017550.14	0.0236706	0.859631	0.947114
Atat1	ENSMUSG00000024426.17	0.0491292	0.803637	0.92292
Ate1	ENSMUSG00000030850.17	-0.154485	0.1147	0.351084
Atf1	ENSMUSG00000023027.12	-0.177627	0.0232316	0.130656
Atf2	ENSMUSG00000027104.18	-0.148928	0.0755142	0.273347
Atf3	ENSMUSG00000026628.13	0.655668	4.88306e-05	0.00127384
Atf4	ENSMUSG00000042406.7	0.689646	1.07138e-22	8.72411e-20
Atf5	ENSMUSG00000038539.15	1.23101	5.61341e-34	1.59982e-30
Atf6	ENSMUSG00000026663.6	0.128985	0.0911426	0.306588
Atf6b	ENSMUSG00000015461.15	-0.091002	0.338618	0.628777
Atf7	ENSMUSG00000099083.7	0.058653	0.555677	0.79512
Atf7ip	ENSMUSG00000030213.12	0.307567	0.00036653	0.00638245
Atg10	ENSMUSG00000021619.5	-0.0243524	0.916133	0.970353
Atg101	ENSMUSG00000037204.6	0.100544	0.36632	0.652184
Atg12	ENSMUSG00000032905.4	0.270873	0.00875805	0.0673242
Atg13	ENSMUSG00000027244.14	-0.0798357	0.429219	0.702293
Atg14	ENSMUSG00000037526.6	0.252169	0.0981939	0.31992
Atg16l1	ENSMUSG00000026289.15	0.0326077	0.726341	0.884269
Atg16l2	ENSMUSG00000047767.17	-0.133467	0.693568	0.868524
Atg2a	ENSMUSG00000024773.14	-0.175153	0.0830183	0.289549
Atg2b	ENSMUSG00000041341.9	-0.0928682	0.281017	0.572791
Atg3	ENSMUSG00000022663.3	0.0843444	0.418486	0.694937
Atg4a	ENSMUSG00000079418.3	0.303958	0.0826459	0.289341
Atg4b	ENSMUSG00000026280.17	0.00660079	0.940856	0.981494
Atg4c	ENSMUSG00000028550.15	-0.356138	0.0618356	0.241744
Atg4d	ENSMUSG00000002820.6	-0.0191696	0.902928	0.96588
Atg5	ENSMUSG00000038160.7	-0.0143118	0.89276	0.961136
Atg7	ENSMUSG00000030314.16	-0.00630761	0.956298	0.986
Atg9a	ENSMUSG00000033124.15	-0.0364005	0.752029	0.898069
Atg9b	ENSMUSG00000038295.14	-0.422438	0.0741461	0.270225
Atic	ENSMUSG00000026192.13	-0.00320438	0.965876	0.988964
Atl2	ENSMUSG00000059811.12	-0.0924197	0.305796	0.598571
Atl3	ENSMUSG00000024759.13	0.260333	0.00206406	0.023792
Atm	ENSMUSG00000034218.15	0.123492	0.222255	0.503258
Atmin	ENSMUSG00000047388.10	-0.04866	0.654573	0.849611
Atn1	ENSMUSG00000004263.15	0.182357	0.242769	0.529508
Atoh8	ENSMUSG00000037621.8	-0.072779	0.58004	0.809457
Atox1	ENSMUSG00000018585.9	0.182829	0.0468571	0.204154
Atp10a	ENSMUSG00000025324.8	0.123757	0.253407	0.54078
Atp10d	ENSMUSG00000046808.17	0.136024	0.690307	0.86658
Atp11a	ENSMUSG00000031441.15	0.150025	0.0971684	0.317862
Atp11b	ENSMUSG00000037400.17	-0.196153	0.0209515	0.121737
Atp11c	ENSMUSG00000062949.13	-0.235605	0.106366	0.336045
Atp13a1	ENSMUSG00000031862.10	-0.0420123	0.640636	0.842633
Atp13a2	ENSMUSG00000036622.15	-0.0783199	0.535952	0.782822
Atp13a3	ENSMUSG00000022533.13	0.00248249	0.976916	0.993102
Atp1a1	ENSMUSG00000033161.10	-0.0483292	0.52172	0.772417
Atp1b1	ENSMUSG00000026576.12	0.655252	6.37619e-05	0.0015632
Atp1b2	ENSMUSG00000041329.13	0.65208	0.0645665	0.247809
Atp1b3	ENSMUSG00000032412.8	-0.0544554	0.463927	0.731908
Atp2a2	ENSMUSG00000029467.15	-0.0218966	0.783691	0.914159
Atp2b1	ENSMUSG00000019943.9	0.151524	0.0775398	0.278635
Atp2c1	ENSMUSG00000032570.17	0.129237	0.165303	0.429358
Atp5a1	ENSMUSG00000025428.15	0.0330106	0.616227	0.830279
Atp5b	ENSMUSG00000025393.12	0.0762059	0.259988	0.54927
Atp5c1	ENSMUSG00000025781.14	0.173622	0.0121563	0.0842441
Atp5d	ENSMUSG00000003072.15	-0.0136445	0.850095	0.942254
Atp5e	ENSMUSG00000016252.7	0.170721	0.0442331	0.197053
Atp5f1	ENSMUSG00000000563.17	-0.00318599	0.963684	0.988395
Atp5g1	ENSMUSG00000006057.15	0.216695	0.00488684	0.0445972
Atp5g2	ENSMUSG00000062683.11	0.0363524	0.653463	0.849069
Atp5g3	ENSMUSG00000018770.9	-0.128063	0.0688226	0.258466
Atp5h	ENSMUSG00000034566.10	0.273186	0.000433181	0.00729142
Atp5j	ENSMUSG00000022890.13	0.310123	5.96479e-05	0.00149701
Atp5j2	ENSMUSG00000038690.15	0.0744338	0.33084	0.621757
Atp5k	ENSMUSG00000050856.16	0.272097	0.00265699	0.0287106
Atp5l	ENSMUSG00000038717.8	0.224759	0.0501534	0.211625
Atp5o	ENSMUSG00000022956.10	0.0705101	0.36174	0.648934
Atp5s	ENSMUSG00000054894.5	-0.260381	0.222327	0.503283
Atp5sl	ENSMUSG00000057229.11	0.015848	0.906131	0.966235
Atp6ap1	ENSMUSG00000019087.13	0.389573	3.51314e-07	2.01255e-05
Atp6ap2	ENSMUSG00000031007.2	0.363914	8.5238e-06	0.000301774
Atp6v0a1	ENSMUSG00000019302.16	0.144889	0.140212	0.393511
Atp6v0a2	ENSMUSG00000038023.12	0.0103631	0.91271	0.96849
Atp6v0b	ENSMUSG00000033379.13	0.0328509	0.723763	0.882543
Atp6v0c	ENSMUSG00000024121.13	0.104256	0.304546	0.597868
Atp6v0d1	ENSMUSG00000013160.7	0.569202	1.6166e-08	1.42466e-06
Atp6v0e	ENSMUSG00000015575.14	0.156461	0.0714597	0.264471
Atp6v0e2	ENSMUSG00000039347.7	0.211399	0.455751	0.725034
Atp6v1a	ENSMUSG00000052459.13	0.130825	0.0997101	0.323384
Atp6v1b2	ENSMUSG00000006273.14	0.303353	0.000127086	0.00271971
Atp6v1c1	ENSMUSG00000022295.7	0.0667422	0.451715	0.72247
Atp6v1d	ENSMUSG00000021114.8	0.151342	0.144827	0.400389
Atp6v1e1	ENSMUSG00000019210.10	0.0973355	0.322564	0.613894
Atp6v1f	ENSMUSG00000004285.12	0.115937	0.249498	0.53757
Atp6v1g1	ENSMUSG00000039105.6	0.0173125	0.854416	0.944362
Atp6v1g2	ENSMUSG00000024403.16	-0.367856	0.366017	0.651866
Atp6v1h	ENSMUSG00000033793.12	0.146247	0.112804	0.348029
Atp7a	ENSMUSG00000033792.12	-0.00519447	0.971959	0.991453
Atp8b2	ENSMUSG00000060671.12	0.0723305	0.320376	0.611726
Atp8b4	ENSMUSG00000060131.11	0.0208112	0.953914	0.985652
Atp9b	ENSMUSG00000024566.8	0.0616761	0.554889	0.79449
Atpaf1	ENSMUSG00000028710.16	0.0245464	0.874024	0.953846
Atpaf2	ENSMUSG00000042709.14	-0.0659357	0.50686	0.762095
Atpif1	ENSMUSG00000054428.12	0.106229	0.239567	0.526815
Atr	ENSMUSG00000032409.15	-0.191581	0.104213	0.3325
Atraid	ENSMUSG00000013622.15	0.00771841	0.954344	0.985652
Atrn	ENSMUSG00000027312.14	0.2908	0.00394266	0.0385144
Atrnl1	ENSMUSG00000054843.8	0.158259	0.120734	0.360779
Atrx	ENSMUSG00000031229.16	0.0846364	0.300056	0.592905
Atxn1	ENSMUSG00000046876.15	0.300458	0.037704	0.179618
Atxn10	ENSMUSG00000016541.9	0.284668	0.000106959	0.00238152
Atxn1l	ENSMUSG00000069895.4	-0.0217811	0.79477	0.919241
Atxn2	ENSMUSG00000042605.15	-0.134765	0.105255	0.334867
Atxn2l	ENSMUSG00000032637.15	-0.0608584	0.415997	0.693168
Atxn3	ENSMUSG00000021189.11	-0.253394	0.0331954	0.165397
Atxn7	ENSMUSG00000021738.4	-0.0700653	0.556676	0.795151
Atxn7l1	ENSMUSG00000020564.16	0.350527	0.0312489	0.158902
Atxn7l2	ENSMUSG00000048997.17	-0.209216	0.100193	0.324407
Atxn7l3	ENSMUSG00000059995.12	-0.0849112	0.266975	0.557217
Atxn7l3b	ENSMUSG00000074748.3	-0.017444	0.838122	0.937694
AU019823	ENSMUSG00000059820.14	-0.0828423	0.43784	0.71003
AU020206	ENSMUSG00000097415.2	-0.276389	0.00556085	0.0484033
AU022252	ENSMUSG00000078584.9	-0.054319	0.695103	0.868765
AU040320	ENSMUSG00000028830.14	-0.0323052	0.727637	0.885247
AU041133	ENSMUSG00000078435.5	-0.061749	0.874561	0.953934
Auh	ENSMUSG00000021460.16	-0.197613	0.116168	0.353613
Aunip	ENSMUSG00000078521.2	-0.266533	0.0292435	0.152226
Aup1	ENSMUSG00000068328.9	-0.0390034	0.629211	0.836397
Aurka	ENSMUSG00000027496.15	-0.26274	0.000851038	0.0121425
Aurkaip1	ENSMUSG00000065990.12	0.00662302	0.935541	0.978768
Aurkb	ENSMUSG00000020897.12	-0.159894	0.074623	0.271358
Auts2	ENSMUSG00000029673.17	-0.258777	0.242702	0.529508
Aven	ENSMUSG00000003604.14	-0.146565	0.20084	0.475113
Avil	ENSMUSG00000025432.11	-0.466044	0.262564	0.552869
Avl9	ENSMUSG00000029787.10	-0.0469647	0.659925	0.853061
Avpi1	ENSMUSG00000018821.3	-0.203947	0.0327396	0.163913
AW146154	ENSMUSG00000074166.7	0.122578	0.785544	0.914823
AW209491	ENSMUSG00000039182.5	0.0441142	0.751792	0.897897
AW549877	ENSMUSG00000041935.9	0.0212202	0.865144	0.949793
AW551984	ENSMUSG00000038112.15	0.231013	0.0201609	0.1189
AW554918	ENSMUSG00000033632.15	-0.0975409	0.50085	0.758057
Awat2	ENSMUSG00000031220.14	0.153259	0.766676	0.904961
Axin1	ENSMUSG00000024182.16	0.0310912	0.692652	0.867814
Axl	ENSMUSG00000002602.16	0.236342	0.000649499	0.0099654
Azi2	ENSMUSG00000039285.12	-0.0543004	0.591409	0.815787
Azin1	ENSMUSG00000037458.14	0.0180981	0.805013	0.923812
Azin2	ENSMUSG00000028789.16	-0.24846	0.403124	0.684788
B130024G19Rik	ENSMUSG00000100005.7	-0.156735	0.719673	0.880996
B130055M24Rik	ENSMUSG00000086502.1	0.0418667	0.894964	0.961684
B230118H07Rik	ENSMUSG00000027165.16	0.117157	0.420084	0.696148
B230217C12Rik	ENSMUSG00000050538.8	-0.228407	0.480096	0.74292
B230219D22Rik	ENSMUSG00000045767.8	-0.0573771	0.50284	0.758853
B230307C23Rik	ENSMUSG00000080717.9	0.110754	0.753771	0.898872
B230354K17Rik	ENSMUSG00000097119.1	0.0944373	0.427219	0.701065
B2m	ENSMUSG00000060802.8	0.459099	5.91834e-08	4.49794e-06
B3galnt1	ENSMUSG00000043300.2	0.227477	0.0955612	0.315128
B3galnt2	ENSMUSG00000039242.9	-0.109067	0.253348	0.540753
B3galt4	ENSMUSG00000067370.3	-0.312346	0.331895	0.622609
B3galt6	ENSMUSG00000050796.4	-0.186025	0.29146	0.582919
B3gat3	ENSMUSG00000071649.5	0.152179	0.186879	0.45855
B3glct	ENSMUSG00000051950.10	0.235792	0.0255369	0.139093
B3gnt2	ENSMUSG00000051650.10	0.455528	0.366164	0.652026
B3gnt3	ENSMUSG00000031803.8	-0.0774947	0.71355	0.877862
B3gnt9	ENSMUSG00000069920.10	0.672412	0.0392885	0.184677
B3gntl1	ENSMUSG00000046605.14	0.162956	0.413213	0.691799
B4galnt1	ENSMUSG00000006731.9	-0.0286855	0.786701	0.915289
B4galnt4	ENSMUSG00000055629.5	-0.446953	0.000105396	0.00235376
B4galt1	ENSMUSG00000028413.13	0.248775	0.000804997	0.0117053
B4galt2	ENSMUSG00000028541.14	-0.0622122	0.511821	0.765114
B4galt3	ENSMUSG00000052423.14	-0.0538531	0.727932	0.885247
B4galt5	ENSMUSG00000017929.13	0.161467	0.0276957	0.147096
B4galt6	ENSMUSG00000056124.5	-0.208492	0.0330056	0.164811
B4galt7	ENSMUSG00000021504.14	0.0877532	0.546792	0.789442
B4gat1	ENSMUSG00000047379.6	-0.163444	0.135109	0.384931
B630019K06Rik	ENSMUSG00000052364.4	-0.491994	0.183116	0.453514
B930095G15Rik	ENSMUSG00000085133.2	-0.366874	0.0708557	0.263542
B9d1	ENSMUSG00000001039.12	0.0397927	0.806247	0.924461
B9d2	ENSMUSG00000063439.7	-0.108179	0.514786	0.767718
Baalc	ENSMUSG00000022296.8	0.205717	0.38422	0.668923
Babam1	ENSMUSG00000031820.9	0.0492774	0.533104	0.780955
Bace1	ENSMUSG00000032086.12	-0.021419	0.846317	0.940918
Bace2	ENSMUSG00000040605.6	0.50229	0.0969318	0.317627
Bach1	ENSMUSG00000025612.5	-0.056444	0.553613	0.793162
Bach2	ENSMUSG00000040270.16	-0.130544	0.413137	0.691799
Bad	ENSMUSG00000024959.13	-0.106816	0.385196	0.669804
Bag1	ENSMUSG00000028416.12	0.0441396	0.592138	0.81617
Bag2	ENSMUSG00000042215.8	-0.172358	0.051915	0.216312
Bag3	ENSMUSG00000030847.8	-0.0382235	0.670645	0.857463
Bag4	ENSMUSG00000037316.9	-0.259934	0.035721	0.172697
Bag5	ENSMUSG00000049792.6	-0.0497769	0.603005	0.821876
Bag6	ENSMUSG00000024392.17	-0.055305	0.423343	0.698157
Bahcc1	ENSMUSG00000039741.15	-0.292466	0.000624626	0.00966209
Bahd1	ENSMUSG00000040007.8	0.233791	0.0150146	0.0979771
Baiap2	ENSMUSG00000025372.16	0.030474	0.702451	0.87223
Baiap2l1	ENSMUSG00000038859.7	0.57715	3.43366e-08	2.7566e-06
Bak1	ENSMUSG00000057789.13	0.0209711	0.798432	0.920522
Bambi	ENSMUSG00000024232.1	0.442983	0.235177	0.521598
Banf1	ENSMUSG00000024844.14	-0.00711066	0.917679	0.970615
Banp	ENSMUSG00000025316.16	0.185801	0.222272	0.503258
Bap1	ENSMUSG00000021901.10	-0.0247097	0.768296	0.90584
Bard1	ENSMUSG00000026196.7	0.111702	0.486323	0.748278
Basp1	ENSMUSG00000045763.7	0.242621	0.00527811	0.0468432
Batf3	ENSMUSG00000026630.9	-0.385887	0.334613	0.625955
Bax	ENSMUSG00000003873.11	-0.161868	0.0700753	0.261406
Baz1a	ENSMUSG00000035021.13	0.00960525	0.927869	0.974994
Baz1b	ENSMUSG00000002748.7	-0.120647	0.186685	0.458272
Baz2a	ENSMUSG00000040054.15	-0.142382	0.0796309	0.282713
Baz2b	ENSMUSG00000026987.16	0.233515	0.0539973	0.221293
Bbc3	ENSMUSG00000002083.13	-0.325865	0.119432	0.358788
Bbip1	ENSMUSG00000084957.2	-0.044383	0.73144	0.887159
Bbs1	ENSMUSG00000006464.8	-0.269889	0.172123	0.440152
Bbs10	ENSMUSG00000035759.3	0.147603	0.685133	0.863292
Bbs12	ENSMUSG00000051444.9	0.000394699	0.998178	0.999473
Bbs2	ENSMUSG00000031755.6	-0.0485706	0.792399	0.91867
Bbs4	ENSMUSG00000025235.8	0.392605	0.0281388	0.148519
Bbs5	ENSMUSG00000063145.10	-0.235385	0.316144	0.60861
Bbs7	ENSMUSG00000037325.10	-0.223337	0.178408	0.447787
Bbs9	ENSMUSG00000035919.16	-0.251011	0.127472	0.371847
Bbx	ENSMUSG00000022641.15	0.041491	0.653752	0.849069
BC002059	ENSMUSG00000060149.6	0.299074	0.164593	0.428334
BC003331	ENSMUSG00000006010.14	-0.0754833	0.495546	0.755259
BC003965	ENSMUSG00000067722.3	-0.117246	0.303501	0.596462
BC004004	ENSMUSG00000052712.16	0.313408	0.00197558	0.0231229
BC005537	ENSMUSG00000019132.10	-0.0112336	0.880495	0.956239
BC005561	ENSMUSG00000079065.3	0.129732	0.462168	0.730549
BC005624	ENSMUSG00000026851.9	0.148432	0.14721	0.40399
BC017158	ENSMUSG00000030780.15	-0.632594	0.0005304	0.00854033
BC017643	ENSMUSG00000039294.14	-0.247034	0.0304544	0.156118
BC022687	ENSMUSG00000037594.10	-0.0327315	0.865527	0.95003
BC022960	ENSMUSG00000081137.3	-0.17926	0.709009	0.875794
BC024978	ENSMUSG00000078786.9	-0.00480443	0.979348	0.993951
BC028528	ENSMUSG00000038543.13	0.916446	0.0673974	0.254865
BC029214	ENSMUSG00000047617.11	-0.234458	0.42068	0.696642
BC029722	ENSMUSG00000074649.6	0.275305	0.0733723	0.2682
BC030336	ENSMUSG00000046096.7	-0.1374	0.27229	0.563358
BC030500	ENSMUSG00000049946.7	0.455524	0.159457	0.421908
BC030867	ENSMUSG00000034773.16	-0.0444322	0.678575	0.861302
BC031181	ENSMUSG00000036299.4	0.151563	0.183231	0.453699
BC037034	ENSMUSG00000036948.17	-0.468124	0.0497383	0.210774
BC048403	ENSMUSG00000053684.8	-0.0584588	0.661966	0.853764
BC051226	ENSMUSG00000092564.1	-0.58908	0.173077	0.441109
BC052040	ENSMUSG00000040282.13	0.124527	0.412464	0.691196
BC055324	ENSMUSG00000041406.14	-0.317212	0.0036021	0.0359895
BC068281	ENSMUSG00000051721.4	-0.0345692	0.888932	0.959365
BC100451	ENSMUSG00000076433.4	-0.00509061	0.98662	0.996388
Bcap29	ENSMUSG00000020650.14	-0.0162395	0.898743	0.963392
Bcap31	ENSMUSG00000002015.5	0.0835434	0.287206	0.578472
Bcar1	ENSMUSG00000031955.10	-0.170756	0.0254492	0.138681
Bcar3	ENSMUSG00000028121.8	0.333725	0.0150642	0.0980766
Bcas2	ENSMUSG00000005687.14	-0.21606	0.00823198	0.0641892
Bcas3	ENSMUSG00000059439.15	0.185587	0.0718142	0.264774
Bcat1	ENSMUSG00000030268.17	0.409953	1.25596e-08	1.16136e-06
Bcat2	ENSMUSG00000030826.19	-0.295658	0.00338928	0.0343447
Bccip	ENSMUSG00000030983.4	0.0942245	0.243619	0.530822
Bcdin3d	ENSMUSG00000037525.4	-0.164611	0.496193	0.755522
Bckdha	ENSMUSG00000060376.7	0.144437	0.334318	0.625524
Bckdhb	ENSMUSG00000032263.14	0.243319	0.167086	0.432315
Bckdk	ENSMUSG00000030802.14	-0.121723	0.123377	0.36523
Bcl10	ENSMUSG00000028191.11	0.135294	0.113671	0.349419
Bcl2	ENSMUSG00000057329.7	0.271384	0.0607438	0.238786
Bcl2l1	ENSMUSG00000007659.18	0.25912	0.00205877	0.0237861
Bcl2l11	ENSMUSG00000027381.16	0.315628	0.0019122	0.0225897
Bcl2l12	ENSMUSG00000003190.12	-0.166695	0.415887	0.693168
Bcl2l13	ENSMUSG00000009112.4	-0.215029	0.00686071	0.0559506
Bcl2l2	ENSMUSG00000089682.9	0.0945633	0.480407	0.743156
Bcl3	ENSMUSG00000053175.17	-0.137441	0.57197	0.804398
Bcl6	ENSMUSG00000022508.5	-0.145557	0.34535	0.6357
Bcl6b	ENSMUSG00000000317.11	0.809677	0.00452538	0.0423906
Bcl7a	ENSMUSG00000029438.9	-0.546134	0.00031896	0.0056881
Bcl7b	ENSMUSG00000029681.12	0.0826953	0.394387	0.677825
Bcl7c	ENSMUSG00000030814.17	-0.0859196	0.336308	0.627481
Bcl9	ENSMUSG00000038256.15	-0.18003	0.0519807	0.216382
Bcl9l	ENSMUSG00000063382.5	-0.432856	8.47604e-06	0.000301018
Bclaf1	ENSMUSG00000037608.16	0.0872036	0.219719	0.500123
Bcor	ENSMUSG00000040363.15	0.0563005	0.530701	0.779224
Bcorl1	ENSMUSG00000036959.15	-0.110747	0.21842	0.498497
Bcr	ENSMUSG00000009681.9	0.13069	0.128308	0.3733
Bcs1l	ENSMUSG00000026172.12	0.14468	0.311243	0.604562
Bdh1	ENSMUSG00000046598.14	-0.0484856	0.870067	0.951897
Bdh2	ENSMUSG00000028167.15	1.15592	0.0120751	0.0839722
Bdkrb2	ENSMUSG00000021070.5	0.200213	0.39301	0.676351
Bdnf	ENSMUSG00000048482.14	0.217556	0.0191366	0.115062
Bdp1	ENSMUSG00000049658.13	0.0126506	0.875605	0.954475
Becn1	ENSMUSG00000035086.13	-0.029299	0.745452	0.89443
Begain	ENSMUSG00000040867.12	-0.150802	0.705429	0.873111
Bend3	ENSMUSG00000038214.15	-0.307651	5.98802e-05	0.00149701
Bend6	ENSMUSG00000042182.16	-0.205611	0.179055	0.448326
Bet1	ENSMUSG00000032757.6	0.0744383	0.612703	0.827682
Bet1l	ENSMUSG00000025484.9	0.18609	0.2662	0.556162
Bex3	ENSMUSG00000046432.12	-0.0403169	0.599558	0.820228
Bfar	ENSMUSG00000022684.14	-0.0631312	0.586463	0.813558
Bgn	ENSMUSG00000031375.17	-0.492402	0.0143599	0.095121
Bhlhe40	ENSMUSG00000030103.11	0.328773	0.317297	0.609314
Bhlhe41	ENSMUSG00000030256.11	0.770439	0.0098715	0.0732174
Bicd1	ENSMUSG00000003452.15	-0.391592	0.0827908	0.289495
Bicd2	ENSMUSG00000037933.15	-0.13094	0.102653	0.329415
Bid	ENSMUSG00000004446.12	0.166348	0.217351	0.497077
Bin1	ENSMUSG00000024381.15	-0.0416469	0.61424	0.82873
Bin3	ENSMUSG00000022089.8	-0.142104	0.16812	0.434105
Birc2	ENSMUSG00000057367.12	-0.298852	0.142635	0.397272
Birc3	ENSMUSG00000032000.17	0.230284	0.176686	0.444935
Birc5	ENSMUSG00000017716.15	-0.216322	0.00556914	0.0484033
Birc6	ENSMUSG00000024073.14	0.0501088	0.517651	0.769844
Bivm	ENSMUSG00000041684.11	-0.22526	0.0785077	0.280209
Blcap	ENSMUSG00000067787.10	0.177314	0.0726357	0.266854
Blm	ENSMUSG00000030528.12	-0.264601	0.0180115	0.110646
Blmh	ENSMUSG00000020840.10	-0.161316	0.0485591	0.207954
Blnk	ENSMUSG00000061132.13	0.39468	0.109014	0.340616
Bloc1s1	ENSMUSG00000090247.7	-0.146034	0.478872	0.74283
Bloc1s2	ENSMUSG00000057506.4	-0.0527567	0.624313	0.835015
Bloc1s3	ENSMUSG00000057667.7	0.00966885	0.970075	0.991036
Bloc1s4	ENSMUSG00000060708.4	0.128052	0.431031	0.704028
Bloc1s5	ENSMUSG00000038982.9	-0.31369	0.0355758	0.172222
Bloc1s6	ENSMUSG00000005804.14	-0.293059	0.00194172	0.0228202
Blvra	ENSMUSG00000001999.15	0.0791822	0.448609	0.719188
Blvrb	ENSMUSG00000040466.16	-0.0898585	0.570127	0.803242
Blzf1	ENSMUSG00000026577.13	0.0785154	0.497835	0.756507
Bmi1	ENSMUSG00000026739.13	-0.255444	0.00457281	0.0426945
Bmp1	ENSMUSG00000022098.9	0.0274533	0.73446	0.887871
Bmp2	ENSMUSG00000027358.6	0.126568	0.421514	0.697324
Bmp2k	ENSMUSG00000034663.13	0.0572822	0.679974	0.861798
Bmper	ENSMUSG00000031963.8	0.823172	0.00490801	0.0446895
Bmpr1a	ENSMUSG00000021796.14	-0.0490898	0.574249	0.805521
Bmpr1b	ENSMUSG00000052430.15	0.164026	0.471507	0.738146
Bmpr2	ENSMUSG00000067336.6	-0.0216134	0.818554	0.929565
Bms1	ENSMUSG00000030138.8	0.0432112	0.648448	0.847012
Bmt2	ENSMUSG00000042742.7	-0.275752	0.0396715	0.185579
Bnc1	ENSMUSG00000025105.9	0.322703	0.416655	0.693573
Bnc2	ENSMUSG00000028487.18	0.424314	8.33397e-05	0.00194171
Bnip1	ENSMUSG00000024191.14	-0.178758	0.249711	0.53769
Bnip2	ENSMUSG00000011958.17	0.172732	0.024137	0.134029
Bnip3	ENSMUSG00000078566.8	-0.503199	0.000143935	0.00302183
Bnip3l	ENSMUSG00000022051.15	-0.122801	0.205841	0.482639
Boc	ENSMUSG00000022687.12	0.283124	0.547409	0.78961
Bod1	ENSMUSG00000044502.16	0.0235106	0.784178	0.914354
Bod1l	ENSMUSG00000061755.10	-0.167562	0.0556044	0.226228
Bok	ENSMUSG00000026278.14	-0.0770874	0.38008	0.665953
Bola1	ENSMUSG00000015943.11	-0.34751	0.014991	0.0978792
Bola2	ENSMUSG00000047721.8	-0.0906583	0.341092	0.631651
Bola3	ENSMUSG00000045160.14	0.307951	0.0143974	0.0951643
Bop1	ENSMUSG00000022557.10	0.115318	0.200049	0.474424
Bora	ENSMUSG00000022070.6	-0.335835	0.00189283	0.0224407
Borcs5	ENSMUSG00000042992.15	0.0500582	0.840609	0.938916
Borcs6	ENSMUSG00000045176.3	-0.100067	0.601176	0.82116
Borcs7	ENSMUSG00000062376.7	0.0258194	0.88227	0.957346
Borcs8	ENSMUSG00000002345.17	0.248347	0.0511027	0.214023
Bpgm	ENSMUSG00000038871.5	0.0698139	0.629792	0.836397
Bphl	ENSMUSG00000038286.10	0.165742	0.357864	0.646537
Bpifb4	ENSMUSG00000074665.10	0.814599	0.0202685	0.119288
Bpnt1	ENSMUSG00000026617.16	-0.0989271	0.289842	0.581622
Bptf	ENSMUSG00000040481.17	-0.0579329	0.446263	0.717565
Braf	ENSMUSG00000002413.15	-0.0328031	0.758153	0.900476
Brap	ENSMUSG00000029458.14	0.0803944	0.337241	0.628121
Brat1	ENSMUSG00000000148.17	-0.179474	0.265229	0.554995
Brca1	ENSMUSG00000017146.12	0.0349701	0.762659	0.90271
Brca2	ENSMUSG00000041147.10	-0.237166	0.0413804	0.190447
Brcc3	ENSMUSG00000031201.17	0.185746	0.0904003	0.305302
Brd1	ENSMUSG00000022387.16	0.0551957	0.486017	0.748223
Brd2	ENSMUSG00000024335.19	-0.150209	0.052445	0.217329
Brd3	ENSMUSG00000026918.16	-0.437134	8.69595e-09	8.33057e-07
Brd4	ENSMUSG00000024002.16	-0.0680597	0.35596	0.644792
Brd7	ENSMUSG00000031660.13	-0.138928	0.112798	0.348029
Brd8	ENSMUSG00000003778.14	-0.0273948	0.786726	0.915289
Brd9	ENSMUSG00000057649.5	0.120562	0.23143	0.516493
Bre	ENSMUSG00000052139.18	-0.122811	0.251854	0.539412
Brf1	ENSMUSG00000011158.7	-0.240946	0.0144842	0.0953351
Brf2	ENSMUSG00000031487.5	-0.176544	0.192555	0.465517
Bri3	ENSMUSG00000047843.16	0.205374	0.0436671	0.195683
Bri3bp	ENSMUSG00000037905.13	-0.143915	0.068034	0.256308
Brip1	ENSMUSG00000034329.16	-0.0298492	0.818723	0.929565
Brip1os	ENSMUSG00000085208.3	0.1533	0.063408	0.245534
Brix1	ENSMUSG00000022247.12	-0.0215703	0.781008	0.91187
Brk1	ENSMUSG00000033940.8	0.0561204	0.495524	0.755259
Brms1	ENSMUSG00000080268.3	-0.0484343	0.671042	0.857706
Brms1l	ENSMUSG00000012076.7	-0.172438	0.117276	0.355679
Brox	ENSMUSG00000046836.13	0.167289	0.10438	0.332733
Brpf1	ENSMUSG00000001632.16	-0.158421	0.117595	0.355901
Brpf3	ENSMUSG00000063952.15	0.0150332	0.860506	0.947621
Brsk1	ENSMUSG00000035390.16	-0.661868	0.000410057	0.0069771
Brwd1	ENSMUSG00000022914.15	-0.0759841	0.380738	0.666218
Brwd3	ENSMUSG00000063663.11	-0.19775	0.140937	0.394569
Bscl2	ENSMUSG00000071657.12	0.316597	0.00776059	0.0613954
Bsdc1	ENSMUSG00000040859.14	0.00569603	0.961216	0.987435
Bsg	ENSMUSG00000023175.15	0.0889969	0.18173	0.452045
Bsn	ENSMUSG00000032589.14	-0.224005	0.465583	0.733389
Bst2	ENSMUSG00000046718.8	0.180803	0.172564	0.440589
Btaf1	ENSMUSG00000040565.7	0.129257	0.106526	0.336045
Btbd1	ENSMUSG00000025103.8	-0.068135	0.462803	0.731038
Btbd10	ENSMUSG00000038187.14	0.237954	0.0383535	0.182189
Btbd11	ENSMUSG00000020042.15	0.554267	5.68147e-08	4.34689e-06
Btbd19	ENSMUSG00000073771.11	0.263608	0.0727608	0.267053
Btbd2	ENSMUSG00000003344.14	-0.201655	0.0304928	0.156163
Btbd3	ENSMUSG00000062098.11	-0.0294048	0.78143	0.912268
Btbd6	ENSMUSG00000002803.13	-0.147649	0.307719	0.600787
Btbd7	ENSMUSG00000041702.6	0.0469329	0.573949	0.805493
Btbd9	ENSMUSG00000062202.13	0.162633	0.13503	0.384858
Btc	ENSMUSG00000082361.6	0.0411239	0.912279	0.96849
Btd	ENSMUSG00000021900.10	-0.153425	0.162639	0.426422
Btf3	ENSMUSG00000021660.14	0.0446656	0.582055	0.810483
Btf3l4	ENSMUSG00000028568.16	-0.146318	0.236989	0.524124
Btg1	ENSMUSG00000036478.7	0.200648	0.0194628	0.116348
Btg2	ENSMUSG00000020423.6	0.184616	0.315411	0.608201
Btg3	ENSMUSG00000022863.14	0.114587	0.396245	0.678992
Btrc	ENSMUSG00000025217.14	-0.0179997	0.894682	0.961661
Bub1	ENSMUSG00000027379.13	-0.229074	0.00934259	0.070208
Bub1b	ENSMUSG00000040084.9	-0.200465	0.0232033	0.130561
Bub3	ENSMUSG00000066979.6	0.133557	0.0801476	0.283959
Bud13	ENSMUSG00000032077.5	-0.180894	0.127584	0.37201
Bud31	ENSMUSG00000038722.17	0.122589	0.185235	0.456017
Bvht	ENSMUSG00000098098.7	-0.110628	0.678125	0.861228
Bysl	ENSMUSG00000023988.8	0.00675833	0.938963	0.98052
Bzw1	ENSMUSG00000051223.14	0.11175	0.134246	0.383367
Bzw2	ENSMUSG00000020547.4	-0.289804	0.000101719	0.00229624
C030015A19Rik	ENSMUSG00000108181.1	0.878951	0.0432215	0.19434
C030037D09Rik	ENSMUSG00000087574.1	0.445554	0.264576	0.554645
C130013H08Rik	ENSMUSG00000105509.1	0.601286	0.0829411	0.289549
C130036L24Rik	ENSMUSG00000073627.7	-0.679651	0.090974	0.306201
C130046K22Rik	ENSMUSG00000085154.7	-0.59959	0.238627	0.52557
C130083M11Rik	ENSMUSG00000106464.1	0.404511	0.377777	0.664403
C1d	ENSMUSG00000000581.8	-0.168284	0.0964139	0.316578
C1galt1	ENSMUSG00000042460.5	0.106706	0.390684	0.674295
C1galt1c1	ENSMUSG00000048970.9	-0.0914985	0.557506	0.795651
C1qbp	ENSMUSG00000018446.8	0.114758	0.14317	0.397888
C1qtnf1	ENSMUSG00000017446.14	-0.0678191	0.668064	0.856733
C1qtnf6	ENSMUSG00000022440.8	-0.195393	0.260942	0.550469
C1rl	ENSMUSG00000038527.9	-0.17405	0.674979	0.859367
C2cd2	ENSMUSG00000045975.7	-0.242749	0.218105	0.497978
C2cd2l	ENSMUSG00000032120.11	-0.100222	0.476234	0.740968
C2cd3	ENSMUSG00000047248.20	-0.279465	0.00436888	0.0413322
C2cd5	ENSMUSG00000030279.15	-0.12181	0.279123	0.570455
C330006A16Rik	ENSMUSG00000087679.2	0.0577935	0.618899	0.832145
C330007P06Rik	ENSMUSG00000006423.15	0.160925	0.120126	0.360187
C330018D20Rik	ENSMUSG00000024592.15	0.123734	0.543089	0.787011
C330027C09Rik	ENSMUSG00000033031.13	-0.406114	5.19297e-06	0.000195955
C430049B03Rik	ENSMUSG00000087365.7	-0.366197	0.386079	0.670476
C630043F03Rik	ENSMUSG00000084910.1	0.449156	0.125818	0.369291
C77080	ENSMUSG00000050390.12	-0.0443816	0.603702	0.822085
C87436	ENSMUSG00000046679.16	-0.0326046	0.841834	0.939205
Caap1	ENSMUSG00000028578.8	-0.0178993	0.920696	0.971888
Cab39	ENSMUSG00000036707.16	0.0376658	0.640484	0.842633
Cab39l	ENSMUSG00000021981.9	0.0249093	0.798229	0.920522
Cabin1	ENSMUSG00000020196.9	-0.176871	0.0277432	0.14724
Cables2	ENSMUSG00000038990.14	-0.362019	0.00409907	0.0394674
Cacfd1	ENSMUSG00000015488.14	-0.223313	0.0406322	0.188372
Cachd1	ENSMUSG00000028532.14	-0.298221	0.012739	0.0869239
Cacna1c	ENSMUSG00000051331.14	0.199278	0.0872157	0.298397
Cacna1g	ENSMUSG00000020866.17	1.03433	0.0166407	0.105335
Cacna2d1	ENSMUSG00000040118.15	0.511126	0.000164177	0.00337228
Cacnb1	ENSMUSG00000020882.17	-0.722625	0.127023	0.371107
Cacnb2	ENSMUSG00000057914.15	0.190217	0.248495	0.53693
Cacnb3	ENSMUSG00000003352.13	0.200174	0.0597114	0.236474
Cactin	ENSMUSG00000034889.7	-0.00959908	0.922134	0.972553
Cacul1	ENSMUSG00000033417.15	-0.172965	0.0577666	0.231717
Cacybp	ENSMUSG00000014226.10	-0.400211	2.40715e-07	1.49138e-05
Cad	ENSMUSG00000013629.16	-0.126331	0.175379	0.443111
Cadm1	ENSMUSG00000032076.19	-0.0605006	0.433187	0.705678
Cadm4	ENSMUSG00000054793.8	-0.526588	0.0359245	0.173299
Calcoco1	ENSMUSG00000023055.9	0.0491678	0.662551	0.853842
Calcrl	ENSMUSG00000059588.13	-0.0554638	0.739176	0.891008
Cald1	ENSMUSG00000029761.16	0.287794	2.1385e-05	0.000650104
Calm1	ENSMUSG00000001175.13	0.125544	0.0685549	0.257674
Calm2	ENSMUSG00000036438.12	-0.108938	0.136898	0.388316
Calm3	ENSMUSG00000019370.10	0.0394702	0.567302	0.802067
Calml4	ENSMUSG00000032246.14	0.450862	0.182715	0.45311
Calr	ENSMUSG00000003814.8	0.129074	0.114924	0.351378
Calr3	ENSMUSG00000019732.14	-0.273429	0.371209	0.657653
Calu	ENSMUSG00000029767.16	0.167799	0.0226863	0.128925
Camk1	ENSMUSG00000030272.15	0.189516	0.0913709	0.307174
Camk1d	ENSMUSG00000039145.16	-0.107314	0.284307	0.575308
Camk2b	ENSMUSG00000057897.14	-0.504	0.0489375	0.209025
Camk2d	ENSMUSG00000053819.16	0.458645	3.3971e-08	2.74659e-06
Camk2g	ENSMUSG00000021820.16	-0.0270225	0.764177	0.903414
Camk2n1	ENSMUSG00000046447.3	0.148885	0.528039	0.777128
Camk2n2	ENSMUSG00000051146.2	-0.144341	0.625406	0.835547
Camk4	ENSMUSG00000038128.6	-1.22551	0.0189917	0.114397
Camkk1	ENSMUSG00000020785.17	-0.388884	0.106546	0.336045
Camkk2	ENSMUSG00000029471.13	-0.0869421	0.350502	0.640551
Camkmt	ENSMUSG00000071037.5	-0.391527	0.226738	0.508921
Camkv	ENSMUSG00000032936.13	0.260994	0.584912	0.812675
Caml	ENSMUSG00000021501.4	-0.0558389	0.679605	0.861628
Camsap1	ENSMUSG00000026933.17	-0.0598582	0.506358	0.761843
Camsap2	ENSMUSG00000041570.14	0.0651792	0.423873	0.698288
Camta1	ENSMUSG00000014592.20	-0.201607	0.297839	0.59019
Camta2	ENSMUSG00000040712.16	-0.0785047	0.473495	0.739431
Cand1	ENSMUSG00000020114.12	-0.0980615	0.18955	0.462119
Cand2	ENSMUSG00000030319.8	-0.517299	0.00182583	0.0218583
Cant1	ENSMUSG00000025575.14	-0.0878921	0.345506	0.6357
Canx	ENSMUSG00000020368.15	-0.108029	0.140402	0.393748
Cap1	ENSMUSG00000028656.14	0.318042	6.18077e-06	0.000225836
Capg	ENSMUSG00000056737.14	0.283	0.000896545	0.0126493
Capn1	ENSMUSG00000024942.16	0.10741	0.193576	0.466002
Capn10	ENSMUSG00000026270.11	-0.0238146	0.850586	0.942583
Capn15	ENSMUSG00000037326.10	-0.195247	0.120319	0.360247
Capn2	ENSMUSG00000026509.15	0.348346	7.19259e-07	3.58059e-05
Capn5	ENSMUSG00000035547.14	-0.540738	4.63689e-05	0.00122774
Capn6	ENSMUSG00000067276.5	1.16888	3.73707e-11	6.17428e-09
Capn7	ENSMUSG00000021893.13	-0.173434	0.0768363	0.276669
Capns1	ENSMUSG00000001794.13	0.252671	0.000862006	0.0122607
Caprin1	ENSMUSG00000027184.14	0.0596916	0.374129	0.660943
Caprin2	ENSMUSG00000030309.16	-0.088089	0.516243	0.768801
Capza1	ENSMUSG00000070372.11	-0.00464821	0.954968	0.985751
Capza2	ENSMUSG00000015733.13	-0.0336492	0.677342	0.86074
Capzb	ENSMUSG00000028745.18	0.270358	7.70639e-05	0.00183409
Car12	ENSMUSG00000032373.15	-0.468645	8.77621e-08	6.39148e-06
Car13	ENSMUSG00000027555.8	0.582068	0.0149818	0.0978755
Car5b	ENSMUSG00000031373.4	0.210954	0.359427	0.647733
Car6	ENSMUSG00000028972.11	0.369484	0.241887	0.52917
Car8	ENSMUSG00000041261.9	0.101951	0.685113	0.863292
Card10	ENSMUSG00000033170.14	0.178488	0.141603	0.395558
Card19	ENSMUSG00000037960.10	-0.106001	0.379173	0.665202
Carf	ENSMUSG00000026017.13	-0.0289157	0.90604	0.966235
Carhsp1	ENSMUSG00000008393.8	0.0902791	0.275739	0.566494
Carm1	ENSMUSG00000032185.15	0.055271	0.499309	0.756906
Carmil1	ENSMUSG00000021338.17	0.149248	0.206212	0.483011
Carnmt1	ENSMUSG00000024726.9	-0.132615	0.309843	0.602396
Carns1	ENSMUSG00000075289.4	0.203788	0.649329	0.847435
Cars	ENSMUSG00000010755.17	0.214315	0.00371658	0.036939
Cars2	ENSMUSG00000056228.10	-0.0439948	0.769103	0.906136
Casc3	ENSMUSG00000078676.9	0.150787	0.0582559	0.232697
Casc4	ENSMUSG00000060227.15	0.0550818	0.567445	0.802092
Casd1	ENSMUSG00000015189.12	0.0449931	0.714801	0.878381
Cask	ENSMUSG00000031012.17	0.123155	0.131475	0.378153
Caskin1	ENSMUSG00000033597.8	0.516476	0.242822	0.529508
Caskin2	ENSMUSG00000034471.12	-0.14015	0.308522	0.601437
Casp1	ENSMUSG00000025888.5	0.581243	0.0803774	0.284213
Casp12	ENSMUSG00000025887.10	0.971293	0.000895867	0.0126493
Casp2	ENSMUSG00000029863.13	-0.171825	0.0735551	0.268673
Casp3	ENSMUSG00000031628.9	-0.172149	0.0311095	0.158608
Casp6	ENSMUSG00000027997.9	0.0453312	0.718572	0.880641
Casp7	ENSMUSG00000025076.9	0.525448	0.135492	0.385768
Casp8	ENSMUSG00000026029.14	-0.0540166	0.628817	0.836375
Casp8ap2	ENSMUSG00000028282.12	-0.194693	0.02881	0.150929
Casp9	ENSMUSG00000028914.13	0.0443283	0.725756	0.883933
Cast	ENSMUSG00000021585.8	0.572931	2.89697e-13	7.68033e-11
Cat	ENSMUSG00000027187.10	0.0817207	0.35702	0.645422
Cav1	ENSMUSG00000007655.16	0.953039	1.52766e-25	1.74154e-22
Cav2	ENSMUSG00000000058.6	0.180596	0.112188	0.347081
Cbarp	ENSMUSG00000035640.18	-0.1263	0.346377	0.636475
Cbfa2t2	ENSMUSG00000038533.15	0.0189426	0.844871	0.940602
Cbfb	ENSMUSG00000031885.14	-0.271738	0.000854648	0.0121787
Cbl	ENSMUSG00000034342.9	-0.044256	0.583527	0.81174
Cblb	ENSMUSG00000022637.10	0.149875	0.300293	0.593094
Cbll1	ENSMUSG00000020659.15	-0.185485	0.162504	0.426168
Cbr1	ENSMUSG00000051483.8	-0.197775	0.22576	0.507527
Cbr2	ENSMUSG00000025150.10	-0.430123	0.202265	0.477692
Cbr3	ENSMUSG00000022947.7	-0.522318	0.299479	0.592234
Cbr4	ENSMUSG00000031641.14	-0.182259	0.328049	0.618906
Cbwd1	ENSMUSG00000024878.8	0.32404	0.00992918	0.073411
Cbx1	ENSMUSG00000018666.13	-0.165977	0.038583	0.182702
Cbx2	ENSMUSG00000025577.7	-0.21722	0.109912	0.342443
Cbx3	ENSMUSG00000029836.15	-0.179161	0.020195	0.118978
Cbx4	ENSMUSG00000039989.7	0.248607	0.247879	0.536616
Cbx5	ENSMUSG00000009575.14	-0.21241	0.00382567	0.0378413
Cbx6	ENSMUSG00000089715.11	-0.0862124	0.270492	0.561224
Cbx7	ENSMUSG00000053411.16	-0.303828	0.0473864	0.205118
Cbx8	ENSMUSG00000025578.9	0.148607	0.40302	0.684788
Cby1	ENSMUSG00000022428.7	-0.0631218	0.637251	0.840233
Cc2d1a	ENSMUSG00000036686.16	0.0339333	0.769034	0.906136
Cc2d1b	ENSMUSG00000028582.14	-0.142849	0.177268	0.446104
Cc2d2a	ENSMUSG00000039765.15	0.567517	8.34594e-05	0.00194171
Ccar1	ENSMUSG00000020074.6	-0.154733	0.0517028	0.215744
Ccar2	ENSMUSG00000033712.5	-0.30952	0.00080912	0.0117503
Ccbe1	ENSMUSG00000046318.15	0.583376	8.80556e-08	6.39148e-06
Ccdc102a	ENSMUSG00000063605.5	-0.216969	0.140018	0.393155
Ccdc107	ENSMUSG00000028461.12	-0.0288899	0.834887	0.935953
Ccdc109b	ENSMUSG00000027994.14	0.326697	0.00697605	0.0565979
Ccdc112	ENSMUSG00000071855.4	-0.177959	0.399128	0.681555
Ccdc114	ENSMUSG00000040189.17	-0.300614	0.308835	0.601631
Ccdc115	ENSMUSG00000042111.9	-0.0202971	0.86475	0.949759
Ccdc116	ENSMUSG00000022768.15	0.00581115	0.980495	0.994282
Ccdc117	ENSMUSG00000020482.4	-0.455847	6.60206e-05	0.00160477
Ccdc12	ENSMUSG00000019659.8	-0.134089	0.158945	0.421192
Ccdc120	ENSMUSG00000031150.12	-0.0408718	0.791811	0.918275
Ccdc122	ENSMUSG00000034795.14	0.178198	0.52426	0.774112
Ccdc124	ENSMUSG00000007721.6	-0.0103845	0.910381	0.967768
Ccdc125	ENSMUSG00000048924.13	-0.0269451	0.93141	0.977003
Ccdc126	ENSMUSG00000050786.8	0.447351	0.0979448	0.319476
Ccdc127	ENSMUSG00000021578.16	-0.0317888	0.711747	0.876788
Ccdc130	ENSMUSG00000004994.12	0.121736	0.561637	0.798537
Ccdc134	ENSMUSG00000068114.6	-0.359905	0.0256411	0.139527
Ccdc136	ENSMUSG00000029769.16	-0.508352	4.71686e-05	0.00124215
Ccdc137	ENSMUSG00000049957.14	-0.0607797	0.479834	0.742894
Ccdc138	ENSMUSG00000038010.8	-0.261154	0.343784	0.634369
Ccdc14	ENSMUSG00000022833.6	-0.0440784	0.810621	0.926146
Ccdc141	ENSMUSG00000044033.16	0.392441	0.275525	0.566494
Ccdc15	ENSMUSG00000034303.7	-0.0862141	0.74407	0.894014
Ccdc157	ENSMUSG00000051427.14	-0.2282	0.124115	0.366273
Ccdc159	ENSMUSG00000006241.16	0.177717	0.662504	0.853842
Ccdc162	ENSMUSG00000075225.13	-0.278073	0.478004	0.742433
Ccdc163	ENSMUSG00000028689.14	0.0947959	0.591102	0.815618
Ccdc166	ENSMUSG00000098176.1	-0.117112	0.804051	0.923266
Ccdc167	ENSMUSG00000024018.17	0.0158933	0.947619	0.98417
Ccdc171	ENSMUSG00000052407.16	-0.116142	0.731405	0.887159
Ccdc174	ENSMUSG00000034083.16	0.0769839	0.529799	0.778414
Ccdc18	ENSMUSG00000056531.11	-0.880784	4.98739e-06	0.000189521
Ccdc181	ENSMUSG00000026578.6	0.205701	0.177789	0.446922
Ccdc186	ENSMUSG00000035173.14	0.128105	0.214843	0.493494
Ccdc189	ENSMUSG00000057176.4	-0.147607	0.728733	0.885478
Ccdc191	ENSMUSG00000022701.17	-0.36806	0.0644541	0.247566
Ccdc25	ENSMUSG00000022035.5	-0.0485899	0.629339	0.836397
Ccdc28a	ENSMUSG00000059554.12	-0.178168	0.504728	0.760796
Ccdc28b	ENSMUSG00000028795.15	-0.108639	0.822494	0.930571
Ccdc3	ENSMUSG00000026676.7	0.253604	0.432251	0.704959
Ccdc32	ENSMUSG00000039983.13	-0.0685883	0.645464	0.845391
Ccdc34	ENSMUSG00000027160.16	-0.580189	1.35869e-09	1.5489e-07
Ccdc43	ENSMUSG00000020925.16	-0.138388	0.14201	0.396306
Ccdc47	ENSMUSG00000078622.8	-0.0626384	0.445744	0.71726
Ccdc50	ENSMUSG00000038127.14	-0.352213	3.80662e-05	0.00106361
Ccdc51	ENSMUSG00000025645.8	0.177389	0.429137	0.702293
Ccdc53	ENSMUSG00000020056.16	-0.0215478	0.848139	0.941473
Ccdc57	ENSMUSG00000048445.6	-0.115128	0.565482	0.800608
Ccdc58	ENSMUSG00000075229.10	-0.183051	0.0830665	0.289549
Ccdc59	ENSMUSG00000019897.8	-0.282601	0.00500245	0.0453026
Ccdc6	ENSMUSG00000048701.13	-0.0171648	0.839209	0.938474
Ccdc61	ENSMUSG00000074358.9	-0.0174854	0.912507	0.96849
Ccdc64	ENSMUSG00000041609.16	0.00320403	0.993423	0.99823
Ccdc66	ENSMUSG00000046753.9	0.0760076	0.636684	0.84018
Ccdc71	ENSMUSG00000049305.6	-0.230041	0.017636	0.109624
Ccdc71l	ENSMUSG00000090946.3	0.10898	0.539567	0.784474
Ccdc73	ENSMUSG00000045106.12	-0.0346222	0.936951	0.979472
Ccdc74a	ENSMUSG00000041617.10	0.0060196	0.979529	0.993951
Ccdc77	ENSMUSG00000030177.14	-0.280499	0.0634623	0.24566
Ccdc82	ENSMUSG00000079084.10	0.191581	0.25215	0.539704
Ccdc84	ENSMUSG00000043923.8	-0.237976	0.530433	0.779091
Ccdc85b	ENSMUSG00000095098.1	-0.116902	0.439014	0.711105
Ccdc85c	ENSMUSG00000084883.1	-0.516914	0.00165486	0.0201116
Ccdc86	ENSMUSG00000024732.7	-0.027594	0.76084	0.901796
Ccdc88a	ENSMUSG00000032740.16	-0.222366	0.0246857	0.136181
Ccdc88c	ENSMUSG00000021182.14	-0.445167	8.55686e-06	0.000302007
Ccdc9	ENSMUSG00000041375.18	-0.130232	0.171768	0.439639
Ccdc90b	ENSMUSG00000030613.13	-0.136928	0.348187	0.638294
Ccdc91	ENSMUSG00000030301.17	0.0620723	0.673457	0.858907
Ccdc92	ENSMUSG00000037979.13	-0.547855	0.0111983	0.0797408
Ccdc93	ENSMUSG00000026339.18	-0.0567822	0.567124	0.802036
Ccdc94	ENSMUSG00000003208.8	-0.0272853	0.833872	0.935552
Ccdc97	ENSMUSG00000002608.8	0.0833202	0.377393	0.664229
Cchcr1	ENSMUSG00000040312.14	-0.0616893	0.547636	0.78961
Ccl2	ENSMUSG00000035385.5	-0.198853	0.0731956	0.267875
Ccl20	ENSMUSG00000026166.14	-0.488048	0.281061	0.572791
Ccl25	ENSMUSG00000023235.14	-0.121432	0.560207	0.797529
Ccl27a	ENSMUSG00000073888.12	0.432984	0.39062	0.674295
Ccl28	ENSMUSG00000074715.2	-0.772205	0.132659	0.38002
Ccl5	ENSMUSG00000035042.2	0.119205	0.471417	0.73812
Ccl7	ENSMUSG00000035373.2	0.653001	0.0125778	0.086222
Ccl9	ENSMUSG00000019122.8	0.096847	0.850019	0.942254
Ccm2	ENSMUSG00000000378.15	0.137648	0.117713	0.355948
Ccna2	ENSMUSG00000027715.9	-0.295301	0.000450849	0.00751415
Ccnb1	ENSMUSG00000041431.16	-0.139075	0.064158	0.246881
Ccnb2	ENSMUSG00000032218.7	-0.240376	0.00177509	0.0213911
Ccnc	ENSMUSG00000028252.20	-0.0931231	0.453429	0.723558
Ccnd1	ENSMUSG00000070348.5	0.0118366	0.868493	0.951358
Ccnd2	ENSMUSG00000000184.12	0.300045	8.2755e-05	0.00194117
Ccnd3	ENSMUSG00000034165.16	-0.123809	0.122872	0.364493
Ccndbp1	ENSMUSG00000023572.16	0.0969075	0.363874	0.650081
Ccne1	ENSMUSG00000002068.16	-0.316037	0.0016517	0.0201116
Ccne2	ENSMUSG00000028212.16	-0.415394	4.41223e-05	0.00117797
Ccnf	ENSMUSG00000072082.6	-0.144474	0.0975281	0.318664
Ccng1	ENSMUSG00000020326.7	0.0913305	0.385378	0.670019
Ccng2	ENSMUSG00000029385.14	0.214016	0.270387	0.561224
Ccnh	ENSMUSG00000021548.10	0.061734	0.556177	0.795151
Ccni	ENSMUSG00000063015.12	0.0639902	0.457792	0.726148
Ccnj	ENSMUSG00000025010.13	-0.234455	0.113494	0.349214
Ccnk	ENSMUSG00000021258.9	0.161531	0.0416613	0.191045
Ccnl1	ENSMUSG00000027829.15	-0.0418945	0.727852	0.885247
Ccnl2	ENSMUSG00000029068.16	-0.0177027	0.878305	0.955631
Ccnt1	ENSMUSG00000011960.12	-0.0731239	0.401693	0.683885
Ccnt2	ENSMUSG00000026349.14	-0.122459	0.312934	0.60609
Ccny	ENSMUSG00000024286.7	0.10153	0.268899	0.559547
Ccnyl1	ENSMUSG00000070871.10	0.291996	0.00518815	0.0463859
Ccp110	ENSMUSG00000033904.16	-0.44626	8.32354e-05	0.00194171
Ccpg1os	ENSMUSG00000086158.2	0.325386	0.294912	0.586966
Ccs	ENSMUSG00000034108.5	0.14021	0.254791	0.54292
Ccsap	ENSMUSG00000031971.15	0.110891	0.478371	0.742433
Ccser2	ENSMUSG00000058690.14	0.33568	0.00105812	0.0144635
Cct2	ENSMUSG00000034024.7	-0.245821	0.000357118	0.00627296
Cct3	ENSMUSG00000001416.13	-0.159048	0.051424	0.214974
Cct4	ENSMUSG00000007739.10	0.0564757	0.41432	0.692254
Cct5	ENSMUSG00000022234.14	-0.0813233	0.265382	0.555017
Cct6a	ENSMUSG00000029447.11	-0.294929	1.15263e-05	0.000387612
Cct7	ENSMUSG00000030007.8	-0.0489683	0.537753	0.783847
Cct8	ENSMUSG00000025613.13	-0.221394	0.00137701	0.0176183
Ccz1	ENSMUSG00000029617.10	-0.0692765	0.410111	0.690178
Cd109	ENSMUSG00000046186.8	0.0966691	0.273841	0.565028
Cd14	ENSMUSG00000051439.6	0.216106	0.220826	0.501177
Cd151	ENSMUSG00000025510.14	-0.188155	0.0185835	0.112867
Cd164	ENSMUSG00000019818.15	-0.229539	0.283683	0.574917
Cd1d1	ENSMUSG00000028076.12	0.101372	0.67937	0.861628
Cd248	ENSMUSG00000056481.6	-0.172579	0.114938	0.351378
Cd24a	ENSMUSG00000047139.9	-0.27922	0.116504	0.354455
Cd274	ENSMUSG00000016496.7	-0.413535	0.180219	0.449463
Cd276	ENSMUSG00000035914.11	-0.167152	0.0424591	0.192612
Cd2ap	ENSMUSG00000061665.6	-0.0395728	0.614351	0.82873
Cd2bp2	ENSMUSG00000042502.10	0.0492655	0.597852	0.819271
Cd300lb	ENSMUSG00000063193.8	2.09048e-05	0.9999	0.999987
Cd302	ENSMUSG00000060703.12	0.836693	0.00869595	0.0668919
Cd320	ENSMUSG00000002308.15	0.0395314	0.725528	0.883908
Cd34	ENSMUSG00000016494.9	0.237317	0.053593	0.220484
Cd3eap	ENSMUSG00000047649.9	-0.25373	0.00822164	0.0641524
Cd44	ENSMUSG00000005087.17	0.414625	4.06981e-10	5.15509e-08
Cd47	ENSMUSG00000055447.18	0.0340844	0.726202	0.884226
Cd63	ENSMUSG00000025351.13	0.319283	1.1215e-05	0.00037938
Cd68	ENSMUSG00000018774.13	0.426184	0.114752	0.351093
Cd81	ENSMUSG00000037706.17	-0.0403693	0.637564	0.840354
Cd82	ENSMUSG00000027215.13	-0.367991	0.179705	0.448815
Cd9	ENSMUSG00000030342.8	0.0992603	0.213066	0.490697
Cd99l2	ENSMUSG00000035776.14	-0.0130456	0.893594	0.961489
Cda	ENSMUSG00000028755.3	-0.348861	0.0225892	0.128565
Cdadc1	ENSMUSG00000021982.13	-0.092719	0.517129	0.769215
Cdan1	ENSMUSG00000027284.16	-0.293058	0.0434822	0.195233
Cdc123	ENSMUSG00000039128.13	-0.0412973	0.610104	0.826326
Cdc14a	ENSMUSG00000033502.14	-0.251921	0.205701	0.482509
Cdc14b	ENSMUSG00000033102.14	0.126683	0.24163	0.52917
Cdc16	ENSMUSG00000038416.15	-0.251473	0.00302308	0.0314732
Cdc20	ENSMUSG00000006398.15	-0.130421	0.107637	0.337662
Cdc23	ENSMUSG00000024370.16	-0.133461	0.151898	0.412076
Cdc25a	ENSMUSG00000032477.13	-0.181415	0.0833622	0.289823
Cdc25b	ENSMUSG00000027330.16	0.0301721	0.726828	0.884578
Cdc25c	ENSMUSG00000044201.9	-0.000623239	0.995304	0.998898
Cdc26	ENSMUSG00000066149.11	-0.219361	0.0279826	0.148034
Cdc27	ENSMUSG00000020687.13	-0.102666	0.212015	0.489629
Cdc34	ENSMUSG00000020307.14	-0.128676	0.136247	0.387045
Cdc37	ENSMUSG00000019471.10	0.0329488	0.63285	0.838309
Cdc37l1	ENSMUSG00000024780.6	-0.142793	0.305932	0.598632
Cdc40	ENSMUSG00000038446.8	-0.116624	0.166757	0.431561
Cdc42	ENSMUSG00000006699.17	0.146249	0.0584471	0.233379
Cdc42bpa	ENSMUSG00000026490.18	0.143129	0.0824476	0.289015
Cdc42bpb	ENSMUSG00000021279.4	0.230987	0.00518528	0.0463859
Cdc42bpg	ENSMUSG00000024769.7	-0.226903	0.0696578	0.260019
Cdc42ep1	ENSMUSG00000049521.1	-0.250728	0.00434741	0.0412317
Cdc42ep2	ENSMUSG00000045664.4	0.170743	0.406355	0.687613
Cdc42ep3	ENSMUSG00000036533.8	0.210016	0.50852	0.763131
Cdc42ep4	ENSMUSG00000041598.7	0.270063	0.0111108	0.0794129
Cdc42se1	ENSMUSG00000046722.14	-0.0548761	0.519162	0.770657
Cdc42se2	ENSMUSG00000052298.12	0.227622	0.00540861	0.0476861
Cdc45	ENSMUSG00000000028.14	-0.00807783	0.934485	0.978518
Cdc5l	ENSMUSG00000023932.8	0.0125728	0.885795	0.958252
Cdc6	ENSMUSG00000017499.15	-0.0147712	0.89867	0.963392
Cdc7	ENSMUSG00000029283.17	-0.180846	0.194104	0.466481
Cdc73	ENSMUSG00000026361.9	-0.274611	0.00281751	0.0297729
Cdca2	ENSMUSG00000048922.18	-0.338336	0.00189368	0.0224407
Cdca3	ENSMUSG00000023505.13	-0.325354	2.67534e-05	0.000784033
Cdca4	ENSMUSG00000047832.8	0.0137269	0.862388	0.948466
Cdca5	ENSMUSG00000024791.10	-0.168969	0.114454	0.350746
Cdca7	ENSMUSG00000055612.15	-0.204196	0.00711155	0.0573755
Cdca7l	ENSMUSG00000021175.15	0.0828033	0.47209	0.738508
Cdca8	ENSMUSG00000028873.16	-0.0839639	0.335321	0.626768
Cdh13	ENSMUSG00000031841.19	0.731417	2.19658e-08	1.88278e-06
Cdh2	ENSMUSG00000024304.14	0.206434	0.0189111	0.114067
Cdh24	ENSMUSG00000059674.6	0.161718	0.473118	0.739379
Cdhr1	ENSMUSG00000021803.9	-0.598321	0.0241301	0.134029
Cdip1	ENSMUSG00000004071.12	-0.0130929	0.894507	0.961648
Cdipt	ENSMUSG00000030682.4	0.189741	0.0335467	0.165986
Cdk1	ENSMUSG00000019942.12	-0.0935886	0.257672	0.546707
Cdk10	ENSMUSG00000033862.7	-0.276848	0.0481408	0.206957
Cdk11b	ENSMUSG00000029062.14	-0.0583114	0.539354	0.78432
Cdk12	ENSMUSG00000003119.14	0.0923977	0.305795	0.598571
Cdk13	ENSMUSG00000041297.7	0.125026	0.110202	0.342974
Cdk14	ENSMUSG00000028926.15	0.147927	0.0744674	0.270996
Cdk16	ENSMUSG00000031065.14	-0.114206	0.122137	0.363068
Cdk17	ENSMUSG00000020015.10	0.128204	0.154011	0.414673
Cdk18	ENSMUSG00000026437.11	-0.386866	0.00211785	0.0242405
Cdk19	ENSMUSG00000038481.13	0.0786422	0.402069	0.684055
Cdk2	ENSMUSG00000025358.15	-0.0873944	0.335602	0.626984
Cdk20	ENSMUSG00000021483.7	0.146258	0.373771	0.660721
Cdk2ap1	ENSMUSG00000029394.11	-0.275568	0.00200626	0.0234098
Cdk2ap2	ENSMUSG00000024856.10	-0.197921	0.0300094	0.15452
Cdk4	ENSMUSG00000006728.12	0.0338087	0.610349	0.826363
Cdk5	ENSMUSG00000028969.10	0.0298843	0.791741	0.918275
Cdk5r1	ENSMUSG00000048895.13	0.0243655	0.92415	0.973265
Cdk5rap1	ENSMUSG00000027487.11	0.162685	0.295696	0.587491
Cdk5rap2	ENSMUSG00000039298.16	-0.0184744	0.820631	0.929646
Cdk5rap3	ENSMUSG00000018669.14	0.0211249	0.826789	0.932505
Cdk6	ENSMUSG00000040274.11	0.023841	0.758032	0.900476
Cdk7	ENSMUSG00000069089.7	-0.0593957	0.49819	0.756629
Cdk8	ENSMUSG00000029635.15	-0.225388	0.00731504	0.0586026
Cdk9	ENSMUSG00000009555.16	0.0196553	0.802811	0.922771
Cdkal1	ENSMUSG00000006191.17	0.138873	0.313907	0.606582
Cdkl2	ENSMUSG00000029403.14	0.197548	0.270569	0.561224
Cdkl3	ENSMUSG00000020389.19	0.263897	0.32458	0.61558
Cdkl5	ENSMUSG00000031292.14	0.0584434	0.783624	0.914159
Cdkn1a	ENSMUSG00000023067.13	0.368933	0.213127	0.490739
Cdkn1b	ENSMUSG00000003031.14	-0.0714873	0.621423	0.833752
Cdkn2a	ENSMUSG00000044303.6	0.134643	0.079817	0.283198
Cdkn2aip	ENSMUSG00000038069.6	-0.0770244	0.600872	0.820944
Cdkn2aipnl	ENSMUSG00000020392.8	0.00075985	0.99296	0.998126
Cdkn2b	ENSMUSG00000073802.4	0.442816	5.48162e-07	2.92175e-05
Cdkn2c	ENSMUSG00000028551.14	-0.142014	0.129797	0.375174
Cdkn2d	ENSMUSG00000096472.2	0.298121	0.139774	0.393086
Cdkn3	ENSMUSG00000037628.9	-0.290061	0.0342551	0.167863
Cdon	ENSMUSG00000038119.15	0.420107	0.00132526	0.0171981
Cdpf1	ENSMUSG00000064284.12	0.190948	0.216144	0.495684
Cdr2	ENSMUSG00000030878.11	0.0203376	0.809925	0.926146
Cdr2l	ENSMUSG00000050910.5	0.319639	0.000144543	0.00302902
Cds2	ENSMUSG00000058793.14	-0.160587	0.0776883	0.279032
Cdsn	ENSMUSG00000039518.7	0.288374	0.226929	0.50915
Cdt1	ENSMUSG00000006585.3	0.0616624	0.473259	0.739379
Cdv3	ENSMUSG00000032803.15	-0.0801034	0.236673	0.523897
Cdx2	ENSMUSG00000029646.3	-0.339542	6.18598e-05	0.00153974
Cdyl	ENSMUSG00000059288.13	0.167724	0.106418	0.336045
Cdyl2	ENSMUSG00000031758.10	0.672286	4.58231e-05	0.00121768
Ceacam1	ENSMUSG00000074272.10	0.368981	0.0659861	0.25125
Cebpa	ENSMUSG00000034957.10	0.231253	0.259336	0.548411
Cebpb	ENSMUSG00000056501.3	0.250409	0.071502	0.264471
Cebpd	ENSMUSG00000071637.5	0.407602	0.176393	0.444489
Cebpg	ENSMUSG00000056216.9	0.273748	0.00722269	0.0580275
Cebpz	ENSMUSG00000024081.8	0.0843067	0.365299	0.651606
Cebpzos	ENSMUSG00000062691.10	-0.0545828	0.788572	0.916228
Cecr2	ENSMUSG00000071226.11	-0.498883	0.282198	0.573756
Cecr5	ENSMUSG00000058979.7	-0.50812	0.0116519	0.0818436
Cela1	ENSMUSG00000023031.7	-0.490913	0.121213	0.361341
Celf1	ENSMUSG00000005506.16	-0.0907303	0.193352	0.466002
Celf2	ENSMUSG00000002107.18	0.964752	0.000660682	0.0101098
Celf4	ENSMUSG00000024268.15	-0.409195	0.0270685	0.144942
Cenpa	ENSMUSG00000029177.9	-0.293301	0.000166597	0.0034036
Cenpb	ENSMUSG00000068267.5	0.0912983	0.185081	0.456017
Cenpc1	ENSMUSG00000029253.12	0.0211632	0.851375	0.942848
Cenpe	ENSMUSG00000045328.11	-0.278513	0.00500316	0.0453026
Cenpf	ENSMUSG00000026605.14	-0.274679	0.00277014	0.0294739
Cenph	ENSMUSG00000045273.8	-0.367679	0.00138427	0.0176518
Cenpi	ENSMUSG00000031262.12	-0.237664	0.0173849	0.108418
Cenpj	ENSMUSG00000064128.6	-0.230288	0.202727	0.478369
Cenpk	ENSMUSG00000021714.14	-0.537284	0.00118004	0.0156788
Cenpl	ENSMUSG00000026708.16	-0.170228	0.262906	0.553119
Cenpm	ENSMUSG00000068101.10	-0.0722946	0.60622	0.823805
Cenpn	ENSMUSG00000031756.5	-0.212697	0.0456273	0.200831
Cenpo	ENSMUSG00000020652.17	0.00465365	0.975612	0.992657
Cenpp	ENSMUSG00000021391.9	-0.374631	0.0162007	0.103932
Cenpq	ENSMUSG00000023919.7	0.100552	0.404337	0.685724
Cenpt	ENSMUSG00000036672.5	0.120189	0.275688	0.566494
Cenpu	ENSMUSG00000031629.14	-0.0965025	0.565	0.800269
Cenpv	ENSMUSG00000018509.8	-0.0557158	0.606764	0.824152
Cenpw	ENSMUSG00000075266.5	-0.18361	0.163211	0.427012
Cep104	ENSMUSG00000039523.16	-0.0433023	0.618858	0.832145
Cep112	ENSMUSG00000020728.17	-0.371121	0.153682	0.414406
Cep120	ENSMUSG00000048799.7	0.108263	0.320694	0.611868
Cep128	ENSMUSG00000061533.15	0.000371011	0.99756	0.999313
Cep131	ENSMUSG00000039781.14	-0.145459	0.337407	0.628121
Cep135	ENSMUSG00000036403.15	-0.115659	0.365997	0.651866
Cep152	ENSMUSG00000068394.4	-0.157188	0.235338	0.521754
Cep162	ENSMUSG00000056919.9	-0.0771406	0.588533	0.815121
Cep164	ENSMUSG00000043987.18	-0.0456057	0.609672	0.826232
Cep170	ENSMUSG00000057335.11	0.281922	0.000221442	0.00428597
Cep170b	ENSMUSG00000072825.10	-0.238262	0.0144245	0.0951643
Cep19	ENSMUSG00000035790.15	-0.263191	0.0713789	0.264452
Cep192	ENSMUSG00000024542.8	-0.184902	0.0237072	0.132481
Cep250	ENSMUSG00000038241.16	-0.0975736	0.302848	0.595958
Cep290	ENSMUSG00000019971.9	-0.364815	0.0102287	0.0750851
Cep295	ENSMUSG00000046111.17	-0.122618	0.246729	0.534634
Cep350	ENSMUSG00000033671.18	0.0313158	0.775077	0.908661
Cep41	ENSMUSG00000029790.16	0.0992123	0.574608	0.805625
Cep44	ENSMUSG00000038215.15	-0.168038	0.265667	0.555401
Cep55	ENSMUSG00000024989.14	-0.193092	0.0905946	0.305547
Cep57	ENSMUSG00000031922.12	-0.00773471	0.942504	0.982482
Cep57l1	ENSMUSG00000019813.16	-0.266696	0.128846	0.373785
Cep63	ENSMUSG00000032534.17	-0.139784	0.24417	0.531615
Cep68	ENSMUSG00000044066.14	-0.215246	0.0340291	0.167284
Cep70	ENSMUSG00000056267.14	-0.153073	0.361921	0.648934
Cep72	ENSMUSG00000021572.8	-0.307339	0.149326	0.407546
Cep76	ENSMUSG00000073542.2	-0.136994	0.189389	0.462119
Cep78	ENSMUSG00000041491.7	-0.419473	0.00689123	0.0561544
Cep83	ENSMUSG00000020024.6	-0.279503	0.00813975	0.0636442
Cep83os	ENSMUSG00000097164.1	0.373279	0.233181	0.51875
Cep85	ENSMUSG00000037443.13	-0.0778648	0.398955	0.681464
Cep85l	ENSMUSG00000038594.8	0.306807	0.302189	0.595291
Cep89	ENSMUSG00000023072.14	-0.147533	0.161734	0.425223
Cep95	ENSMUSG00000018372.13	-0.0697309	0.708337	0.875096
Cep97	ENSMUSG00000022604.18	-0.389682	0.14055	0.394066
Cept1	ENSMUSG00000040774.15	0.0473707	0.761421	0.901876
Cercam	ENSMUSG00000039787.13	-0.294455	0.505146	0.761173
Cerk	ENSMUSG00000035891.16	-0.172682	0.376775	0.663728
Cers2	ENSMUSG00000015714.11	-0.00629123	0.932056	0.977277
Cers5	ENSMUSG00000023021.15	-0.136728	0.143533	0.398303
Cers6	ENSMUSG00000027035.10	0.068798	0.479686	0.742894
Cetn2	ENSMUSG00000031347.12	-0.124046	0.268975	0.559547
Cetn3	ENSMUSG00000021537.8	0.05264	0.536927	0.783495
Cetn4	ENSMUSG00000045031.18	0.299738	0.424324	0.69883
Cfap126	ENSMUSG00000026649.14	-0.107634	0.792546	0.91867
Cfap157	ENSMUSG00000038987.8	0.0533346	0.875862	0.954663
Cfap20	ENSMUSG00000031796.7	0.0460625	0.646049	0.845482
Cfap36	ENSMUSG00000020462.14	-0.415543	0.00118887	0.0157228
Cfap43	ENSMUSG00000044948.16	0.268142	0.00412023	0.0396124
Cfap69	ENSMUSG00000040473.15	0.220582	0.564041	0.799725
Cfap74	ENSMUSG00000078490.9	-0.387631	0.281995	0.573756
Cfap97	ENSMUSG00000031631.15	-0.180165	0.141252	0.395137
Cfdp1	ENSMUSG00000031954.6	-0.20813	0.0311245	0.158614
Cfl1	ENSMUSG00000056201.7	-0.14326	0.0408014	0.188849
Cfl2	ENSMUSG00000062929.7	-0.149915	0.184746	0.455688
Cflar	ENSMUSG00000026031.15	0.303733	0.00126504	0.0165573
Cfp	ENSMUSG00000001128.7	-0.125862	0.677123	0.860639
Cftr	ENSMUSG00000041301.15	-0.0669942	0.872723	0.953221
Cggbp1	ENSMUSG00000054604.7	-0.0118004	0.883013	0.957446
Cgnl1	ENSMUSG00000032232.14	0.656452	0.0182272	0.111535
Cgref1	ENSMUSG00000029161.7	-0.0980456	0.819372	0.929565
Cgrrf1	ENSMUSG00000055128.14	0.0488824	0.758687	0.900847
CH25-588N10.2	ENSMUSG00000110277.1	-0.0830836	0.802259	0.92265
Ch25h	ENSMUSG00000050370.4	0.0420726	0.885632	0.958252
Chac1	ENSMUSG00000027313.3	2.25354	2.98194e-07	1.78719e-05
Chac2	ENSMUSG00000020309.6	-0.0159373	0.944727	0.983186
Chaf1a	ENSMUSG00000002835.8	-0.201288	0.0142949	0.0948002
Chaf1b	ENSMUSG00000022945.11	-0.262186	0.0175182	0.10907
Champ1	ENSMUSG00000047710.8	-0.0540741	0.548346	0.790084
Chchd1	ENSMUSG00000063787.3	-0.19821	0.0204866	0.120014
Chchd10	ENSMUSG00000049422.6	0.597177	0.119142	0.358464
Chchd2	ENSMUSG00000070493.3	0.0283162	0.700873	0.87141
Chchd3	ENSMUSG00000053768.13	-0.0882035	0.309917	0.602396
Chchd4	ENSMUSG00000034203.8	-0.266921	0.00266961	0.0288196
Chchd5	ENSMUSG00000037938.4	0.367013	0.0159249	0.102412
Chchd6	ENSMUSG00000030086.16	-0.0187288	0.891329	0.96023
Chchd7	ENSMUSG00000042198.12	0.345734	0.0191657	0.115176
Chd1	ENSMUSG00000023852.13	-0.058026	0.466005	0.733664
Chd1l	ENSMUSG00000028089.5	-0.0693239	0.507183	0.762236
Chd2	ENSMUSG00000078671.11	0.475947	4.4237e-07	2.42453e-05
Chd3	ENSMUSG00000018474.17	-0.0616467	0.409075	0.690178
Chd3os	ENSMUSG00000043419.10	-0.248109	0.507646	0.762473
Chd4	ENSMUSG00000063870.12	0.123666	0.158153	0.419902
Chd5	ENSMUSG00000005045.16	0.0727378	0.885728	0.958252
Chd6	ENSMUSG00000057133.14	0.0207866	0.846609	0.940918
Chd7	ENSMUSG00000041235.11	0.0752097	0.411592	0.691196
Chd8	ENSMUSG00000053754.13	-0.115803	0.168287	0.434156
Chd9	ENSMUSG00000056608.14	0.179683	0.234525	0.520634
Chek1	ENSMUSG00000032113.16	0.0513646	0.628307	0.836368
Chek2	ENSMUSG00000029521.7	0.0322913	0.79244	0.91867
Cherp	ENSMUSG00000052488.7	-0.0475525	0.583897	0.811958
Chfr	ENSMUSG00000014668.15	-0.250666	0.0489162	0.209025
Chic1	ENSMUSG00000031327.10	-0.0573922	0.693225	0.868266
Chic2	ENSMUSG00000029229.8	-0.185157	0.0926699	0.309443
Chid1	ENSMUSG00000025512.15	0.286471	0.00823795	0.0641918
Chka	ENSMUSG00000024843.15	0.019431	0.837554	0.937653
Chkb	ENSMUSG00000022617.14	0.0766478	0.625487	0.835547
Chm	ENSMUSG00000025531.14	-0.037895	0.766302	0.904785
Chml	ENSMUSG00000078185.3	-0.23924	0.0449089	0.199284
Chmp1a	ENSMUSG00000000743.9	-0.0313182	0.703159	0.87223
Chmp1b	ENSMUSG00000109901.1	0.21565	0.0641675	0.246881
Chmp2a	ENSMUSG00000033916.5	0.174799	0.0730021	0.267638
Chmp2b	ENSMUSG00000004843.6	-0.136366	0.229353	0.513292
Chmp3	ENSMUSG00000053119.11	0.00472985	0.952717	0.985652
Chmp4b	ENSMUSG00000038467.15	0.0541066	0.467058	0.734538
Chmp4c	ENSMUSG00000027536.6	0.200442	0.652558	0.848929
Chmp5	ENSMUSG00000028419.5	0.184425	0.0409941	0.189445
Chmp6	ENSMUSG00000025371.12	-0.222427	0.0297264	0.153824
Chmp7	ENSMUSG00000034190.8	-0.254064	0.0104588	0.0761857
Chn2	ENSMUSG00000004633.17	-0.122691	0.662231	0.853764
Chordc1	ENSMUSG00000001774.8	-0.377196	6.53428e-05	0.00159168
Chp1	ENSMUSG00000014077.13	-0.0283038	0.71109	0.87675
Chpf	ENSMUSG00000032997.16	-0.265085	0.00136601	0.0175366
Chpf2	ENSMUSG00000038181.16	-0.315183	0.0341011	0.167489
Chpt1	ENSMUSG00000060002.14	-0.223151	0.26732	0.557527
Chrac1	ENSMUSG00000068391.8	-0.36901	0.00145027	0.0182685
Chrnb1	ENSMUSG00000041189.9	0.505662	0.00318924	0.0327839
Chst1	ENSMUSG00000027221.5	-0.53639	0.000304966	0.00546637
Chst11	ENSMUSG00000034612.7	0.167548	0.260483	0.549908
Chst12	ENSMUSG00000036599.10	-0.12935	0.278978	0.570455
Chst14	ENSMUSG00000074916.5	-0.0399372	0.773845	0.908485
Chst15	ENSMUSG00000030930.14	-0.0897498	0.509374	0.763347
Chst2	ENSMUSG00000033350.7	-0.184865	0.0405984	0.188292
Chsy1	ENSMUSG00000032640.10	-0.250831	0.00246826	0.0270819
Chtf18	ENSMUSG00000019214.13	-0.0136073	0.899557	0.964032
Chtf8	ENSMUSG00000046691.13	-0.104708	0.14555	0.401273
Chtop	ENSMUSG00000001017.15	-0.0643733	0.388281	0.672637
Chuk	ENSMUSG00000025199.16	0.0903398	0.363873	0.650081
Churc1	ENSMUSG00000090258.7	0.246762	0.241752	0.52917
Ciao1	ENSMUSG00000003662.10	0.235962	0.0318045	0.160603
Ciapin1	ENSMUSG00000031781.14	-0.0296939	0.753863	0.898872
Ciart	ENSMUSG00000038550.10	0.415491	0.0442582	0.197087
Cib1	ENSMUSG00000030538.15	0.134866	0.281351	0.573159
Cib2	ENSMUSG00000037493.6	0.0746905	0.867253	0.950643
Cic	ENSMUSG00000005442.13	-0.161024	0.0352083	0.17129
Cinp	ENSMUSG00000021276.9	-0.151379	0.109581	0.341598
Cipc	ENSMUSG00000034157.12	-0.249752	0.0248472	0.136444
Cir1	ENSMUSG00000041777.11	0.284371	0.0579377	0.232172
Cirbp	ENSMUSG00000045193.13	0.0844035	0.533426	0.781214
Cirh1a	ENSMUSG00000041438.8	0.11152	0.152026	0.412172
Cisd1	ENSMUSG00000037710.8	-0.111483	0.29239	0.583961
Cisd2	ENSMUSG00000028165.9	0.0794684	0.344479	0.635035
Cisd3	ENSMUSG00000078695.8	0.00424758	0.961856	0.987435
Cish	ENSMUSG00000032578.7	0.134087	0.593571	0.817398
Cit	ENSMUSG00000029516.19	-0.0763759	0.536096	0.782822
Cited2	ENSMUSG00000039910.9	-0.249804	0.00223357	0.0251856
Ciz1	ENSMUSG00000039205.16	0.133033	0.198072	0.471388
Ckap2	ENSMUSG00000037725.8	-0.221288	0.0158309	0.101962
Ckap2l	ENSMUSG00000048327.6	-0.0272467	0.74335	0.89343
Ckap4	ENSMUSG00000046841.5	0.0411345	0.578253	0.808656
Ckap5	ENSMUSG00000040549.16	0.0897419	0.304653	0.597967
Ckb	ENSMUSG00000001270.8	0.66131	0.000411006	0.00698282
Cklf	ENSMUSG00000054400.16	-0.144551	0.547597	0.78961
Cks1b	ENSMUSG00000028044.6	-0.0809677	0.298084	0.590572
Cks2	ENSMUSG00000062248.5	-0.210374	0.0116985	0.0820188
Clasp1	ENSMUSG00000064302.13	0.0401468	0.663332	0.853947
Clasp2	ENSMUSG00000033392.16	-0.0877682	0.363983	0.650174
Clasrp	ENSMUSG00000061028.7	-0.146505	0.277638	0.56844
Clcc1	ENSMUSG00000027884.16	-0.0488986	0.651527	0.848556
Clcf1	ENSMUSG00000040663.8	0.282605	0.0118831	0.0830067
Clcn2	ENSMUSG00000022843.16	-0.673625	4.99889e-05	0.00129223
Clcn3	ENSMUSG00000004319.15	-0.176224	0.106265	0.336039
Clcn4	ENSMUSG00000000605.9	-0.0683358	0.513921	0.766946
Clcn5	ENSMUSG00000004317.14	0.260625	0.00307431	0.0319191
Clcn6	ENSMUSG00000029016.13	-0.288551	0.0145362	0.0956219
Clcn7	ENSMUSG00000036636.9	0.0587263	0.60076	0.820944
Cldn12	ENSMUSG00000046798.14	-0.0300226	0.804997	0.923812
Cldnd1	ENSMUSG00000022744.12	0.0952671	0.267155	0.557388
Clec16a	ENSMUSG00000068663.13	0.0592516	0.650598	0.848024
Clic1	ENSMUSG00000007041.9	0.214864	0.00367691	0.036627
Clic4	ENSMUSG00000037242.8	0.234605	0.000729009	0.0108826
Clint1	ENSMUSG00000006169.19	-0.0275047	0.710719	0.876671
Clip1	ENSMUSG00000049550.17	-0.153399	0.0751101	0.272173
Clip2	ENSMUSG00000063146.11	-0.192229	0.0398557	0.185906
Clip3	ENSMUSG00000013921.15	-0.315425	0.00710535	0.0573662
Clk1	ENSMUSG00000026034.17	0.412283	0.000225549	0.00433602
Clk2	ENSMUSG00000068917.12	-0.047957	0.711741	0.876788
Clk3	ENSMUSG00000032316.8	0.106692	0.345172	0.635594
Clk4	ENSMUSG00000020385.16	0.0550663	0.673512	0.858907
Clmp	ENSMUSG00000032024.10	0.0384238	0.639143	0.841675
Cln3	ENSMUSG00000030720.16	-0.0311679	0.797169	0.920183
Cln5	ENSMUSG00000022125.6	0.187277	0.103383	0.330871
[truncated: 9,401 more rows]

## Sheet: Elp3 iKO vs Ctrl
Gene_name	ENSEMBLTRANS_ID	log2 FC	pvalue	adj_pvalue
0610007P14Rik	ENSMUSG00000021252.11	0.0254563	0.781031	0.87399
0610009B22Rik	ENSMUSG00000007777.9	0.164604	0.303776	0.485356
0610009O20Rik	ENSMUSG00000024442.5	-0.15577	0.0674401	0.166174
0610010F05Rik	ENSMUSG00000042208.15	-0.115661	0.251183	0.429196
0610012G03Rik	ENSMUSG00000107002.1	0.490414	8.43029e-06	9.18928e-05
0610030E20Rik	ENSMUSG00000058706.5	-0.0116752	0.920562	0.956918
0610037L13Rik	ENSMUSG00000028608.15	0.225308	0.0631944	0.158455
0610038B21Rik	ENSMUSG00000097882.2	0.690059	0.182074	0.343074
1110002L01Rik	ENSMUSG00000071456.6	0.15562	0.481034	0.651201
1110004E09Rik	ENSMUSG00000022972.9	-0.0844381	0.378774	0.559174
1110004F10Rik	ENSMUSG00000030663.12	-0.0210221	0.775463	0.870629
1110006O24Rik	ENSMUSG00000107121.1	0.276108	0.616378	0.759757
1110008F13Rik	ENSMUSG00000027637.3	0.184989	0.0751125	0.17975
1110008L16Rik	ENSMUSG00000021023.14	-0.205068	0.158716	0.310686
1110008P14Rik	ENSMUSG00000039195.4	0.500889	0.000458495	0.00295006
1110012L19Rik	ENSMUSG00000045237.5	0.316148	0.0672244	0.16578
1110019D14Rik	ENSMUSG00000097616.7	-0.102239	0.814312	0.892656
1110032A03Rik	ENSMUSG00000037971.10	0.00478925	0.984449	0.992466
1110034G24Rik	ENSMUSG00000044991.10	0.842282	0.042088	0.117071
1110037F02Rik	ENSMUSG00000040720.15	-0.0999256	0.214061	0.383464
1110038B12Rik	ENSMUSG00000092203.7	0.0944732	0.267468	0.446688
1110038F14Rik	ENSMUSG00000063236.5	-0.0577449	0.603969	0.750249
1110046J04Rik	ENSMUSG00000085457.3	-0.432696	0.257723	0.436667
1110051M20Rik	ENSMUSG00000040591.18	-0.131827	0.242816	0.419179
1110059E24Rik	ENSMUSG00000035171.9	-0.00927676	0.934399	0.965027
1110059G10Rik	ENSMUSG00000032551.7	0.145445	0.446269	0.622399
1110065P20Rik	ENSMUSG00000078570.10	-0.377271	0.0625935	0.157435
1190002N15Rik	ENSMUSG00000045414.7	-0.436495	0.000740319	0.00436978
1190007I07Rik	ENSMUSG00000063320.11	-0.294519	0.177967	0.337583
1300002E11Rik	ENSMUSG00000097290.8	-0.175665	0.475292	0.646564
1500002C15Rik	ENSMUSG00000096221.3	1.5782	0.000162457	0.00123128
1500004A13Rik	ENSMUSG00000098912.7	-0.159259	0.603974	0.750249
1500011B03Rik	ENSMUSG00000072694.7	0.51313	0.0230371	0.0726575
1500011K16Rik	ENSMUSG00000051319.6	0.440078	0.0689667	0.168937
1500015A07Rik	ENSMUSG00000098702.1	0.777614	0.0317554	0.0937592
1600002H07Rik	ENSMUSG00000024118.13	0.156411	0.294193	0.475225
1600002K03Rik	ENSMUSG00000035595.6	0.116517	0.478746	0.649107
1600012H06Rik	ENSMUSG00000050088.9	0.04594	0.723357	0.836711
1600014C10Rik	ENSMUSG00000054676.15	0.172137	0.400084	0.57983
1600020E01Rik	ENSMUSG00000097048.7	0.127937	0.661109	0.790642
1700001L05Rik	ENSMUSG00000075511.8	-0.163005	0.75321	0.855844
1700003E16Rik	ENSMUSG00000030030.5	-0.515044	0.366093	0.548551
1700007L15Rik	ENSMUSG00000097318.1	0.221127	0.566756	0.724817
1700008J07Rik	ENSMUSG00000101225.1	-0.0765549	0.87786	0.930593
1700017B05Rik	ENSMUSG00000032300.7	0.110647	0.261666	0.440977
1700020I14Rik	ENSMUSG00000085438.1	0.0487673	0.602364	0.74958
1700021F05Rik	ENSMUSG00000019797.11	0.243869	0.0371363	0.106293
1700025G04Rik	ENSMUSG00000032666.16	0.0413192	0.645305	0.779508
1700027J19Rik	ENSMUSG00000063838.6	-0.43078	0.258758	0.437627
1700028E10Rik	ENSMUSG00000097321.5	-0.871105	0.131131	0.271066
1700030C10Rik	ENSMUSG00000099759.1	0.0143439	0.954983	0.976511
1700030J22Rik	ENSMUSG00000031847.8	-0.364472	0.414673	0.59316
1700030K09Rik	ENSMUSG00000052794.13	0.41737	0.0187454	0.0617778
1700037C18Rik	ENSMUSG00000005983.15	-0.0465977	0.881412	0.932659
1700037H04Rik	ENSMUSG00000027327.16	0.0295146	0.688923	0.812621
1700048O20Rik	ENSMUSG00000043773.5	0.239288	0.221889	0.393278
1700052K11Rik	ENSMUSG00000099681.1	0.197235	0.604292	0.750408
1700066M21Rik	ENSMUSG00000038323.3	-0.449601	0.00604999	0.0248353
1700086O06Rik	ENSMUSG00000097080.7	-0.0183027	0.959087	0.978885
1700120C14Rik	ENSMUSG00000100599.1	0.385749	0.255426	0.434204
1700123M08Rik	ENSMUSG00000085614.1	-0.386435	0.382106	0.561826
1700123O20Rik	ENSMUSG00000040822.6	0.142761	0.173511	0.331619
1810011O10Rik	ENSMUSG00000056313.5	0.683162	0.000123029	0.000971482
1810013L24Rik	ENSMUSG00000022507.5	-0.217081	0.039361	0.11124
1810014B01Rik	ENSMUSG00000097412.1	0.251549	0.548265	0.710322
1810022K09Rik	ENSMUSG00000078784.8	-0.0121434	0.908523	0.949177
1810024B03Rik	ENSMUSG00000044145.2	0.360661	0.241053	0.416982
1810026B05Rik	ENSMUSG00000101970.6	-0.49447	0.0875532	0.201566
1810026J23Rik	ENSMUSG00000048429.10	-0.104297	0.210275	0.379082
1810030O07Rik	ENSMUSG00000044148.6	0.125577	0.149736	0.297899
1810032O08Rik	ENSMUSG00000020812.17	-0.153211	0.383216	0.562699
1810034E14Rik	ENSMUSG00000097101.2	0.606592	0.24421	0.420852
1810037I17Rik	ENSMUSG00000054091.9	0.261879	0.0032318	0.014921
1810043G02Rik	ENSMUSG00000020284.16	-0.222506	0.15038	0.298948
1810055G02Rik	ENSMUSG00000035372.1	0.0799045	0.311225	0.492883
1810058I24Rik	ENSMUSG00000073155.12	0.741989	9.02616e-15	5.81048e-13
1810062G17Rik	ENSMUSG00000027713.6	-0.148795	0.673348	0.800687
2010001A14Rik	ENSMUSG00000087165.7	-0.135124	0.774013	0.869411
2010107E04Rik	ENSMUSG00000021290.5	0.470205	1.24442e-08	2.83307e-07
2010111I01Rik	ENSMUSG00000021458.16	0.498827	0.00052122	0.00328953
2010204K13Rik	ENSMUSG00000063018.6	0.0377157	0.765541	0.863549
2010300C02Rik	ENSMUSG00000026090.16	0.34905	0.397775	0.577539
2010315B03Rik	ENSMUSG00000074829.10	-0.311305	0.450978	0.626101
2010320M18Rik	ENSMUSG00000100691.1	0.322883	0.12929	0.268241
2200002D01Rik	ENSMUSG00000030587.5	0.241627	0.0636048	0.159233
2210013O21Rik	ENSMUSG00000086316.8	-0.0383338	0.842744	0.909445
2210016F16Rik	ENSMUSG00000021550.5	0.318511	0.00774367	0.0303415
2210016L21Rik	ENSMUSG00000029559.15	0.121706	0.270476	0.450124
2210019I11Rik	ENSMUSG00000092570.7	-0.186027	0.603321	0.749941
2210408F21Rik	ENSMUSG00000087380.7	-0.362502	0.400937	0.580587
2210408I21Rik	ENSMUSG00000071252.5	-0.245224	0.360358	0.542844
2300009A05Rik	ENSMUSG00000032403.8	-0.930244	0.0900042	0.205655
2310009A05Rik	ENSMUSG00000098332.2	0.168264	0.650471	0.783916
2310009B15Rik	ENSMUSG00000079283.2	0.15089	0.355342	0.537536
2310010J17Rik	ENSMUSG00000097162.2	0.326138	0.553002	0.713832
2310011J03Rik	ENSMUSG00000020133.8	0.165092	0.0985038	0.220248
2310015A10Rik	ENSMUSG00000097729.1	0.224778	0.59121	0.741784
2310022A10Rik	ENSMUSG00000049643.15	0.170524	0.105215	0.231267
2310022B05Rik	ENSMUSG00000031983.7	-0.0403465	0.572513	0.729311
2310033P09Rik	ENSMUSG00000020441.6	-0.0816818	0.531578	0.696502
2310035C23Rik	ENSMUSG00000026319.13	0.152428	0.160905	0.314146
2310036O22Rik	ENSMUSG00000041203.9	0.148154	0.0666271	0.164512
2310039H08Rik	ENSMUSG00000062619.5	0.313949	0.100608	0.223649
2310057M21Rik	ENSMUSG00000040177.10	-0.336453	0.00436554	0.0190735
2310058D17Rik	ENSMUSG00000085379.1	0.49342	0.271286	0.450778
2310061I04Rik	ENSMUSG00000050705.15	0.338723	0.00582488	0.0240859
2310069G16Rik	ENSMUSG00000097102.1	0.0363001	0.936308	0.965793
2410002F23Rik	ENSMUSG00000045411.16	0.00601057	0.942593	0.969137
2410004B18Rik	ENSMUSG00000036873.13	-0.0455979	0.68883	0.812592
2410006H16Rik	ENSMUSG00000086841.1	0.135636	0.147533	0.295364
2410015M20Rik	ENSMUSG00000049760.5	0.286253	0.000873973	0.00502498
2410016O06Rik	ENSMUSG00000046791.7	-0.260978	0.00244092	0.0117631
2410089E03Rik	ENSMUSG00000039801.6	-0.366462	0.000219245	0.00157814
2410131K14Rik	ENSMUSG00000032840.7	0.289739	0.00111682	0.00618465
2500002B13Rik	ENSMUSG00000096917.2	-0.136788	0.787801	0.877434
2500004C02Rik	ENSMUSG00000073236.4	0.0474794	0.895337	0.940858
2510002D24Rik	ENSMUSG00000071632.10	-0.00830158	0.960905	0.979953
2510016D11Rik	ENSMUSG00000106825.1	0.306563	0.297547	0.478621
2510039O18Rik	ENSMUSG00000044496.6	-0.0863372	0.316614	0.498825
2610001J05Rik	ENSMUSG00000052419.7	-0.0210935	0.821266	0.89697
2610002M06Rik	ENSMUSG00000031242.7	-0.00313416	0.980772	0.990537
2610005L07Rik	ENSMUSG00000071793.12	-0.0577014	0.763831	0.862621
2610008E11Rik	ENSMUSG00000060301.5	0.16091	0.522926	0.689652
2610020H08Rik	ENSMUSG00000030924.16	-0.106853	0.679744	0.805632
2610021A01Rik	ENSMUSG00000091474.2	0.0332598	0.804249	0.886716
2610035D17Rik	ENSMUSG00000087259.7	0.0631744	0.804164	0.886716
2610044O15Rik8	ENSMUSG00000071302.10	0.0130821	0.943657	0.969854
2610203C20Rik	ENSMUSG00000074415.12	-0.571543	1.17788e-05	0.000123087
2610301B20Rik	ENSMUSG00000059482.15	-0.328307	0.0835071	0.194512
2610306M01Rik	ENSMUSG00000100164.1	0.388784	0.246525	0.423796
2610318N02Rik	ENSMUSG00000049916.10	0.420044	0.0166946	0.0563474
2610507B11Rik	ENSMUSG00000010277.7	0.0995472	0.165945	0.320978
2610507I01Rik	ENSMUSG00000085882.1	-0.128882	0.722565	0.836121
2610524H06Rik	ENSMUSG00000092486.1	-0.0402343	0.825655	0.899714
2610528A11Rik	ENSMUSG00000096001.2	-0.0143112	0.968557	0.984637
2700033N17Rik	ENSMUSG00000086328.1	0.357321	0.306417	0.488367
2700038G22Rik	ENSMUSG00000097180.5	-0.353657	0.112943	0.243288
2700049A03Rik	ENSMUSG00000034601.16	-0.252306	0.0753409	0.180187
2700060E02Rik	ENSMUSG00000021807.5	-0.024305	0.743358	0.850657
2700062C07Rik	ENSMUSG00000024273.7	0.28564	0.115252	0.246612
2700081O15Rik	ENSMUSG00000053080.10	-0.190049	0.0468743	0.126661
2700097O09Rik	ENSMUSG00000062198.4	-0.138432	0.516375	0.684037
2700099C18Rik	ENSMUSG00000098090.7	-0.96495	0.000987675	0.00558133
2810001G20Rik	ENSMUSG00000087497.7	0.452799	0.0595351	0.152186
2810002D19Rik	ENSMUSG00000045464.5	0.640982	0.00308903	0.0143398
2810004N23Rik	ENSMUSG00000031984.8	-0.187704	0.0247175	0.0770776
2810006K23Rik	ENSMUSG00000047635.6	-0.380975	0.0285423	0.0864856
2810013P06Rik	ENSMUSG00000099881.1	1.02886	0.000155262	0.0011843
2810021J22Rik	ENSMUSG00000020491.15	0.450505	0.0598256	0.152732
2810025M15Rik	ENSMUSG00000049881.13	0.369974	0.000191422	0.00140715
2810039B14Rik	ENSMUSG00000099034.7	0.219578	0.669246	0.797325
2810402E24Rik	ENSMUSG00000099966.1	0.428426	0.0799955	0.188894
2810403A07Rik	ENSMUSG00000028060.14	0.0651785	0.460751	0.634775
2810403D21Rik	ENSMUSG00000086629.8	0.0200997	0.958653	0.97858
2810408A11Rik	ENSMUSG00000018570.17	-0.657425	0.0457158	0.124229
2810408I11Rik	ENSMUSG00000087213.2	-0.127242	0.623363	0.76479
2810410L24Rik	ENSMUSG00000075389.3	-0.0744222	0.901049	0.94469
2810414N06Rik	ENSMUSG00000100594.1	-0.924348	0.124507	0.260914
2810417H13Rik	ENSMUSG00000040204.6	-0.579163	4.53071e-16	3.58953e-14
2810428I15Rik	ENSMUSG00000058833.11	0.308328	0.00636659	0.0258754
2810429I04Rik	ENSMUSG00000097709.7	-1.4471	0.0174681	0.0583775
2810430I11Rik	ENSMUSG00000085766.1	0.984098	0.0272022	0.0833603
2810455O05Rik	ENSMUSG00000085030.1	-0.0760338	0.849856	0.913173
2810474O19Rik	ENSMUSG00000032712.16	-0.20497	0.0370481	0.106143
2900026A02Rik	ENSMUSG00000051339.10	-0.0314963	0.8311	0.90237
2900093K20Rik	ENSMUSG00000099632.1	1.07539	0.0844703	0.195886
2900097C17Rik	ENSMUSG00000102869.1	-0.143071	0.136194	0.279009
3000002C10Rik	ENSMUSG00000070282.6	-0.450199	0.263291	0.442697
3010003L21Rik	ENSMUSG00000085355.2	-0.418253	0.248475	0.426347
3010026O09Rik	ENSMUSG00000020381.10	-0.465818	0.272688	0.452471
3110001I22Rik	ENSMUSG00000079737.3	-0.162851	0.541391	0.70494
3110002H16Rik	ENSMUSG00000024410.14	0.308891	0.0111761	0.0409423
3110009E18Rik	ENSMUSG00000026388.15	-0.195745	0.513602	0.681895
3110039M20Rik	ENSMUSG00000104861.1	0.0806538	0.67829	0.80502
3110040N11Rik	ENSMUSG00000025102.14	-0.143749	0.34684	0.529257
3110043O21Rik	ENSMUSG00000028300.14	0.144621	0.418173	0.596443
3110045C21Rik	ENSMUSG00000097503.2	-1.16642	0.0454921	0.123742
3110053B16Rik	ENSMUSG00000085642.8	0.302745	0.499262	0.6688
3110056K07Rik	ENSMUSG00000085622.8	0.22491	0.505255	0.673673
3110062M04Rik	ENSMUSG00000046806.13	0.279644	0.368701	0.550679
3110082I17Rik	ENSMUSG00000053553.11	0.142525	0.103634	0.229005
3300002I08Rik	ENSMUSG00000063364.10	-0.0313098	0.958345	0.978403
3300005D01Rik	ENSMUSG00000096965.7	0.0648429	0.627194	0.767144
3830406C13Rik	ENSMUSG00000033111.15	-0.237817	0.131779	0.271981
3930402G23Rik	ENSMUSG00000038917.4	-0.418519	0.432928	0.610455
4632404H12Rik	ENSMUSG00000042579.2	0.223428	0.520568	0.687248
4632415L05Rik	ENSMUSG00000048106.5	-0.140004	0.420612	0.598486
4732487G21Rik	ENSMUSG00000097488.1	-0.396598	0.24979	0.427476
4833413G10Rik	ENSMUSG00000104950.1	-0.209064	0.680064	0.80577
4833420G17Rik	ENSMUSG00000062822.7	-0.318593	0.00737799	0.0291683
4833439L19Rik	ENSMUSG00000025871.18	-0.00379135	0.957586	0.977827
4921524J17Rik	ENSMUSG00000036934.9	0.0945452	0.524196	0.690787
4921531C22Rik	ENSMUSG00000085704.1	0.369755	0.415111	0.59343
4921536K21Rik	ENSMUSG00000020434.4	0.369789	0.240491	0.416435
4930402H24Rik	ENSMUSG00000027309.18	0.60923	1.11257e-11	4.75637e-10
4930417H01Rik	ENSMUSG00000087017.7	-0.24127	0.583616	0.736515
4930427A07Rik	ENSMUSG00000037466.13	-0.20923	0.0844762	0.195886
4930430F08Rik	ENSMUSG00000046567.9	-0.0644653	0.705555	0.824784
4930447F24Rik	ENSMUSG00000102224.5	0.265321	0.130742	0.27045
4930452B06Rik	ENSMUSG00000021747.11	0.0150018	0.971758	0.985752
4930453N24Rik	ENSMUSG00000059920.9	-0.303194	0.00186466	0.00947398
4930465K10Rik	ENSMUSG00000056682.8	0.338158	0.576324	0.732237
4930503L19Rik	ENSMUSG00000044906.5	-0.113082	0.311429	0.493075
4930507D05Rik	ENSMUSG00000097129.1	0.542636	0.327113	0.509986
4930511M06Rik	ENSMUSG00000086607.7	0.414039	0.422532	0.599932
4930513N10Rik	ENSMUSG00000074136.9	-0.298587	0.35448	0.536984
4930516B21Rik	ENSMUSG00000097504.1	-0.673355	0.247098	0.424536
4930522L14Rik	ENSMUSG00000072762.9	-0.415029	0.340953	0.5235
4930523C07Rik	ENSMUSG00000090394.8	-0.115905	0.379742	0.560047
4930524J08Rik	ENSMUSG00000035364.1	-0.024471	0.957577	0.977827
4930556M19Rik	ENSMUSG00000096971.1	0.382736	0.297513	0.478621
4930558J18Rik	ENSMUSG00000097519.2	-0.3338	0.44931	0.624993
4930579G18Rik	ENSMUSG00000040840.7	-0.0697588	0.871924	0.927653
4930579G24Rik	ENSMUSG00000027811.9	-0.253367	0.0590161	0.151316
4930581F22Rik	ENSMUSG00000070315.12	-0.0744219	0.82804	0.900808
4931406C07Rik	ENSMUSG00000031938.15	-0.0121788	0.932744	0.964896
4931406P16Rik	ENSMUSG00000066571.13	-0.0644058	0.443055	0.619767
4931414P19Rik	ENSMUSG00000022179.4	0.106554	0.676055	0.803344
4931428F04Rik	ENSMUSG00000014837.15	0.0123656	0.952101	0.974655
4931440P22Rik	ENSMUSG00000074580.11	0.20177	0.735985	0.845803
4932411K12Rik	ENSMUSG00000100733.2	-0.293086	0.595563	0.744861
4932438A13Rik	ENSMUSG00000037270.18	-0.236875	0.0214754	0.0687721
4932441J04Rik	ENSMUSG00000097216.3	-0.294933	0.371758	0.553423
4933404O12Rik	ENSMUSG00000097908.7	-0.785755	0.0013294	0.00714866
4933407K13Rik	ENSMUSG00000087396.7	-0.13081	0.601911	0.749253
4933421O10Rik	ENSMUSG00000085037.1	0.566541	0.224436	0.395903
4933427D14Rik	ENSMUSG00000020807.14	-0.181293	0.204209	0.371642
4933431E20Rik	ENSMUSG00000086968.8	0.242326	0.405999	0.585127
4933434E20Rik	ENSMUSG00000027942.16	-0.0893789	0.293781	0.474811
4933439C10Rik	ENSMUSG00000072893.12	-0.230172	0.691475	0.814823
5031425E22Rik	ENSMUSG00000073147.3	-0.034546	0.847672	0.911974
5031439G07Rik	ENSMUSG00000036046.14	-0.36549	2.52999e-07	4.17958e-06
5033428I22Rik	ENSMUSG00000097910.2	0.409646	0.071599	0.173472
5033430I15Rik	ENSMUSG00000038152.4	0.452255	0.23969	0.41523
5430416N02Rik	ENSMUSG00000097772.7	-0.630829	0.0658787	0.163275
5430430B14Rik	ENSMUSG00000109953.1	0.446207	0.277469	0.457533
5530601H04Rik	ENSMUSG00000087174.7	0.0699734	0.636199	0.773541
5730409E04Rik	ENSMUSG00000073755.4	0.744573	0.0375791	0.107276
5730455P16Rik	ENSMUSG00000057181.15	0.0553183	0.621061	0.763269
5730480H06Rik	ENSMUSG00000029089.8	-0.0590456	0.681045	0.805969
5730508B09Rik	ENSMUSG00000050549.8	0.346552	0.313629	0.495501
5730559C18Rik	ENSMUSG00000041605.16	0.305034	0.543385	0.706162
5830417I10Rik	ENSMUSG00000078684.8	-0.0118051	0.932011	0.96439
5930430L01Rik	ENSMUSG00000106951.1	0.10254	0.770239	0.866334
6030419C18Rik	ENSMUSG00000066607.5	0.19296	0.209353	0.377705
6030442K20Rik	ENSMUSG00000097760.2	-0.0823679	0.884066	0.934137
6030443J06Rik	ENSMUSG00000097207.7	-0.821749	0.132477	0.272899
6030458C11Rik	ENSMUSG00000022195.6	-0.0920306	0.493724	0.663435
6330403L08Rik	ENSMUSG00000075585.3	0.808933	0.045903	0.124607
6330408A02Rik	ENSMUSG00000070814.15	-0.00692061	0.965686	0.98331
6330549D23Rik	ENSMUSG00000045327.7	-0.688302	0.140321	0.285152
6330562C20Rik	ENSMUSG00000093424.3	-0.121903	0.824571	0.899178
6430548M08Rik	ENSMUSG00000031824.15	1.51735	8.23467e-09	1.95331e-07
6430573F11Rik	ENSMUSG00000039620.17	0.337459	0.502531	0.671295
6720489N17Rik	ENSMUSG00000072066.6	-0.354442	0.422098	0.599595
6820431F20Rik	ENSMUSG00000071796.13	-0.109118	0.548307	0.710322
8030462N17Rik	ENSMUSG00000047466.9	0.0139834	0.890326	0.937676
8430419K02Rik	ENSMUSG00000085743.1	0.303977	0.424979	0.602121
8430423G03Rik	ENSMUSG00000079069.1	0.339778	0.584716	0.737269
8430429K09Rik	ENSMUSG00000034587.8	0.243559	0.282528	0.462802
9030407P20Rik	ENSMUSG00000097343.2	0.388933	0.503042	0.6714
9030624J02Rik	ENSMUSG00000030982.18	0.399884	5.68839e-07	8.58968e-06
9130008F23Rik	ENSMUSG00000054951.2	0.179771	0.435039	0.612124
9130011E15Rik	ENSMUSG00000039901.9	0.151322	0.207164	0.375238
9130019O22Rik	ENSMUSG00000030823.6	1.02706	0.000235383	0.00167402
9130023H24Rik	ENSMUSG00000062944.4	0.504982	0.112539	0.242562
9130024F11Rik	ENSMUSG00000087022.4	0.0467509	0.928805	0.961993
9130221H12Rik	ENSMUSG00000090330.2	-0.0686556	0.827821	0.900735
9130401M01Rik	ENSMUSG00000101892.1	0.233694	0.0553242	0.143754
9230110C19Rik	ENSMUSG00000053070.5	-0.646678	0.00040013	0.00263006
9230112E08Rik	ENSMUSG00000070461.3	-0.280426	0.159477	0.312022
9230114K14Rik	ENSMUSG00000097145.5	0.279688	0.536554	0.700858
9330020H09Rik	ENSMUSG00000091050.1	0.216894	0.627409	0.76717
9330102E08Rik	ENSMUSG00000107879.1	0.0513083	0.927031	0.961078
9330136K24Rik	ENSMUSG00000097781.1	0.988211	0.0108496	0.0399432
9330151L19Rik	ENSMUSG00000097061.1	-0.47732	0.36962	0.551482
9330154J02Rik	ENSMUSG00000056031.13	0.138924	0.60941	0.754242
9330159M07Rik	ENSMUSG00000097177.8	-0.731129	0.228644	0.40059
9330162G02Rik	ENSMUSG00000109536.1	-0.210673	0.647858	0.781877
9330182L06Rik	ENSMUSG00000056004.16	0.653993	0.132337	0.272731
9430015G10Rik	ENSMUSG00000059939.13	-0.293202	0.00555175	0.0231986
9430016H08Rik	ENSMUSG00000025971.6	-0.240649	0.100178	0.223067
9430020K01Rik	ENSMUSG00000033960.5	0.303517	0.000782423	0.00458271
9430038I01Rik	ENSMUSG00000040139.14	-0.000106741	0.999585	0.999753
9430076C15Rik	ENSMUSG00000053007.9	0.162048	0.15359	0.303653
9430091E24Rik	ENSMUSG00000084808.7	-0.145162	0.749814	0.853851
9530068E07Rik	ENSMUSG00000036275.13	0.0576087	0.359755	0.542349
9530077C05Rik	ENSMUSG00000036411.10	-1.13407	0.0108606	0.0399714
9530082P21Rik	ENSMUSG00000097006.7	-0.58627	2.90314e-05	0.000274034
9830144P21Rik	ENSMUSG00000087528.1	-0.480877	0.370907	0.552501
9930012K11Rik	ENSMUSG00000044551.13	0.39728	0.20704	0.375125
9930014A18Rik	ENSMUSG00000097493.3	0.387106	0.0242455	0.0758846
9930021J03Rik	ENSMUSG00000046138.14	-0.122822	0.184189	0.345853
9930104L06Rik	ENSMUSG00000044730.15	0.0067453	0.964059	0.981989
9930111J21Rik2	ENSMUSG00000069892.9	0.194996	0.496523	0.665916
A130010J15Rik	ENSMUSG00000079144.7	0.0801239	0.639709	0.775983
A130051J06Rik	ENSMUSG00000097643.1	-0.0345377	0.925446	0.960021
A230046K03Rik	ENSMUSG00000034560.5	0.00500053	0.954227	0.976201
A230056P14Rik	ENSMUSG00000087178.7	-0.761503	0.109381	0.237552
A230072C01Rik	ENSMUSG00000086877.7	-0.535496	0.325483	0.50795
A330009N23Rik	ENSMUSG00000097915.1	-0.0508862	0.910908	0.950332
A330074K22Rik	ENSMUSG00000097960.1	0.198204	0.512684	0.681209
A430005L14Rik	ENSMUSG00000047613.10	-0.255628	0.036717	0.105372
A430033K04Rik	ENSMUSG00000056014.15	-0.187896	0.561829	0.721111
A430046D13Rik	ENSMUSG00000097353.1	0.20918	0.659169	0.788799
A430105I19Rik	ENSMUSG00000045838.8	0.113015	0.609658	0.754391
A4galt	ENSMUSG00000047878.12	-0.543675	0.0645037	0.160907
A530017D24Rik	ENSMUSG00000072847.4	-0.0721916	0.848319	0.912098
A630052C17Rik	ENSMUSG00000086725.1	-0.101255	0.801913	0.885682
A730017L22Rik	ENSMUSG00000085566.1	0.224012	0.379884	0.560047
A830080D01Rik	ENSMUSG00000044150.12	-0.13538	0.367792	0.549722
A830082K12Rik	ENSMUSG00000087143.9	0.182528	0.197262	0.362777
A930004D18Rik	ENSMUSG00000054057.2	0.296456	0.188497	0.351317
A930004J17Rik	ENSMUSG00000102602.1	-0.631678	0.0702978	0.171198
A930005H10Rik	ENSMUSG00000054426.11	0.368222	0.473227	0.645188
A930011G23Rik	ENSMUSG00000089809.9	0.607267	0.0884595	0.203051
A930017M01Rik	ENSMUSG00000060530.1	0.0645882	0.880999	0.932447
AA414768	ENSMUSG00000083307.1	0.590522	0.00204769	0.0102075
AA415398	ENSMUSG00000087385.8	0.307144	0.494051	0.663725
AA465934	ENSMUSG00000093483.1	0.307576	0.0163403	0.0553557
AA467197	ENSMUSG00000033213.16	0.0608655	0.87263	0.927994
AA986860	ENSMUSG00000042510.7	-0.584518	0.259848	0.438568
Aaas	ENSMUSG00000036678.7	-0.146725	0.0683019	0.167741
Aacs	ENSMUSG00000029482.4	-0.329785	5.84457e-05	0.000508097
Aaed1	ENSMUSG00000021482.9	0.189955	0.104358	0.230176
Aagab	ENSMUSG00000037257.8	0.166221	0.123244	0.258885
Aak1	ENSMUSG00000057230.13	-0.0199121	0.803283	0.886536
Aamdc	ENSMUSG00000035642.16	0.216494	0.355012	0.537516
Aamp	ENSMUSG00000006299.13	-0.0131275	0.839617	0.907175
Aar2	ENSMUSG00000027628.10	0.0223071	0.801342	0.885381
Aars	ENSMUSG00000031960.14	0.720352	1.11988e-30	4.03294e-28
Aars2	ENSMUSG00000023938.7	-0.0166988	0.90864	0.949216
Aasdh	ENSMUSG00000055923.16	-0.547476	0.0019979	0.0100013
Aasdhppt	ENSMUSG00000025894.11	-0.229552	0.0357976	0.103182
Aatf	ENSMUSG00000018697.14	0.129273	0.0915365	0.208235
Abca1	ENSMUSG00000015243.4	0.949229	0.0145234	0.0503402
Abca2	ENSMUSG00000026944.18	-0.643122	1.62282e-09	4.50599e-08
Abca3	ENSMUSG00000024130.15	-0.304113	0.0211106	0.0679335
Abca5	ENSMUSG00000018800.14	-0.132399	0.578163	0.733382
Abca7	ENSMUSG00000035722.15	-0.537837	2.99155e-05	0.000281932
Abca8b	ENSMUSG00000020620.14	0.52182	0.338843	0.521338
Abcb10	ENSMUSG00000031974.8	-0.31845	0.00326355	0.0150326
Abcb1a	ENSMUSG00000040584.8	0.783609	0.000717529	0.00426356
Abcb1b	ENSMUSG00000028970.9	-0.169778	0.137757	0.281289
Abcb6	ENSMUSG00000026198.15	-1.27617	0.0382477	0.108715
Abcb7	ENSMUSG00000031333.7	-0.469578	5.33657e-06	6.14397e-05
Abcb8	ENSMUSG00000028973.18	-0.205969	0.0517524	0.136824
Abcc1	ENSMUSG00000023088.16	-0.176506	0.00899361	0.0343334
Abcc10	ENSMUSG00000032842.13	-0.48666	0.0420459	0.117048
Abcc12	ENSMUSG00000036872.16	-0.490344	0.301423	0.482959
Abcc3	ENSMUSG00000020865.16	-0.426811	0.167516	0.323334
Abcc4	ENSMUSG00000032849.13	-0.530498	1.31465e-08	2.98155e-07
Abcc5	ENSMUSG00000022822.15	0.167072	0.0873653	0.201303
Abcd1	ENSMUSG00000031378.14	-0.261849	0.148968	0.297034
Abcd2	ENSMUSG00000055782.8	-0.335743	0.391922	0.571976
Abcd3	ENSMUSG00000028127.10	-0.0617821	0.496364	0.665852
Abcd4	ENSMUSG00000021240.5	-0.355275	0.00646649	0.0262011
Abce1	ENSMUSG00000058355.8	-0.143106	0.0387253	0.109757
Abcf1	ENSMUSG00000038762.15	0.0403398	0.603384	0.749941
Abcf2	ENSMUSG00000028953.10	0.26283	0.000274197	0.00191118
Abcf3	ENSMUSG00000003234.15	0.00368619	0.970401	0.985653
Abcg2	ENSMUSG00000029802.13	0.530313	1.10595e-05	0.000116208
Abhd10	ENSMUSG00000033157.16	0.206159	0.148919	0.297034
Abhd11	ENSMUSG00000040532.14	-0.0705956	0.563062	0.722071
Abhd12	ENSMUSG00000032046.15	0.339288	0.000237936	0.00168915
Abhd13	ENSMUSG00000040396.12	-0.299551	0.000935152	0.00532759
Abhd14a	ENSMUSG00000042210.17	-0.123994	0.242852	0.41918
Abhd14b	ENSMUSG00000042073.15	0.63626	0.016234	0.05509
Abhd16a	ENSMUSG00000007036.15	0.0968894	0.311831	0.493515
Abhd17a	ENSMUSG00000003346.14	-0.173439	0.0406857	0.114278
Abhd17b	ENSMUSG00000047368.3	-0.396184	0.000696695	0.00415639
Abhd17c	ENSMUSG00000038459.10	-0.272798	0.000441933	0.00286834
Abhd18	ENSMUSG00000037818.16	-1.10925	0.0205114	0.0664527
Abhd2	ENSMUSG00000039202.12	0.0693837	0.299328	0.480705
Abhd4	ENSMUSG00000040997.13	-0.203714	0.0358908	0.103333
Abhd5	ENSMUSG00000032540.16	0.525179	2.10859e-06	2.70902e-05
Abhd6	ENSMUSG00000025277.13	-0.221858	0.301847	0.483443
Abhd8	ENSMUSG00000007950.9	-0.904064	3.99643e-16	3.23086e-14
Abi1	ENSMUSG00000058835.14	0.00915696	0.90668	0.947918
Abi2	ENSMUSG00000026782.15	-0.444479	6.62131e-07	9.73857e-06
Abl1	ENSMUSG00000026842.16	-0.0611891	0.366188	0.548566
Abl2	ENSMUSG00000026596.13	-0.0115301	0.892862	0.939338
Abr	ENSMUSG00000017631.18	-0.18963	0.0100172	0.0374353
Abracl	ENSMUSG00000078453.2	0.401492	3.90753e-05	0.00035666
Abt1	ENSMUSG00000036376.2	-0.169179	0.0935243	0.211542
Abtb1	ENSMUSG00000030083.11	0.193242	0.465723	0.638592
Abtb2	ENSMUSG00000032724.5	0.393661	0.00985059	0.0369522
Acaa1a	ENSMUSG00000036138.16	0.0544319	0.623902	0.764923
Acaa2	ENSMUSG00000036880.9	0.0283791	0.747731	0.852604
Acaca	ENSMUSG00000020532.18	-0.069547	0.385458	0.564971
Acacb	ENSMUSG00000042010.16	-0.450707	0.329993	0.511963
Acad10	ENSMUSG00000029456.12	0.27692	0.228708	0.400643
Acad11	ENSMUSG00000090150.9	-0.15562	0.400365	0.580104
Acad12	ENSMUSG00000042647.13	0.0816949	0.81789	0.894845
Acad8	ENSMUSG00000031969.16	-0.222577	0.0490837	0.131347
Acad9	ENSMUSG00000027710.14	-0.0379071	0.672791	0.800281
Acadl	ENSMUSG00000026003.5	0.177665	0.0291442	0.087817
Acadm	ENSMUSG00000062908.12	-0.0510012	0.590343	0.740984
Acads	ENSMUSG00000029545.13	-0.42476	5.00531e-06	5.79757e-05
Acadsb	ENSMUSG00000030861.15	-0.179077	0.120728	0.254883
Acadvl	ENSMUSG00000018574.14	0.0546346	0.634019	0.771486
Acap1	ENSMUSG00000001588.12	-1.12381	3.62826e-06	4.39086e-05
Acap2	ENSMUSG00000049076.9	0.00101088	0.989685	0.994791
Acap3	ENSMUSG00000029033.16	0.0684197	0.531188	0.696374
Acat1	ENSMUSG00000032047.5	0.0705517	0.329285	0.511533
Acat2	ENSMUSG00000023832.13	-0.807588	3.10095e-22	4.8489e-20
Acbd3	ENSMUSG00000026499.5	0.107469	0.194326	0.358876
Acbd4	ENSMUSG00000056938.16	-0.0168738	0.942134	0.969043
Acbd5	ENSMUSG00000026781.15	-0.115772	0.326482	0.509192
Acbd6	ENSMUSG00000033701.13	0.00205494	0.981998	0.991251
Accs	ENSMUSG00000040272.14	-0.624572	0.0118371	0.0429837
Acd	ENSMUSG00000038000.10	0.331571	0.000557239	0.00347441
Ace	ENSMUSG00000020681.14	-0.0820465	0.704729	0.824149
Acer3	ENSMUSG00000030760.14	-0.108069	0.375444	0.556275
Acin1	ENSMUSG00000022185.18	-0.0506291	0.439589	0.616628
Ackr3	ENSMUSG00000044337.5	-0.494432	2.84508e-08	5.97365e-07
Acly	ENSMUSG00000020917.17	-0.123824	0.0619855	0.156664
Aco1	ENSMUSG00000028405.9	-0.0254523	0.734342	0.84465
Aco2	ENSMUSG00000022477.12	0.146386	0.0373522	0.106856
Acot13	ENSMUSG00000006717.6	0.530986	9.07442e-06	9.83048e-05
Acot2	ENSMUSG00000021226.7	1.09547	1.72067e-07	2.97216e-06
Acot7	ENSMUSG00000028937.14	0.0206902	0.782148	0.874663
Acot8	ENSMUSG00000017307.15	0.29633	0.156576	0.307735
Acot9	ENSMUSG00000025287.15	0.412053	2.27211e-07	3.81921e-06
Acox1	ENSMUSG00000020777.16	0.622641	4.2999e-14	2.58081e-12
Acox3	ENSMUSG00000029098.16	-0.0575697	0.804415	0.886716
Acp1	ENSMUSG00000044573.14	-0.261123	0.000358133	0.00238568
Acp2	ENSMUSG00000002103.15	-0.0356014	0.754917	0.857116
Acp5	ENSMUSG00000001348.15	-0.00236677	0.995492	0.997507
Acp6	ENSMUSG00000028093.15	0.172637	0.167887	0.323997
Acpp	ENSMUSG00000032561.15	0.87458	0.00732138	0.0290129
Acsbg1	ENSMUSG00000032281.11	-0.00721954	0.96618	0.983476
Acsf2	ENSMUSG00000076435.3	-0.418271	0.000467945	0.00300273
Acsf3	ENSMUSG00000015016.8	-0.0727075	0.56548	0.723914
Acsl1	ENSMUSG00000018796.13	-0.0284503	0.846663	0.911555
Acsl3	ENSMUSG00000032883.15	-0.544765	4.31866e-08	8.80326e-07
Acsl4	ENSMUSG00000031278.12	-0.0690999	0.359376	0.541914
Acsl5	ENSMUSG00000024981.5	-0.0175064	0.825683	0.899714
Acsl6	ENSMUSG00000020333.17	0.166718	0.407748	0.586475
Acsm3	ENSMUSG00000030935.15	0.0574154	0.919601	0.956546
Acss2	ENSMUSG00000027605.18	-0.211395	0.317473	0.499551
Acta2	ENSMUSG00000035783.8	2.13956	2.30608e-97	2.74055e-93
Actb	ENSMUSG00000029580.14	-0.165548	0.00909933	0.0346813
Actg1	ENSMUSG00000062825.15	-0.0450638	0.507271	0.675831
Actl6a	ENSMUSG00000027671.14	-0.217554	0.00596991	0.0245738
Actn1	ENSMUSG00000015143.14	0.641113	4.42352e-22	6.65432e-20
Actn3	ENSMUSG00000006457.3	-0.0716286	0.893206	0.939418
Actn4	ENSMUSG00000054808.15	0.61198	0.000176071	0.00131352
Actr10	ENSMUSG00000021076.5	-0.107915	0.156565	0.307735
Actr1a	ENSMUSG00000025228.4	0.0910198	0.18948	0.352611
Actr1b	ENSMUSG00000037351.9	0.147276	0.0331861	0.0971868
Actr2	ENSMUSG00000020152.7	0.0447539	0.478406	0.649016
Actr3	ENSMUSG00000026341.16	0.200154	0.00156348	0.00816004
Actr5	ENSMUSG00000037761.16	0.140995	0.38831	0.5681
Actr6	ENSMUSG00000019948.3	-0.208768	0.208084	0.376171
Actr8	ENSMUSG00000015971.4	-0.20801	0.0490603	0.131343
Acvr1	ENSMUSG00000026836.15	0.0538555	0.555904	0.716404
Acvr1b	ENSMUSG00000000532.10	0.169636	0.141205	0.286459
Acvr2a	ENSMUSG00000052155.5	-0.613173	4.6472e-07	7.14454e-06
Acvr2b	ENSMUSG00000061393.14	-0.781088	0.00903842	0.0344824
Acy1	ENSMUSG00000023262.13	-0.0294018	0.806882	0.888444
Acy3	ENSMUSG00000024866.9	-0.362818	0.289064	0.469551
Acyp1	ENSMUSG00000008822.15	-0.159044	0.319376	0.501648
Acyp2	ENSMUSG00000060923.5	0.0720109	0.855952	0.916892
Ada	ENSMUSG00000017697.3	-0.0647994	0.759314	0.859908
Adal	ENSMUSG00000027259.15	-0.250921	0.1876	0.350265
Adam10	ENSMUSG00000054693.14	-0.14543	0.0376593	0.107402
Adam11	ENSMUSG00000020926.16	-0.253701	0.632575	0.770633
Adam15	ENSMUSG00000028041.17	-0.0240405	0.807446	0.888901
Adam17	ENSMUSG00000052593.15	-0.122241	0.123454	0.259209
Adam8	ENSMUSG00000025473.16	-0.0992568	0.639583	0.775983
Adam9	ENSMUSG00000031555.15	0.532122	2.39459e-14	1.47172e-12
Adamts1	ENSMUSG00000022893.14	-0.129494	0.392412	0.57234
Adamts10	ENSMUSG00000024299.16	-0.373034	0.0112413	0.0411303
Adamts12	ENSMUSG00000047497.9	0.133132	0.819252	0.895687
Adamts14	ENSMUSG00000059901.12	0.39646	7.75835e-06	8.57676e-05
Adamts3	ENSMUSG00000043635.12	1.60575	0.000154437	0.00117952
Adamts4	ENSMUSG00000006403.12	-0.493494	0.00639096	0.0259393
Adamts6	ENSMUSG00000046169.9	0.7755	0.0358827	0.103333
Adamts7	ENSMUSG00000032363.15	0.499968	0.22188	0.393278
Adamtsl3	ENSMUSG00000070469.12	0.652354	0.0412477	0.115501
Adamtsl4	ENSMUSG00000015850.11	0.203592	0.377082	0.557583
Adamtsl5	ENSMUSG00000043822.18	1.40931	8.00619e-11	2.85722e-09
Adar	ENSMUSG00000027951.16	0.669079	4.21618e-12	1.94961e-10
Adarb1	ENSMUSG00000020262.15	-0.369015	0.000988535	0.00558353
Adat1	ENSMUSG00000031949.17	-0.0836537	0.588678	0.739934
Adat2	ENSMUSG00000019808.8	0.156288	0.263545	0.442994
Adat3	ENSMUSG00000035370.7	-0.186127	0.366759	0.548963
Adck1	ENSMUSG00000021044.14	0.241251	0.14713	0.294905
Adck2	ENSMUSG00000046947.12	-0.0965391	0.680904	0.805969
Adck5	ENSMUSG00000022550.17	0.188221	0.147211	0.294968
Adcy3	ENSMUSG00000020654.15	-0.449332	2.34888e-05	0.000226943
Adcy6	ENSMUSG00000022994.8	-0.22491	0.014567	0.0504414
Adcy7	ENSMUSG00000031659.13	0.460975	2.17168e-08	4.72678e-07
Adcy8	ENSMUSG00000022376.7	0.837518	0.000200552	0.00146128
Adcy9	ENSMUSG00000005580.11	0.551809	0.0293662	0.0883963
Add1	ENSMUSG00000029106.14	0.159762	0.0181184	0.0601785
Add2	ENSMUSG00000030000.10	0.385721	0.000380646	0.00251871
Add3	ENSMUSG00000025026.14	0.00600176	0.953307	0.975385
Adgra2	ENSMUSG00000031486.15	0.201195	0.00542986	0.0227774
Adgra3	ENSMUSG00000029090.12	-0.512688	1.2617e-11	5.2796e-10
Adgre5	ENSMUSG00000002885.14	0.557964	0.000161484	0.00122625
Adgrf5	ENSMUSG00000056492.5	-0.289808	0.459343	0.633488
Adgrg1	ENSMUSG00000031785.16	-0.253484	0.512207	0.680956
Adgrg2	ENSMUSG00000031298.15	1.43836	0.00447392	0.0194328
Adgrg6	ENSMUSG00000039116.5	0.547741	0.00174819	0.00898206
Adgrl1	ENSMUSG00000013033.16	-0.0485513	0.615161	0.758759
Adgrl2	ENSMUSG00000028184.12	-0.300701	0.000759406	0.00447436
Adgrl3	ENSMUSG00000037605.16	0.0782651	0.633107	0.770809
Adgrv1	ENSMUSG00000069170.13	0.595647	0.043306	0.119574
Adh5	ENSMUSG00000028138.8	0.200483	0.00368954	0.0165897
Adh7	ENSMUSG00000055301.8	1.18792	1.11265e-11	4.75637e-10
Adhfe1	ENSMUSG00000025911.14	0.608432	0.141717	0.287082
Adi1	ENSMUSG00000020629.12	-0.0204621	0.804812	0.886988
Adipor1	ENSMUSG00000026457.14	0.0562664	0.403996	0.583223
Adipor2	ENSMUSG00000030168.13	0.0588306	0.457489	0.63207
Adk	ENSMUSG00000039197.9	0.00458436	0.954291	0.976201
Adm2	ENSMUSG00000054136.5	2.11415	2.36161e-12	1.13167e-10
Adnp	ENSMUSG00000051149.15	-0.610565	0.0529416	0.138948
Adnp2	ENSMUSG00000053950.10	-0.13772	0.140275	0.285152
Ado	ENSMUSG00000057134.4	-0.0276196	0.781006	0.87399
Adora2a	ENSMUSG00000020178.5	1.47322	4.30243e-07	6.71879e-06
Adora2b	ENSMUSG00000018500.2	0.219333	0.217015	0.387181
Adpgk	ENSMUSG00000025236.11	0.0833099	0.339844	0.522269
Adprh	ENSMUSG00000002844.8	-0.0592443	0.453971	0.628853
Adprhl2	ENSMUSG00000042558.16	0.143585	0.181813	0.342779
Adprm	ENSMUSG00000020910.16	-0.0638498	0.739923	0.848523
Adra1b	ENSMUSG00000050541.14	0.407118	0.336883	0.519365
Adrm1	ENSMUSG00000039041.15	0.00196649	0.979873	0.990125
Adsl	ENSMUSG00000022407.9	-0.108878	0.165095	0.319906
Adss	ENSMUSG00000015961.8	-0.244666	0.000356008	0.00237685
Adssl1	ENSMUSG00000011148.13	-0.720508	0.035311	0.102015
Aebp1	ENSMUSG00000020473.13	0.736805	1.11554e-17	1.07505e-15
Aebp2	ENSMUSG00000030232.17	0.0360629	0.616765	0.759882
Aen	ENSMUSG00000030609.18	0.0636496	0.44124	0.618141
Aes	ENSMUSG00000054452.9	-0.0146248	0.85818	0.917719
Afap1	ENSMUSG00000029094.12	0.398389	0.00921821	0.0350283
Afdn	ENSMUSG00000068036.14	-0.00540127	0.93913	0.96746
Aff1	ENSMUSG00000029313.18	0.127195	0.063663	0.159333
Aff2	ENSMUSG00000031189.12	-0.0519188	0.746586	0.852055
Aff4	ENSMUSG00000049470.13	-0.0140223	0.848047	0.912053
Afg3l1	ENSMUSG00000031967.15	-0.0620329	0.415379	0.593742
Afg3l2	ENSMUSG00000024527.9	0.0181316	0.812993	0.892033
Afmid	ENSMUSG00000017718.15	-0.168316	0.590571	0.741192
Afp	ENSMUSG00000054932.6	0.112511	0.810242	0.890332
Aftph	ENSMUSG00000049659.15	-0.413668	1.54497e-06	2.05834e-05
Aga	ENSMUSG00000031521.5	0.482476	8.67507e-05	0.000715438
Agap1	ENSMUSG00000055013.15	0.421418	5.77637e-08	1.14529e-06
Agap3	ENSMUSG00000023353.14	-0.203938	0.00611755	0.0250607
Agbl3	ENSMUSG00000038836.15	0.259276	0.582075	0.735706
Agbl5	ENSMUSG00000029165.16	-0.641341	2.90665e-05	0.000274147
Agfg1	ENSMUSG00000026159.13	-0.25646	0.000499499	0.00317946
Agfg2	ENSMUSG00000029722.15	0.26469	0.0403665	0.113542
Aggf1	ENSMUSG00000021681.8	-0.134507	0.0827117	0.193227
Agk	ENSMUSG00000029916.11	0.0769366	0.546947	0.709133
Agl	ENSMUSG00000033400.14	0.319087	0.000293178	0.00201622
Ago1	ENSMUSG00000041530.16	-0.224229	0.00431353	0.01891
Ago2	ENSMUSG00000036698.10	0.0743481	0.260553	0.439457
Ago3	ENSMUSG00000028842.15	-0.266386	0.00785525	0.0306876
Agpat1	ENSMUSG00000034254.17	-0.0447578	0.557715	0.717847
Agpat2	ENSMUSG00000026922.13	0.0710843	0.47648	0.647734
Agpat3	ENSMUSG00000001211.14	-0.124088	0.153887	0.303988
Agpat4	ENSMUSG00000023827.8	-0.104387	0.369779	0.551482
Agpat5	ENSMUSG00000031467.10	-0.52539	3.75598e-10	1.18713e-08
Agpat9	ENSMUSG00000029314.14	0.0947641	0.696493	0.818544
Agps	ENSMUSG00000042410.15	-0.146941	0.0471811	0.127258
Agrn	ENSMUSG00000041936.18	-0.543693	1.53752e-09	4.30942e-08
Agtpbp1	ENSMUSG00000021557.14	-0.0523481	0.598972	0.747238
Agtrap	ENSMUSG00000029007.8	-0.119117	0.364579	0.546914
Ahctf1	ENSMUSG00000026491.13	-0.329821	4.36233e-06	5.16354e-05
Ahcy	ENSMUSG00000027597.15	0.276073	9.92144e-06	0.000106184
Ahcyl1	ENSMUSG00000027893.14	-0.408562	4.22013e-10	1.31288e-08
Ahcyl2	ENSMUSG00000029772.17	0.323452	0.00226933	0.01108
Ahdc1	ENSMUSG00000037692.14	-0.140248	0.153324	0.303279
Ahi1	ENSMUSG00000019986.17	0.384533	0.00238309	0.0115406
Ahnak	ENSMUSG00000069833.12	0.249573	0.270853	0.450436
Ahnak2	ENSMUSG00000072812.4	0.808071	1.32406e-10	4.52158e-09
Ahr	ENSMUSG00000019256.17	0.00489198	0.97629	0.988215
Ahsa1	ENSMUSG00000021037.6	0.0354333	0.608341	0.753546
Ahsa2	ENSMUSG00000020288.13	-0.199198	0.0701056	0.17097
AI314180	ENSMUSG00000050812.18	-0.347167	1.10234e-06	1.53922e-05
AI413582	ENSMUSG00000062753.13	0.532665	1.38467e-05	0.000141857
AI464131	ENSMUSG00000046312.4	-0.241174	0.518827	0.68596
AI467606	ENSMUSG00000045165.6	-0.0493486	0.777829	0.871962
AI506816	ENSMUSG00000105987.4	0.0809825	0.257423	0.436287
AI593442	ENSMUSG00000078307.3	1.19557	1.45746e-06	1.95491e-05
AI597479	ENSMUSG00000010290.7	-0.178425	0.121245	0.25543
AI606181	ENSMUSG00000074873.3	-0.464643	0.00433921	0.0189864
AI837181	ENSMUSG00000047423.9	0.0570952	0.602637	0.749661
AI846148	ENSMUSG00000024970.4	-0.0767954	0.486108	0.65587
AI987944	ENSMUSG00000056383.10	-0.153107	0.525936	0.692009
Aida	ENSMUSG00000042901.10	0.0891651	0.250719	0.428589
Aif1l	ENSMUSG00000001864.13	-0.522952	0.0106601	0.0393676
Aifm1	ENSMUSG00000036932.14	0.0629629	0.511791	0.680682
Aifm2	ENSMUSG00000020085.15	0.0364414	0.801659	0.88553
Aig1	ENSMUSG00000019806.13	1.1011	3.68477e-25	8.26222e-23
Aim1	ENSMUSG00000019866.14	0.757412	0.00213417	0.0105721
Aim2	ENSMUSG00000037860.15	0.105982	0.402232	0.581524
Aimp1	ENSMUSG00000028029.10	0.17119	0.0183197	0.0606608
Aimp2	ENSMUSG00000029610.13	0.0772305	0.401172	0.580587
Aip	ENSMUSG00000024847.14	0.200558	0.00654169	0.0264427
Airn	ENSMUSG00000078247.3	0.381829	0.175446	0.334296
Ajuba	ENSMUSG00000022178.10	-0.552338	4.01276e-10	1.26158e-08
AK010878	ENSMUSG00000091931.5	0.0697135	0.742446	0.850146
Ak1	ENSMUSG00000026817.14	-0.537129	0.00390173	0.0173404
Ak2	ENSMUSG00000028792.14	-0.20535	0.00173768	0.00893579
Ak3	ENSMUSG00000024782.7	0.0878089	0.473032	0.645115
Ak4	ENSMUSG00000028527.18	-0.515895	1.59448e-09	4.43767e-08
Ak5	ENSMUSG00000039058.11	0.206336	0.185124	0.347115
Ak6	ENSMUSG00000078941.9	-0.0677318	0.470853	0.643133
Akap1	ENSMUSG00000018428.15	0.0481592	0.595651	0.744893
Akap10	ENSMUSG00000047804.15	0.144922	0.133947	0.275403
Akap11	ENSMUSG00000022016.15	-0.405599	6.21768e-08	1.22336e-06
Akap12	ENSMUSG00000038587.9	0.509262	0.00348688	0.0158844
Akap13	ENSMUSG00000066406.15	0.461247	2.91394e-06	3.61852e-05
Akap17b	ENSMUSG00000059708.12	0.0643057	0.854312	0.91556
Akap2	ENSMUSG00000038729.23	0.803987	0.07624	0.181853
Akap6	ENSMUSG00000061603.7	-0.409855	0.230861	0.403291
Akap7	ENSMUSG00000039166.15	-0.307809	0.0589218	0.151106
Akap8	ENSMUSG00000024045.5	-0.0540897	0.433486	0.610879
Akap8l	ENSMUSG00000002625.9	0.311873	0.0131866	0.0468071
Akap9	ENSMUSG00000040407.17	-0.159969	0.0915342	0.208235
Akip1	ENSMUSG00000031023.5	0.00378526	0.979878	0.990125
Akirin1	ENSMUSG00000023075.9	-0.0815216	0.362694	0.544774
Akirin2	ENSMUSG00000028291.7	-0.342599	0.000543057	0.00340384
Akna	ENSMUSG00000039158.11	0.62571	0.0299503	0.0896097
Akr1a1	ENSMUSG00000028692.14	0.362438	1.53637e-08	3.43847e-07
Akr1b10	ENSMUSG00000061758.13	-0.0489869	0.762279	0.861523
Akr1b3	ENSMUSG00000001642.18	0.0771983	0.265803	0.445503
Akr1b8	ENSMUSG00000029762.6	0.643528	1.05589e-12	5.3855e-11
Akr1c18	ENSMUSG00000021214.13	1.41072	2.99076e-07	4.88217e-06
Akr1e1	ENSMUSG00000045410.17	0.0462372	0.654081	0.786035
Akr7a5	ENSMUSG00000028743.7	-0.191937	0.0987106	0.220586
Akt1	ENSMUSG00000001729.14	-0.0793684	0.185245	0.347162
Akt1s1	ENSMUSG00000011096.17	0.086225	0.287901	0.468815
Akt2	ENSMUSG00000004056.15	0.0291408	0.658475	0.788445
Akt3	ENSMUSG00000019699.16	-0.155511	0.0511977	0.13575
Aktip	ENSMUSG00000031667.16	0.124099	0.328372	0.510915
Alad	ENSMUSG00000028393.10	0.036612	0.727047	0.839778
Alas1	ENSMUSG00000032786.15	-0.101238	0.37207	0.553597
Alcam	ENSMUSG00000022636.13	0.329054	7.94901e-05	0.000664786
Aldh16a1	ENSMUSG00000007833.15	0.119969	0.147025	0.294748
Aldh18a1	ENSMUSG00000025007.13	0.396662	1.844e-09	5.06822e-08
Aldh1a3	ENSMUSG00000015134.15	-0.518183	0.097414	0.218428
Aldh1l2	ENSMUSG00000020256.14	1.45891	1.45376e-63	2.15956e-60
Aldh2	ENSMUSG00000029455.14	0.12915	0.0806552	0.190067
Aldh3a2	ENSMUSG00000010025.19	0.415884	1.34465e-05	0.000137972
Aldh3b1	ENSMUSG00000024885.8	-0.786954	0.0126263	0.0452096
Aldh4a1	ENSMUSG00000028737.15	0.395218	0.043025	0.118997
Aldh5a1	ENSMUSG00000035936.6	-0.374179	0.265454	0.445174
Aldh6a1	ENSMUSG00000021238.10	-0.285921	0.160769	0.314084
Aldh7a1	ENSMUSG00000053644.13	-0.0571683	0.444311	0.620688
Aldh9a1	ENSMUSG00000026687.14	-0.0628184	0.387862	0.567654
Aldoa	ENSMUSG00000030695.14	-0.279892	0.000209939	0.00151943
Aldoc	ENSMUSG00000017390.15	-0.639626	0.00214463	0.0106106
Alg1	ENSMUSG00000039427.14	0.544685	8.45859e-05	0.000700989
Alg10b	ENSMUSG00000075470.1	-0.169244	0.0195769	0.0639503
Alg11	ENSMUSG00000063362.13	-0.301315	0.0104966	0.0388724
Alg12	ENSMUSG00000035845.17	0.289016	0.104679	0.230586
Alg13	ENSMUSG00000041718.15	-0.408546	0.000170355	0.00128295
Alg14	ENSMUSG00000039887.11	0.124871	0.330814	0.512835
Alg2	ENSMUSG00000039740.6	-0.192472	0.0350676	0.101488
Alg3	ENSMUSG00000033809.14	0.00152564	0.989914	0.994853
Alg5	ENSMUSG00000036632.9	0.118752	0.187725	0.350444
Alg6	ENSMUSG00000073792.11	-0.515294	0.00153677	0.00805246
Alg8	ENSMUSG00000035704.17	-0.123308	0.187914	0.350632
Alg9	ENSMUSG00000032059.13	-0.358419	0.00154823	0.00810894
Alkbh1	ENSMUSG00000079036.10	-0.162421	0.107023	0.233956
Alkbh2	ENSMUSG00000044339.12	-0.195994	0.381709	0.561449
Alkbh3	ENSMUSG00000040174.14	0.053156	0.647083	0.7811
Alkbh4	ENSMUSG00000039754.10	0.390729	0.0630531	0.158252
Alkbh5	ENSMUSG00000042650.3	-0.444808	3.86484e-09	9.81405e-08
Alkbh6	ENSMUSG00000042831.13	0.209094	0.169201	0.325792
Alkbh7	ENSMUSG00000002661.14	0.338331	0.102545	0.226979
Alkbh8	ENSMUSG00000025899.14	-0.122181	0.241904	0.41809
Alms1	ENSMUSG00000063810.7	-0.386606	0.000835516	0.00484355
Alpk1	ENSMUSG00000028028.11	0.900356	0.100885	0.224138
Als2	ENSMUSG00000026024.14	0.317249	0.00164616	0.00853159
Als2cl	ENSMUSG00000044037.15	0.27268	0.280117	0.460048
Alyref	ENSMUSG00000025134.2	-0.134386	0.0475877	0.12818
Amacr	ENSMUSG00000022244.6	0.21947	0.225356	0.39704
Ambra1	ENSMUSG00000040506.16	-0.13245	0.109978	0.238414
Amd1	ENSMUSG00000075232.5	-0.153356	0.0165127	0.0558126
Amd2	ENSMUSG00000063953.3	-0.098442	0.548401	0.710322
Amdhd2	ENSMUSG00000036820.11	0.364781	0.0011004	0.00611365
Amd-ps3	ENSMUSG00000060096.4	-0.0120787	0.974305	0.987097
Amer1	ENSMUSG00000050332.7	-0.367667	0.0127187	0.0454285
Amfr	ENSMUSG00000031751.14	-0.0364191	0.593286	0.743277
Amigo1	ENSMUSG00000050947.9	-0.296561	0.312479	0.494146
Amigo2	ENSMUSG00000048218.5	-0.198755	0.726085	0.839132
Amigo3	ENSMUSG00000032593.5	-0.121767	0.731648	0.842716
Ammecr1	ENSMUSG00000042225.3	0.00015321	0.998764	0.999353
Ammecr1l	ENSMUSG00000041915.8	0.0584358	0.520367	0.687248
Amn1	ENSMUSG00000068250.13	-0.335661	0.108237	0.235888
Amot	ENSMUSG00000041688.16	0.0602631	0.883537	0.933696
Amotl1	ENSMUSG00000013076.16	0.027637	0.692105	0.815323
Amotl2	ENSMUSG00000032531.15	-0.452381	7.05256e-08	1.37623e-06
Ampd2	ENSMUSG00000027889.17	0.0945981	0.245842	0.42302
Ampd3	ENSMUSG00000005686.17	-0.666649	0.268044	0.447308
Amph	ENSMUSG00000021314.11	0.274262	0.588774	0.739953
Amz1	ENSMUSG00000050022.16	0.596121	0.150273	0.298786
Amz2	ENSMUSG00000020610.16	-0.126474	0.184741	0.346561
Anapc1	ENSMUSG00000014355.10	-0.232925	0.000512603	0.00324721
Anapc10	ENSMUSG00000036977.8	0.103969	0.491992	0.661856
Anapc11	ENSMUSG00000025135.12	0.434091	4.47351e-07	6.94943e-06
Anapc13	ENSMUSG00000035048.13	0.313844	0.00602228	0.0247472
Anapc15	ENSMUSG00000030649.18	-0.101426	0.4548	0.62961
Anapc16	ENSMUSG00000020107.10	0.259591	0.00236386	0.0114662
Anapc2	ENSMUSG00000026965.12	-0.201348	0.00484894	0.0207807
Anapc4	ENSMUSG00000029176.13	-0.33524	0.000101467	0.00082036
Anapc5	ENSMUSG00000029472.13	-0.0324612	0.6001	0.747859
Anapc7	ENSMUSG00000029466.11	0.0360276	0.65237	0.785079
Ang	ENSMUSG00000072115.10	1.38035	0.00457453	0.0197758
Angel1	ENSMUSG00000021257.14	-0.650877	0.0273968	0.0838916
Angel2	ENSMUSG00000026634.16	-0.0251682	0.779092	0.87267
Angpt1	ENSMUSG00000022309.8	0.551277	0.0406246	0.11416
Angpt2	ENSMUSG00000031465.6	0.25991	0.198889	0.365169
Angptl2	ENSMUSG00000004105.8	0.760661	8.59959e-29	2.62045e-26
Angptl4	ENSMUSG00000002289.15	0.709473	6.88703e-09	1.66691e-07
Angptl6	ENSMUSG00000038742.7	0.638303	0.0485858	0.130367
Ank	ENSMUSG00000022265.6	0.257132	0.000220032	0.00158189
Ank1	ENSMUSG00000031543.18	0.167692	0.265862	0.445503
Ank2	ENSMUSG00000032826.17	0.308307	0.0229355	0.0724002
Ank3	ENSMUSG00000069601.13	0.0551091	0.43055	0.608113
Ankdd1b	ENSMUSG00000047117.12	-0.077481	0.841722	0.908832
Ankef1	ENSMUSG00000074771.10	-0.142611	0.823124	0.898339
Ankfy1	ENSMUSG00000020790.14	0.171591	0.0143148	0.0498002
Ankhd1	ENSMUSG00000024483.18	-0.0346043	0.63842	0.775448
Ankib1	ENSMUSG00000040351.11	-0.0231181	0.758078	0.859004
Ankle1	ENSMUSG00000046295.13	-0.397018	0.0665638	0.164456
Ankle2	ENSMUSG00000029501.14	-0.100519	0.316004	0.498063
Ankmy2	ENSMUSG00000036188.3	0.041033	0.790224	0.878801
Ankra2	ENSMUSG00000021661.15	-0.0527669	0.782786	0.875034
Ankrd1	ENSMUSG00000024803.8	0.0629865	0.449795	0.625409
Ankrd10	ENSMUSG00000031508.14	-0.429283	4.87008e-06	5.68526e-05
Ankrd11	ENSMUSG00000035569.17	0.196931	0.00414058	0.0182653
Ankrd12	ENSMUSG00000034647.14	0.673731	5.86984e-06	6.66258e-05
Ankrd13a	ENSMUSG00000041870.16	0.270627	0.000126777	0.000995124
Ankrd13b	ENSMUSG00000037907.16	0.232018	0.00383305	0.017067
Ankrd13c	ENSMUSG00000039988.14	-0.166865	0.0416416	0.116318
Ankrd13d	ENSMUSG00000005986.15	-0.735444	0.0884037	0.203001
Ankrd16	ENSMUSG00000047909.11	-0.0688743	0.72728	0.839778
Ankrd17	ENSMUSG00000055204.14	-0.0777001	0.221678	0.393081
Ankrd24	ENSMUSG00000054708.17	-0.0159152	0.948533	0.972678
Ankrd26	ENSMUSG00000007827.10	-0.290744	0.0190461	0.0625088
Ankrd27	ENSMUSG00000034867.16	-0.380436	1.10351e-06	1.53922e-05
Ankrd28	ENSMUSG00000014496.7	-0.19844	0.0100401	0.037509
Ankrd29	ENSMUSG00000057766.13	-0.695424	0.105801	0.231982
Ankrd34a	ENSMUSG00000049097.9	-1.01867	0.00012693	0.00099567
Ankrd35	ENSMUSG00000038354.13	0.79844	0.0442787	0.121386
Ankrd37	ENSMUSG00000050914.16	-0.292482	0.339582	0.522001
Ankrd39	ENSMUSG00000079610.9	0.0564921	0.803069	0.886471
Ankrd40	ENSMUSG00000020864.13	-0.252917	0.00106173	0.00593213
Ankrd42	ENSMUSG00000041343.19	-0.191628	0.534297	0.698755
Ankrd44	ENSMUSG00000052331.14	-0.271466	0.0212209	0.0681775
Ankrd46	ENSMUSG00000048307.7	0.0938704	0.444793	0.621142
Ankrd49	ENSMUSG00000031931.4	-0.0794422	0.538178	0.701899
Ankrd50	ENSMUSG00000044864.16	0.0218871	0.752578	0.855687
Ankrd52	ENSMUSG00000014498.9	-0.103555	0.141797	0.287114
Ankrd54	ENSMUSG00000033055.10	0.109166	0.336949	0.519365
Ankrd6	ENSMUSG00000040183.13	-0.0900031	0.438735	0.615877
Ankrd63	ENSMUSG00000078137.1	0.33331	0.540946	0.704655
Ankrd66	ENSMUSG00000096140.1	0.288712	0.62879	0.767911
Ankrd9	ENSMUSG00000037904.14	0.137051	0.607959	0.753323
Anks1	ENSMUSG00000024219.15	-0.217159	0.0661605	0.163829
Anks1b	ENSMUSG00000058589.14	0.614319	0.0225537	0.0715886
Anks3	ENSMUSG00000022515.5	-0.176538	0.245404	0.422542
Anks6	ENSMUSG00000066191.11	1.25876	0.001409	0.00747861
Ankzf1	ENSMUSG00000026199.17	0.049071	0.756358	0.858179
Anln	ENSMUSG00000036777.8	0.00424043	0.961258	0.980061
Ano1	ENSMUSG00000031075.18	0.143387	0.18058	0.340854
Ano10	ENSMUSG00000037949.8	0.192409	0.0975318	0.218651
Ano6	ENSMUSG00000064210.6	0.138898	0.0437577	0.120469
Ano8	ENSMUSG00000034863.9	-0.46313	0.000234199	0.0016676
Anp32a	ENSMUSG00000032249.14	-0.627882	1.90348e-20	2.4588e-18
Anp32b	ENSMUSG00000028333.10	-0.00952366	0.875165	0.92911
Anp32e	ENSMUSG00000015749.12	-0.173968	0.00753629	0.0296855
Anpep	ENSMUSG00000039062.15	0.417997	0.0751974	0.179917
Antxr1	ENSMUSG00000033420.12	0.224321	0.0461653	0.125172
Antxr2	ENSMUSG00000029338.13	0.571464	2.31982e-11	9.18957e-10
Anxa1	ENSMUSG00000024659.14	0.00250058	0.970821	0.985752
Anxa11	ENSMUSG00000021866.15	0.186031	0.0289388	0.087353
Anxa2	ENSMUSG00000032231.14	0.465571	1.20353e-13	6.68075e-12
Anxa3	ENSMUSG00000029484.12	0.743313	7.1602e-31	2.83639e-28
Anxa4	ENSMUSG00000029994.17	0.429202	9.53679e-08	1.78481e-06
Anxa5	ENSMUSG00000027712.13	0.577896	2.09833e-19	2.42102e-17
Anxa6	ENSMUSG00000018340.13	-0.161826	0.108236	0.235888
Anxa7	ENSMUSG00000021814.16	0.483397	3.43901e-10	1.08984e-08
Anxa8	ENSMUSG00000021950.15	2.62913	2.63473e-22	4.17481e-20
Anxa9	ENSMUSG00000015702.13	-0.194053	0.486932	0.656684
Aoc2	ENSMUSG00000078651.8	-0.172952	0.34519	0.527475
Aoc3	ENSMUSG00000019326.14	-0.757809	0.103353	0.228468
Aox1	ENSMUSG00000063558.4	0.150339	0.532479	0.697068
Ap1ar	ENSMUSG00000074238.6	0.111546	0.151015	0.299811
Ap1b1	ENSMUSG00000009090.17	0.491776	6.9272e-10	2.06323e-08
Ap1g1	ENSMUSG00000031731.16	-0.0831411	0.249343	0.427269
Ap1g2	ENSMUSG00000040701.15	-0.191577	0.148215	0.296132
Ap1m1	ENSMUSG00000003033.15	0.171229	0.0143825	0.0500063
Ap1s1	ENSMUSG00000004849.14	0.110634	0.133472	0.27452
Ap1s2	ENSMUSG00000031367.15	-0.115345	0.404425	0.583573
Ap1s3	ENSMUSG00000054702.14	0.103735	0.594331	0.743937
Ap2a1	ENSMUSG00000060279.14	0.0839737	0.241724	0.41784
Ap2a2	ENSMUSG00000002957.11	-0.101047	0.123992	0.259972
Ap2b1	ENSMUSG00000035152.14	0.242341	0.000152866	0.00116977
Ap2m1	ENSMUSG00000022841.14	0.32297	2.58954e-07	4.26826e-06
Ap2s1	ENSMUSG00000008036.11	0.215181	0.0056792	0.0236067
Ap3b1	ENSMUSG00000021686.4	0.252347	0.00109344	0.00608352
Ap3d1	ENSMUSG00000020198.7	0.225705	0.00194341	0.00980282
Ap3m1	ENSMUSG00000021824.12	0.211751	0.0207049	0.0669361
Ap3m2	ENSMUSG00000031539.6	0.566021	0.00853576	0.0328601
Ap3s1	ENSMUSG00000024480.7	-0.0292027	0.783068	0.875034
Ap3s2	ENSMUSG00000063801.7	0.0567644	0.473086	0.645115
Ap4b1	ENSMUSG00000032952.11	-0.417415	0.285142	0.465883
Ap4e1	ENSMUSG00000001998.15	-0.237142	0.074931	0.179388
Ap4m1	ENSMUSG00000019518.10	-0.148776	0.257847	0.436752
Ap4s1	ENSMUSG00000020955.8	0.263616	0.100948	0.224236
Ap5b1	ENSMUSG00000049562.5	0.211289	0.427574	0.604772
Ap5m1	ENSMUSG00000036291.5	-0.417528	0.00849508	0.0327246
Ap5s1	ENSMUSG00000068264.11	0.798917	0.00119959	0.00656652
Ap5z1	ENSMUSG00000039623.13	0.242465	0.125989	0.263277
Apaf1	ENSMUSG00000019979.12	-0.0799693	0.422188	0.599627
Apba3	ENSMUSG00000004931.10	0.0736663	0.502767	0.671295
Apbb1	ENSMUSG00000037032.16	-0.865982	2.42137e-10	7.86219e-09
Apbb1ip	ENSMUSG00000026786.14	0.146514	0.144193	0.290389
Apbb2	ENSMUSG00000029207.16	0.327627	0.00136037	0.0072693
Apc	ENSMUSG00000005871.14	-0.137837	0.0539789	0.141141
Apcdd1	ENSMUSG00000071847.12	0.331198	7.38096e-05	0.000623864
Apeh	ENSMUSG00000032590.14	0.0281796	0.748243	0.85288
Apex1	ENSMUSG00000035960.13	0.164369	0.0533082	0.139694
Apex2	ENSMUSG00000025269.16	0.187908	0.0514214	0.136192
Aph1a	ENSMUSG00000015750.15	-0.175212	0.0494543	0.13213
Aph1b	ENSMUSG00000032375.15	-0.658818	0.000145381	0.00111975
Aph1c	ENSMUSG00000053040.13	-0.97126	0.102906	0.227608
Api5	ENSMUSG00000027193.12	-0.290757	7.8465e-06	8.62607e-05
Apip	ENSMUSG00000010911.12	0.387343	0.00564506	0.0234894
Apitd1	ENSMUSG00000073705.10	-0.205601	0.147159	0.294913
Aplf	ENSMUSG00000030051.10	-0.223634	0.191023	0.354637
Apln	ENSMUSG00000037010.7	0.226867	0.0842323	0.195498
Aplp2	ENSMUSG00000031996.17	-0.167237	0.0139077	0.0487404
Apmap	ENSMUSG00000033096.7	0.208196	0.0612617	0.155264
Apoa1bp	ENSMUSG00000028070.7	0.124837	0.186045	0.348183
Apoa2	ENSMUSG00000005681.12	0.152516	0.809463	0.889967
Apobec1	ENSMUSG00000040613.14	0.929327	0.0138648	0.0486476
Apobec3	ENSMUSG00000009585.17	-0.164376	0.0413675	0.115755
Apobr	ENSMUSG00000042759.12	-0.318722	0.000528687	0.00332781
Apoe	ENSMUSG00000002985.16	-0.974417	0.0023429	0.0113831
Apol7a	ENSMUSG00000010601.13	-0.178532	0.745599	0.851581
Apol8	ENSMUSG00000056656.5	-0.384646	0.47448	0.646124
Apol9a	ENSMUSG00000057346.11	0.0244495	0.936073	0.965793
Apol9b	ENSMUSG00000068246.5	-0.147554	0.491741	0.661668
Apoo	ENSMUSG00000079508.8	-0.0703775	0.583234	0.73626
Apool	ENSMUSG00000025525.12	-0.101921	0.440287	0.61713
Apopt1	ENSMUSG00000037787.13	0.107814	0.404435	0.583573
App	ENSMUSG00000022892.10	0.477815	7.17688e-08	1.39363e-06
Appbp2	ENSMUSG00000018481.9	-0.308142	7.47414e-06	8.2857e-05
Appl1	ENSMUSG00000040760.10	-0.241249	0.00432763	0.0189567
Appl2	ENSMUSG00000020263.14	-0.26747	0.0426254	0.118166
Aprt	ENSMUSG00000006589.8	0.0266098	0.671964	0.799681
Aptx	ENSMUSG00000028411.15	0.159994	0.28819	0.469084
Aqp1	ENSMUSG00000004655.5	-0.181108	0.217111	0.387255
Aqp3	ENSMUSG00000028435.8	0.671005	0.223698	0.395188
Aqp5	ENSMUSG00000044217.16	0.522613	0.0182788	0.0605589
Aqp8	ENSMUSG00000030762.11	0.27164	0.64165	0.777068
Aqr	ENSMUSG00000040383.16	0.0940297	0.295401	0.476717
Ar	ENSMUSG00000046532.8	0.18883	0.678991	0.805138
Araf	ENSMUSG00000001127.12	0.154363	0.0783579	0.185684
Arap1	ENSMUSG00000032812.18	-0.0387278	0.770228	0.866334
Arap2	ENSMUSG00000037999.13	1.10067	0.0651135	0.161851
Arap3	ENSMUSG00000024451.8	-0.757225	0.0277068	0.0845794
Arc	ENSMUSG00000022602.14	-0.376677	0.104549	0.230384
Arcn1	ENSMUSG00000032096.16	-0.147451	0.0188002	0.0618723
Areg	ENSMUSG00000029378.5	0.595338	1.40698e-07	2.49188e-06
Arel1	ENSMUSG00000042350.13	-0.072744	0.458534	0.63256
Arf1	ENSMUSG00000048076.14	0.279454	3.64631e-06	4.40821e-05
Arf2	ENSMUSG00000062421.13	0.316217	0.00464949	0.019998
Arf3	ENSMUSG00000051853.9	0.00917733	0.88415	0.934142
Arf4	ENSMUSG00000021877.11	-0.0908893	0.247013	0.424451
Arf5	ENSMUSG00000020440.13	-0.0286848	0.732975	0.843649
Arf6	ENSMUSG00000044147.7	-0.0337543	0.603411	0.749941
Arfgap1	ENSMUSG00000027575.19	0.239844	0.0120435	0.0435957
Arfgap2	ENSMUSG00000027255.14	0.14045	0.0976941	0.218939
Arfgap3	ENSMUSG00000054277.7	0.184057	0.125753	0.262922
Arfgef1	ENSMUSG00000067851.11	-0.389754	9.47984e-08	1.77695e-06
Arfgef2	ENSMUSG00000074582.10	0.35646	0.000141791	0.00109703
Arfip1	ENSMUSG00000074513.9	-0.0989708	0.644448	0.779107
Arfip2	ENSMUSG00000030881.15	-0.168459	0.066203	0.163829
Arfrp1	ENSMUSG00000038671.15	0.191808	0.0607404	0.154305
Arg1	ENSMUSG00000019987.8	1.07809	1.98042e-14	1.24525e-12
Arglu1	ENSMUSG00000040459.11	-0.394817	9.80509e-06	0.000105166
Arhgap1	ENSMUSG00000027247.16	0.551782	8.05965e-16	6.1398e-14
Arhgap10	ENSMUSG00000037148.8	-0.156732	0.0993118	0.221523
Arhgap11a	ENSMUSG00000041219.14	-0.161887	0.0355711	0.102678
Arhgap12	ENSMUSG00000041225.16	0.0248	0.857734	0.917655
Arhgap17	ENSMUSG00000030766.15	0.15359	0.108889	0.23709
Arhgap18	ENSMUSG00000039031.15	-0.495849	1.28875e-06	1.76242e-05
Arhgap19	ENSMUSG00000025154.14	-0.625499	6.91481e-13	3.60419e-11
Arhgap21	ENSMUSG00000036591.15	0.154472	0.0213182	0.068398
Arhgap22	ENSMUSG00000063506.13	0.467431	2.14451e-05	0.000210204
Arhgap23	ENSMUSG00000049807.16	0.32352	0.00332169	0.0152708
Arhgap26	ENSMUSG00000036452.17	0.356202	0.154983	0.305387
Arhgap27	ENSMUSG00000034255.17	0.591735	0.28906	0.469551
Arhgap28	ENSMUSG00000024043.13	-0.42428	0.0180537	0.0599972
Arhgap29	ENSMUSG00000039831.16	0.240074	0.0400332	0.112817
Arhgap31	ENSMUSG00000022799.4	0.504234	1.30304e-05	0.000134072
Arhgap32	ENSMUSG00000041444.14	-0.0478746	0.608459	0.753615
Arhgap33	ENSMUSG00000036882.7	-0.799089	0.0287607	0.0869804
Arhgap35	ENSMUSG00000058230.12	-0.256035	6.61747e-05	0.000567403
Arhgap39	ENSMUSG00000033697.15	-0.281859	0.0339844	0.0990851
Arhgap42	ENSMUSG00000050730.17	-0.489649	1.96099e-06	2.53584e-05
Arhgap44	ENSMUSG00000033389.16	0.531336	0.00907935	0.0346163
Arhgap5	ENSMUSG00000035133.8	-0.330962	3.16667e-05	0.000296321
Arhgap6	ENSMUSG00000031355.16	1.08469	1.18109e-20	1.55957e-18
Arhgdia	ENSMUSG00000025132.13	0.205859	0.000445198	0.00288323
Arhgdib	ENSMUSG00000030220.13	0.722864	1.92333e-09	5.23039e-08
Arhgdig	ENSMUSG00000073433.10	0.153525	0.423774	0.600946
Arhgef1	ENSMUSG00000040940.18	-0.143149	0.0347639	0.100814
Arhgef10	ENSMUSG00000071176.10	0.125684	0.368003	0.5499
Arhgef10l	ENSMUSG00000040964.16	-0.77753	0.000196994	0.00143978
Arhgef11	ENSMUSG00000041977.18	0.165386	0.0687107	0.168397
Arhgef12	ENSMUSG00000059495.14	0.136263	0.0373599	0.106856
Arhgef15	ENSMUSG00000052921.13	0.0424624	0.902317	0.945454
Arhgef17	ENSMUSG00000032875.8	-0.108205	0.270543	0.45013
Arhgef18	ENSMUSG00000004568.12	0.297909	0.00956554	0.0360879
Arhgef19	ENSMUSG00000028919.11	-1.02492	0.00588652	0.0242901
Arhgef2	ENSMUSG00000028059.15	0.77795	7.90484e-31	3.03036e-28
Arhgef25	ENSMUSG00000019467.13	0.0349534	0.80505	0.887167
Arhgef28	ENSMUSG00000021662.9	0.38235	0.0674764	0.166229
Arhgef3	ENSMUSG00000021895.9	0.574735	0.129316	0.268248
Arhgef39	ENSMUSG00000051517.14	-0.342979	0.120982	0.25507
Arhgef4	ENSMUSG00000037509.19	-0.175404	0.705309	0.824584
Arhgef40	ENSMUSG00000004562.16	-0.0582441	0.446142	0.622295
Arhgef5	ENSMUSG00000033542.13	-0.0601624	0.543166	0.706032
Arhgef7	ENSMUSG00000031511.15	0.0425475	0.572611	0.729358
Arhgef9	ENSMUSG00000025656.17	-0.310458	0.313316	0.495074
Arid1a	ENSMUSG00000007880.16	-0.225143	0.000782043	0.00458271
Arid1b	ENSMUSG00000069729.13	-0.160281	0.0583156	0.14994
Arid2	ENSMUSG00000033237.18	-0.39254	2.4425e-07	4.07679e-06
Arid3a	ENSMUSG00000019564.12	0.0439666	0.782936	0.875034
Arid3b	ENSMUSG00000004661.15	0.646392	0.0661875	0.163829
Arid4a	ENSMUSG00000048118.17	0.114574	0.280861	0.460781
Arid4b	ENSMUSG00000039219.17	-0.159594	0.157338	0.308595
Arid5a	ENSMUSG00000037447.16	0.399472	6.07085e-06	6.8626e-05
Arid5b	ENSMUSG00000019947.9	0.220132	0.0297691	0.0892248
Arih1	ENSMUSG00000025234.11	-0.26369	0.00016956	0.00127859
Arih2	ENSMUSG00000064145.12	0.0103791	0.896987	0.942011
Arl1	ENSMUSG00000060904.14	0.0906609	0.209366	0.377705
Arl10	ENSMUSG00000025870.10	-0.611201	0.00283889	0.0133879
Arl13b	ENSMUSG00000022911.10	-0.0991929	0.420804	0.598557
Arl14ep	ENSMUSG00000027122.15	0.630092	4.54453e-11	1.69301e-09
Arl15	ENSMUSG00000042348.9	-0.263146	0.0545541	0.142363
Arl16	ENSMUSG00000057594.12	-0.124988	0.391416	0.571518
Arl2	ENSMUSG00000024944.5	-0.0548157	0.614071	0.757722
Arl2bp	ENSMUSG00000031776.17	-0.0917781	0.306442	0.488367
Arl3	ENSMUSG00000025035.8	-0.0854875	0.340132	0.52252
Arl4a	ENSMUSG00000047446.18	0.130838	0.495492	0.665134
Arl4c	ENSMUSG00000049866.12	0.765646	8.57705e-11	3.03362e-09
Arl4d	ENSMUSG00000034936.2	-0.0857865	0.873825	0.928268
Arl5a	ENSMUSG00000036093.7	-0.571621	9.1292e-14	5.16626e-12
Arl5b	ENSMUSG00000017418.13	-0.235266	0.0240744	0.0754086
Arl5c	ENSMUSG00000038352.15	0.277843	0.326435	0.509192
Arl6	ENSMUSG00000022722.18	-0.11041	0.425711	0.602998
Arl6ip1	ENSMUSG00000030654.9	-0.404323	1.52956e-07	2.67707e-06
Arl6ip4	ENSMUSG00000029404.15	-0.145571	0.092425	0.209574
Arl6ip5	ENSMUSG00000035199.6	-0.0885039	0.252491	0.430688
Arl6ip6	ENSMUSG00000026960.6	-0.314475	0.00212959	0.0105607
Arl8a	ENSMUSG00000026426.10	0.504768	1.12421e-08	2.59923e-07
Arl8b	ENSMUSG00000030105.8	-0.097305	0.21351	0.382765
Armc1	ENSMUSG00000027599.9	-0.248856	0.00457683	0.0197786
Armc10	ENSMUSG00000038525.16	-0.186628	0.0676699	0.166499
Armc5	ENSMUSG00000042178.6	-0.13685	0.303874	0.485447
Armc6	ENSMUSG00000002343.11	0.303997	0.0297283	0.089125
Armc7	ENSMUSG00000057219.11	0.184887	0.343067	0.525733
Armc8	ENSMUSG00000032468.11	-0.214145	0.0392415	0.111008
Armc9	ENSMUSG00000062590.13	-0.0707449	0.591574	0.741824
Armcx1	ENSMUSG00000033460.14	0.300324	0.0907172	0.206767
Armcx4	ENSMUSG00000049804.9	-0.445653	0.00223362	0.0109359
Armcx5	ENSMUSG00000072969.2	0.0744155	0.696613	0.818605
Armt1	ENSMUSG00000061759.15	-0.00958724	0.933424	0.965027
Arnt	ENSMUSG00000015522.18	0.258676	0.000683017	0.0040871
Arntl	ENSMUSG00000055116.8	0.467836	2.04082e-06	2.63049e-05
Arntl2	ENSMUSG00000040187.15	-0.294517	0.268069	0.447308
Arpc1a	ENSMUSG00000029621.14	0.0565084	0.459415	0.633488
Arpc1b	ENSMUSG00000029622.16	0.190163	0.00254357	0.0121935
Arpc2	ENSMUSG00000006304.14	0.18836	0.00375886	0.0168186
Arpc3	ENSMUSG00000029465.14	0.218877	0.00267964	0.0127379
Arpc4	ENSMUSG00000079426.13	0.0494112	0.475736	0.646945
Arpc5	ENSMUSG00000008475.13	-0.0671142	0.369619	0.551482
Arpc5l	ENSMUSG00000026755.14	-0.201057	0.0232861	0.0733455
Arpin	ENSMUSG00000039043.5	-0.0205194	0.842798	0.909445
Arpp19	ENSMUSG00000007656.13	0.083952	0.273311	0.453116
Arrb1	ENSMUSG00000018909.15	-0.920842	7.91093e-08	1.52125e-06
Arrb2	ENSMUSG00000060216.15	0.12277	0.227759	0.399865
Arrdc1	ENSMUSG00000026972.15	-0.268556	0.125021	0.261853
Arrdc2	ENSMUSG00000002910.11	-0.344698	0.215461	0.38539
Arrdc3	ENSMUSG00000074794.9	0.175944	0.201893	0.368952
Arrdc4	ENSMUSG00000042659.15	1.2755	0.00143031	0.00756974
Arsa	ENSMUSG00000022620.14	-0.148722	0.250229	0.428044
Arsb	ENSMUSG00000042082.6	0.328596	0.00110451	0.00613077
Arsg	ENSMUSG00000020604.13	-0.207098	0.612552	0.756712
Arsk	ENSMUSG00000021592.15	0.516913	0.00139302	0.00741704
Artn	ENSMUSG00000028539.14	0.525762	0.00744821	0.0293899
Arv1	ENSMUSG00000031982.5	-0.00262868	0.987284	0.993816
Arvcf	ENSMUSG00000000325.15	-0.318122	0.161715	0.315155
As3mt	ENSMUSG00000003559.7	0.291859	0.295791	0.477281
Asah1	ENSMUSG00000031591.14	0.254426	0.000198499	0.00144722
Asah2	ENSMUSG00000024887.9	-0.261845	0.0890062	0.203836
Asap1	ENSMUSG00000022377.16	-0.140551	0.025911	0.0801474
Asap2	ENSMUSG00000052632.15	0.135468	0.0939491	0.212301
Asap3	ENSMUSG00000036995.7	-1.23955	0.0286879	0.0868163
Asb1	ENSMUSG00000026311.16	0.0750684	0.525706	0.691859
Asb13	ENSMUSG00000033781.6	-0.0596396	0.680869	0.805969
Asb3	ENSMUSG00000020305.13	-0.0743833	0.623567	0.764913
Asb6	ENSMUSG00000039483.10	-0.14293	0.0697038	0.170234
Asb7	ENSMUSG00000030509.17	-0.212206	0.110383	0.239029
Asb8	ENSMUSG00000048175.13	-0.118682	0.257967	0.436887
Ascc1	ENSMUSG00000044475.13	-0.00800208	0.944087	0.970212
Ascc2	ENSMUSG00000020412.16	0.0210399	0.792092	0.879754
Ascc3	ENSMUSG00000038774.8	0.21443	0.026003	0.0803484
Asf1a	ENSMUSG00000019857.6	-0.362277	0.00122305	0.00667648
Asf1b	ENSMUSG00000005470.8	0.0781727	0.373996	0.555016
Asgr1	ENSMUSG00000020884.15	1.66105	0.00662624	0.026739
Ash1l	ENSMUSG00000028053.13	0.138828	0.0543446	0.141972
Ash2l	ENSMUSG00000031575.18	0.0888469	0.19483	0.359528
Asic1	ENSMUSG00000023017.9	0.172397	0.527356	0.692957
Asl	ENSMUSG00000025533.15	0.00156757	0.986892	0.993748
Asna1	ENSMUSG00000052456.9	0.472083	6.66311e-11	2.42154e-09
Asns	ENSMUSG00000029752.12	0.705995	1.27394e-27	3.52082e-25
Asnsd1	ENSMUSG00000026095.15	-0.0258911	0.8794	0.931454
Aspa	ENSMUSG00000020774.9	0.991358	0.0225321	0.0715392
Asph	ENSMUSG00000028207.18	0.105271	0.137039	0.280305
Aspm	ENSMUSG00000033952.14	-0.193287	0.0654139	0.162292
Aspscr1	ENSMUSG00000025142.17	-0.00418396	0.963155	0.981153
Asrgl1	ENSMUSG00000024654.8	-0.371411	0.0218839	0.0699108
Ass1	ENSMUSG00000076441.9	1.00428	1.3162e-06	1.79172e-05
Aste1	ENSMUSG00000032567.15	-0.07255	0.658453	0.788445
Asun	ENSMUSG00000040250.14	0.125086	0.0967379	0.217225
Asxl1	ENSMUSG00000042548.13	-0.413202	3.91148e-06	4.69062e-05
Asxl2	ENSMUSG00000037486.17	-0.110667	0.228172	0.400059
Atad1	ENSMUSG00000013662.5	-0.155274	0.0526001	0.138266
Atad2	ENSMUSG00000022360.7	0.0336056	0.680411	0.805969
Atad2b	ENSMUSG00000052812.4	0.0428604	0.747151	0.852267
Atad3a	ENSMUSG00000029036.18	-0.139148	0.072196	0.174599
Atad5	ENSMUSG00000017550.14	-0.146078	0.2624	0.441882
Atat1	ENSMUSG00000024426.17	-0.10668	0.595869	0.745087
Ate1	ENSMUSG00000030850.17	-0.0802832	0.381244	0.561175
Atf1	ENSMUSG00000023027.12	-0.238602	0.00120797	0.00660632
Atf2	ENSMUSG00000027104.18	-0.123241	0.126888	0.264644
Atf3	ENSMUSG00000026628.13	0.228631	0.141586	0.286939
Atf4	ENSMUSG00000042406.7	0.853654	2.63604e-35	1.36203e-32
Atf5	ENSMUSG00000038539.15	1.86982	3.32148e-21	4.64382e-19
Atf6	ENSMUSG00000026663.6	0.117005	0.0917957	0.208625
Atf6b	ENSMUSG00000015461.15	0.109144	0.205837	0.373518
Atf7	ENSMUSG00000099083.7	0.0229234	0.775132	0.870421
Atf7ip	ENSMUSG00000030213.12	0.301315	0.00032614	0.00220344
Atg10	ENSMUSG00000021619.5	-0.192368	0.40619	0.585182
Atg101	ENSMUSG00000037204.6	0.0276614	0.798461	0.884015
Atg12	ENSMUSG00000032905.4	0.349599	0.000335186	0.00225686
Atg13	ENSMUSG00000027244.14	-0.00495579	0.959627	0.979069
Atg14	ENSMUSG00000037526.6	0.124102	0.416686	0.594965
Atg16l1	ENSMUSG00000026289.15	0.109941	0.201035	0.367837
Atg16l2	ENSMUSG00000047767.17	-0.123503	0.713793	0.83058
Atg2a	ENSMUSG00000024773.14	0.0157897	0.866836	0.923817
Atg2b	ENSMUSG00000041341.9	0.0479947	0.5438	0.706343
Atg3	ENSMUSG00000022663.3	0.202976	0.0383734	0.108937
Atg4a	ENSMUSG00000079418.3	0.375925	0.024096	0.0754563
Atg4b	ENSMUSG00000026280.17	-0.00905965	0.913732	0.952683
Atg4c	ENSMUSG00000028550.15	-0.458949	0.0149897	0.0515146
Atg4d	ENSMUSG00000002820.6	-0.00500976	0.975026	0.987406
Atg5	ENSMUSG00000038160.7	0.0155369	0.876197	0.929666
Atg7	ENSMUSG00000030314.16	0.114176	0.290138	0.470691
Atg9a	ENSMUSG00000033124.15	-0.0702194	0.52471	0.691084
Atg9b	ENSMUSG00000038295.14	-0.0089055	0.967299	0.984109
Atic	ENSMUSG00000026192.13	0.0722508	0.253643	0.431899
Atl1	ENSMUSG00000021066.8	-0.284461	0.599498	0.747464
Atl2	ENSMUSG00000059811.12	-0.217644	0.0172159	0.0576983
Atl3	ENSMUSG00000024759.13	0.20614	0.00500482	0.021318
Atm	ENSMUSG00000034218.15	0.059638	0.563882	0.722654
Atmin	ENSMUSG00000047388.10	0.206525	0.0475621	0.12818
Atn1	ENSMUSG00000004263.15	0.212968	0.170476	0.327291
Atoh8	ENSMUSG00000037621.8	-0.337882	0.00923322	0.0350679
Atox1	ENSMUSG00000018585.9	0.441642	1.33266e-07	2.37442e-06
Atp10a	ENSMUSG00000025324.8	0.2703	0.00675653	0.0271909
Atp10d	ENSMUSG00000046808.17	0.152842	0.648827	0.782649
Atp11a	ENSMUSG00000031441.15	0.0617857	0.462297	0.636042
Atp11b	ENSMUSG00000037400.17	-0.425732	5.47133e-08	1.08731e-06
Atp11c	ENSMUSG00000062949.13	-0.538685	3.28301e-06	4.01805e-05
Atp13a1	ENSMUSG00000031862.10	0.0497949	0.558542	0.718678
Atp13a2	ENSMUSG00000036622.15	-0.262979	0.0423959	0.117718
Atp13a3	ENSMUSG00000022533.13	-0.180147	0.00680046	0.0273214
Atp1a1	ENSMUSG00000033161.10	-0.0470364	0.499703	0.669078
Atp1b1	ENSMUSG00000026576.12	0.734988	3.23166e-06	3.96337e-05
Atp1b2	ENSMUSG00000041329.13	0.930732	0.0050673	0.0215301
Atp1b3	ENSMUSG00000032412.8	-0.225498	0.00101032	0.00567961
Atp2a2	ENSMUSG00000029467.15	-0.110248	0.133255	0.274241
Atp2b1	ENSMUSG00000019943.9	0.193987	0.00571203	0.0237234
Atp2c1	ENSMUSG00000032570.17	0.00376438	0.96585	0.983313
Atp5a1	ENSMUSG00000025428.15	0.02634	0.645056	0.779508
Atp5b	ENSMUSG00000025393.12	0.151818	0.00733275	0.0290378
Atp5c1	ENSMUSG00000025781.14	0.177333	0.00536916	0.0225706
Atp5d	ENSMUSG00000003072.15	0.142974	0.0516639	0.136651
Atp5e	ENSMUSG00000016252.7	0.288548	0.000154083	0.00117757
Atp5f1	ENSMUSG00000000563.17	-0.0697129	0.268016	0.447308
Atp5g1	ENSMUSG00000006057.15	0.397511	1.08465e-09	3.09854e-08
Atp5g2	ENSMUSG00000062683.11	0.143115	0.0488354	0.130859
Atp5g3	ENSMUSG00000018770.9	-0.131449	0.0439364	0.120754
Atp5h	ENSMUSG00000034566.10	0.443081	8.13838e-11	2.89571e-09
Atp5j	ENSMUSG00000022890.13	0.376366	3.28785e-08	6.79527e-07
Atp5j2	ENSMUSG00000038690.15	0.240155	0.000355917	0.00237685
Atp5k	ENSMUSG00000050856.16	0.48628	4.73937e-10	1.45914e-08
Atp5l	ENSMUSG00000038717.8	0.161064	0.128627	0.267379
Atp5o	ENSMUSG00000022956.10	0.189052	0.00381232	0.0169875
Atp5s	ENSMUSG00000054894.5	-0.27407	0.189273	0.352392
Atp5sl	ENSMUSG00000057229.11	0.00727658	0.956296	0.97693
Atp6ap1	ENSMUSG00000019087.13	0.626431	1.85233e-19	2.17951e-17
Atp6ap2	ENSMUSG00000031007.2	0.518499	2.74216e-11	1.06529e-09
Atp6v0a1	ENSMUSG00000019302.16	0.226926	0.0134823	0.047629
Atp6v0a2	ENSMUSG00000038023.12	0.207171	0.017604	0.0587823
Atp6v0b	ENSMUSG00000033379.13	0.364325	1.25028e-05	0.000129414
Atp6v0c	ENSMUSG00000024121.13	0.12195	0.214034	0.383464
Atp6v0d1	ENSMUSG00000013160.7	0.962421	3.70455e-24	7.46184e-22
Atp6v0e	ENSMUSG00000015575.14	0.244541	0.00506123	0.0215121
Atp6v0e2	ENSMUSG00000039347.7	0.610759	0.0175698	0.0586845
Atp6v1a	ENSMUSG00000052459.13	0.23567	0.00110029	0.00611365
Atp6v1b2	ENSMUSG00000006273.14	0.580811	1.00822e-15	7.35072e-14
Atp6v1c1	ENSMUSG00000022295.7	0.220566	0.011382	0.0415685
Atp6v1d	ENSMUSG00000021114.8	0.3509	0.000862899	0.00497318
Atp6v1e1	ENSMUSG00000019210.10	0.377086	9.99401e-06	0.000106615
Atp6v1f	ENSMUSG00000004285.12	0.357237	3.94794e-05	0.000359245
Atp6v1g1	ENSMUSG00000039105.6	0.273463	0.00158861	0.00826215
Atp6v1g2	ENSMUSG00000024403.16	-0.215842	0.57633	0.732237
Atp6v1h	ENSMUSG00000033793.12	0.332817	0.000172842	0.00129757
Atp7a	ENSMUSG00000033792.12	-0.0536915	0.708734	0.826636
Atp8b2	ENSMUSG00000060671.12	0.165362	0.0132549	0.0469931
Atp8b4	ENSMUSG00000060131.11	-0.263045	0.473887	0.645685
Atp9b	ENSMUSG00000024566.8	0.0777873	0.423183	0.60049
Atpaf1	ENSMUSG00000028710.16	-0.18307	0.250446	0.428306
Atpaf2	ENSMUSG00000042709.14	0.0178112	0.850013	0.913259
Atpif1	ENSMUSG00000054428.12	0.237168	0.00371431	0.0166695
Atr	ENSMUSG00000032409.15	-0.632035	4.28137e-07	6.6947e-06
Atraid	ENSMUSG00000013622.15	0.127756	0.320833	0.503006
Atrn	ENSMUSG00000027312.14	0.428261	1.72482e-07	2.975e-06
Atrnl1	ENSMUSG00000054843.8	0.0355771	0.697341	0.818939
Atrx	ENSMUSG00000031229.16	-0.0528113	0.499349	0.6688
Atxn1	ENSMUSG00000046876.15	-0.0676304	0.654824	0.786301
Atxn10	ENSMUSG00000016541.9	0.274899	3.89343e-05	0.000356194
Atxn1l	ENSMUSG00000069895.4	-0.158406	0.0400881	0.112866
Atxn2	ENSMUSG00000042605.15	-0.216333	0.00666163	0.0268544
Atxn2l	ENSMUSG00000032637.15	0.024554	0.718346	0.833349
Atxn3	ENSMUSG00000021189.11	-0.177948	0.135691	0.278074
Atxn7	ENSMUSG00000021738.4	-0.281816	0.0123136	0.0442901
Atxn7l1	ENSMUSG00000020564.16	0.314303	0.0563862	0.145969
Atxn7l2	ENSMUSG00000048997.17	-0.084157	0.494221	0.663802
Atxn7l3	ENSMUSG00000059995.12	-0.0866129	0.207799	0.375961
Atxn7l3b	ENSMUSG00000074748.3	-0.0741028	0.302362	0.483812
AU019823	ENSMUSG00000059820.14	-0.0918144	0.390198	0.57009
AU020206	ENSMUSG00000097415.2	-0.2549	0.00624492	0.0254858
AU022252	ENSMUSG00000078584.9	0.083281	0.52623	0.692098
AU040320	ENSMUSG00000028830.14	0.0064128	0.942237	0.969065
AU041133	ENSMUSG00000078435.5	-0.0543501	0.890201	0.937676
Auh	ENSMUSG00000021460.16	-0.278465	0.0212354	0.0681875
Aunip	ENSMUSG00000078521.2	-0.226128	0.0514559	0.136222
Aup1	ENSMUSG00000068328.9	0.0161356	0.82523	0.899646
Aurka	ENSMUSG00000027496.15	-0.362066	8.27566e-07	1.19065e-05
Aurkaip1	ENSMUSG00000065990.12	0.158876	0.0335387	0.0980019
Aurkb	ENSMUSG00000020897.12	-0.272525	0.000588133	0.00361581
Auts2	ENSMUSG00000029673.17	-0.559285	0.0149322	0.0513616
AV099323	ENSMUSG00000087377.1	0.456979	0.426071	0.603219
Aven	ENSMUSG00000003604.14	-0.120434	0.248343	0.426181
Avil	ENSMUSG00000025432.11	0.544319	0.126436	0.264025
Avl9	ENSMUSG00000029787.10	-0.0961658	0.359277	0.541902
Avpi1	ENSMUSG00000018821.3	-0.0864801	0.293749	0.474811
AW146154	ENSMUSG00000074166.7	0.165255	0.709393	0.826999
AW209491	ENSMUSG00000039182.5	0.314784	0.0244161	0.0763623
AW549877	ENSMUSG00000041935.9	-0.0885603	0.511173	0.680038
AW551984	ENSMUSG00000038112.15	0.299439	0.00941006	0.0356144
AW554918	ENSMUSG00000033632.15	-0.293554	0.0306154	0.0911921
Awat2	ENSMUSG00000031220.14	-0.347985	0.518497	0.685789
Axin1	ENSMUSG00000024182.16	-0.0850418	0.215328	0.385211
Axl	ENSMUSG00000002602.16	0.230776	0.000134381	0.00104652
Azi2	ENSMUSG00000039285.12	-0.169149	0.073338	0.176534
Azin1	ENSMUSG00000037458.14	-0.164744	0.0221631	0.070613
Azin2	ENSMUSG00000028789.16	-1.22729	0.000136972	0.0010639
B130024G19Rik	ENSMUSG00000100005.7	-0.253663	0.559491	0.719354
B130034C11Rik	ENSMUSG00000093606.1	0.0192592	0.974194	0.987068
B130055M24Rik	ENSMUSG00000086502.1	0.168503	0.604201	0.750408
B230118H07Rik	ENSMUSG00000027165.16	-0.0251941	0.863553	0.921546
B230216N24Rik	ENSMUSG00000089706.7	-0.137985	0.820488	0.896537
B230217C12Rik	ENSMUSG00000050538.8	-0.169	0.596418	0.745505
B230217O12Rik	ENSMUSG00000097785.1	0.516534	0.401194	0.580587
B230219D22Rik	ENSMUSG00000045767.8	-0.0539759	0.463791	0.637263
B230307C23Rik	ENSMUSG00000080717.9	0.0779024	0.822854	0.898208
B230312C02Rik	ENSMUSG00000084843.1	-0.311057	0.574345	0.730551
B230354K17Rik	ENSMUSG00000097119.1	0.336836	0.00200744	0.0100406
B2m	ENSMUSG00000060802.8	0.542279	1.33695e-11	5.55537e-10
B330016D10Rik	ENSMUSG00000048406.5	0.302595	0.5783	0.733382
B3galnt1	ENSMUSG00000043300.2	0.0981832	0.464787	0.638169
B3galnt2	ENSMUSG00000039242.9	-0.0698552	0.435355	0.612281
B3galt4	ENSMUSG00000067370.3	0.26611	0.353566	0.536352
B3galt6	ENSMUSG00000050796.4	-0.044013	0.806107	0.887813
B3gat3	ENSMUSG00000071649.5	0.479334	5.94907e-06	6.74607e-05
B3glct	ENSMUSG00000051950.10	0.141578	0.154166	0.304287
B3gnt2	ENSMUSG00000051650.10	0.759622	0.0833207	0.19423
B3gnt3	ENSMUSG00000031803.8	-0.200994	0.337601	0.519897
B3gnt9	ENSMUSG00000069920.10	0.655832	0.0590786	0.151394
B3gntl1	ENSMUSG00000046605.14	-0.101547	0.609168	0.754242
B4galnt1	ENSMUSG00000006731.9	-0.126531	0.212263	0.381509
B4galnt4	ENSMUSG00000055629.5	-0.535661	3.12718e-06	3.85558e-05
B4galt1	ENSMUSG00000028413.13	0.347634	1.68344e-07	2.92485e-06
B4galt2	ENSMUSG00000028541.14	-0.0789182	0.382181	0.561831
B4galt3	ENSMUSG00000052423.14	0.334984	0.0105895	0.0391677
B4galt5	ENSMUSG00000017929.13	0.20574	0.00414785	0.0182878
B4galt6	ENSMUSG00000056124.5	-0.273743	0.00229222	0.0111596
B4galt7	ENSMUSG00000021504.14	0.465203	0.000475995	0.00304945
B4gat1	ENSMUSG00000047379.6	-0.334927	0.00168986	0.00872006
B630019K06Rik	ENSMUSG00000052364.4	-0.58981	0.114685	0.245792
B930095G15Rik	ENSMUSG00000085133.2	-0.593421	0.00274597	0.0130064
B9d1	ENSMUSG00000001039.12	0.0632632	0.687269	0.811481
B9d2	ENSMUSG00000063439.7	0.229568	0.132372	0.272731
Baalc	ENSMUSG00000022296.8	0.396405	0.0988953	0.220874
Babam1	ENSMUSG00000031820.9	0.173035	0.0164088	0.0555563
Bace1	ENSMUSG00000032086.12	-0.120252	0.230864	0.403291
Bace2	ENSMUSG00000040605.6	1.12475	1.49605e-05	0.000152218
Bach1	ENSMUSG00000025612.5	-0.144091	0.134204	0.27574
Bach2	ENSMUSG00000040270.16	-0.634876	9.27546e-05	0.000760204
Bad	ENSMUSG00000024959.13	0.0290072	0.802662	0.886261
Bag1	ENSMUSG00000028416.12	0.18547	0.00635551	0.0258572
Bag2	ENSMUSG00000042215.8	-0.166445	0.0525841	0.138254
Bag3	ENSMUSG00000030847.8	0.0719386	0.384931	0.564547
Bag4	ENSMUSG00000037316.9	-0.344751	0.00425628	0.0186924
Bag5	ENSMUSG00000049792.6	-0.187925	0.0380289	0.108237
Bag6	ENSMUSG00000024392.17	-0.00549176	0.933637	0.965027
Bahcc1	ENSMUSG00000039741.15	-0.405652	3.47275e-07	5.5846e-06
Bahd1	ENSMUSG00000040007.8	0.238746	0.0091282	0.0347461
Baiap2	ENSMUSG00000025372.16	0.0214608	0.784672	0.876084
Baiap2l1	ENSMUSG00000038859.7	0.8377	2.4111e-19	2.75515e-17
Bak1	ENSMUSG00000057789.13	0.0798758	0.290544	0.471054
Bambi	ENSMUSG00000024232.1	0.287347	0.429963	0.607572
Banf1	ENSMUSG00000024844.14	0.0175437	0.776458	0.871178
Banp	ENSMUSG00000025316.16	0.382112	0.010954	0.0402777
Bap1	ENSMUSG00000021901.10	-0.0480009	0.497782	0.667303
Bard1	ENSMUSG00000026196.7	0.0948958	0.520206	0.687208
Basp1	ENSMUSG00000045763.7	0.180484	0.0290525	0.0876102
Batf3	ENSMUSG00000026630.9	-0.124301	0.748996	0.85344
Bax	ENSMUSG00000003873.11	-0.0167563	0.845533	0.911081
Baz1a	ENSMUSG00000035021.13	-0.110106	0.23524	0.409131
Baz1b	ENSMUSG00000002748.7	-0.124489	0.113228	0.243634
Baz2a	ENSMUSG00000040054.15	-0.073999	0.299512	0.480936
Baz2b	ENSMUSG00000026987.16	0.19014	0.113622	0.244086
Bbc3	ENSMUSG00000002083.13	-0.2911	0.141423	0.286854
Bbip1	ENSMUSG00000084957.2	-0.0712336	0.56718	0.725089
Bbs1	ENSMUSG00000006464.8	-0.385934	0.0491422	0.131456
Bbs10	ENSMUSG00000035759.3	-0.0999472	0.790285	0.878801
Bbs12	ENSMUSG00000051444.9	0.0880189	0.609369	0.754242
Bbs2	ENSMUSG00000031755.6	-0.0479735	0.809449	0.889967
Bbs4	ENSMUSG00000025235.8	-0.0868791	0.64245	0.777645
Bbs5	ENSMUSG00000063145.10	-0.418054	0.0846068	0.19615
Bbs7	ENSMUSG00000037325.10	-0.215537	0.178436	0.338257
Bbs9	ENSMUSG00000035919.16	-0.540637	0.00145001	0.0076552
Bbx	ENSMUSG00000022641.15	-0.0837613	0.381794	0.561471
BC002059	ENSMUSG00000060149.6	0.287417	0.178786	0.338694
BC003331	ENSMUSG00000006010.14	-0.341217	0.00173723	0.00893579
BC003965	ENSMUSG00000067722.3	0.108362	0.354117	0.536776
BC004004	ENSMUSG00000052712.16	0.3618	0.000873364	0.00502498
BC005537	ENSMUSG00000019132.10	-0.189586	0.00378894	0.0169023
BC005561	ENSMUSG00000079065.3	-0.130945	0.437793	0.615067
BC005624	ENSMUSG00000026851.9	0.30445	0.000443933	0.00287818
BC017158	ENSMUSG00000030780.15	-0.555616	0.00107723	0.00600178
BC017643	ENSMUSG00000039294.14	-0.250703	0.0212438	0.0681895
BC022687	ENSMUSG00000037594.10	0.000685978	0.997114	0.998206
BC022960	ENSMUSG00000081137.3	-0.807278	0.120602	0.254751
BC024978	ENSMUSG00000078786.9	-0.0360764	0.843491	0.909788
BC028528	ENSMUSG00000038543.13	1.49406	0.000733076	0.00433427
BC029214	ENSMUSG00000047617.11	0.0291007	0.91656	0.954218
BC029722	ENSMUSG00000074649.6	0.127371	0.425847	0.603046
BC030336	ENSMUSG00000046096.7	-0.150854	0.169676	0.32631
BC030500	ENSMUSG00000049946.7	0.558146	0.0683168	0.167743
BC030867	ENSMUSG00000034773.16	-0.0824003	0.39843	0.578207
BC031181	ENSMUSG00000036299.4	0.45563	1.57045e-05	0.000159107
BC037034	ENSMUSG00000036948.17	-0.0237696	0.913883	0.952683
BC048403	ENSMUSG00000053684.8	-0.0159824	0.900703	0.944495
BC051226	ENSMUSG00000092564.1	-0.110553	0.778729	0.872548
BC052040	ENSMUSG00000040282.13	-0.0871097	0.569122	0.727018
BC055324	ENSMUSG00000041406.14	-0.494476	5.33433e-06	6.14397e-05
BC065397	ENSMUSG00000087368.7	-0.383639	0.470877	0.643133
BC068281	ENSMUSG00000051721.4	0.365277	0.106668	0.233496
BC100451	ENSMUSG00000076433.4	0.17039	0.555123	0.715674
Bcap29	ENSMUSG00000020650.14	-0.290939	0.0168756	0.0567967
Bcap31	ENSMUSG00000002015.5	0.141715	0.0488575	0.13086
Bcar1	ENSMUSG00000031955.10	-0.362993	3.88044e-07	6.14049e-06
Bcar3	ENSMUSG00000028121.8	0.432733	0.000969368	0.00550243
Bcas2	ENSMUSG00000005687.14	-0.19123	0.00965714	0.0363297
Bcas3	ENSMUSG00000059439.15	0.19849	0.0416846	0.116396
Bcat1	ENSMUSG00000030268.17	0.525447	3.18713e-15	2.21496e-13
Bcat2	ENSMUSG00000030826.19	-0.215746	0.0212033	0.0681395
Bccip	ENSMUSG00000030983.4	0.267199	0.000524868	0.00330728
Bcdin3d	ENSMUSG00000037525.4	0.302534	0.169996	0.326687
Bckdha	ENSMUSG00000060376.7	0.325475	0.0186405	0.0615343
Bckdhb	ENSMUSG00000032263.14	0.223531	0.182466	0.343668
Bckdk	ENSMUSG00000030802.14	-0.223088	0.00217977	0.0107131
Bcl10	ENSMUSG00000028191.11	-0.0447411	0.579474	0.734009
Bcl2	ENSMUSG00000057329.7	0.187972	0.184098	0.345737
Bcl2l1	ENSMUSG00000007659.18	0.337732	1.97414e-05	0.000195832
Bcl2l11	ENSMUSG00000027381.16	0.275572	0.0126992	0.0453761
Bcl2l12	ENSMUSG00000003190.12	-0.223626	0.288114	0.469084
Bcl2l13	ENSMUSG00000009112.4	-0.228695	0.00242307	0.0117056
Bcl2l2	ENSMUSG00000089682.9	0.370221	0.00304431	0.0141766
Bcl3	ENSMUSG00000053175.17	0.0550597	0.826999	0.900253
Bcl6	ENSMUSG00000022508.5	0.0071496	0.962696	0.980955
Bcl6b	ENSMUSG00000000317.11	0.94944	0.000440462	0.00286192
Bcl7a	ENSMUSG00000029438.9	-0.252146	0.0748015	0.179197
Bcl7b	ENSMUSG00000029681.12	0.205608	0.021227	0.0681789
Bcl7c	ENSMUSG00000030814.17	9.42196e-05	0.999094	0.999515
Bcl9	ENSMUSG00000038256.15	-0.239475	0.00540298	0.0226887
Bcl9l	ENSMUSG00000063382.5	-0.533771	3.69036e-06	4.45693e-05
Bclaf1	ENSMUSG00000037608.16	0.0614098	0.331474	0.513457
Bcor	ENSMUSG00000040363.15	-0.138717	0.144971	0.29156
Bcorl1	ENSMUSG00000036959.15	-0.0485517	0.560514	0.720047
Bcr	ENSMUSG00000009681.9	0.245362	0.00155843	0.00814798
Bcs1l	ENSMUSG00000026172.12	0.279845	0.0380841	0.108353
Bdh1	ENSMUSG00000046598.14	0.0621051	0.828395	0.900878
Bdh2	ENSMUSG00000028167.15	1.47567	0.000551175	0.00344746
Bdkrb2	ENSMUSG00000021070.5	0.266057	0.264692	0.444357
Bdnf	ENSMUSG00000048482.14	0.137127	0.110681	0.239483
Bdp1	ENSMUSG00000049658.13	-0.0488422	0.514292	0.682431
Becn1	ENSMUSG00000035086.13	0.0131199	0.873762	0.928268
Begain	ENSMUSG00000040867.12	-0.0598315	0.876673	0.92995
Bend3	ENSMUSG00000038214.15	-0.32326	4.71089e-06	5.52658e-05
Bend6	ENSMUSG00000042182.16	-0.393427	0.00639717	0.0259556
Bet1	ENSMUSG00000032757.6	0.0306824	0.811412	0.891121
Bet1l	ENSMUSG00000025484.9	0.377009	0.018124	0.0601803
Bex3	ENSMUSG00000046432.12	-0.0522716	0.484211	0.65445
Bfar	ENSMUSG00000022684.14	-0.150166	0.179791	0.339959
Bgn	ENSMUSG00000031375.17	-0.976963	3.35117e-06	4.08464e-05
Bhlhe40	ENSMUSG00000030103.11	0.0568965	0.832632	0.902911
Bhlhe41	ENSMUSG00000030256.11	1.00336	0.00182848	0.00932202
Bicd1	ENSMUSG00000003452.15	-0.372054	0.0842012	0.195484
Bicd2	ENSMUSG00000037933.15	-0.185483	0.0180289	0.0599484
Bid	ENSMUSG00000004446.12	0.292233	0.0262856	0.0810318
Bin1	ENSMUSG00000024381.15	0.0554383	0.433344	0.610824
Bin3	ENSMUSG00000022089.8	-0.177652	0.0829202	0.193586
Birc2	ENSMUSG00000057367.12	-0.270765	0.194021	0.35848
Birc3	ENSMUSG00000032000.17	0.0573313	0.742483	0.850146
Birc5	ENSMUSG00000017716.15	-0.453105	1.69003e-10	5.66641e-09
Birc6	ENSMUSG00000024073.14	-0.0163244	0.813968	0.892477
Bivm	ENSMUSG00000041684.11	-0.390848	0.00217274	0.0106874
Blcap	ENSMUSG00000067787.10	0.34624	0.00025794	0.0018149
Blm	ENSMUSG00000030528.12	-0.384131	0.000890616	0.00510815
Blmh	ENSMUSG00000020840.10	-0.22248	0.00341341	0.0156501
Blnk	ENSMUSG00000061132.13	0.791778	0.000428006	0.00279014
Bloc1s1	ENSMUSG00000090247.7	0.175728	0.384436	0.5641
Bloc1s2	ENSMUSG00000057506.4	-0.00653624	0.948967	0.972955
Bloc1s3	ENSMUSG00000057667.7	0.159775	0.512384	0.68104
Bloc1s4	ENSMUSG00000060708.4	0.110098	0.499597	0.669058
Bloc1s5	ENSMUSG00000038982.9	-0.444073	0.00234893	0.0114031
Bloc1s6	ENSMUSG00000005804.14	-0.441263	1.8056e-06	2.358e-05
Blvra	ENSMUSG00000001999.15	0.110102	0.263293	0.442697
Blvrb	ENSMUSG00000040466.16	-0.0754873	0.632983	0.770809
Blzf1	ENSMUSG00000026577.13	0.0642235	0.568848	0.726746
Bmi1	ENSMUSG00000026739.13	-0.414916	4.80757e-07	7.38154e-06
Bmp1	ENSMUSG00000022098.9	0.119852	0.0912893	0.207912
Bmp2	ENSMUSG00000027358.6	0.0142002	0.9332	0.965027
Bmp2k	ENSMUSG00000034663.13	0.0390275	0.77366	0.869261
Bmper	ENSMUSG00000031963.8	0.879311	0.00287437	0.0135176
Bmpr1a	ENSMUSG00000021796.14	-0.252995	0.00223399	0.0109359
Bmpr1b	ENSMUSG00000052430.15	0.385528	0.0824316	0.192838
Bmpr2	ENSMUSG00000067336.6	-0.162322	0.0293526	0.0883777
Bms1	ENSMUSG00000030138.8	0.0243629	0.771589	0.867508
Bmt2	ENSMUSG00000042742.7	-0.393046	0.00153547	0.00805246
Bnc1	ENSMUSG00000025105.9	1.15154	0.000604491	0.00369536
Bnc2	ENSMUSG00000028487.18	0.335756	0.00277741	0.013138
Bnip1	ENSMUSG00000024191.14	-0.130295	0.393976	0.573769
Bnip2	ENSMUSG00000011958.17	0.171581	0.0141138	0.0492885
Bnip3	ENSMUSG00000078566.8	-0.835238	4.79545e-10	1.47259e-08
Bnip3l	ENSMUSG00000022051.15	-0.251645	0.00535128	0.0225114
Boc	ENSMUSG00000022687.12	0.0728054	0.87941	0.931454
Bod1	ENSMUSG00000044502.16	0.0805046	0.295958	0.477357
Bod1l	ENSMUSG00000061755.10	-0.220038	0.0071657	0.0285379
Bok	ENSMUSG00000026278.14	0.100254	0.242532	0.41881
Bola1	ENSMUSG00000015943.11	-0.216718	0.121219	0.255419
Bola2	ENSMUSG00000047721.8	0.135662	0.113031	0.243388
Bola3	ENSMUSG00000045160.14	0.564096	1.11134e-06	1.54832e-05
Bop1	ENSMUSG00000022557.10	0.216069	0.00378703	0.0169001
Bora	ENSMUSG00000022070.6	-0.442166	2.13768e-05	0.000210156
Borcs5	ENSMUSG00000042992.15	0.307681	0.173257	0.331293
Borcs6	ENSMUSG00000045176.3	-0.165395	0.380402	0.560533
Borcs7	ENSMUSG00000062376.7	0.0320653	0.861227	0.919819
Borcs8	ENSMUSG00000002345.17	0.524015	8.47542e-06	9.22362e-05
Bpgm	ENSMUSG00000038871.5	-0.0229773	0.862886	0.921259
Bphl	ENSMUSG00000038286.10	0.0294409	0.865114	0.922643
Bpifb4	ENSMUSG00000074665.10	1.13025	0.000507666	0.00321937
Bpnt1	ENSMUSG00000026617.16	0.0416497	0.626477	0.766583
Bptf	ENSMUSG00000040481.17	-0.160041	0.02115	0.0680049
Braf	ENSMUSG00000002413.15	-0.142027	0.177221	0.336598
Brap	ENSMUSG00000029458.14	0.122958	0.110858	0.239796
Brat1	ENSMUSG00000000148.17	0.203797	0.172471	0.330055
Brca1	ENSMUSG00000017146.12	-0.167942	0.141019	0.28613
Brca2	ENSMUSG00000041147.10	-0.638282	4.42518e-08	8.97421e-07
Brcc3	ENSMUSG00000031201.17	0.110935	0.299057	0.480428
Brd1	ENSMUSG00000022387.16	0.0245005	0.736997	0.846474
Brd2	ENSMUSG00000024335.19	-0.25067	6.9569e-05	0.000592658
Brd3	ENSMUSG00000026918.16	-0.387899	2.34847e-08	5.08364e-07
Brd4	ENSMUSG00000024002.16	-0.0244509	0.759969	0.860374
Brd7	ENSMUSG00000031660.13	-0.0234972	0.761779	0.861305
Brd8	ENSMUSG00000003778.14	-0.104312	0.283751	0.464221
Brd9	ENSMUSG00000057649.5	0.156253	0.0963862	0.216655
Brdt	ENSMUSG00000029279.15	-1.07476	0.0943617	0.212899
Bre	ENSMUSG00000052139.18	-0.162033	0.105407	0.231374
Brf1	ENSMUSG00000011158.7	-0.183063	0.0531587	0.139426
Brf2	ENSMUSG00000031487.5	0.00640079	0.960616	0.979743
Bri3	ENSMUSG00000047843.16	0.387058	8.18297e-05	0.000680269
Bri3bp	ENSMUSG00000037905.13	-0.10819	0.116737	0.248933
Brip1	ENSMUSG00000034329.16	-0.28908	0.0329659	0.0966371
Brip1os	ENSMUSG00000085208.3	0.142664	0.0621319	0.156801
Brix1	ENSMUSG00000022247.12	-0.0784813	0.308672	0.490344
Brk1	ENSMUSG00000033940.8	0.0797405	0.31324	0.495019
Brms1	ENSMUSG00000080268.3	0.137789	0.161372	0.314848
Brms1l	ENSMUSG00000012076.7	-0.103663	0.291809	0.472525
Brox	ENSMUSG00000046836.13	0.169733	0.0905911	0.206559
Brpf1	ENSMUSG00000001632.16	-0.083825	0.354615	0.536984
Brpf3	ENSMUSG00000063952.15	0.024568	0.792893	0.880219
Brsk1	ENSMUSG00000035390.16	-0.997623	1.1327e-07	2.06774e-06
Brwd1	ENSMUSG00000022914.15	-0.202854	0.00758708	0.0298559
Brwd3	ENSMUSG00000063663.11	-0.333714	0.00618607	0.0252977
Bscl2	ENSMUSG00000071657.12	0.473138	2.29911e-05	0.000222679
Bsdc1	ENSMUSG00000040859.14	0.129161	0.236022	0.410251
Bsg	ENSMUSG00000023175.15	0.158001	0.00783972	0.0306371
Bsn	ENSMUSG00000032589.14	0.0599629	0.833995	0.903643
Bst2	ENSMUSG00000046718.8	-0.0443984	0.728113	0.840332
Btaf1	ENSMUSG00000040565.7	0.00673651	0.92531	0.959991
Btbd1	ENSMUSG00000025103.8	-0.0636838	0.464595	0.638146
Btbd10	ENSMUSG00000038187.14	0.363817	0.000773169	0.00453865
Btbd11	ENSMUSG00000020042.15	0.895265	7.02564e-20	8.6075e-18
Btbd19	ENSMUSG00000073771.11	0.385623	0.00637086	0.0258754
Btbd2	ENSMUSG00000003344.14	-0.311024	0.000689416	0.00411916
Btbd3	ENSMUSG00000062098.11	0.108731	0.224267	0.39584
Btbd6	ENSMUSG00000002803.13	0.076684	0.574026	0.730534
Btbd7	ENSMUSG00000041702.6	-4.59145e-06	0.999953	0.999953
Btbd9	ENSMUSG00000062202.13	0.228978	0.0161297	0.0548141
Btc	ENSMUSG00000082361.6	0.989548	0.00112744	0.00622896
Btd	ENSMUSG00000021900.10	-0.243921	0.0204474	0.0662839
Btf3	ENSMUSG00000021660.14	-0.0134681	0.834858	0.904252
Btf3l4	ENSMUSG00000028568.16	-0.146412	0.242969	0.419226
Btg1	ENSMUSG00000036478.7	0.184759	0.0282454	0.0857611
Btg2	ENSMUSG00000020423.6	-0.214215	0.275635	0.455646
Btg3	ENSMUSG00000022863.14	0.176957	0.183201	0.344404
Btrc	ENSMUSG00000025217.14	-0.162895	0.212963	0.382335
Bub1	ENSMUSG00000027379.13	-0.704982	1.92725e-16	1.64773e-14
Bub1b	ENSMUSG00000040084.9	-0.492237	5.10752e-11	1.88502e-09
Bub3	ENSMUSG00000066979.6	0.207327	0.00156542	0.00816659
Bud13	ENSMUSG00000032077.5	-0.128053	0.279486	0.459457
Bud31	ENSMUSG00000038722.17	0.175805	0.0286836	0.0868163
Bvht	ENSMUSG00000098098.7	0.202638	0.418672	0.596752
Bysl	ENSMUSG00000023988.8	0.177246	0.0286148	0.0866611
Bzw1	ENSMUSG00000051223.14	-0.00551593	0.936343	0.965793
Bzw2	ENSMUSG00000020547.4	-0.316904	1.12657e-06	1.56586e-05
C030015A19Rik	ENSMUSG00000108181.1	0.929497	0.0292481	0.0880851
C030037D09Rik	ENSMUSG00000087574.1	0.576269	0.134906	0.276812
C130013H08Rik	ENSMUSG00000105509.1	0.623137	0.0652403	0.161989
C130036L24Rik	ENSMUSG00000073627.7	-0.6098	0.119003	0.252361
C130046K22Rik	ENSMUSG00000085154.7	-0.0387703	0.933996	0.965027
C130083M11Rik	ENSMUSG00000106464.1	0.234306	0.631898	0.770044
C1d	ENSMUSG00000000581.8	-0.224658	0.0249778	0.0777466
C1galt1	ENSMUSG00000042460.5	-0.0789623	0.426763	0.603912
C1galt1c1	ENSMUSG00000048970.9	0.0681317	0.645246	0.779508
C1qbp	ENSMUSG00000018446.8	0.178972	0.00529886	0.0223312
C1qtnf1	ENSMUSG00000017446.14	-0.391657	0.0146694	0.0506649
C1qtnf6	ENSMUSG00000022440.8	-0.165012	0.280873	0.460781
C1ra	ENSMUSG00000055172.10	1.3729	0.00735065	0.0290859
C1rl	ENSMUSG00000038527.9	-0.702038	0.126554	0.264225
C230062I16Rik	ENSMUSG00000063623.3	0.261151	0.653818	0.785799
C2cd2	ENSMUSG00000045975.7	-0.486236	0.012191	0.0439823
C2cd2l	ENSMUSG00000032120.11	-0.0485473	0.71551	0.831834
C2cd3	ENSMUSG00000047248.20	-0.404921	1.01214e-05	0.000107587
C2cd5	ENSMUSG00000030279.15	-0.260457	0.0146643	0.0506649
C330006A16Rik	ENSMUSG00000087679.2	0.252353	0.0218594	0.0698514
C330007P06Rik	ENSMUSG00000006423.15	0.253106	0.00878876	0.0336379
C330018D20Rik	ENSMUSG00000024592.15	0.0439953	0.827899	0.900737
C330027C09Rik	ENSMUSG00000033031.13	-0.811774	1.04191e-23	1.99711e-21
C430049B03Rik	ENSMUSG00000087365.7	-0.322602	0.434568	0.611948
C530044C16Rik	ENSMUSG00000107667.2	-0.303801	0.578497	0.733554
C630043F03Rik	ENSMUSG00000084910.1	0.44129	0.129971	0.26923
C77080	ENSMUSG00000050390.12	0.0427959	0.566784	0.724817
C87436	ENSMUSG00000046679.16	0.0785851	0.619287	0.762009
C8g	ENSMUSG00000015083.11	-0.320123	0.590105	0.740842
CAAA01180111.2	ENSMUSG00000110834.1	0.318966	0.538637	0.702344
Caap1	ENSMUSG00000028578.8	-0.105255	0.556308	0.716657
Cab39	ENSMUSG00000036707.16	0.0255602	0.722306	0.835987
Cab39l	ENSMUSG00000021981.9	-0.0776404	0.405771	0.585127
Cabin1	ENSMUSG00000020196.9	-0.108712	0.156339	0.307451
Cables2	ENSMUSG00000038990.14	-0.505804	4.4889e-05	0.000404443
Cacfd1	ENSMUSG00000015488.14	0.00896968	0.929232	0.962269
Cachd1	ENSMUSG00000028532.14	-0.353546	0.0019882	0.00997208
Cacna1a	ENSMUSG00000034656.17	-0.104611	0.8464	0.911437
Cacna1c	ENSMUSG00000051331.14	0.112909	0.319746	0.501903
Cacna1g	ENSMUSG00000020866.17	0.920122	0.034683	0.100628
Cacna1i	ENSMUSG00000022416.15	1.19835	0.031089	0.09225
Cacna2d1	ENSMUSG00000040118.15	0.334123	0.00625553	0.0255203
Cacnb1	ENSMUSG00000020882.17	-0.572163	0.208564	0.376854
Cacnb2	ENSMUSG00000057914.15	0.0695899	0.694062	0.816899
Cacnb3	ENSMUSG00000003352.13	-0.120287	0.251513	0.429636
Cactin	ENSMUSG00000034889.7	0.0943977	0.270894	0.450441
Cacul1	ENSMUSG00000033417.15	-0.215653	0.00717176	0.028544
Cacybp	ENSMUSG00000014226.10	-0.430734	2.58159e-09	6.75763e-08
Cad	ENSMUSG00000013629.16	-0.126329	0.126684	0.26431
Cadm1	ENSMUSG00000032076.19	-0.251644	0.000279004	0.00193899
Cadm4	ENSMUSG00000054793.8	-0.173294	0.439206	0.616309
Cage1	ENSMUSG00000044566.15	0.405433	0.445079	0.621332
Calcoco1	ENSMUSG00000023055.9	0.102116	0.321247	0.503323
Calcrl	ENSMUSG00000059588.13	0.273921	0.0714523	0.173294
Cald1	ENSMUSG00000029761.16	0.409756	2.11884e-11	8.42149e-10
Calm1	ENSMUSG00000001175.13	0.112908	0.0824479	0.192838
Calm2	ENSMUSG00000036438.12	-0.216411	0.00153673	0.00805246
Calm3	ENSMUSG00000019370.10	0.143445	0.0222604	0.0708468
Calml4	ENSMUSG00000032246.14	0.298451	0.369679	0.551482
Calr	ENSMUSG00000003814.8	0.098096	0.190824	0.35455
Calr3	ENSMUSG00000019732.14	-0.243039	0.414498	0.592994
Calu	ENSMUSG00000029767.16	0.136898	0.0198787	0.0647228
Camk1	ENSMUSG00000030272.15	0.229539	0.0390954	0.110621
Camk1d	ENSMUSG00000039145.16	-0.00531226	0.955281	0.976648
Camk2b	ENSMUSG00000057897.14	-0.99882	0.000214953	0.00155194
Camk2d	ENSMUSG00000053819.16	0.594182	7.64359e-14	4.4747e-12
Camk2g	ENSMUSG00000021820.16	-0.0207993	0.807371	0.8889
Camk2n1	ENSMUSG00000046447.3	0.426145	0.0584498	0.15022
Camk2n2	ENSMUSG00000051146.2	0.0643207	0.818097	0.894907
Camk4	ENSMUSG00000038128.6	-1.56131	0.00433767	0.0189864
Camkk1	ENSMUSG00000020785.17	-0.381101	0.104915	0.230977
Camkk2	ENSMUSG00000029471.13	0.101351	0.248669	0.426556
Camkmt	ENSMUSG00000071037.5	-0.420592	0.193874	0.358321
Camkv	ENSMUSG00000032936.13	0.33212	0.474801	0.646124
Caml	ENSMUSG00000021501.4	-0.0703709	0.585627	0.73787
Camsap1	ENSMUSG00000026933.17	-0.0746241	0.330605	0.512645
Camsap2	ENSMUSG00000041570.14	0.0478171	0.52468	0.691084
Camta1	ENSMUSG00000014592.20	-0.324457	0.096038	0.216158
Camta2	ENSMUSG00000040712.16	0.127207	0.234151	0.407834
Cand1	ENSMUSG00000020114.12	-0.232948	0.000840985	0.00486813
Cand2	ENSMUSG00000030319.8	-1.01335	7.19877e-09	1.7353e-07
Cant1	ENSMUSG00000025575.14	-0.138957	0.111169	0.240294
Canx	ENSMUSG00000020368.15	-0.239971	0.000110657	0.00088436
Cap1	ENSMUSG00000028656.14	0.482478	2.00677e-15	1.41955e-13
Capg	ENSMUSG00000056737.14	0.509981	3.114e-10	9.92138e-09
Capn1	ENSMUSG00000024942.16	0.222652	0.00349921	0.0159145
Capn10	ENSMUSG00000026270.11	0.0803202	0.50084	0.670019
Capn15	ENSMUSG00000037326.10	-0.0677605	0.584794	0.73729
Capn2	ENSMUSG00000026509.15	0.419384	3.25686e-11	1.24452e-09
Capn5	ENSMUSG00000035547.14	-0.667947	2.5305e-07	4.17958e-06
Capn6	ENSMUSG00000067276.5	1.79979	1.33441e-28	3.96452e-26
Capn7	ENSMUSG00000021893.13	-0.347869	9.88786e-05	0.00080155
Capns1	ENSMUSG00000001794.13	0.484313	7.849e-14	4.57243e-12
Caprin1	ENSMUSG00000027184.14	0.0941421	0.114923	0.246214
Caprin2	ENSMUSG00000030309.16	-0.37692	0.00552838	0.0231254
Capza1	ENSMUSG00000070372.11	-0.0975547	0.175578	0.334394
Capza2	ENSMUSG00000015733.13	-0.0848343	0.212306	0.381529
Capzb	ENSMUSG00000028745.18	0.370504	2.19397e-09	5.85914e-08
Car12	ENSMUSG00000032373.15	-0.581189	6.26515e-13	3.27996e-11
Car13	ENSMUSG00000027555.8	0.660286	0.00427399	0.0187563
Car5b	ENSMUSG00000031373.4	0.0479186	0.837815	0.905969
Car6	ENSMUSG00000028972.11	0.812536	0.00371102	0.016661
Car8	ENSMUSG00000041261.9	0.81743	0.000430407	0.00280382
Car9	ENSMUSG00000028463.14	-0.418577	0.513743	0.682007
Card10	ENSMUSG00000033170.14	-0.0235712	0.852623	0.914326
Card19	ENSMUSG00000037960.10	0.0291926	0.798634	0.884115
Card6	ENSMUSG00000041849.7	-0.0934407	0.86927	0.925589
Carf	ENSMUSG00000026017.13	-0.00437739	0.98597	0.993284
Carhsp1	ENSMUSG00000008393.8	-0.0426672	0.569837	0.727476
Carm1	ENSMUSG00000032185.15	-0.0602635	0.40598	0.585127
Carmil1	ENSMUSG00000021338.17	-0.00750508	0.947806	0.972235
Carnmt1	ENSMUSG00000024726.9	-0.36296	0.00172668	0.00888688
Carns1	ENSMUSG00000075289.4	-0.0200116	0.964742	0.982518
Cars	ENSMUSG00000010755.17	0.414644	1.51926e-08	3.41302e-07
Cars2	ENSMUSG00000056228.10	0.00910073	0.950279	0.973545
Casc1	ENSMUSG00000043541.16	-0.878517	0.114984	0.2463
Casc3	ENSMUSG00000078676.9	0.0745818	0.31179	0.493515
Casc4	ENSMUSG00000060227.15	0.0513564	0.542313	0.705666
Casd1	ENSMUSG00000015189.12	-0.0622685	0.586247	0.738104
Cask	ENSMUSG00000031012.17	0.232403	0.00603954	0.0248095
Caskin1	ENSMUSG00000033597.8	0.11133	0.811683	0.891254
Caskin2	ENSMUSG00000034471.12	0.0561782	0.688518	0.812376
Casp1	ENSMUSG00000025888.5	0.902904	0.00340061	0.0155974
Casp12	ENSMUSG00000025887.10	0.765719	0.00636252	0.0258754
Casp2	ENSMUSG00000029863.13	-0.224043	0.013783	0.0484873
Casp3	ENSMUSG00000031628.9	-0.191998	0.0111194	0.0407723
Casp6	ENSMUSG00000027997.9	0.0733555	0.548926	0.710769
Casp7	ENSMUSG00000025076.9	0.446472	0.204475	0.371892
Casp8	ENSMUSG00000026029.14	-0.126995	0.236776	0.411381
Casp8ap2	ENSMUSG00000028282.12	-0.32301	0.000138531	0.00107461
Casp9	ENSMUSG00000028914.13	0.0404576	0.727239	0.839778
Cast	ENSMUSG00000021585.8	0.730247	9.11196e-21	1.23053e-18
Cat	ENSMUSG00000027187.10	0.0415361	0.60996	0.754687
Cav1	ENSMUSG00000007655.16	0.836294	1.136e-22	1.92861e-20
Cav2	ENSMUSG00000000058.6	-0.0161491	0.89038	0.937676
Cbarp	ENSMUSG00000035640.18	0.180351	0.200253	0.366801
Cbfa2t2	ENSMUSG00000038533.15	-0.0231099	0.798789	0.884121
Cbfb	ENSMUSG00000031885.14	-0.419727	1.64091e-08	3.65178e-07
Cbl	ENSMUSG00000034342.9	-0.161741	0.0308857	0.0917504
Cblb	ENSMUSG00000022637.10	0.226457	0.102014	0.22614
Cbll1	ENSMUSG00000020659.15	-0.310949	0.016894	0.0568187
Cbr1	ENSMUSG00000051483.8	-0.220819	0.165187	0.320032
Cbr2	ENSMUSG00000025150.10	-0.657491	0.0702491	0.171179
Cbr3	ENSMUSG00000022947.7	-0.901442	0.0916432	0.208358
Cbr4	ENSMUSG00000031641.14	-0.114241	0.524252	0.690787
Cbs	ENSMUSG00000024039.14	-0.509759	0.366765	0.548963
Cbwd1	ENSMUSG00000024878.8	0.216509	0.0705996	0.171681
Cbx1	ENSMUSG00000018666.13	-0.168635	0.0202806	0.0658219
Cbx2	ENSMUSG00000025577.7	0.00347755	0.977938	0.988922
Cbx3	ENSMUSG00000029836.15	-0.250962	0.000814187	0.00474071
Cbx4	ENSMUSG00000039989.7	0.678018	0.000620043	0.00377683
Cbx5	ENSMUSG00000009575.14	-0.315518	3.43306e-07	5.52826e-06
Cbx6	ENSMUSG00000089715.11	0.0582842	0.417635	0.596034
Cbx7	ENSMUSG00000053411.16	-0.359992	0.0192994	0.0632004
Cbx8	ENSMUSG00000025578.9	0.274639	0.112117	0.241846
Cby1	ENSMUSG00000022428.7	-0.0138928	0.914973	0.953254
Cc2d1a	ENSMUSG00000036686.16	0.249872	0.0229285	0.0724002
Cc2d1b	ENSMUSG00000028582.14	0.0677598	0.44422	0.620634
Cc2d2a	ENSMUSG00000039765.15	0.68123	7.04333e-07	1.02703e-05
Ccar1	ENSMUSG00000020074.6	-0.219144	0.00218968	0.0107564
Ccar2	ENSMUSG00000033712.5	-0.296672	0.000258583	0.00181835
Ccbe1	ENSMUSG00000046318.15	0.562887	6.21461e-08	1.22336e-06
Ccdc102a	ENSMUSG00000063605.5	-0.16118	0.30263	0.484175
Ccdc107	ENSMUSG00000028461.12	0.0289002	0.829537	0.901515
Ccdc109b	ENSMUSG00000027994.14	0.453249	6.59565e-05	0.000566349
Ccdc112	ENSMUSG00000071855.4	-0.172775	0.393921	0.573769
Ccdc114	ENSMUSG00000040189.17	-0.328921	0.256425	0.435212
Ccdc115	ENSMUSG00000042111.9	0.203652	0.0675862	0.166396
Ccdc116	ENSMUSG00000022768.15	0.134526	0.558837	0.718824
Ccdc117	ENSMUSG00000020482.4	-0.5041	2.42321e-06	3.06355e-05
Ccdc12	ENSMUSG00000019659.8	0.0858371	0.355242	0.537536
Ccdc120	ENSMUSG00000031150.12	-0.127217	0.401275	0.580635
Ccdc122	ENSMUSG00000034795.14	-0.307265	0.290099	0.470691
Ccdc124	ENSMUSG00000007721.6	0.225696	0.00795572	0.0310088
Ccdc125	ENSMUSG00000048924.13	0.0714567	0.811976	0.891419
Ccdc126	ENSMUSG00000050786.8	0.398903	0.13284	0.273505
Ccdc127	ENSMUSG00000021578.16	-0.0468467	0.564363	0.723114
Ccdc130	ENSMUSG00000004994.12	0.424839	0.0282256	0.0857228
Ccdc134	ENSMUSG00000068114.6	-0.244039	0.108632	0.236617
Ccdc136	ENSMUSG00000029769.16	-0.532073	9.44214e-06	0.000101732
Ccdc137	ENSMUSG00000049957.14	-0.0856814	0.286298	0.467321
Ccdc138	ENSMUSG00000038010.8	-0.420612	0.132767	0.273449
Ccdc14	ENSMUSG00000022833.6	-0.0643863	0.719988	0.834601
Ccdc141	ENSMUSG00000044033.16	0.39293	0.268619	0.447988
Ccdc15	ENSMUSG00000034303.7	-0.484038	0.0718238	0.173944
Ccdc157	ENSMUSG00000051427.14	-0.465133	0.00219928	0.0107932
Ccdc159	ENSMUSG00000006241.16	0.119747	0.764748	0.863258
Ccdc162	ENSMUSG00000075225.13	-0.217241	0.56255	0.721726
Ccdc163	ENSMUSG00000028689.14	0.0341319	0.848913	0.912641
Ccdc166	ENSMUSG00000098176.1	0.492537	0.249617	0.427381
Ccdc167	ENSMUSG00000024018.17	-0.0748377	0.756026	0.857884
Ccdc171	ENSMUSG00000052407.16	-0.146351	0.668603	0.796799
Ccdc173	ENSMUSG00000070883.3	-0.66857	0.237456	0.4122
Ccdc174	ENSMUSG00000034083.16	0.0913797	0.435792	0.612748
Ccdc18	ENSMUSG00000056531.11	-1.43416	8.16761e-13	4.2019e-11
Ccdc181	ENSMUSG00000026578.6	0.204566	0.222897	0.394209
Ccdc186	ENSMUSG00000035173.14	0.103276	0.29196	0.472576
Ccdc189	ENSMUSG00000057176.4	-0.0882975	0.825899	0.899714
Ccdc191	ENSMUSG00000022701.17	-0.426313	0.0188158	0.0619067
Ccdc25	ENSMUSG00000022035.5	-0.109317	0.245851	0.42302
Ccdc28a	ENSMUSG00000059554.12	-0.0527668	0.836767	0.905514
Ccdc28b	ENSMUSG00000028795.15	-0.47151	0.352378	0.535233
Ccdc3	ENSMUSG00000026676.7	0.562678	0.0605493	0.15405
Ccdc32	ENSMUSG00000039983.13	0.114145	0.413446	0.592046
Ccdc34	ENSMUSG00000027160.16	-0.676564	2.72874e-13	1.45419e-11
Ccdc43	ENSMUSG00000020925.16	-0.144795	0.0987995	0.220743
Ccdc47	ENSMUSG00000078622.8	-0.130024	0.0814359	0.191337
Ccdc50	ENSMUSG00000038127.14	-0.449219	3.5075e-09	9.00284e-08
Ccdc51	ENSMUSG00000025645.8	0.454476	0.030941	0.0918796
Ccdc53	ENSMUSG00000020056.16	-0.041262	0.711618	0.828536
Ccdc57	ENSMUSG00000048445.6	-0.112363	0.562685	0.721742
Ccdc58	ENSMUSG00000075229.10	-0.141545	0.13745	0.280809
Ccdc59	ENSMUSG00000019897.8	-0.233455	0.0167183	0.056395
Ccdc6	ENSMUSG00000048701.13	-0.0704347	0.375202	0.556255
Ccdc61	ENSMUSG00000074358.9	-0.101901	0.512973	0.681392
Ccdc64	ENSMUSG00000041609.16	0.199581	0.589881	0.740787
Ccdc66	ENSMUSG00000046753.9	-0.0886732	0.59672	0.745756
Ccdc71	ENSMUSG00000049305.6	-0.0719979	0.417998	0.596266
Ccdc71l	ENSMUSG00000090946.3	-0.0208298	0.899343	0.943401
Ccdc73	ENSMUSG00000045106.12	-0.341921	0.443119	0.619767
Ccdc74a	ENSMUSG00000041617.10	-0.143955	0.55382	0.714428
Ccdc77	ENSMUSG00000030177.14	-0.285218	0.0514503	0.136222
Ccdc82	ENSMUSG00000079084.10	0.0175371	0.916483	0.954218
Ccdc84	ENSMUSG00000043923.8	-0.534842	0.172803	0.330584
Ccdc85b	ENSMUSG00000095098.1	-0.217499	0.16166	0.3151
Ccdc85c	ENSMUSG00000084883.1	-0.463111	0.00312044	0.0144744
Ccdc86	ENSMUSG00000024732.7	0.296462	0.000409899	0.00269129
Ccdc88a	ENSMUSG00000032740.16	-0.517849	2.80414e-08	5.90858e-07
Ccdc88c	ENSMUSG00000021182.14	-0.367324	7.29528e-05	0.000618382
Ccdc9	ENSMUSG00000041375.18	-0.152397	0.0903886	0.206335
Ccdc90b	ENSMUSG00000030613.13	-0.0248059	0.861166	0.919819
Ccdc91	ENSMUSG00000030301.17	0.120376	0.392278	0.572285
Ccdc92	ENSMUSG00000037979.13	-0.672179	0.00164104	0.00851232
Ccdc93	ENSMUSG00000026339.18	0.0192343	0.837458	0.905969
Ccdc94	ENSMUSG00000003208.8	0.0445131	0.719206	0.834103
Ccdc96	ENSMUSG00000050677.2	0.326921	0.483942	0.654285
Ccdc97	ENSMUSG00000002608.8	0.133435	0.151683	0.300886
Cchcr1	ENSMUSG00000040312.14	-0.0530861	0.588103	0.739734
Ccl2	ENSMUSG00000035385.5	-0.584338	0.0185971	0.0614421
Ccl20	ENSMUSG00000026166.14	-0.71887	0.119816	0.253497
Ccl25	ENSMUSG00000023235.14	-0.260813	0.218567	0.389073
Ccl27a	ENSMUSG00000073888.12	0.453141	0.380691	0.560797
Ccl28	ENSMUSG00000074715.2	-1.5245	0.00636508	0.0258754
Ccl5	ENSMUSG00000035042.2	0.0832721	0.559456	0.719354
Ccl7	ENSMUSG00000035373.2	0.732296	0.00416601	0.018357
Ccl9	ENSMUSG00000019122.8	-0.583194	0.304235	0.485892
Ccm2	ENSMUSG00000000378.15	0.175195	0.0259488	0.0802224
Ccna2	ENSMUSG00000027715.9	-0.440954	1.58052e-09	4.40913e-08
Ccnb1	ENSMUSG00000041431.16	-0.3626	9.35835e-08	1.76303e-06
Ccnb2	ENSMUSG00000032218.7	-0.426766	4.47467e-09	1.13384e-07
Ccnc	ENSMUSG00000028252.20	-0.140592	0.234616	0.408285
Ccnd1	ENSMUSG00000070348.5	0.138517	0.0367721	0.105505
Ccnd2	ENSMUSG00000000184.12	0.40074	5.21725e-10	1.58168e-08
Ccnd3	ENSMUSG00000034165.16	-0.124168	0.109553	0.237838
Ccndbp1	ENSMUSG00000023572.16	0.110662	0.27172	0.451247
Ccne1	ENSMUSG00000002068.16	-0.225541	0.013325	0.0471713
Ccne2	ENSMUSG00000028212.16	-0.36514	0.000112967	0.000899796
Ccnf	ENSMUSG00000072082.6	-0.162675	0.0429877	0.118944
Ccng1	ENSMUSG00000020326.7	0.107206	0.27358	0.453323
Ccng2	ENSMUSG00000029385.14	0.23488	0.276155	0.456195
Ccnh	ENSMUSG00000021548.10	0.147451	0.134912	0.276812
Ccni	ENSMUSG00000063015.12	-0.0204272	0.785138	0.876358
Ccnj	ENSMUSG00000025010.13	-0.27336	0.0603649	0.153713
Ccnk	ENSMUSG00000021258.9	0.259887	0.000453963	0.00292406
Ccnl1	ENSMUSG00000027829.15	-0.208852	0.0537686	0.140709
Ccnl2	ENSMUSG00000029068.16	0.0826261	0.454764	0.62961
Ccnt1	ENSMUSG00000011960.12	-0.156846	0.0554379	0.143974
Ccnt2	ENSMUSG00000026349.14	-0.0549046	0.630002	0.768971
Ccny	ENSMUSG00000024286.7	0.0590522	0.447964	0.624019
Ccnyl1	ENSMUSG00000070871.10	0.0810483	0.384656	0.564351
Ccp110	ENSMUSG00000033904.16	-0.619857	1.07044e-07	1.96617e-06
Ccpg1os	ENSMUSG00000086158.2	-0.0772053	0.813246	0.892146
Ccs	ENSMUSG00000034108.5	0.256921	0.0268606	0.0824836
Ccsap	ENSMUSG00000031971.15	0.154742	0.28702	0.467766
Ccser2	ENSMUSG00000058690.14	0.223808	0.014223	0.0495677
Cct2	ENSMUSG00000034024.7	-0.291998	7.94083e-07	1.14664e-05
Cct3	ENSMUSG00000001416.13	-0.161016	0.0153686	0.0526644
Cct4	ENSMUSG00000007739.10	-0.0201789	0.745194	0.851364
Cct5	ENSMUSG00000022234.14	-0.12198	0.0406423	0.114183
Cct6a	ENSMUSG00000029447.11	-0.430255	5.1145e-12	2.32876e-10
Cct7	ENSMUSG00000030007.8	0.0162438	0.788068	0.877485
Cct8	ENSMUSG00000025613.13	-0.33605	1.70114e-07	2.9513e-06
Ccz1	ENSMUSG00000029617.10	-0.187042	0.0171698	0.0575911
Cd109	ENSMUSG00000046186.8	-0.560818	8.16976e-11	2.89819e-09
Cd14	ENSMUSG00000051439.6	0.343554	0.0413968	0.115763
Cd151	ENSMUSG00000025510.14	-0.2303	0.00224014	0.0109555
Cd164	ENSMUSG00000019818.15	-0.414055	2.72785e-06	3.39808e-05
Cd1d1	ENSMUSG00000028076.12	-0.132113	0.584413	0.736966
Cd248	ENSMUSG00000056481.6	-0.380643	0.000100789	0.000816482
Cd24a	ENSMUSG00000047139.9	-0.284419	0.115434	0.246907
Cd274	ENSMUSG00000016496.7	-0.636691	0.0497773	0.13278
Cd276	ENSMUSG00000035914.11	-0.267954	0.000312509	0.0021295
Cd2ap	ENSMUSG00000061665.6	-0.0701041	0.33141	0.513423
Cd2bp2	ENSMUSG00000042502.10	0.21944	0.00714221	0.0284635
Cd300lb	ENSMUSG00000063193.8	0.290373	0.0634675	0.158945
Cd302	ENSMUSG00000060703.12	0.682968	0.0345882	0.100489
Cd320	ENSMUSG00000002308.15	0.130263	0.211997	0.381146
Cd34	ENSMUSG00000016494.9	0.287377	0.0130265	0.0463354
Cd3eap	ENSMUSG00000047649.9	0.0203189	0.817652	0.89475
Cd44	ENSMUSG00000005087.17	0.25767	9.3301e-06	0.000100707
Cd47	ENSMUSG00000055447.18	0.0158984	0.836574	0.905514
Cd63	ENSMUSG00000025351.13	0.537379	6.14307e-15	4.07845e-13
Cd63-ps	ENSMUSG00000085939.3	0.716497	0.155749	0.306546
Cd68	ENSMUSG00000018774.13	0.351825	0.216971	0.387159
Cd81	ENSMUSG00000037706.17	-0.0672174	0.348834	0.531275
Cd82	ENSMUSG00000027215.13	-0.377559	0.175398	0.334294
Cd9	ENSMUSG00000030342.8	0.235608	0.00139304	0.00741704
Cd99l2	ENSMUSG00000035776.14	-0.0630016	0.482341	0.652714
Cda	ENSMUSG00000028755.3	-0.439942	0.0037709	0.0168471
Cdadc1	ENSMUSG00000021982.13	-0.0750033	0.587565	0.739371
Cdan1	ENSMUSG00000027284.16	-0.254325	0.0846944	0.196277
Cdc123	ENSMUSG00000039128.13	-0.0375253	0.622092	0.763954
Cdc14a	ENSMUSG00000033502.14	-0.316533	0.107034	0.233956
Cdc14b	ENSMUSG00000033102.14	-0.188204	0.0834398	0.194431
Cdc16	ENSMUSG00000038416.15	-0.324449	2.02165e-05	0.000200378
Cdc20	ENSMUSG00000006398.15	-0.195224	0.010402	0.03857
Cdc23	ENSMUSG00000024370.16	-0.2587	0.00122803	0.00668829
Cdc25a	ENSMUSG00000032477.13	-0.359314	0.000230858	0.00164875
Cdc25b	ENSMUSG00000027330.16	0.0231266	0.752381	0.85561
Cdc25c	ENSMUSG00000044201.9	-0.180179	0.0790605	0.187088
Cdc26	ENSMUSG00000066149.11	-0.29761	0.00317643	0.0146939
Cdc27	ENSMUSG00000020687.13	-0.263251	0.000195774	0.00143262
Cdc34	ENSMUSG00000020307.14	0.0362738	0.624037	0.764937
Cdc37	ENSMUSG00000019471.10	0.145157	0.0182954	0.0605972
Cdc37l1	ENSMUSG00000024780.6	-0.195408	0.134972	0.276885
Cdc40	ENSMUSG00000038446.8	-0.0333992	0.667341	0.79602
Cdc42	ENSMUSG00000006699.17	-0.00894591	0.893135	0.939418
Cdc42bpa	ENSMUSG00000026490.18	0.082441	0.276071	0.456178
Cdc42bpb	ENSMUSG00000021279.4	0.356312	1.05523e-06	1.47707e-05
Cdc42bpg	ENSMUSG00000024769.7	-0.155473	0.189834	0.352994
Cdc42ep1	ENSMUSG00000049521.1	-0.452297	3.91429e-07	6.18583e-06
Cdc42ep2	ENSMUSG00000045664.4	0.501152	0.149818	0.297981
Cdc42ep3	ENSMUSG00000036533.8	0.462127	0.109604	0.237893
Cdc42ep4	ENSMUSG00000041598.7	0.122554	0.221652	0.393081
Cdc42se1	ENSMUSG00000046722.14	0.128559	0.0835502	0.194574
Cdc42se2	ENSMUSG00000052298.12	0.207499	0.00662545	0.026739
Cdc45	ENSMUSG00000000028.14	-0.0249773	0.764422	0.863125
Cdc5l	ENSMUSG00000023932.8	-0.0107016	0.885394	0.934732
Cdc6	ENSMUSG00000017499.15	-0.0126132	0.903621	0.946093
Cdc7	ENSMUSG00000029283.17	-0.191648	0.139218	0.283507
Cdc73	ENSMUSG00000026361.9	-0.422354	9.38719e-08	1.76515e-06
Cdca2	ENSMUSG00000048922.18	-0.448958	1.25751e-05	0.00012995
Cdca3	ENSMUSG00000023505.13	-0.460936	9.32813e-11	3.28948e-09
Cdca4	ENSMUSG00000047832.8	0.0447027	0.529962	0.695151
Cdca5	ENSMUSG00000024791.10	-0.18573	0.0454611	0.123686
Cdca7	ENSMUSG00000055612.15	-0.204178	0.00270623	0.0128489
Cdca7l	ENSMUSG00000021175.15	-0.0230016	0.823494	0.89845
Cdca8	ENSMUSG00000028873.16	-0.0441548	0.571379	0.728685
Cdh1	ENSMUSG00000000303.12	1.07163	0.0798228	0.188704
Cdh11	ENSMUSG00000031673.6	0.703954	0.203769	0.370954
Cdh13	ENSMUSG00000031841.19	1.02517	7.27491e-16	5.57774e-14
Cdh17	ENSMUSG00000028217.11	0.287874	0.567261	0.725108
Cdh2	ENSMUSG00000024304.14	0.219976	0.00749836	0.0295557
Cdh24	ENSMUSG00000059674.6	-0.136571	0.575633	0.731874
Cdh3	ENSMUSG00000061048.8	-0.63498	0.27162	0.451206
Cdhr1	ENSMUSG00000021803.9	-0.277296	0.316125	0.498187
Cdip1	ENSMUSG00000004071.12	0.0640532	0.484841	0.654901
Cdipt	ENSMUSG00000030682.4	0.413903	3.1337e-07	5.08756e-06
Cdk1	ENSMUSG00000019942.12	-0.139963	0.0497112	0.132667
Cdk10	ENSMUSG00000033862.7	-0.126827	0.345229	0.527475
Cdk11b	ENSMUSG00000029062.14	0.0896852	0.246701	0.424037
Cdk12	ENSMUSG00000003119.14	-0.0645809	0.466696	0.639554
Cdk13	ENSMUSG00000041297.7	-0.0267076	0.710751	0.827932
Cdk14	ENSMUSG00000028926.15	0.0811659	0.290802	0.471279
Cdk16	ENSMUSG00000031065.14	-0.132683	0.0485603	0.130357
Cdk17	ENSMUSG00000020015.10	-0.0523401	0.549239	0.711019
Cdk18	ENSMUSG00000026437.11	-0.212591	0.0619674	0.156652
Cdk19	ENSMUSG00000038481.13	-0.0671641	0.501745	0.670649
Cdk2	ENSMUSG00000025358.15	-0.120864	0.139205	0.283507
Cdk20	ENSMUSG00000021483.7	0.260561	0.101336	0.225015
Cdk2ap1	ENSMUSG00000029394.11	-0.313391	0.000148378	0.00113836
Cdk2ap2	ENSMUSG00000024856.10	-0.0600179	0.4783	0.648946
Cdk4	ENSMUSG00000006728.12	0.217201	0.000232299	0.00165606
Cdk5	ENSMUSG00000028969.10	0.165112	0.120856	0.255063
Cdk5r1	ENSMUSG00000048895.13	0.11395	0.658202	0.788357
Cdk5rap1	ENSMUSG00000027487.11	0.220011	0.151672	0.300886
Cdk5rap2	ENSMUSG00000039298.16	-0.16711	0.0308731	0.0917469
Cdk5rap3	ENSMUSG00000018669.14	0.0852489	0.341932	0.524538
Cdk6	ENSMUSG00000040274.11	-0.095236	0.16337	0.317683
Cdk7	ENSMUSG00000069089.7	-0.0331762	0.692797	0.815934
Cdk8	ENSMUSG00000029635.15	-0.375778	2.22277e-06	2.84956e-05
Cdk9	ENSMUSG00000009555.16	0.0507972	0.479265	0.649514
Cdkal1	ENSMUSG00000006191.17	0.263215	0.0525804	0.138254
Cdkl2	ENSMUSG00000029403.14	0.140582	0.424163	0.601306
Cdkl3	ENSMUSG00000020389.19	-0.0523232	0.851928	0.914175
Cdkl5	ENSMUSG00000031292.14	-0.0155851	0.941447	0.968923
Cdkn1a	ENSMUSG00000023067.13	0.443779	2.73933e-05	0.00026106
Cdkn1b	ENSMUSG00000003031.14	0.161768	0.231597	0.404275
Cdkn2a	ENSMUSG00000044303.6	0.274428	0.000299949	0.0020557
Cdkn2aip	ENSMUSG00000038069.6	0.0236056	0.87694	0.929997
Cdkn2aipnl	ENSMUSG00000020392.8	0.000223002	0.997787	0.998643
Cdkn2b	ENSMUSG00000073802.4	0.659149	4.72763e-14	2.82327e-12
Cdkn2c	ENSMUSG00000028551.14	0.117855	0.180235	0.340418
Cdkn2d	ENSMUSG00000096472.2	0.298417	0.135398	0.277569
Cdkn3	ENSMUSG00000037628.9	-0.595431	1.8503e-05	0.000184425
Cdnf	ENSMUSG00000039496.8	0.577175	0.240726	0.416659
Cdon	ENSMUSG00000038119.15	0.13378	0.271981	0.451553
Cdpf1	ENSMUSG00000064284.12	0.223449	0.139467	0.283807
Cdr2	ENSMUSG00000030878.11	-0.139611	0.0780375	0.185109
Cdr2l	ENSMUSG00000050910.5	0.517078	2.12691e-09	5.70569e-08
Cds2	ENSMUSG00000058793.14	-0.287576	0.000855348	0.00493684
Cdsn	ENSMUSG00000039518.7	0.34545	0.142349	0.287938
Cdt1	ENSMUSG00000006585.3	0.0660155	0.394451	0.574054
Cdv3	ENSMUSG00000032803.15	-0.196515	0.00131664	0.00710259
Cdx2	ENSMUSG00000029646.3	-0.377227	4.29589e-06	5.09988e-05
Cdyl	ENSMUSG00000059288.13	0.286136	0.00342323	0.015683
Cdyl2	ENSMUSG00000031758.10	0.947946	8.02874e-10	2.36758e-08
Ceacam1	ENSMUSG00000074272.10	1.06302	2.26428e-09	5.99303e-08
Cebpa	ENSMUSG00000034957.10	0.21217	0.276158	0.456195
Cebpb	ENSMUSG00000056501.3	0.262722	0.0539234	0.141027
Cebpd	ENSMUSG00000071637.5	0.877787	0.0043808	0.0191262
Cebpg	ENSMUSG00000056216.9	0.467091	1.21649e-07	2.20378e-06
Cebpz	ENSMUSG00000024081.8	0.118903	0.157741	0.309135
Cebpzos	ENSMUSG00000062691.10	0.0152455	0.942051	0.969042
Cecr2	ENSMUSG00000071226.11	-0.242418	0.565446	0.723914
Cecr5	ENSMUSG00000058979.7	-0.34758	0.093877	0.212178
Cela1	ENSMUSG00000023031.7	-0.907507	0.00500399	0.021318
Celf1	ENSMUSG00000005506.16	-0.121434	0.0499956	0.133144
Celf2	ENSMUSG00000002107.18	0.777847	0.00627685	0.0255897
Celf4	ENSMUSG00000024268.15	-0.550954	0.00255058	0.0122222
Celsr1	ENSMUSG00000016028.9	-0.0820515	0.871997	0.927653
Cenpa	ENSMUSG00000029177.9	-0.637855	4.4815e-19	5.02435e-17
Cenpb	ENSMUSG00000068267.5	0.197141	0.00222889	0.0109229
Cenpc1	ENSMUSG00000029253.12	0.0316421	0.774181	0.869518
Cenpe	ENSMUSG00000045328.11	-0.474553	4.15081e-07	6.51629e-06
Cenpf	ENSMUSG00000026605.14	-0.548407	4.13274e-10	1.29587e-08
Cenph	ENSMUSG00000045273.8	-0.634978	4.2591e-08	8.69677e-07
Cenpi	ENSMUSG00000031262.12	-0.52492	9.61541e-08	1.79669e-06
Cenpj	ENSMUSG00000064128.6	-0.403218	0.0234093	0.0736522
Cenpk	ENSMUSG00000021714.14	-0.977802	6.34163e-09	1.54118e-07
Cenpl	ENSMUSG00000026708.16	-0.30544	0.0344418	0.100173
Cenpm	ENSMUSG00000068101.10	-0.125795	0.3755	0.556275
Cenpn	ENSMUSG00000031756.5	-0.147803	0.142795	0.288404
Cenpo	ENSMUSG00000020652.17	0.0510998	0.736325	0.84603
Cenpp	ENSMUSG00000021391.9	-1.03167	7.73236e-11	2.78459e-09
Cenpq	ENSMUSG00000023919.7	-0.0360788	0.761439	0.861224
Cenpt	ENSMUSG00000036672.5	-0.0249656	0.814991	0.892988
Cenpu	ENSMUSG00000031629.14	-0.150367	0.373238	0.554514
Cenpv	ENSMUSG00000018509.8	-0.10608	0.295835	0.477287
Cenpw	ENSMUSG00000075266.5	-0.412621	0.0013387	0.00718041
Cep104	ENSMUSG00000039523.16	-0.00144271	0.985729	0.993167
Cep112	ENSMUSG00000020728.17	-0.82996	0.00150439	0.00790722
Cep120	ENSMUSG00000048799.7	0.190679	0.0643109	0.160595
Cep126	ENSMUSG00000040729.7	-0.395008	0.497052	0.666474
Cep128	ENSMUSG00000061533.15	-0.224063	0.0614447	0.155628
Cep131	ENSMUSG00000039781.14	-0.159313	0.301171	0.482686
Cep135	ENSMUSG00000036403.15	-0.195268	0.116061	0.247912
Cep152	ENSMUSG00000068394.4	-0.149822	0.227962	0.399962
Cep162	ENSMUSG00000056919.9	-0.0407312	0.767202	0.864849
Cep164	ENSMUSG00000043987.18	-0.128688	0.131447	0.271398
Cep170	ENSMUSG00000057335.11	0.28289	4.87457e-05	0.000435235
Cep170b	ENSMUSG00000072825.10	-0.0859122	0.337255	0.519635
Cep19	ENSMUSG00000035790.15	-0.306777	0.0321246	0.0946377
Cep192	ENSMUSG00000024542.8	-0.313869	6.42106e-05	0.000553357
Cep250	ENSMUSG00000038241.16	-0.133641	0.114584	0.24562
Cep290	ENSMUSG00000019971.9	-0.785082	8.92982e-08	1.69254e-06
Cep295	ENSMUSG00000046111.17	-0.261277	0.0108041	0.0398002
Cep350	ENSMUSG00000033671.18	0.00929485	0.930963	0.963641
Cep41	ENSMUSG00000029790.16	0.170355	0.30966	0.491453
Cep44	ENSMUSG00000038215.15	-0.243717	0.0936092	0.211694
Cep55	ENSMUSG00000024989.14	-0.289171	0.00606697	0.0248964
Cep57	ENSMUSG00000031922.12	-0.0961675	0.333154	0.514784
Cep57l1	ENSMUSG00000019813.16	-0.606367	0.000576844	0.00355779
Cep63	ENSMUSG00000032534.17	-0.223043	0.0550955	0.143366
Cep68	ENSMUSG00000044066.14	-0.159954	0.0883289	0.203001
Cep70	ENSMUSG00000056267.14	-0.370563	0.0302772	0.0904056
Cep72	ENSMUSG00000021572.8	-0.662415	0.00175761	0.00901485
Cep76	ENSMUSG00000073542.2	-0.299616	0.0030175	0.0140738
Cep78	ENSMUSG00000041491.7	-0.515889	0.000321584	0.00217885
Cep83	ENSMUSG00000020024.6	-0.235022	0.00679353	0.0273028
Cep83os	ENSMUSG00000097164.1	-0.0204897	0.950167	0.973514
Cep85	ENSMUSG00000037443.13	-0.21741	0.0101675	0.037878
Cep85l	ENSMUSG00000038594.8	-0.0754729	0.808869	0.889644
Cep89	ENSMUSG00000023072.14	-0.309637	0.00267775	0.0127379
Cep95	ENSMUSG00000018372.13	-0.100104	0.576646	0.732401
Cep97	ENSMUSG00000022604.18	-0.275256	0.282718	0.462977
Cept1	ENSMUSG00000040774.15	-0.109347	0.394493	0.574054
Cercam	ENSMUSG00000039787.13	-0.199177	0.641414	0.776988
Cerk	ENSMUSG00000035891.16	-0.160376	0.398809	0.578405
Cers2	ENSMUSG00000015714.11	0.0904593	0.169116	0.32568
Cers5	ENSMUSG00000023021.15	-0.219677	0.0072366	0.0287432
Cers6	ENSMUSG00000027035.10	0.14213	0.101718	0.22569
Cetn2	ENSMUSG00000031347.12	-0.221075	0.0405259	0.113936
Cetn3	ENSMUSG00000021537.8	0.0119112	0.882851	0.933268
Cetn4	ENSMUSG00000045031.18	0.0044362	0.990878	0.994981
Cfap126	ENSMUSG00000026649.14	-0.0297416	0.937788	0.966634
Cfap157	ENSMUSG00000038987.8	0.657611	0.029644	0.088962
Cfap20	ENSMUSG00000031796.7	0.111849	0.214455	0.384112
Cfap36	ENSMUSG00000020462.14	-0.414472	0.000796164	0.00464944
Cfap43	ENSMUSG00000044948.16	0.304294	0.000457951	0.00294815
Cfap69	ENSMUSG00000040473.15	-0.152172	0.699418	0.820278
Cfap74	ENSMUSG00000078490.9	-0.449709	0.207834	0.375961
Cfap97	ENSMUSG00000031631.15	-0.183046	0.121075	0.255161
Cfdp1	ENSMUSG00000031954.6	-0.05303	0.45772	0.632093
Cfl1	ENSMUSG00000056201.7	-0.100529	0.0864982	0.199679
Cfl2	ENSMUSG00000062929.7	-0.297404	0.00133649	0.00717708
Cflar	ENSMUSG00000026031.15	0.305468	0.000581292	0.00358117
Cfp	ENSMUSG00000001128.7	-0.0208622	0.941869	0.968993
Cftr	ENSMUSG00000041301.15	-0.185057	0.656712	0.787045
Cggbp1	ENSMUSG00000054604.7	-0.139675	0.0453568	0.123515
Cgnl1	ENSMUSG00000032232.14	0.681718	1.44396e-08	3.25e-07
Cgref1	ENSMUSG00000029161.7	0.100207	0.812282	0.891582
Cgrrf1	ENSMUSG00000055128.14	-0.177136	0.265934	0.445511
CH25-588N10.2	ENSMUSG00000110277.1	-0.462205	0.118955	0.252349
Ch25h	ENSMUSG00000050370.4	0.53989	0.0185814	0.0614354
Chac1	ENSMUSG00000027313.3	2.6003	3.83605e-10	1.20922e-08
Chac2	ENSMUSG00000020309.6	-0.0282187	0.900629	0.944495
Chaf1a	ENSMUSG00000002835.8	-0.205171	0.00580604	0.0240498
Chaf1b	ENSMUSG00000022945.11	-0.239281	0.0155282	0.0531168
Champ1	ENSMUSG00000047710.8	0.0747024	0.366716	0.548963
Chchd1	ENSMUSG00000063787.3	-0.218969	0.00590058	0.0243312
Chchd10	ENSMUSG00000049422.6	1.56776	7.27388e-07	1.05676e-05
Chchd2	ENSMUSG00000070493.3	-0.12369	0.0611863	0.155106
Chchd3	ENSMUSG00000053768.13	-0.0323178	0.668173	0.796446
Chchd4	ENSMUSG00000034203.8	-0.112857	0.168504	0.324765
Chchd5	ENSMUSG00000037938.4	0.438045	0.0031813	0.0147107
Chchd6	ENSMUSG00000030086.16	0.0363031	0.780102	0.873526
Chchd7	ENSMUSG00000042198.12	0.26059	0.0615776	0.155899
Chd1	ENSMUSG00000023852.13	-0.198379	0.00688262	0.0276235
Chd1l	ENSMUSG00000028089.5	-0.022663	0.817854	0.894845
Chd2	ENSMUSG00000078671.11	0.46475	1.17912e-07	2.1426e-06
Chd3	ENSMUSG00000018474.17	-0.187814	0.0193081	0.0632113
Chd3os	ENSMUSG00000043419.10	0.297094	0.379745	0.560047
Chd4	ENSMUSG00000063870.12	0.0821238	0.302252	0.483766
Chd5	ENSMUSG00000005045.16	0.245169	0.613287	0.75699
Chd6	ENSMUSG00000057133.14	-0.00889684	0.930712	0.963549
Chd7	ENSMUSG00000041235.11	0.154976	0.158181	0.309843
Chd8	ENSMUSG00000053754.13	-0.118562	0.147619	0.295437
Chd9	ENSMUSG00000056608.14	0.115075	0.415846	0.593987
Chek1	ENSMUSG00000032113.16	-0.207465	0.0625098	0.15732
Chek2	ENSMUSG00000029521.7	0.00173867	0.988614	0.994243
Cherp	ENSMUSG00000052488.7	0.0705426	0.398618	0.578339
Chfr	ENSMUSG00000014668.15	-0.123325	0.302822	0.484309
Chic1	ENSMUSG00000031327.10	-0.0358531	0.792282	0.879869
Chic2	ENSMUSG00000029229.8	-0.43286	7.82068e-05	0.000655899
Chid1	ENSMUSG00000025512.15	0.3051	0.00314627	0.0145657
Chka	ENSMUSG00000024843.15	-0.176228	0.0782856	0.185624
Chkb	ENSMUSG00000022617.14	-0.0823493	0.607602	0.753259
Chm	ENSMUSG00000025531.14	-0.161037	0.173003	0.330914
Chml	ENSMUSG00000078185.3	-0.37881	0.00101158	0.00568396
Chmp1a	ENSMUSG00000000743.9	0.036909	0.62854	0.767763
Chmp1b	ENSMUSG00000109901.1	0.418947	0.000171803	0.00129222
Chmp2a	ENSMUSG00000033916.5	0.199503	0.015179	0.0520899
Chmp2b	ENSMUSG00000004843.6	-0.106527	0.316543	0.49878
[truncated: 9,885 more rows]
