# Supplementary material for: mTORC1 cooperates with tRNA wobble modification to sustain the protein synthesis machinery
Source: Nat Commun. 2025 May 6;16:4201. doi: 10.1038/s41467-025-59185-4 (PMC12056009; doi:10.1038/s41467-025-59185-4)
Supplement: Supplementary file 7 — Supplementary Data 5 [file 41467_2025_59185_MOESM7_ESM.xlsx]

## Sheet: Ctu1 iKO-AAA
Protein_ID	Gene_name	log2 FC	sca_adj_pvalue	AAA deviation (%)	Description
O88207	Col5a1	0.444023	0.0100376	-0.0626164	collagen trimer
P02463	Col4a1	0.751338	0.000471955	1.39297	collagen trimer
P08121	Col3a1	0.511707	0.00112598	-0.655014	collagen trimer
P08122	Col4a2	0.270929	0.00592399	0.673006	collagen trimer
P11087	Col1a1	0.631092	0.000655885	-0.57591	collagen trimer
P39061	Col18a1	0.432297	0.0438841	-0.949779	collagen trimer
Q00780	Col8a1	0.130329	0.217772	1.3355	collagen trimer
Q04857	Col6a1	0.774336	0.000473196	-0.65568	collagen trimer
Q8BLX7	Col16a1	0.190594	0.278563	0.0038334	collagen trimer
Q8K4P0	Wdr33	-0.398681	0.00175945	0.00834794	collagen trimer
Q9D1D6	Cthrc1	0.703233	0.00237598	0.418822	collagen trimer
P62830	Rpl23	-0.842155	0.0012974	3.65356	cytosolic ribosomes
Q6ZWV3	Rpl10	-0.47282	0.00663893	-0.159737	cytosolic ribosomes
P53026	Rpl10a	-0.626824	0.000531984	0.732092	cytosolic ribosomes
Q9CXW4	Rpl11	-0.597774	0.000812715	1.33175	cytosolic ribosomes
P35979	Rpl12	-0.557847	0.000596922	0.991846	cytosolic ribosomes
P47963	Rpl13	-0.422991	0.000816517	0.809987	cytosolic ribosomes
P19253	Rpl13a	-0.615098	0.000560837	-0.0594177	cytosolic ribosomes
Q9CR57	Rpl14	-0.809848	0.000569251	5.31925	cytosolic ribosomes
Q9CZM2	Rpl15	-0.77919	0.000823122	1.39443	cytosolic ribosomes
Q9CPR4	Rpl17	-0.760356	0.000544235	3.3852	cytosolic ribosomes
P35980	Rpl18	-0.803143	0.000471955	-0.962001	cytosolic ribosomes
P62717	Rpl18a	-0.365734	0.00256749	-1.10973	cytosolic ribosomes
P84099	Rpl19	-0.681992	0.00114186	0.517869	cytosolic ribosomes
O09167	Rpl21	-0.424537	0.000837149	2.32762	cytosolic ribosomes
P67984	Rpl22	-0.593161	0.00534136	4.95654	cytosolic ribosomes
P62751	Rpl23a	-0.743761	0.000471955	5.62311	cytosolic ribosomes
Q8BP67	Rpl24	-0.465868	0.00136687	4.94182	cytosolic ribosomes
P61255	Rpl26	-0.782477	0.00131027	1.40446	cytosolic ribosomes
P61358	Rpl27	-0.65138	0.00121685	2.35936	cytosolic ribosomes
P14115	Rpl27a	-0.484752	0.00647749	2.67778	cytosolic ribosomes
P41105	Rpl28	-0.872898	0.000589355	1.60299	cytosolic ribosomes
P47915	Rpl29	-0.816307	0.0178583	2.94874	cytosolic ribosomes
P27659	Rpl3	-0.784185	0.000573006	2.18772	cytosolic ribosomes
P62889	Rpl30	-0.529196	0.000927254	3.15221	cytosolic ribosomes
P62900	Rpl31	-0.336107	0.00343938	1.05672	cytosolic ribosomes
P62911	Rpl32	-0.667136	0.00142587	2.39156	cytosolic ribosomes
Q9D1R9	Rpl34	-0.643928	0.00163244	4.75946	cytosolic ribosomes
Q6ZWV7	Rpl35	-0.54422	0.00269616	2.01206	cytosolic ribosomes
O55142	Rpl35a	-0.524798	0.00191398	2.4843	cytosolic ribosomes
P47964	Rpl36	-0.391076	0.0163488	0.809987	cytosolic ribosomes
P83882	Rpl36a	-0.60614	0.000786826	2.6527	cytosolic ribosomes
P83882	Rpl36a	-0.60614	0.000786826	1.71812	cytosolic ribosomes
Q9D823	Rpl37	0.213206	0.377936	-0.999794	cytosolic ribosomes
P61514	Rpl37a	-0.538946	0.0607343	3.35614	cytosolic ribosomes
P62892	Rpl39	-0.466551	0.00667921	3.74903	cytosolic ribosomes
Q9D8E6	Rpl4	-0.635639	0.000531984	2.02742	cytosolic ribosomes
P47962	Rpl5	-0.72237	0.000904736	2.34221	cytosolic ribosomes
P47911	Rpl6	-0.625727	0.000868905	4.0404	cytosolic ribosomes
P14148	Rpl7	-0.829878	0.000471955	1.20176	cytosolic ribosomes
P12970	Rpl7a	-0.761306	0.000471955	1.35058	cytosolic ribosomes
P62918	Rpl8	-0.399225	0.000779676	0.692976	cytosolic ribosomes
P51410	Rpl9	-0.942701	0.000481231	0.0523368	cytosolic ribosomes
P14869	Rplp0	-0.541856	0.000620003	-0.76234	cytosolic ribosomes
P47955	Rplp1	-0.344868	0.0269924	-0.281072	cytosolic ribosomes
P99027	Rplp2	0.00622619	0.921592	0.566005	cytosolic ribosomes
P63325	Rps10	-0.216597	0.00673334	0.332739	cytosolic ribosomes
P62281	Rps11	-0.740918	0.000616706	-0.13341	cytosolic ribosomes
P63323	Rps12	-0.427332	0.00200229	2.00664	cytosolic ribosomes
P62301	Rps13	-0.492948	0.000788947	2.58506	cytosolic ribosomes
P62264	Rps14	-0.895212	0.000596922	-0.704413	cytosolic ribosomes
P62843	Rps15	-0.428835	0.0369263	0.0345925	cytosolic ribosomes
P62245	Rps15a	-0.460916	0.00219032	2.55995	cytosolic ribosomes
P14131	Rps16	-0.46913	0.000981322	2.06143	cytosolic ribosomes
P63276	Rps17	-0.450153	0.000837149	-1.28491	cytosolic ribosomes
P62270	Rps18	-0.544311	0.000544235	0.594177	cytosolic ribosomes
Q9CZX8	Rps19	-0.51251	0.00343162	1.73567	cytosolic ribosomes
P25444	Rps2	-0.616007	0.000531984	-1.0301	cytosolic ribosomes
P60867	Rps20	-0.438571	0.00187718	1.31313	cytosolic ribosomes
Q9CQR2	Rps21	-0.111922	0.20065	0.36075	cytosolic ribosomes
P62267	Rps23	-0.995721	0.000656925	3.53535	cytosolic ribosomes
P62849	Rps24	-0.582617	0.000969825	3.20368	cytosolic ribosomes
P62852	Rps25	-0.771647	0.000569251	5.12266	cytosolic ribosomes
P62855	Rps26	-0.437099	0.00192195	0.566005	cytosolic ribosomes
Q6ZWU9	Rps27	-0.75664	0.00179965	3.86215	cytosolic ribosomes
P62858	Rps28	-0.465214	0.00400828	0.836941	cytosolic ribosomes
P62274	Rps29	-0.390639	0.00354773	-0.265816	cytosolic ribosomes
P62908	Rps3	-0.353534	0.00204793	0.0289783	cytosolic ribosomes
P97351	Rps3a	-0.714835	0.000471955	3.64018	cytosolic ribosomes
P62702	Rps4x	-0.513799	0.000534898	2.14646	cytosolic ribosomes
P97461	Rps5	-0.534896	0.0032818	-0.556787	cytosolic ribosomes
P62754	Rps6	-0.656286	0.000531984	1.5798	cytosolic ribosomes
P62082	Rps7	-0.608393	0.000656925	2.59518	cytosolic ribosomes
P62242	Rps8	-0.949432	0.000620003	3.24296	cytosolic ribosomes
Q6ZWN5	Rps9	-0.845432	0.000471955	0.03108	cytosolic ribosomes
P14206	Rpsa	-0.323042	0.00364384	-1.00669	cytosolic ribosomes
O09118	Ntn1	-0.279058	0.00789553	-0.532599	extracellular matrix structural constituent
O88207	Col5a1	0.444023	0.0100376	-0.0626164	extracellular matrix structural constituent
P02463	Col4a1	0.751338	0.000471955	1.39297	extracellular matrix structural constituent
P08121	Col3a1	0.511707	0.00112598	-0.655014	extracellular matrix structural constituent
P08122	Col4a2	0.270929	0.00592399	0.673006	extracellular matrix structural constituent
P10493	Nid1	-0.123605	0.0265658	-1.4584	extracellular matrix structural constituent
P11087	Col1a1	0.631092	0.000655885	-0.57591	extracellular matrix structural constituent
P11276	Fn1	0.171632	0.00374977	-0.890259	extracellular matrix structural constituent
P21956	Mfge8	-0.304323	0.00355197	-1.58917	extracellular matrix structural constituent
P37889	Fbln2	0.42777	0.00305088	-1.61104	extracellular matrix structural constituent
P39061	Col18a1	0.432297	0.0438841	-0.949779	extracellular matrix structural constituent
P82198	Tgfbi	-0.373656	0.254847	-0.265816	extracellular matrix structural constituent
Q00780	Col8a1	0.130329	0.217772	1.3355	extracellular matrix structural constituent
Q04857	Col6a1	0.774336	0.000473196	-0.65568	extracellular matrix structural constituent
Q05793	Hspg2	0.251786	0.00095958	-1.74648	extracellular matrix structural constituent
Q08879	Fbln1	-0.406801	0.0662208	-1.73692	extracellular matrix structural constituent
Q3UQ28	Pxdn	-0.206412	0.00309773	-0.936191	extracellular matrix structural constituent
Q61001	Lama5	-0.246451	0.00443028	-1.61687	extracellular matrix structural constituent
Q61508	Ecm1	-0.0802628	0.605726	-0.770202	extracellular matrix structural constituent
Q61554	Fbn1	0.744876	0.0527746	-0.280466	extracellular matrix structural constituent
Q80YX1	Tnc	0.00422653	0.892991	-0.930671	extracellular matrix structural constituent
Q8BLX7	Col16a1	0.190594	0.278563	0.0038334	extracellular matrix structural constituent
Q8BPB5	Efemp1	0.197885	0.0477345	-0.805627	extracellular matrix structural constituent
Q99JR5	Tinagl1	-0.184536	0.018399	-1.80607	extracellular matrix structural constituent
Q99KC8	Vwa5a	0.364407	0.049212	0.876523	extracellular matrix structural constituent
Q9CYA0	Creld2	0.48721	0.00546739	-0.3108	extracellular matrix structural constituent
Q9R1B9	Slit2	-0.369397	0.0150008	0.701768	extracellular matrix structural constituent
Q9WVJ9	Efemp2	0.15774	0.523436	-1.58824	extracellular matrix structural constituent
O35280	Chek1	-0.497274	0.000839928	2.59196	G2 DNA damage checkpoint
O88700	Blm	-0.374667	0.29136	2.55726	G2 DNA damage checkpoint
P11440	Cdk1	-0.577478	0.000531984	0.999932	G2 DNA damage checkpoint
P46737	Brcc3	-0.0325331	0.780881	-0.307873	G2 DNA damage checkpoint
P48754	Brca1	-0.688726	0.0290811	1.17892	G2 DNA damage checkpoint
Q07832	Plk1	-0.599	0.000531984	0.463242	G2 DNA damage checkpoint
Q3TLR7	Dtl	-0.631771	0.00247742	1.26747	G2 DNA damage checkpoint
Q3UI43	Babam1	-0.595288	0.00590967	-2.0202	G2 DNA damage checkpoint
Q5F2E8	Taok1	-0.445262	0.000596922	1.67241	G2 DNA damage checkpoint
Q5U5Q9	Uimc1	-0.637916	0.00325662	2.23804	G2 DNA damage checkpoint
Q61216	Mre11	-0.223172	0.013249	0.525767	G2 DNA damage checkpoint
Q6ZQ29	Taok2	-0.468557	0.0379594	-1.13382	G2 DNA damage checkpoint
Q6ZQF0	Topbp1	-0.852551	0.00160067	0.948136	G2 DNA damage checkpoint
Q80YR7	Clspn	-0.520804	0.00414029	1.47524	G2 DNA damage checkpoint
Q8BK35	Nop53	-0.458056	0.000816517	0.0416536	G2 DNA damage checkpoint
Q8BQ33	Ticrr	-0.873103	0.000656925	0.625301	G2 DNA damage checkpoint
Q8BYC6	Taok3	-0.0588204	0.668655	0.760666	G2 DNA damage checkpoint
Q8K3W0	Babam2	-0.448515	0.00950801	0.830154	G2 DNA damage checkpoint
Q99LM2	Cdk5rap3	-0.0961939	0.0730469	-0.4329	G2 DNA damage checkpoint
Q9D198	Syf2	-0.68608	0.0579884	0.448934	G2 DNA damage checkpoint
Q9QXP4	Donson	-0.688303	0.00121685	0.297089	G2 DNA damage checkpoint
Q9R1K5	Fzr1	-0.343194	0.00312989	-1.21049	G2 DNA damage checkpoint
Q9R207	Nbn	-0.840354	0.00221417	3.03299	G2 DNA damage checkpoint
Q6P9P6	Kif11	-0.630868	0.000471955	2.2533	kinesins
L0N7N1	Kif14	-0.795222	0.00472938	1.9798	kinesins
Q6P9L6	Kif15	-0.481696	0.00219876	2.95098	kinesins
Q91WD7	Kif18a	-0.504429	0.00117253	4.63143	kinesins
Q6PFD6	Kif18b	-0.507239	0.000927254	-0.223795	kinesins
O35071	Kif1c	-0.0587931	0.643008	-1.12173	kinesins
Q80WE4	Kif20b	-0.78535	0.000530644	3.50092	kinesins
Q3V300	Kif22	-0.704158	0.000481231	0.551659	kinesins
E9Q5G3	Kif23	-0.572509	0.000575626	1.96303	kinesins
P28740	Kif2a	-0.41021	0.00176245	2.28087	kinesins
Q922S8	Kif2c	-0.767761	0.000471955	1.16539	kinesins
P28741	Kif3a	-0.580413	0.167233	2.24977	kinesins
Q61771	Kif3b	-0.317707	0.0211307	1.32204	kinesins
P33174	Kif4	-0.609718	0.000656925	2.60642	kinesins
Q61768	Kif5b	-0.218646	0.00179965	2.95905	kinesins
P70188	Kifap3	0.046259	0.814517	1.88408	kinesins
Q6ZPU9	Kifbp	-0.42894	0.0285297	0.730607	kinesins
Q9QWT9	Kifc1	-0.460891	0.00227332	-1.13131	kinesins
Q9QWT9	Kifc1	-0.460891	0.00227332	-1.12867	kinesins
A2AJK6	Chd7	-0.462621	0.0403289	0.725027	ncRNA processing
A2BE28	Las1l	-0.28966	0.00141559	0.1677	ncRNA processing
A2RSY6	Trmt1l	-0.277049	0.0290258	0.997631	ncRNA processing
A8C756	Thada	-0.302127	0.00589692	-0.0604289	ncRNA processing
B1AQJ2	Usp36	-0.675368	0.000531984	-0.109374	ncRNA processing
B2RX14	Tut4	-0.461662	0.00571078	3.19508	ncRNA processing
O35130	Emg1	-0.683537	0.000631302	-0.387549	ncRNA processing
O35473	C1d	-0.817695	0.016073	3.6136	ncRNA processing
O54825	Bysl	-0.551976	0.000531984	-0.647204	ncRNA processing
O54864	Suv39h1	-0.555505	0.00422508	-0.0878349	ncRNA processing
O55135	Eif6	-0.261009	0.0031833	-1.20719	ncRNA processing
O55142	Rpl35a	-0.524798	0.00191398	2.4843	ncRNA processing
O88569	Hnrnpa2b1	-0.453824	0.000798727	0.0265816	ncRNA processing
O88796	Rpp30	-0.50902	0.000729497	1.69727	ncRNA processing
P09405	Ncl	-0.897802	0.000531984	5.04194	ncRNA processing
P12970	Rpl7a	-0.761306	0.000471955	1.35058	ncRNA processing
P14131	Rps16	-0.46913	0.000981322	2.06143	ncRNA processing
P14148	Rpl7	-0.829878	0.000471955	1.20176	ncRNA processing
P32067	Ssb	-0.732191	0.000471955	7.11441	ncRNA processing
P35550	Fbl	-0.571986	0.000759598	-1.41045	ncRNA processing
P42227	Stat3	-0.49629	0.000643623	0.055025	ncRNA processing
P47962	Rpl5	-0.72237	0.000904736	2.34221	ncRNA processing
P50580	Pa2g4	-0.581494	0.000531984	1.24856	ncRNA processing
P56183	Rrp1	-0.369928	0.00114201	-0.20202	ncRNA processing
P56960	Exosc10	-0.22782	0.00397335	1.02034	ncRNA processing
P58468	Fam207a	-0.388214	0.00142587	-0.656566	ncRNA processing
P61255	Rpl26	-0.782477	0.00131027	1.40446	ncRNA processing
P61358	Rpl27	-0.65138	0.00121685	2.35936	ncRNA processing
P62082	Rps7	-0.608393	0.000656925	2.59518	ncRNA processing
P62242	Rps8	-0.949432	0.000620003	3.24296	ncRNA processing
P62264	Rps14	-0.895212	0.000596922	-0.704413	ncRNA processing
P62313	Lsm6	-0.232761	0.00976044	-0.785634	ncRNA processing
P62754	Rps6	-0.656286	0.000531984	1.5798	ncRNA processing
P62843	Rps15	-0.428835	0.0369263	0.0345925	ncRNA processing
P62849	Rps24	-0.582617	0.000969825	3.20368	ncRNA processing
P62858	Rps28	-0.465214	0.00400828	0.836941	ncRNA processing
P63276	Rps17	-0.450153	0.000837149	-1.28491	ncRNA processing
P70122	Sbds	-0.341726	0.00113214	1.56546	ncRNA processing
P97376	Frg1	-0.939604	0.000531984	4.9296	ncRNA processing
P97452	Bop1	-0.260079	0.0022747	-0.792371	ncRNA processing
P97770	Thumpd3	-0.280522	0.00153144	1.73474	ncRNA processing
Q05CL8	Larp7	-0.557759	0.0016173	4.1094	ncRNA processing
Q08288	Lyar	-0.724858	0.000482781	4.40653	ncRNA processing
Q1HFZ0	Nsun2	-0.328145	0.000656925	0.354468	ncRNA processing
Q3TL26	Tfb2m	-0.385246	0.00983145	1.75814	ncRNA processing
Q3TX08	Trmt1	-0.335013	0.00158364	-0.965985	ncRNA processing
Q3TZX8	Nol9	-0.654841	0.000577201	0.777001	ncRNA processing
Q3U308	Ctu2	-0.121963	0.0442331	-1.04933	ncRNA processing
Q3U821	Wdr75	-0.763649	0.000759598	1.46957	ncRNA processing
Q3UFB2	Znhit6	-0.808959	0.000471955	1.66743	ncRNA processing
Q3UFY8	Trmt10c	-0.744235	0.013214	4.00389	ncRNA processing
Q3UMQ8	Naf1	-0.38534	0.0178413	0.822607	ncRNA processing
Q3V1V3	Esf1	-0.639247	0.000531984	6.25403	ncRNA processing
Q4FZF3	Ddx49	-0.104032	0.0790966	0.2667	ncRNA processing
Q4VBE8	Wdr18	-0.151592	0.00938794	-1.09428	ncRNA processing
Q501J6	Ddx17	-0.450057	0.00141559	-0.18253	ncRNA processing
Q505B7	Zbtb8os	-0.00441912	0.980855	-0.234488	ncRNA processing
Q562D6	Trmo	-2.57326	0.00954954	-0.793208	ncRNA processing
Q571H0	Urb1	-0.309543	0.00399923	-0.308174	ncRNA processing
Q5BLK4	Tut7	-0.215112	0.0341822	1.8442	ncRNA processing
Q5HZH2	Tsr3	-0.493356	0.01136	0.140292	ncRNA processing
Q5HZJ0	Drosha	-0.376626	0.0024073	0.745446	ncRNA processing
Q5ND52	Mrm3	-0.393738	0.0112263	0.84376	ncRNA processing
Q5RJG1	Nol10	-0.655284	0.000531984	1.90422	ncRNA processing
Q5SSI6	Utp18	-0.69519	0.000544235	1.05394	ncRNA processing
Q5SWD9	Tsr1	-0.554874	0.000669531	1.71114	ncRNA processing
Q61937	Npm1	-0.488466	0.000759598	5.48833	ncRNA processing
Q640M1	Utp14a	-0.784706	0.000531984	3.83917	ncRNA processing
Q64364	Cdkn2a	-0.385717	0.00451905	-2.0202	ncRNA processing
Q68ED3	Tent4b	-0.460531	0.111745	1.79771	ncRNA processing
Q6EJB6	Utp14b	-0.578681	0.000577201	2.20515	ncRNA processing
Q6NS46	Pdcd11	-0.664563	0.000569251	0.878349	ncRNA processing
Q6P5B0	Rrp12	-0.536607	0.00050904	-0.16835	ncRNA processing
Q6P9R1	Ddx51	-0.674993	0.00255603	-0.457702	ncRNA processing
Q6PAC3	Dcaf13	-0.556293	0.000958062	2.4641	ncRNA processing
Q6PAQ4	Rexo4	-0.50236	0.000927254	2.13684	ncRNA processing
Q6PAT0	Adat3	-0.386704	0.00387451	-2.0202	ncRNA processing
Q6ZQL4	Wdr43	-0.859969	0.000577497	2.55207	ncRNA processing
Q6ZWV7	Rpl35	-0.54422	0.00269616	2.01206	ncRNA processing
Q7TMF2	Eri1	-0.267036	0.29161	1.44801	ncRNA processing
Q7TMX5	Shq1	-0.296984	0.0244944	-0.616693	ncRNA processing
Q7TND5	Rpf1	-0.961261	0.000471955	2.83694	ncRNA processing
Q7TPD0	Ints3	-0.32325	0.000914226	-0.484693	ncRNA processing
Q7TQK1	Ints7	-0.488503	0.00219809	-0.3656	ncRNA processing
Q7TQK4	Exosc3	-1.18979	0.00780803	1.25253	ncRNA processing
Q7TT37	Elp1	-0.544088	0.00115441	0.228674	ncRNA processing
Q80UK8	Ints2	-0.371558	0.0648334	-0.018534	ncRNA processing
Q80V86	Ints8	-0.902693	0.000747031	1.69466	ncRNA processing
Q80XC2	Trmt61a	-0.409399	0.0106533	-1.67656	ncRNA processing
Q80Y44	Ddx10	-0.67191	0.00191083	3.57341	ncRNA processing
Q80Y81	Elac2	-0.394548	0.00103354	0.263452	ncRNA processing
Q810V0	Mphosph10	-1.18623	0.00105399	5.75106	ncRNA processing
Q8BGA5	Krr1	-0.732664	0.000588602	3.75408	ncRNA processing
Q8BGQ7	Aars1	0.051753	0.148844	-0.162617	ncRNA processing
Q8BGS0	Mak16	-0.678179	0.000693467	4.7138	ncRNA processing
Q8BHB4	Wdr3	-0.884568	0.000531984	1.58531	ncRNA processing
Q8BJM7	Tyw1	-0.510384	0.000656925	0.0573603	ncRNA processing
Q8BJW5	Nol11	-0.50279	0.000575626	1.01847	ncRNA processing
Q8BK35	Nop53	-0.458056	0.000816517	0.0416536	ncRNA processing
Q8BKW4	Zcchc4	-0.564479	0.149623	0.513911	ncRNA processing
Q8BMC4	Nop9	-0.570229	0.000756353	-1.07829	ncRNA processing
Q8BMK1	Mettl2	-0.19449	0.110671	-0.48174	ncRNA processing
Q8BMZ5	Tsen34	-0.278185	0.00427892	-1.07383	ncRNA processing
Q8BTT6	Diexf	-0.418671	0.00117253	0.580578	ncRNA processing
Q8BU03	Pwp2	-0.416312	0.000631302	-0.172376	ncRNA processing
Q8BVY0	Rsl1d1	-0.872706	0.000756353	5.04382	ncRNA processing
Q8BW10	Nob1	-0.382453	0.000669531	0.455046	ncRNA processing
Q8BYR1	Lcmt2	-0.346837	0.00386783	-1.43796	ncRNA processing
Q8C1Z8	Trmt10a	-0.532834	0.0235025	2.51152	ncRNA processing
Q8C2E4	Ptcd1	-0.620995	0.00163244	-0.152386	ncRNA processing
Q8C460	Eri3	0.127512	0.496784	-1.13263	ncRNA processing
Q8C4J7	Tbl3	-0.498605	0.000573006	-1.0227	ncRNA processing
Q8C5Q4	Grsf1	-0.565001	0.000678294	0.0631313	ncRNA processing
Q8C7V3	Utp15	-0.620881	0.000531984	1.94955	ncRNA processing
Q8C8T8	Tsr2	-0.167631	0.262399	0.530818	ncRNA processing
Q8CE96	Trmt6	0.0187586	0.934271	3.60229	ncRNA processing
Q8CHT3	Ints5	-0.100278	0.455367	-1.62766	ncRNA processing
Q8CIM8	Ints4	-0.5401	0.000929841	0.881352	ncRNA processing
Q8CJG0	Ago2	-0.085516	0.0573007	0.767254	ncRNA processing
Q8JZY4	Prorp	-0.214365	0.250709	2.42424	ncRNA processing
Q8K1J6	Trnt1	-0.492768	0.000879491	3.72692	ncRNA processing
Q8K224	Nat10	-0.699178	0.000641105	0.0285785	ncRNA processing
Q8K2A7	Ints10	-0.192903	0.0893565	0.150761	ncRNA processing
Q8K301	Ddx52	-0.531441	0.000977754	2.98815	ncRNA processing
Q8K363	Ddx18	-0.548967	0.00114235	2.97223	ncRNA processing
Q8K4F6	Nsun5	-0.39933	0.0100644	-1.80561	ncRNA processing
Q8K4L0	Ddx54	-0.633152	0.000777839	-0.763059	ncRNA processing
Q8QZZ7	Tprkb	-0.25782	0.0752756	2.52525	ncRNA processing
Q8R1F9	Rpp40	-0.779491	0.00623805	1.00178	ncRNA processing
Q8R2N2	Utp4	-0.667089	0.000759598	0.163204	ncRNA processing
Q8R3F9	Tut1	-0.248266	0.0225282	-0.640892	ncRNA processing
Q8R3N1	Nop14	-1.06082	0.000698774	2.27713	ncRNA processing
Q8R3P6	Ints14	-0.272752	0.00888452	0.692976	ncRNA processing
Q8R3W5	Tsen15	-0.201701	0.383036	-0.245054	ncRNA processing
Q8R5K4	Nol6	-0.402266	0.00301044	-1.23963	ncRNA processing
Q8VBV3	Exosc2	-0.493212	0.00157009	1.04102	ncRNA processing
Q8VCG3	Wdr74	-0.455699	0.000958062	0.0577201	ncRNA processing
Q8VCY6	Utp6	-0.628074	0.000816517	2.1604	ncRNA processing
Q8VHZ7	Imp4	-0.760194	0.000656925	-0.650339	ncRNA processing
Q91VE6	Nifk	-0.935009	0.000656925	3.32571	ncRNA processing
Q91VR5	Ddx1	-0.284038	0.00166585	1.89343	ncRNA processing
Q91VU7	Pus7	-0.558233	0.000693467	0.293423	ncRNA processing
Q91W78	Usb1	0.031791	0.791632	-0.900799	ncRNA processing
Q91WE6	Cdkal1	-0.601334	0.00258741	1.95216	ncRNA processing
Q91WG3	Trub2	-0.341868	0.0886373	-0.514178	ncRNA processing
Q91WM3	Rrp9	-0.504265	0.000756353	-0.549614	ncRNA processing
Q91XI1	Dus3l	0.0189654	0.89917	-0.923023	ncRNA processing
Q91YK2	Rrp1b	-0.772236	0.000531984	1.566	ncRNA processing
Q921I9	Exosc4	-0.381141	0.00380206	-2.0202	ncRNA processing
Q921N6	Ddx27	-0.628091	0.000631302	0.870731	ncRNA processing
Q921Y2	Imp3	-0.33053	0.047782	-1.47966	ncRNA processing
Q922Q2	Riok1	-0.58758	0.000948562	3.96571	ncRNA processing
Q923D5	Wbp11	-0.541511	0.000531984	1.25083	ncRNA processing
Q923Z3	Mto1	-0.555862	0.0130128	0.0693502	ncRNA processing
Q99J36	Thumpd1	-0.421368	0.00241201	3.9627	ncRNA processing
Q99JH1	Rpp25l	-0.515083	0.00590578	-0.80069	ncRNA processing
Q99L85	Elp5	-0.262924	0.131572	0.305379	ncRNA processing
Q99LF4	Rtcb	-0.348067	0.000847228	0.153711	ncRNA processing
Q99LI9	Clp1	-0.249469	0.824062	-0.611751	ncRNA processing
Q99M01	Fars2	-0.761714	0.0760458	-1.35649	ncRNA processing
Q99MR6	Srrt	-0.572021	0.000544235	0.491214	ncRNA processing
Q99MU3	Adar	-0.157587	0.113219	0.0154214	ncRNA processing
Q99N96	Mrpl1	-0.564613	0.000751212	3.32104	ncRNA processing
Q9CPP0	Npm3	-0.39458	0.00355313	-2.0202	ncRNA processing
Q9CQE8	RTRAF	-0.269349	0.00715963	2.06143	ncRNA processing
Q9CQG2	Mettl16	-0.420877	0.00114201	1.51515	ncRNA processing
Q9CQJ2	Pih1d1	-0.178955	0.0582892	-0.989274	ncRNA processing
Q9CQK1	Znhit3	-0.531942	0.0140409	0.611377	ncRNA processing
Q9CQR2	Rps21	-0.111922	0.20065	0.36075	ncRNA processing
Q9CQS2	Nop10	-0.504716	0.0609867	2.59518	ncRNA processing
Q9CQS5	Riok2	-0.470815	0.00104589	1.26447	ncRNA processing
Q9CR08	Pop4	-0.549932	0.000758103	2.93475	ncRNA processing
Q9CR47	Nsa2	-0.627552	0.00129303	7.1752	ncRNA processing
Q9CR57	Rpl14	-0.809848	0.000569251	5.31925	ncRNA processing
Q9CRB2	Nhp2	-0.55657	0.00224641	0.577201	ncRNA processing
Q9CSH3	Dis3	-0.568227	0.000544235	1.10806	ncRNA processing
Q9CTH6	Fcf1	-0.619709	0.00330894	2.50241	ncRNA processing
Q9CWH5	Trmt11	-0.115436	0.598331	1.88435	ncRNA processing
Q9CWS4	Ints11	-0.145968	0.365935	-0.0235298	ncRNA processing
Q9CWW6	Pin4	-0.709967	0.00262376	4.79798	ncRNA processing
Q9CWX4	Rpusd4	-0.543636	0.00631864	-0.4329	ncRNA processing
Q9CWX9	Ddx47	-0.701429	0.000531984	1.26927	ncRNA processing
Q9CX11	Utp23	-0.370772	0.0327246	2.7798	ncRNA processing
Q9CX97	Wdr55	-0.352674	0.00849333	-0.477786	ncRNA processing
Q9CXW4	Rpl11	-0.597774	0.000812715	1.33175	ncRNA processing
Q9CY21	Bud23	-0.347193	0.00669791	-1.31098	ncRNA processing
Q9CY52	Thg1l	-0.41383	0.0172936	-0.682409	ncRNA processing
Q9CY66	Gar1	-0.636239	0.000669531	0.566005	ncRNA processing
Q9CY73	Mrpl44	-0.228941	0.0371671	0.0756064	ncRNA processing
Q9CYH6	Rrs1	-0.730505	0.000643623	0.985262	ncRNA processing
Q9CYX7	Rrp15	-0.405177	0.00183604	2.94434	ncRNA processing
Q9CZ57	Nsun4	-0.384981	0.0994493	-0.285382	ncRNA processing
Q9CZ91	Srfbp1	-0.77055	0.000575626	3.40966	ncRNA processing
Q9CZJ1	Utp11	-1.00633	0.000531984	5.46011	ncRNA processing
Q9CZU3	Mtrex	-0.531781	0.000531984	1.63013	ncRNA processing
Q9CZX0	Elp3	-0.202297	0.0034023	-0.0801667	ncRNA processing
Q9CZX8	Rps19	-0.51251	0.00343162	1.73567	ncRNA processing
Q9D0C4	Trmt5	-0.451643	0.00535566	1.76466	ncRNA processing
Q9D0D4	Dimt1	-0.404326	0.00186211	1.48298	ncRNA processing
Q9D0I8	Mrto4	-0.455705	0.000577201	3.81313	ncRNA processing
Q9D0M0	Exosc7	-0.482652	0.00260314	-0.307873	ncRNA processing
Q9D0R4	Ddx56	-0.591655	0.000531984	-0.740495	ncRNA processing
Q9D0T1	Snu13	-0.367125	0.003429	0.305379	ncRNA processing
Q9D168	Ints12	-0.672421	0.000725978	3.39105	ncRNA processing
Q9D1C9	Rrp7a	-0.433868	0.00352167	-0.952586	ncRNA processing
Q9D1Q1	Mphosph6	-0.681934	0.00295122	1.6835	ncRNA processing
Q9D1R2	Kti12	-0.122142	0.0606724	-1.45202	ncRNA processing
Q9D2E2	Toe1	-0.351899	0.00875025	-0.067077	ncRNA processing
Q9D3U0	Pus10	-0.453443	0.00104956	1.38889	ncRNA processing
Q9D753	Exosc8	-0.345576	0.0289517	0.506874	ncRNA processing
Q9D8M4	Rpl7l1	-0.820254	0.000481231	2.02838	ncRNA processing
Q9D903	Ebna1bp2	-0.74797	0.000588602	4.16872	ncRNA processing
Q9DAA6	Exosc1	-0.406652	0.00244111	1.55123	ncRNA processing
Q9DB28	Pop5	-0.79071	0.0318954	-1.43197	ncRNA processing
Q9DB85	Rrp8	-0.967044	0.000531984	1.1544	ncRNA processing
Q9DB96	Ngdn	-0.601787	0.00155641	2.72663	ncRNA processing
Q9DBE9	Ftsj3	-0.468192	0.000647172	1.07873	ncRNA processing
Q9DBU3	Riok3	-0.0305817	0.800098	2.21057	ncRNA processing
Q9DBY8	Nvl	-0.862366	0.000471955	2.06858	ncRNA processing
Q9DCG9	Trmt112	-0.279993	0.0104048	0.36075	ncRNA processing
Q9DCL4	Mettl15	-0.365275	0.195844	0.928201	ncRNA processing
Q9EP82	Wdr4	-0.346282	0.00768075	-1.14493	ncRNA processing
Q9EQ61	Pes1	-0.601151	0.000631302	0.696267	ncRNA processing
Q9EQM6	Dgcr8	-0.597427	0.00383146	1.20977	ncRNA processing
Q9ER73	Elp4	-0.150232	0.01811	1.5259	ncRNA processing
Q9ESX5	Dkc1	-0.624631	0.000531984	1.70529	ncRNA processing
Q9JHI2	Adat1	-0.424897	0.112341	-0.220202	ncRNA processing
Q9JHI7	Exosc9	-0.632712	0.000816517	0.713283	ncRNA processing
Q9JI13	Utp3	-0.888306	0.000747031	1.80959	ncRNA processing
Q9JIK5	Ddx21	-0.952335	0.000471955	3.49623	ncRNA processing
Q9JJ80	Rpf2	-0.868837	0.00255349	4.49446	ncRNA processing
Q9JJA4	Wdr12	-0.387394	0.00135428	1.51753	ncRNA processing
Q9JJT0	Rcl1	-0.597445	0.00167936	0.653595	ncRNA processing
Q9JL16	Isg20	-0.429837	0.00958365	-1.68798	ncRNA processing
Q9JMA2	Qtrt1	-0.394017	0.0164275	-1.52515	ncRNA processing
Q9QYL7	Abt1	-0.555572	0.000725978	-0.538721	ncRNA processing
Q9WTX2	Prkra	-0.42885	0.00298592	0.209097	ncRNA processing
Q9WU56	Pus1	-0.30368	0.0019371	-1.56771	ncRNA processing
Q9Z0H1	Wdr46	-0.398046	0.000816517	-0.896607	ncRNA processing
Q9Z120	Mettl1	-0.312094	0.00331267	-0.533213	ncRNA processing
Q9Z2D6	Mecp2	-0.120552	0.340698	2.56147	ncRNA processing
Q9Z315	Sart1	-0.448682	0.000655885	0.582028	ncRNA processing
A2A432	Cul4b	-0.394861	0.000656925	3.3351	ribonucleoprotein complex biogenesis
A2AJK6	Chd7	-0.462621	0.0403289	0.725027	ribonucleoprotein complex biogenesis
A2AKX3	Setx	-0.246257	0.0568231	2.62657	ribonucleoprotein complex biogenesis
A2BE28	Las1l	-0.28966	0.00141559	0.1677	ribonucleoprotein complex biogenesis
B1AQJ2	Usp36	-0.675368	0.000531984	-0.109374	ribonucleoprotein complex biogenesis
B2RS91	Rrn3	-0.274712	0.00225877	0.567317	ribonucleoprotein complex biogenesis
E9Q5K9	Ythdc1	-0.533296	0.000755883	1.6433	ribonucleoprotein complex biogenesis
O35130	Emg1	-0.683537	0.000631302	-0.387549	ribonucleoprotein complex biogenesis
O35473	C1d	-0.817695	0.016073	3.6136	ribonucleoprotein complex biogenesis
O35900	Lsm2	-0.205388	0.01735	0.252525	ribonucleoprotein complex biogenesis
O54781	Srpk2	-0.248158	0.136395	2.5186	ribonucleoprotein complex biogenesis
O54825	Bysl	-0.551976	0.000531984	-0.647204	ribonucleoprotein complex biogenesis
O54864	Suv39h1	-0.555505	0.00422508	-0.0878349	ribonucleoprotein complex biogenesis
O55135	Eif6	-0.261009	0.0031833	-1.20719	ribonucleoprotein complex biogenesis
O55142	Rpl35a	-0.524798	0.00191398	2.4843	ribonucleoprotein complex biogenesis
O70133	Dhx9	-0.370571	0.000816517	0.362469	ribonucleoprotein complex biogenesis
O70194	Eif3d	-0.35776	0.00133172	-0.198708	ribonucleoprotein complex biogenesis
O70551	Srpk1	-0.512375	0.000561692	2.14004	ribonucleoprotein complex biogenesis
O88796	Rpp30	-0.50902	0.000729497	1.69727	ribonucleoprotein complex biogenesis
P07901	Hsp90aa1	-0.443988	0.000531984	1.93075	ribonucleoprotein complex biogenesis
P09405	Ncl	-0.897802	0.000531984	5.04194	ribonucleoprotein complex biogenesis
P11499	Hsp90ab1	-0.350269	0.000630145	0.87635	ribonucleoprotein complex biogenesis
P12970	Rpl7a	-0.761306	0.000471955	1.35058	ribonucleoprotein complex biogenesis
P14131	Rps16	-0.46913	0.000981322	2.06143	ribonucleoprotein complex biogenesis
P14148	Rpl7	-0.829878	0.000471955	1.20176	ribonucleoprotein complex biogenesis
P14206	Rpsa	-0.323042	0.00364384	-1.00669	ribonucleoprotein complex biogenesis
P14869	Rplp0	-0.541856	0.000620003	-0.76234	ribonucleoprotein complex biogenesis
P15105	Glul	-1.12359	0.0231545	-0.415924	ribonucleoprotein complex biogenesis
P19253	Rpl13a	-0.615098	0.000560837	-0.0594177	ribonucleoprotein complex biogenesis
P23116	Eif3a	-0.493077	0.000481231	1.39987	ribonucleoprotein complex biogenesis
P25444	Rps2	-0.616007	0.000531984	-1.0301	ribonucleoprotein complex biogenesis
P27048	Snrpb	-0.271366	0.0200649	-0.727099	ribonucleoprotein complex biogenesis
P27641	Xrcc5	-0.398023	0.00262641	2.34542	ribonucleoprotein complex biogenesis
P27659	Rpl3	-0.784185	0.000573006	2.18772	ribonucleoprotein complex biogenesis
P28659	Celf1	-0.499126	0.00517968	-0.463782	ribonucleoprotein complex biogenesis
P35123	Usp4	0.00337759	0.918255	0.0566412	ribonucleoprotein complex biogenesis
P35550	Fbl	-0.571986	0.000759598	-1.41045	ribonucleoprotein complex biogenesis
P35979	Rpl12	-0.557847	0.000596922	0.991846	ribonucleoprotein complex biogenesis
P47911	Rpl6	-0.625727	0.000868905	4.0404	ribonucleoprotein complex biogenesis
P47962	Rpl5	-0.72237	0.000904736	2.34221	ribonucleoprotein complex biogenesis
P50580	Pa2g4	-0.581494	0.000531984	1.24856	ribonucleoprotein complex biogenesis
P53569	Cebpz	-0.588575	0.00166585	3.6778	ribonucleoprotein complex biogenesis
P56183	Rrp1	-0.369928	0.00114201	-0.20202	ribonucleoprotein complex biogenesis
P56960	Exosc10	-0.22782	0.00397335	1.02034	ribonucleoprotein complex biogenesis
P58468	Fam207a	-0.388214	0.00142587	-0.656566	ribonucleoprotein complex biogenesis
P59325	Eif5	-0.630428	0.000666832	3.32864	ribonucleoprotein complex biogenesis
P60122	Ruvbl1	-0.339957	0.000871271	0.605619	ribonucleoprotein complex biogenesis
P61222	Abce1	-0.359678	0.00124774	2.14646	ribonucleoprotein complex biogenesis
P61255	Rpl26	-0.782477	0.00131027	1.40446	ribonucleoprotein complex biogenesis
P61358	Rpl27	-0.65138	0.00121685	2.35936	ribonucleoprotein complex biogenesis
P62082	Rps7	-0.608393	0.000656925	2.59518	ribonucleoprotein complex biogenesis
P62242	Rps8	-0.949432	0.000620003	3.24296	ribonucleoprotein complex biogenesis
P62264	Rps14	-0.895212	0.000596922	-0.704413	ribonucleoprotein complex biogenesis
P62305	Snrpe	-0.342531	0.0288039	1.2056	ribonucleoprotein complex biogenesis
P62307	Snrpf	-0.390108	0.0189969	-0.870777	ribonucleoprotein complex biogenesis
P62309	Snrpg	-0.372653	0.0240361	-0.721501	ribonucleoprotein complex biogenesis
P62313	Lsm6	-0.232761	0.00976044	-0.785634	ribonucleoprotein complex biogenesis
P62315	Snrpd1	-0.404094	0.00200229	1.31313	ribonucleoprotein complex biogenesis
P62317	Snrpd2	-0.286474	0.00836024	-0.33953	ribonucleoprotein complex biogenesis
P62320	Snrpd3	-0.313781	0.0117864	1.91681	ribonucleoprotein complex biogenesis
P62751	Rpl23a	-0.743761	0.000471955	5.62311	ribonucleoprotein complex biogenesis
P62754	Rps6	-0.656286	0.000531984	1.5798	ribonucleoprotein complex biogenesis
P62827	Ran	-0.45621	0.00359384	0.283945	ribonucleoprotein complex biogenesis
P62843	Rps15	-0.428835	0.0369263	0.0345925	ribonucleoprotein complex biogenesis
P62849	Rps24	-0.582617	0.000969825	3.20368	ribonucleoprotein complex biogenesis
P62852	Rps25	-0.771647	0.000569251	5.12266	ribonucleoprotein complex biogenesis
P62858	Rps28	-0.465214	0.00400828	0.836941	ribonucleoprotein complex biogenesis
P63154	Crnkl1	-0.532837	0.000575626	2.17661	ribonucleoprotein complex biogenesis
P63276	Rps17	-0.450153	0.000837149	-1.28491	ribonucleoprotein complex biogenesis
P63325	Rps10	-0.216597	0.00673334	0.332739	ribonucleoprotein complex biogenesis
P70122	Sbds	-0.341726	0.00113214	1.56546	ribonucleoprotein complex biogenesis
P70279	Surf6	-0.576359	0.000725556	1.91238	ribonucleoprotein complex biogenesis
P97376	Frg1	-0.939604	0.000531984	4.9296	ribonucleoprotein complex biogenesis
P97452	Bop1	-0.260079	0.0022747	-0.792371	ribonucleoprotein complex biogenesis
P97461	Rps5	-0.534896	0.0032818	-0.556787	ribonucleoprotein complex biogenesis
P97801	Smn1	-1.10778	0.000683893	2.13205	ribonucleoprotein complex biogenesis
Q08288	Lyar	-0.724858	0.000482781	4.40653	ribonucleoprotein complex biogenesis
Q0VG62	Rbis	-0.394607	0.00196454	5.12266	ribonucleoprotein complex biogenesis
Q3TBW2	Mrpl10	-0.667989	0.00106738	-0.119061	ribonucleoprotein complex biogenesis
Q3TCH7	Cul4a	-0.233653	0.00969519	1.40085	ribonucleoprotein complex biogenesis
Q3TCX3	Khdc4	-0.638039	0.00145573	1.07931	ribonucleoprotein complex biogenesis
Q3TIX9	Usp39	-0.485138	0.000658933	-0.604273	ribonucleoprotein complex biogenesis
Q3TL26	Tfb2m	-0.385246	0.00983145	1.75814	ribonucleoprotein complex biogenesis
Q3TWW8	Srsf6	-0.357131	0.00345864	1.50921	ribonucleoprotein complex biogenesis
Q3TZX8	Nol9	-0.654841	0.000577201	0.777001	ribonucleoprotein complex biogenesis
Q3U1G5	Isg20l2	-0.623406	0.00443028	1.77384	ribonucleoprotein complex biogenesis
Q3U821	Wdr75	-0.763649	0.000759598	1.46957	ribonucleoprotein complex biogenesis
Q3UEB3	Puf60	-0.628566	0.000589355	-0.781264	ribonucleoprotein complex biogenesis
Q3UFB2	Znhit6	-0.808959	0.000471955	1.66743	ribonucleoprotein complex biogenesis
Q3UFM5	Nom1	-0.614213	0.000577497	0.669856	ribonucleoprotein complex biogenesis
Q3UM18	Lsg1	-0.408214	0.00080768	2.47592	ribonucleoprotein complex biogenesis
Q3UMQ8	Naf1	-0.38534	0.0178413	0.822607	ribonucleoprotein complex biogenesis
Q3USH5	Sfswap	-0.603057	0.0067464	1.46817	ribonucleoprotein complex biogenesis
Q3UYV9	Ncbp1	-0.545926	0.000669531	0.634665	ribonucleoprotein complex biogenesis
Q3V1V3	Esf1	-0.639247	0.000531984	6.25403	ribonucleoprotein complex biogenesis
Q4FZF3	Ddx49	-0.104032	0.0790966	0.2667	ribonucleoprotein complex biogenesis
Q4VBE8	Wdr18	-0.151592	0.00938794	-1.09428	ribonucleoprotein complex biogenesis
Q501J6	Ddx17	-0.450057	0.00141559	-0.18253	ribonucleoprotein complex biogenesis
Q571H0	Urb1	-0.309543	0.00399923	-0.308174	ribonucleoprotein complex biogenesis
Q5HZH2	Tsr3	-0.493356	0.01136	0.140292	ribonucleoprotein complex biogenesis
Q5HZJ0	Drosha	-0.376626	0.0024073	0.745446	ribonucleoprotein complex biogenesis
Q5ND52	Mrm3	-0.393738	0.0112263	0.84376	ribonucleoprotein complex biogenesis
Q5RJG1	Nol10	-0.655284	0.000531984	1.90422	ribonucleoprotein complex biogenesis
Q5SSI6	Utp18	-0.69519	0.000544235	1.05394	ribonucleoprotein complex biogenesis
Q5SUF2	Luc7l3	-0.762623	0.000824613	3.67085	ribonucleoprotein complex biogenesis
Q5SWD9	Tsr1	-0.554874	0.000669531	1.71114	ribonucleoprotein complex biogenesis
Q61211	Eif2d	-0.32914	0.377927	0.7819	ribonucleoprotein complex biogenesis
Q61937	Npm1	-0.488466	0.000759598	5.48833	ribonucleoprotein complex biogenesis
Q62167	Ddx3x	-0.446213	0.00110095	0.84556	ribonucleoprotein complex biogenesis
Q640M1	Utp14a	-0.784706	0.000531984	3.83917	ribonucleoprotein complex biogenesis
Q64364	Cdkn2a	-0.385717	0.00451905	-2.0202	ribonucleoprotein complex biogenesis
Q68ED3	Tent4b	-0.460531	0.111745	1.79771	ribonucleoprotein complex biogenesis
Q69ZQ2	Isy1	-0.147951	0.0574017	2.52525	ribonucleoprotein complex biogenesis
Q6DFW4	Nop58	-0.718646	0.000471955	6.35969	ribonucleoprotein complex biogenesis
Q6EJB6	Utp14b	-0.578681	0.000577201	2.20515	ribonucleoprotein complex biogenesis
Q6NS46	Pdcd11	-0.664563	0.000569251	0.878349	ribonucleoprotein complex biogenesis
Q6NSQ7	Ltv1	-0.378641	0.001726	2.01377	ribonucleoprotein complex biogenesis
Q6NVF9	Cpsf6	-0.615853	0.00092608	0.0171494	ribonucleoprotein complex biogenesis
Q6NZQ2	Ddx31	-0.68382	0.00326652	1.17747	ribonucleoprotein complex biogenesis
Q6P4T2	Snrnp200	-0.374377	0.000531984	-0.522776	ribonucleoprotein complex biogenesis
Q6P5B0	Rrp12	-0.536607	0.00050904	-0.16835	ribonucleoprotein complex biogenesis
Q6P5F9	Xpo1	-0.474661	0.000535252	1.33801	ribonucleoprotein complex biogenesis
Q6P9R1	Ddx51	-0.674993	0.00255603	-0.457702	ribonucleoprotein complex biogenesis
Q6PAC3	Dcaf13	-0.556293	0.000958062	2.4641	ribonucleoprotein complex biogenesis
Q6PAQ4	Rexo4	-0.50236	0.000927254	2.13684	ribonucleoprotein complex biogenesis
Q6PDM2	Srsf1	-0.419253	0.000948562	-0.445399	ribonucleoprotein complex biogenesis
Q6PGC1	Dhx29	-0.468913	0.000838976	1.85974	ribonucleoprotein complex biogenesis
Q6PGG6	Gnl3l	-0.459723	0.00121744	1.267	ribonucleoprotein complex biogenesis
Q6ZQL4	Wdr43	-0.859969	0.000577497	2.55207	ribonucleoprotein complex biogenesis
Q6ZWU9	Rps27	-0.75664	0.00179965	3.86215	ribonucleoprotein complex biogenesis
Q6ZWV3	Rpl10	-0.47282	0.00663893	-0.159737	ribonucleoprotein complex biogenesis
Q6ZWV7	Rpl35	-0.54422	0.00269616	2.01206	ribonucleoprotein complex biogenesis
Q7TMF2	Eri1	-0.267036	0.29161	1.44801	ribonucleoprotein complex biogenesis
Q7TMX5	Shq1	-0.296984	0.0244944	-0.616693	ribonucleoprotein complex biogenesis
Q7TNC4	Luc7l2	-0.646055	0.000912987	2.05104	ribonucleoprotein complex biogenesis
Q7TND5	Rpf1	-0.961261	0.000471955	2.83694	ribonucleoprotein complex biogenesis
Q7TPV4	Mybbp1a	-0.593866	0.000531984	-0.235815	ribonucleoprotein complex biogenesis
Q7TQK4	Exosc3	-1.18979	0.00780803	1.25253	ribonucleoprotein complex biogenesis
Q80UZ2	Sdad1	-0.580656	0.000796571	2.04957	ribonucleoprotein complex biogenesis
Q80X85	Mrps7	-0.164888	0.155645	1.6835	ribonucleoprotein complex biogenesis
Q80Y44	Ddx10	-0.67191	0.00191083	3.57341	ribonucleoprotein complex biogenesis
Q810V0	Mphosph10	-1.18623	0.00105399	5.75106	ribonucleoprotein complex biogenesis
Q8BGA5	Krr1	-0.732664	0.000588602	3.75408	ribonucleoprotein complex biogenesis
Q8BGD9	Eif4b	-0.481301	0.00172244	0.26738	ribonucleoprotein complex biogenesis
Q8BGS0	Mak16	-0.678179	0.000693467	4.7138	ribonucleoprotein complex biogenesis
Q8BHB4	Wdr3	-0.884568	0.000531984	1.58531	ribonucleoprotein complex biogenesis
Q8BHE1	Gemin8	-0.656243	0.00166359	-1.60179	ribonucleoprotein complex biogenesis
Q8BHJ9	Slu7	-0.438076	0.00140251	3.2699	ribonucleoprotein complex biogenesis
Q8BHY2	Noc4l	-0.872421	0.000471955	-0.666237	ribonucleoprotein complex biogenesis
Q8BJW5	Nol11	-0.50279	0.000575626	1.01847	ribonucleoprotein complex biogenesis
Q8BJW6	Eif2a	-0.554082	0.000755883	3.99354	ribonucleoprotein complex biogenesis
Q8BK35	Nop53	-0.458056	0.000816517	0.0416536	ribonucleoprotein complex biogenesis
Q8BKT3	Gcfc2	-0.619538	0.00301044	0.707071	ribonucleoprotein complex biogenesis
Q8BKW4	Zcchc4	-0.564479	0.149623	0.513911	ribonucleoprotein complex biogenesis
Q8BM39	Prpf18	-0.41782	0.00092608	2.93607	ribonucleoprotein complex biogenesis
Q8BMC4	Nop9	-0.570229	0.000756353	-1.07829	ribonucleoprotein complex biogenesis
Q8BP67	Rpl24	-0.465868	0.00136687	4.94182	ribonucleoprotein complex biogenesis
Q8BQM4	Heatr3	-0.511262	0.000531984	0.479798	ribonucleoprotein complex biogenesis
Q8BTT6	Diexf	-0.418671	0.00117253	0.580578	ribonucleoprotein complex biogenesis
Q8BTV2	Cpsf7	-0.476169	0.000984292	0.098442	ribonucleoprotein complex biogenesis
Q8BU03	Pwp2	-0.416312	0.000631302	-0.172376	ribonucleoprotein complex biogenesis
Q8BU88	Mrpl22	-0.504573	0.00723175	-0.0878349	ribonucleoprotein complex biogenesis
Q8BVY0	Rsl1d1	-0.872706	0.000756353	5.04382	ribonucleoprotein complex biogenesis
Q8BW10	Nob1	-0.382453	0.000669531	0.455046	ribonucleoprotein complex biogenesis
Q8BX17	Gemin5	-0.38778	0.000796571	0.506394	ribonucleoprotein complex biogenesis
Q8C0D5	Efl1	-0.521949	0.000641105	1.7032	ribonucleoprotein complex biogenesis
Q8C460	Eri3	0.127512	0.496784	-1.13263	ribonucleoprotein complex biogenesis
Q8C4J7	Tbl3	-0.498605	0.000573006	-1.0227	ribonucleoprotein complex biogenesis
Q8C7V3	Utp15	-0.620881	0.000531984	1.94955	ribonucleoprotein complex biogenesis
Q8C8T8	Tsr2	-0.167631	0.262399	0.530818	ribonucleoprotein complex biogenesis
Q8CCF0	Prpf31	-0.264168	0.00508084	-1.0202	ribonucleoprotein complex biogenesis
Q8CD15	Riox2	-0.297012	0.199106	-0.0888715	ribonucleoprotein complex biogenesis
Q8CEC0	Nup88	-0.225658	0.00317051	1.29545	ribonucleoprotein complex biogenesis
Q8CIG8	Prmt5	-0.410212	0.0017632	-0.296064	ribonucleoprotein complex biogenesis
Q8CJG0	Ago2	-0.085516	0.0573007	0.767254	ribonucleoprotein complex biogenesis
Q8JZM7	Cdc73	-0.53572	0.000669531	2.86702	ribonucleoprotein complex biogenesis
Q8K013	Gtpbp10	-0.338914	0.00474874	3.42939	ribonucleoprotein complex biogenesis
Q8K224	Nat10	-0.699178	0.000641105	0.0285785	ribonucleoprotein complex biogenesis
Q8K301	Ddx52	-0.531441	0.000977754	2.98815	ribonucleoprotein complex biogenesis
Q8K363	Ddx18	-0.548967	0.00114235	2.97223	ribonucleoprotein complex biogenesis
Q8K4F6	Nsun5	-0.39933	0.0100644	-1.80561	ribonucleoprotein complex biogenesis
Q8K4L0	Ddx54	-0.633152	0.000777839	-0.763059	ribonucleoprotein complex biogenesis
Q8K4Z5	Sf3a1	-0.446449	0.000531984	-0.252525	ribonucleoprotein complex biogenesis
Q8R1F9	Rpp40	-0.779491	0.00623805	1.00178	ribonucleoprotein complex biogenesis
Q8R2N2	Utp4	-0.667089	0.000759598	0.163204	ribonucleoprotein complex biogenesis
Q8R3N1	Nop14	-1.06082	0.000698774	2.27713	ribonucleoprotein complex biogenesis
Q8R5K4	Nol6	-0.402266	0.00301044	-1.23963	ribonucleoprotein complex biogenesis
Q8VBV3	Exosc2	-0.493212	0.00157009	1.04102	ribonucleoprotein complex biogenesis
Q8VCG3	Wdr74	-0.455699	0.000958062	0.0577201	ribonucleoprotein complex biogenesis
Q8VCY6	Utp6	-0.628074	0.000816517	2.1604	ribonucleoprotein complex biogenesis
Q8VEJ4	Nle1	-0.183104	0.0322344	-0.374111	ribonucleoprotein complex biogenesis
Q8VHZ7	Imp4	-0.760194	0.000656925	-0.650339	ribonucleoprotein complex biogenesis
Q8VI33	Taf9	-0.235257	0.0167225	1.37602	ribonucleoprotein complex biogenesis
Q8VI75	Ipo4	-0.233127	0.00400347	-0.63516	ribonucleoprotein complex biogenesis
Q91VE6	Nifk	-0.935009	0.000656925	3.32571	ribonucleoprotein complex biogenesis
Q91VM5	Rbmxl1	-0.739756	0.00121744	0.0363532	ribonucleoprotein complex biogenesis
Q91VY9	Znf622	-0.00540966	0.88853	0.285878	ribonucleoprotein complex biogenesis
Q91WM3	Rrp9	-0.504265	0.000756353	-0.549614	ribonucleoprotein complex biogenesis
Q91YE7	Rbm5	-0.454267	0.000699361	1.53372	ribonucleoprotein complex biogenesis
Q91YK2	Rrp1b	-0.772236	0.000531984	1.566	ribonucleoprotein complex biogenesis
Q91YR7	Prpf6	-0.395983	0.00117675	0.633726	ribonucleoprotein complex biogenesis
Q91YU8	Ppan	-0.340063	0.00259292	-1.38326	ribonucleoprotein complex biogenesis
Q91Z31	Ptbp2	-0.108896	0.272922	1.54453	ribonucleoprotein complex biogenesis
Q921I9	Exosc4	-0.381141	0.00380206	-2.0202	ribonucleoprotein complex biogenesis
Q921N6	Ddx27	-0.628091	0.000631302	0.870731	ribonucleoprotein complex biogenesis
Q921Y2	Imp3	-0.33053	0.047782	-1.47966	ribonucleoprotein complex biogenesis
Q922E6	Fastkd2	-0.457994	0.0850139	1.74791	ribonucleoprotein complex biogenesis
Q922Q2	Riok1	-0.58758	0.000948562	3.96571	ribonucleoprotein complex biogenesis
Q922U1	Prpf3	-0.924124	0.00118567	2.51196	ribonucleoprotein complex biogenesis
Q922X9	Prmt7	-0.582159	0.0447166	-1.0101	ribonucleoprotein complex biogenesis
Q923D5	Wbp11	-0.541511	0.000531984	1.25083	ribonucleoprotein complex biogenesis
Q924T2	Mrps2	-0.307452	0.00740323	-1.67774	ribonucleoprotein complex biogenesis
Q99JF8	Psip1	-0.835432	0.000471955	6.86449	ribonucleoprotein complex biogenesis
Q99KP6	Prpf19	-0.06001	0.150695	-0.302645	ribonucleoprotein complex biogenesis
Q99L28	Rsl24d1	-0.620307	0.00428345	5.25253	ribonucleoprotein complex biogenesis
Q99L45	Eif2s2	-0.655975	0.000471955	5.20871	ribonucleoprotein complex biogenesis
Q99L48	Nmd3	-0.529931	0.00202863	2.14646	ribonucleoprotein complex biogenesis
Q99LH1	Gnl2	-0.68572	0.000471955	2.64372	ribonucleoprotein complex biogenesis
Q99LI9	Clp1	-0.249469	0.824062	-0.611751	ribonucleoprotein complex biogenesis
Q99LL5	Pwp1	-0.481042	0.000977754	0.370236	ribonucleoprotein complex biogenesis
Q99MU3	Adar	-0.157587	0.113219	0.0154214	ribonucleoprotein complex biogenesis
Q99N96	Mrpl1	-0.564613	0.000751212	3.32104	ribonucleoprotein complex biogenesis
Q99PU8	Dhx30	-0.283833	0.00312327	-0.713012	ribonucleoprotein complex biogenesis
Q99PV0	Prpf8	-0.157518	0.0018047	-0.607531	ribonucleoprotein complex biogenesis
Q9CPP0	Npm3	-0.39458	0.00355313	-2.0202	ribonucleoprotein complex biogenesis
Q9CPT5	Nop16	-0.388549	0.0014733	0.1776	ribonucleoprotein complex biogenesis
Q9CQF0	Mrpl11	-0.635138	0.00163914	1.08861	ribonucleoprotein complex biogenesis
Q9CQF3	Nudt21	-0.451729	0.000634914	0.17278	ribonucleoprotein complex biogenesis
Q9CQG2	Mettl16	-0.420877	0.00114201	1.51515	ribonucleoprotein complex biogenesis
Q9CQJ2	Pih1d1	-0.178955	0.0582892	-0.989274	ribonucleoprotein complex biogenesis
Q9CQJ6	Denr	-1.2434	0.0478773	4.00995	ribonucleoprotein complex biogenesis
Q9CQK1	Znhit3	-0.531942	0.0140409	0.611377	ribonucleoprotein complex biogenesis
Q9CQL4	Mrpl20	-0.95931	0.0012915	-0.020202	ribonucleoprotein complex biogenesis
Q9CQR2	Rps21	-0.111922	0.20065	0.36075	ribonucleoprotein complex biogenesis
Q9CQS2	Nop10	-0.504716	0.0609867	2.59518	ribonucleoprotein complex biogenesis
Q9CQS5	Riok2	-0.470815	0.00104589	1.26447	ribonucleoprotein complex biogenesis
Q9CQY2	Ramac	-0.695704	0.0369913	0.479798	ribonucleoprotein complex biogenesis
Q9CR08	Pop4	-0.549932	0.000758103	2.93475	ribonucleoprotein complex biogenesis
Q9CR47	Nsa2	-0.627552	0.00129303	7.1752	ribonucleoprotein complex biogenesis
Q9CR57	Rpl14	-0.809848	0.000569251	5.31925	ribonucleoprotein complex biogenesis
Q9CRB2	Nhp2	-0.55657	0.00224641	0.577201	ribonucleoprotein complex biogenesis
Q9CSH3	Dis3	-0.568227	0.000544235	1.10806	ribonucleoprotein complex biogenesis
Q9CTH6	Fcf1	-0.619709	0.00330894	2.50241	ribonucleoprotein complex biogenesis
Q9CWT6	Ddx28	0.361551	0.220361	-0.541459	ribonucleoprotein complex biogenesis
Q9CWV0	Malsu1	0.140615	0.601585	0.098442	ribonucleoprotein complex biogenesis
Q9CWW6	Pin4	-0.709967	0.00262376	4.79798	ribonucleoprotein complex biogenesis
Q9CWX4	Rpusd4	-0.543636	0.00631864	-0.4329	ribonucleoprotein complex biogenesis
Q9CWX9	Ddx47	-0.701429	0.000531984	1.26927	ribonucleoprotein complex biogenesis
Q9CWY4	Gemin7	-0.44731	0.0236738	-2.0202	ribonucleoprotein complex biogenesis
Q9CX11	Utp23	-0.370772	0.0327246	2.7798	ribonucleoprotein complex biogenesis
Q9CX53	Gemin6	0.163702	0.180864	0.97381	ribonucleoprotein complex biogenesis
Q9CX97	Wdr55	-0.352674	0.00849333	-0.477786	ribonucleoprotein complex biogenesis
Q9CXK8	Nip7	-0.585871	0.000648798	-0.362743	ribonucleoprotein complex biogenesis
Q9CXW4	Rpl11	-0.597774	0.000812715	1.33175	ribonucleoprotein complex biogenesis
Q9CY21	Bud23	-0.347193	0.00669791	-1.31098	ribonucleoprotein complex biogenesis
Q9CY66	Gar1	-0.636239	0.000669531	0.566005	ribonucleoprotein complex biogenesis
Q9CYH6	Rrs1	-0.730505	0.000643623	0.985262	ribonucleoprotein complex biogenesis
Q9CYI4	Luc7l	-0.8245	0.00186083	1.47442	ribonucleoprotein complex biogenesis
Q9CYX7	Rrp15	-0.405177	0.00183604	2.94434	ribonucleoprotein complex biogenesis
Q9CZ57	Nsun4	-0.384981	0.0994493	-0.285382	ribonucleoprotein complex biogenesis
Q9CZ91	Srfbp1	-0.77055	0.000575626	3.40966	ribonucleoprotein complex biogenesis
Q9CZJ1	Utp11	-1.00633	0.000531984	5.46011	ribonucleoprotein complex biogenesis
Q9CZU3	Mtrex	-0.531781	0.000531984	1.63013	ribonucleoprotein complex biogenesis
Q9CZU4	Eral1	-0.505471	0.00355313	-0.650339	ribonucleoprotein complex biogenesis
Q9CZX8	Rps19	-0.51251	0.00343162	1.73567	ribonucleoprotein complex biogenesis
Q9D0D4	Dimt1	-0.404326	0.00186211	1.48298	ribonucleoprotein complex biogenesis
Q9D0I8	Mrto4	-0.455705	0.000577201	3.81313	ribonucleoprotein complex biogenesis
Q9D0M0	Exosc7	-0.482652	0.00260314	-0.307873	ribonucleoprotein complex biogenesis
Q9D0R4	Ddx56	-0.591655	0.000531984	-0.740495	ribonucleoprotein complex biogenesis
Q9D0T1	Snu13	-0.367125	0.003429	0.305379	ribonucleoprotein complex biogenesis
Q9D1C9	Rrp7a	-0.433868	0.00352167	-0.952586	ribonucleoprotein complex biogenesis
Q9D1Q1	Mphosph6	-0.681934	0.00295122	1.6835	ribonucleoprotein complex biogenesis
Q9D2V5	Aar2	-0.111329	0.104373	-1.50072	ribonucleoprotein complex biogenesis
Q9D554	Sf3a3	-0.388697	0.00508084	0.370236	ribonucleoprotein complex biogenesis
Q9D6Z1	Nop56	-0.657726	0.000531984	1.93849	ribonucleoprotein complex biogenesis
Q9D753	Exosc8	-0.345576	0.0289517	0.506874	ribonucleoprotein complex biogenesis
Q9D7M8	Polr2d	-0.528168	0.00948029	1.4763	ribonucleoprotein complex biogenesis
Q9D8M4	Rpl7l1	-0.820254	0.000481231	2.02838	ribonucleoprotein complex biogenesis
Q9D903	Ebna1bp2	-0.74797	0.000588602	4.16872	ribonucleoprotein complex biogenesis
Q9DAA6	Exosc1	-0.406652	0.00244111	1.55123	ribonucleoprotein complex biogenesis
Q9DB27	Mcts1	-0.219573	0.0303486	5.12266	ribonucleoprotein complex biogenesis
Q9DB28	Pop5	-0.79071	0.0318954	-1.43197	ribonucleoprotein complex biogenesis
Q9DB85	Rrp8	-0.967044	0.000531984	1.1544	ribonucleoprotein complex biogenesis
Q9DB96	Ngdn	-0.601787	0.00155641	2.72663	ribonucleoprotein complex biogenesis
Q9DBE9	Ftsj3	-0.468192	0.000647172	1.07873	ribonucleoprotein complex biogenesis
Q9DBU3	Riok3	-0.0305817	0.800098	2.21057	ribonucleoprotein complex biogenesis
Q9DBY8	Nvl	-0.862366	0.000471955	2.06858	ribonucleoprotein complex biogenesis
Q9DCA5	Brix1	-0.870024	0.000531984	4.47697	ribonucleoprotein complex biogenesis
Q9DCD2	Xab2	-0.491541	0.000573006	-0.735155	ribonucleoprotein complex biogenesis
Q9DCE5	Pak1ip1	-0.54528	0.00122824	1.89625	ribonucleoprotein complex biogenesis
Q9DCG9	Trmt112	-0.279993	0.0104048	0.36075	ribonucleoprotein complex biogenesis
Q9DCL4	Mettl15	-0.365275	0.195844	0.928201	ribonucleoprotein complex biogenesis
Q9EP53	Tsc1	0.155958	0.227673	0.131261	ribonucleoprotein complex biogenesis
Q9EQ61	Pes1	-0.601151	0.000631302	0.696267	ribonucleoprotein complex biogenesis
Q9ESX5	Dkc1	-0.624631	0.000531984	1.70529	ribonucleoprotein complex biogenesis
Q9JHI7	Exosc9	-0.632712	0.000816517	0.713283	ribonucleoprotein complex biogenesis
Q9JI13	Utp3	-0.888306	0.000747031	1.80959	ribonucleoprotein complex biogenesis
Q9JIK5	Ddx21	-0.952335	0.000471955	3.49623	ribonucleoprotein complex biogenesis
Q9JJ80	Rpf2	-0.868837	0.00255349	4.49446	ribonucleoprotein complex biogenesis
Q9JJA4	Wdr12	-0.387394	0.00135428	1.51753	ribonucleoprotein complex biogenesis
Q9JJF3	Riox1	-0.750259	0.00119946	-1.35795	ribonucleoprotein complex biogenesis
Q9JJT0	Rcl1	-0.597445	0.00167936	0.653595	ribonucleoprotein complex biogenesis
Q9JJY4	Ddx20	-0.376944	0.00212893	0.764302	ribonucleoprotein complex biogenesis
Q9JKX4	Aatf	-0.603065	0.00092608	2.72363	ribonucleoprotein complex biogenesis
Q9JL16	Isg20	-0.429837	0.00958365	-1.68798	ribonucleoprotein complex biogenesis
Q9JLI8	Sart3	-0.325963	0.00253394	-0.047201	ribonucleoprotein complex biogenesis
Q9QXA5	Lsm4	-0.379801	0.00716881	-0.581353	ribonucleoprotein complex biogenesis
Q9QXX8	Nufip1	-0.625627	0.00106584	1.48495	ribonucleoprotein complex biogenesis
Q9QYL7	Abt1	-0.555572	0.000725978	-0.538721	ribonucleoprotein complex biogenesis
Q9R0Q7	Ptges3	-0.356586	0.0024505	1.70651	ribonucleoprotein complex biogenesis
Q9R0U0	Srsf10	-0.743127	0.000577201	2.92276	ribonucleoprotein complex biogenesis
Q9Z0H1	Wdr46	-0.398046	0.000816517	-0.896607	ribonucleoprotein complex biogenesis
Q9Z0N1	Eif2s3x	-0.39448	0.00325029	1.57388	ribonucleoprotein complex biogenesis
Q9Z1N5	Ddx39b	-0.332275	0.00682493	-0.621601	ribonucleoprotein complex biogenesis
Q9Z1Z2	Strap	-0.283544	0.00146124	1.9684	ribonucleoprotein complex biogenesis
Q9Z315	Sart1	-0.448682	0.000655885	0.582028	ribonucleoprotein complex biogenesis
A2A6Q5	Cdc27	-0.587315	0.000794078	1.94614	sister chromatid segregation
E9Q5G3	Kif23	-0.572509	0.000575626	1.96303	sister chromatid segregation
E9Q7G0	Numa1	-0.402869	0.000881791	-0.20636	sister chromatid segregation
F6ZDS4	Tpr	-0.47799	0.000531984	2.13276	sister chromatid segregation
L0N7N1	Kif14	-0.795222	0.00472938	1.9798	sister chromatid segregation
O08901	Bub1	-0.687201	0.00141629	2.0364	sister chromatid segregation
O35129	Phb2	-0.571098	0.000596922	-0.353535	sister chromatid segregation
O35638	Stag2	-0.561758	0.000721845	1.6047	sister chromatid segregation
O35942	Nek2	-0.756185	0.0221782	0.23205	sister chromatid segregation
O54692	Zw10	-0.496907	0.0112026	0.543901	sister chromatid segregation
O70126	Aurkb	-0.55265	0.000561692	-0.864133	sister chromatid segregation
O70201	Birc5	-0.722385	0.021636	0.107458	sister chromatid segregation
O88597	Becn1	-0.777125	0.0765715	0.429687	sister chromatid segregation
O89033	Cdc6	-0.732163	0.00916019	2.55607	sister chromatid segregation
P0C0A3	Chmp6	-0.602464	0.0526837	-1.02518	sister chromatid segregation
P24860	Ccnb1	-0.649806	0.000531984	1.22806	sister chromatid segregation
P33174	Kif4	-0.609718	0.000656925	2.60642	sister chromatid segregation
P46467	Vps4b	-0.210848	0.00849679	2.47418	sister chromatid segregation
P49025	Cit	-0.255289	0.0295988	0.394091	sister chromatid segregation
P49452	Cenpc	-0.973641	0.000531984	3.82324	sister chromatid segregation
P53995	Anapc1	-0.177925	0.020192	-0.169302	sister chromatid segregation
P60007	Anapc15	1.07463	0.00374518	0.448934	sister chromatid segregation
P60330	Espl1	-0.198251	0.0415101	-0.651632	sister chromatid segregation
P62827	Ran	-0.45621	0.00359384	0.283945	sister chromatid segregation
P70168	Kpnb1	-0.192145	0.00236044	0.0322495	sister chromatid segregation
Q01320	Top2a	-0.651578	0.000616706	4.0622	sister chromatid segregation
Q02248	Ctnnb1	-0.224086	0.0022439	-0.485675	sister chromatid segregation
Q07832	Plk1	-0.599	0.000531984	0.463242	sister chromatid segregation
Q2YDW2	Msto1	-0.294881	0.00687358	-0.316625	sister chromatid segregation
Q3UA06	Trip13	-0.27316	0.00355313	0.982107	sister chromatid segregation
Q3V300	Kif22	-0.704158	0.000481231	0.551659	sister chromatid segregation
Q4VA53	Pds5b	-0.584451	0.000616706	3.9798	sister chromatid segregation
Q5SQY2	Bod1	0.377643	0.0243044	0.278649	sister chromatid segregation
Q61216	Mre11	-0.223172	0.013249	0.525767	sister chromatid segregation
Q61550	Rad21	-0.490384	0.000569251	0.809987	sister chromatid segregation
Q61666	Hira	-0.5823	0.00702138	-0.445399	sister chromatid segregation
Q61687	Atrx	-0.682899	0.000582971	4.31811	sister chromatid segregation
Q63850	Nup62	-0.214025	0.00969519	-1.83045	sister chromatid segregation
Q64511	Top2b	-0.558455	0.00133479	5.04737	sister chromatid segregation
Q65Z40	Wapl	-0.759998	0.000897786	3.47522	sister chromatid segregation
Q6DFV1	Ncapg2	-0.459511	0.00076842	1.31606	sister chromatid segregation
Q6KCD5	Nipbl	-0.335369	0.00919025	3.58894	sister chromatid segregation
Q6PFD6	Kif18b	-0.507239	0.000927254	-0.223795	sister chromatid segregation
Q6PFX9	Tnks	-0.352412	0.00251181	0.553606	sister chromatid segregation
Q6PGB6	Naa50	-0.213095	0.00259334	1.38889	sister chromatid segregation
Q6RT24	Cenpe	-0.523779	0.00157718	3.11734	sister chromatid segregation
Q6ZPV2	Ino80	-0.11879	0.433652	1.76185	sister chromatid segregation
Q6ZQK0	Ncapd3	-0.34977	0.00282686	0.302293	sister chromatid segregation
Q75NR7	Recql4	0.00757946	0.979557	-0.705494	sister chromatid segregation
Q76MZ3	Ppp2r1a	-0.187106	0.00460576	-1.17274	sister chromatid segregation
Q7TME2	Spag5	-0.842339	0.000471955	-0.304936	sister chromatid segregation
Q7TSG3	Fbxo5	-0.784258	0.000531984	2.00823	sister chromatid segregation
Q7TSY8	Sgo2	-0.993836	0.000531984	3.47336	sister chromatid segregation
Q8BFV2	Pcid2	-0.347328	0.00166135	1.4798	sister chromatid segregation
Q8BGZ4	Cdc23	-0.21912	0.0444251	1.15706	sister chromatid segregation
Q8BHX3	Cdca8	-0.538727	0.000643623	1.34371	sister chromatid segregation
Q8BJF9	Chmp2b	-0.293399	0.0572667	2.18541	sister chromatid segregation
Q8BMI4	Gen1	-0.655222	0.00698446	3.26033	sister chromatid segregation
Q8BSP2	Ncaph2	-0.336551	0.263235	-0.706573	sister chromatid segregation
Q8BTZ4	Anapc5	-0.116212	0.13616	0.273995	sister chromatid segregation
Q8BYR2	Lats1	-0.499378	0.00101647	0.811656	sister chromatid segregation
Q8C156	Ncaph	-0.452499	0.000777639	0.575426	sister chromatid segregation
Q8CG46	Smc5	-1.16035	0.0121008	2.57539	sister chromatid segregation
Q8CG47	Smc4	-0.728231	0.000531984	5.05051	sister chromatid segregation
Q8CG48	Smc2	-0.511812	0.000596922	5.36235	sister chromatid segregation
Q8CI75	Dis3l2	-0.324618	0.0277757	0.126691	sister chromatid segregation
Q8CIB9	Esco2	-0.789211	0.00127422	4.55653	sister chromatid segregation
Q8K2Z4	Ncapd2	-0.375398	0.000544235	-0.369089	sister chromatid segregation
Q8K327	Champ1	-0.443071	0.000824021	1.84032	sister chromatid segregation
Q8K389	Cdk5rap2	0.053934	0.736225	1.16137	sister chromatid segregation
Q8R1Q8	Dync1li1	-0.170865	0.0056143	0.842393	sister chromatid segregation
Q8R1T1	Chmp7	-0.0887117	0.108998	-0.250291	sister chromatid segregation
Q8R2U0	Seh1l	-0.423043	0.0106313	1.02689	sister chromatid segregation
Q8R349	Cdc16	-0.406093	0.0056118	2.16659	sister chromatid segregation
Q8R3C0	Mcmbp	-0.28251	0.00118538	-0.507343	sister chromatid segregation
Q8R3P9	Slf1	-0.667582	0.00958365	4.33051	sister chromatid segregation
Q8R4E9	Cdt1	-0.314545	0.00806701	-1.30336	sister chromatid segregation
Q8VBV4	Fbxw7	0.126838	0.779134	1.07403	sister chromatid segregation
Q8VEJ9	Vps4a	-0.117205	0.316207	2.08939	sister chromatid segregation
Q8VEK3	Hnrnpu	-0.517947	0.000668297	0.976053	sister chromatid segregation
Q91W96	Anapc4	-0.360991	0.00295122	1.69267	sister chromatid segregation
Q91WD7	Kif18a	-0.504429	0.00117253	4.63143	sister chromatid segregation
Q921W0	Chmp1a	-0.472446	0.0298629	-0.497359	sister chromatid segregation
Q922S8	Kif2c	-0.767761	0.000471955	1.16539	sister chromatid segregation
Q923A2	Spdl1	-0.306901	0.00252271	2.4133	sister chromatid segregation
Q99JN2	Klhl22	-0.193825	0.0119974	-1.39028	sister chromatid segregation
Q99JP4	Cdc26	-0.509504	0.0552385	1.46817	sister chromatid segregation
Q99K43	Prc1	-0.554986	0.00375886	2.16659	sister chromatid segregation
Q99KJ8	Dctn2	0.00748718	0.828568	-1.02765	sister chromatid segregation
Q99P69	Nuf2	-0.165124	0.0659041	3.58325	sister chromatid segregation
Q9CPY3	Cdca5	-0.578931	0.00123583	0.621307	sister chromatid segregation
Q9CQJ7	Pttg1	-0.400326	0.0334403	0.979798	sister chromatid segregation
Q9CQS5	Riok2	-0.470815	0.00104589	1.26447	sister chromatid segregation
Q9CQU5	Zwint	-0.614679	0.000669531	2.72288	sister chromatid segregation
Q9CU62	Smc1a	-0.620042	0.000471955	1.54544	sister chromatid segregation
Q9CW03	Smc3	-0.690569	0.000540394	3.64482	sister chromatid segregation
Q9CY25	Mis12	-0.601106	0.12214	2.81072	sister chromatid segregation
Q9CYC5	Dsn1	-0.146268	0.0543183	0.845127	sister chromatid segregation
Q9CYH6	Rrs1	-0.730505	0.000643623	0.985262	sister chromatid segregation
Q9CZX5	Pinx1	-0.74107	0.00170336	4.8867	sister chromatid segregation
Q9D0F1	Ndc80	-0.809725	0.000482781	3.8896	sister chromatid segregation
Q9D1C1	Ube2c	-0.609417	0.000683893	0.757576	sister chromatid segregation
Q9D3E6	Stag1	-0.527617	0.00111431	1.47464	sister chromatid segregation
Q9D7S9	Chmp5	-0.389314	0.0117285	1.61616	sister chromatid segregation
Q9D8B3	Chmp4b	-0.295959	0.00467729	0.20202	sister chromatid segregation
Q9D9Z1	Knstrn	-0.436217	0.00607756	2.45264	sister chromatid segregation
Q9DB34	Chmp2a	-0.259873	0.01751	1.11881	sister chromatid segregation
Q9DBR0	Akap8	-0.260911	0.0329125	0.160031	sister chromatid segregation
Q9DCX1	Mad2l1bp	-0.332	0.00573351	0.145863	sister chromatid segregation
Q9ERH4	Nusap1	-0.966978	0.000544235	4.52185	sister chromatid segregation
Q9ES70	Nek6	-5.85114e-05	0.999572	-1.70173	sister chromatid segregation
Q9ESN5	Cenpk	-0.433009	0.0945136	2.86579	sister chromatid segregation
Q9EST4	Psmg2	0.05562	0.409388	0.243949	sister chromatid segregation
Q9JJ66	Cdc20	-0.726126	0.000531984	0.379798	sister chromatid segregation
Q9JLV5	Cul3	-0.393586	0.000969825	2.14105	sister chromatid segregation
Q9JMD0	Znf207	-0.418311	0.00178009	0.19754	sister chromatid segregation
Q9QY36	Naa10	-0.491318	0.00345864	0.522171	sister chromatid segregation
Q9QZQ8	Macroh2a1	-0.528391	0.000573006	0.92886	sister chromatid segregation
Q9WTX8	Mad1l1	-0.290488	0.00552148	-1.04527	sister chromatid segregation
Q9WVA3	Bub3	-0.351658	0.00298688	-1.40858	sister chromatid segregation
Q9WVM1	Racgap1	-0.430409	0.000768682	1.00047	sister chromatid segregation
Q9WVM3	Anapc7	-0.13583	0.0748418	0.629975	sister chromatid segregation
Q9Z1B5	Mad2l1	-0.408265	0.013382	2.34873	sister chromatid segregation
Q9Z1M8	Ik	-0.56648	0.000596922	2.99772	sister chromatid segregation
Q9Z1S0	Bub1b	-0.511553	0.000647172	-0.3108	sister chromatid segregation

## Sheet: Elp3 iKO-AAA
Protein_ID	Gene_name	log2 FC	sca_adj_pvalue	AAA deviation (%)	Description
O35206	Col15a1	1.75123	0.00356964	-0.485114	collagen trimer
O88207	Col5a1	0.255659	0.00379808	-0.0626164	collagen trimer
P02463	Col4a1	0.671629	0.000662732	1.39297	collagen trimer
P08121	Col3a1	0.971836	0.000602693	-0.655014	collagen trimer
P08122	Col4a2	0.300854	0.00585035	0.673006	collagen trimer
P11087	Col1a1	0.443444	0.00137569	-0.57591	collagen trimer
P39061	Col18a1	0.518392	0.00109423	-0.949779	collagen trimer
Q00780	Col8a1	-0.342391	0.0183987	1.3355	collagen trimer
Q04857	Col6a1	0.390377	0.00112753	-0.65568	collagen trimer
Q8BLX7	Col16a1	0.191645	0.450936	0.0038334	collagen trimer
Q8K4P0	Wdr33	-0.41954	0.00126596	0.00834794	collagen trimer
P62830	Rpl23	-0.469848	0.00196566	3.65356	cytosolic ribosomes
Q6ZWV3	Rpl10	-0.236617	0.12611	-0.159737	cytosolic ribosomes
P53026	Rpl10a	-0.393641	0.00107917	0.732092	cytosolic ribosomes
Q9CXW4	Rpl11	-0.583897	0.00087327	1.33175	cytosolic ribosomes
P35979	Rpl12	-0.379937	0.00194864	0.991846	cytosolic ribosomes
P47963	Rpl13	-0.141947	0.035344	0.809987	cytosolic ribosomes
P19253	Rpl13a	-0.322703	0.00236468	-0.0594177	cytosolic ribosomes
Q9CR57	Rpl14	-0.592582	0.00183783	5.31925	cytosolic ribosomes
Q9CZM2	Rpl15	-0.48323	0.000823564	1.39443	cytosolic ribosomes
Q9CPR4	Rpl17	-0.469394	0.00154094	3.3852	cytosolic ribosomes
P35980	Rpl18	-0.483165	0.00218824	-0.962001	cytosolic ribosomes
P62717	Rpl18a	-0.1684	0.0185693	-1.10973	cytosolic ribosomes
P84099	Rpl19	-0.292265	0.0126866	0.517869	cytosolic ribosomes
O09167	Rpl21	-0.0451621	0.382372	2.32762	cytosolic ribosomes
P67984	Rpl22	-0.55998	0.00536732	4.95654	cytosolic ribosomes
P62751	Rpl23a	-0.589381	0.000700908	5.62311	cytosolic ribosomes
Q8BP67	Rpl24	-0.196757	0.0453684	4.94182	cytosolic ribosomes
P61255	Rpl26	-0.490133	0.00424068	1.40446	cytosolic ribosomes
P61358	Rpl27	-0.305542	0.004854	2.35936	cytosolic ribosomes
P14115	Rpl27a	-0.47868	0.00431577	2.67778	cytosolic ribosomes
P41105	Rpl28	-0.523101	0.00194451	1.60299	cytosolic ribosomes
P47915	Rpl29	-0.582874	0.019789	2.94874	cytosolic ribosomes
P27659	Rpl3	-0.509693	0.00066949	2.18772	cytosolic ribosomes
P62889	Rpl30	-0.304933	0.00371399	3.15221	cytosolic ribosomes
P62900	Rpl31	-0.0892917	0.266429	1.05672	cytosolic ribosomes
P62911	Rpl32	-0.397063	0.00642346	2.39156	cytosolic ribosomes
Q9D1R9	Rpl34	-0.242646	0.0180706	4.75946	cytosolic ribosomes
Q6ZWV7	Rpl35	-0.342697	0.0172567	2.01206	cytosolic ribosomes
O55142	Rpl35a	-0.249804	0.0161863	2.4843	cytosolic ribosomes
P47964	Rpl36	-0.086293	0.40586	0.809987	cytosolic ribosomes
P83882	Rpl36a	-0.649417	0.00180102	2.6527	cytosolic ribosomes
P83882	Rpl36a	-0.649417	0.00180102	1.71812	cytosolic ribosomes
P61514	Rpl37a	-0.00536835	0.977931	3.35614	cytosolic ribosomes
P62892	Rpl39	-0.446387	0.00945715	3.74903	cytosolic ribosomes
Q9D8E6	Rpl4	-0.319836	0.00112897	2.02742	cytosolic ribosomes
P47962	Rpl5	-0.523531	0.00077803	2.34221	cytosolic ribosomes
P47911	Rpl6	-0.273101	0.00274828	4.0404	cytosolic ribosomes
P14148	Rpl7	-0.518788	0.000680188	1.20176	cytosolic ribosomes
P12970	Rpl7a	-0.475532	0.000994404	1.35058	cytosolic ribosomes
P62918	Rpl8	-0.16733	0.0720812	0.692976	cytosolic ribosomes
P51410	Rpl9	-0.911618	0.000775549	0.0523368	cytosolic ribosomes
P14869	Rplp0	-0.651617	0.000851434	-0.76234	cytosolic ribosomes
P47955	Rplp1	-0.00080047	0.9953	-0.281072	cytosolic ribosomes
P99027	Rplp2	-0.265468	0.00544443	0.566005	cytosolic ribosomes
P63325	Rps10	-0.141209	0.0437973	0.332739	cytosolic ribosomes
P62281	Rps11	-0.44182	0.000967934	-0.13341	cytosolic ribosomes
P63323	Rps12	-0.546757	0.00483848	2.00664	cytosolic ribosomes
P62301	Rps13	-0.260018	0.00405481	2.58506	cytosolic ribosomes
P62264	Rps14	-0.750837	0.00112949	-0.704413	cytosolic ribosomes
P62843	Rps15	0.433537	0.0367621	0.0345925	cytosolic ribosomes
P62245	Rps15a	-0.0241407	0.655332	2.55995	cytosolic ribosomes
P14131	Rps16	-0.277172	0.00631624	2.06143	cytosolic ribosomes
P63276	Rps17	-0.369631	0.00356964	-1.28491	cytosolic ribosomes
P62270	Rps18	-0.300964	0.00217485	0.594177	cytosolic ribosomes
Q9CZX8	Rps19	-0.284473	0.0106611	1.73567	cytosolic ribosomes
P25444	Rps2	-0.489344	0.000671226	-1.0301	cytosolic ribosomes
P60867	Rps20	-0.52232	0.00333983	1.31313	cytosolic ribosomes
Q9CQR2	Rps21	0.0499111	0.610923	0.36075	cytosolic ribosomes
P62267	Rps23	-0.729344	0.00181994	3.53535	cytosolic ribosomes
P62849	Rps24	-0.342412	0.00435891	3.20368	cytosolic ribosomes
P62852	Rps25	-0.71515	0.000766166	5.12266	cytosolic ribosomes
P62855	Rps26	-0.449958	0.00315658	0.566005	cytosolic ribosomes
Q6ZWU9	Rps27	-0.261871	0.0345288	3.86215	cytosolic ribosomes
P62858	Rps28	-0.283267	0.0239789	0.836941	cytosolic ribosomes
P62274	Rps29	-0.196862	0.0479041	-0.265816	cytosolic ribosomes
P62908	Rps3	-0.355001	0.00130166	0.0289783	cytosolic ribosomes
P97351	Rps3a	-0.563566	0.00066949	3.64018	cytosolic ribosomes
P62702	Rps4x	-0.317083	0.00131333	2.14646	cytosolic ribosomes
P97461	Rps5	-0.334341	0.00930587	-0.556787	cytosolic ribosomes
P62754	Rps6	-0.6728	0.00144705	1.5798	cytosolic ribosomes
P62082	Rps7	-0.385591	0.00131071	2.59518	cytosolic ribosomes
P62242	Rps8	-0.82159	0.000893877	3.24296	cytosolic ribosomes
Q6ZWN5	Rps9	-0.627667	0.000705341	0.03108	cytosolic ribosomes
P14206	Rpsa	-0.230855	0.00372207	-1.00669	cytosolic ribosomes
O09118	Ntn1	-0.331018	0.0147025	-0.532599	extracellular matrix structural constituent
O35206	Col15a1	1.75123	0.00356964	-0.485114	extracellular matrix structural constituent
O88207	Col5a1	0.255659	0.00379808	-0.0626164	extracellular matrix structural constituent
P02463	Col4a1	0.671629	0.000662732	1.39297	extracellular matrix structural constituent
P08121	Col3a1	0.971836	0.000602693	-0.655014	extracellular matrix structural constituent
P08122	Col4a2	0.300854	0.00585035	0.673006	extracellular matrix structural constituent
P10493	Nid1	-0.327112	0.00102958	-1.4584	extracellular matrix structural constituent
P11087	Col1a1	0.443444	0.00137569	-0.57591	extracellular matrix structural constituent
P11276	Fn1	0.17028	0.00126596	-0.890259	extracellular matrix structural constituent
P21956	Mfge8	-0.480793	0.0019214	-1.58917	extracellular matrix structural constituent
P37889	Fbln2	0.308618	0.0884247	-1.61104	extracellular matrix structural constituent
P39061	Col18a1	0.518392	0.00109423	-0.949779	extracellular matrix structural constituent
P82198	Tgfbi	-0.482042	0.011381	-0.265816	extracellular matrix structural constituent
Q00780	Col8a1	-0.342391	0.0183987	1.3355	extracellular matrix structural constituent
Q04857	Col6a1	0.390377	0.00112753	-0.65568	extracellular matrix structural constituent
Q05793	Hspg2	0.0534637	0.291534	-1.74648	extracellular matrix structural constituent
Q08879	Fbln1	-0.48008	0.010692	-1.73692	extracellular matrix structural constituent
Q3UQ28	Pxdn	-0.0820469	0.104587	-0.936191	extracellular matrix structural constituent
Q61001	Lama5	-0.253626	0.00224858	-1.61687	extracellular matrix structural constituent
Q61508	Ecm1	0.0377684	0.823574	-0.770202	extracellular matrix structural constituent
Q80YX1	Tnc	0.277347	0.012538	-0.930671	extracellular matrix structural constituent
Q8BLX7	Col16a1	0.191645	0.450936	0.0038334	extracellular matrix structural constituent
Q8BPB5	Efemp1	0.378949	0.00578343	-0.805627	extracellular matrix structural constituent
Q99JR5	Tinagl1	-0.263761	0.00717244	-1.80607	extracellular matrix structural constituent
Q99KC8	Vwa5a	0.353489	0.0145401	0.876523	extracellular matrix structural constituent
Q9R1B9	Slit2	-0.0375814	0.877001	0.701768	extracellular matrix structural constituent
Q9WVJ9	Efemp2	-0.138653	0.46311	-1.58824	extracellular matrix structural constituent
O35280	Chek1	-0.600043	0.000812997	2.59196	G2 DNA damage checkpoint
O88700	Blm	0.00489262	0.97628	2.55726	G2 DNA damage checkpoint
P11440	Cdk1	-0.66246	0.000632117	0.999932	G2 DNA damage checkpoint
P46737	Brcc3	-0.528609	0.00544389	-0.307873	G2 DNA damage checkpoint
P48754	Brca1	0.158454	0.493007	1.17892	G2 DNA damage checkpoint
Q07832	Plk1	-0.433027	0.00159275	0.463242	G2 DNA damage checkpoint
Q3TLR7	Dtl	-1.24662	0.00060457	1.26747	G2 DNA damage checkpoint
Q3UI43	Babam1	-1.06506	0.00642346	-2.0202	G2 DNA damage checkpoint
Q5F2E8	Taok1	-0.323478	0.00224858	1.67241	G2 DNA damage checkpoint
Q5U5Q9	Uimc1	-1.10547	0.00360935	2.23804	G2 DNA damage checkpoint
Q61216	Mre11	-0.729327	0.000775549	0.525767	G2 DNA damage checkpoint
Q6ZQ29	Taok2	-0.204401	0.198307	-1.13382	G2 DNA damage checkpoint
Q6ZQF0	Topbp1	-1.12292	0.0021434	0.948136	G2 DNA damage checkpoint
Q80YR7	Clspn	-0.0854938	0.783181	1.47524	G2 DNA damage checkpoint
Q8BK35	Nop53	-0.42303	0.0130605	0.0416536	G2 DNA damage checkpoint
Q8BQ33	Ticrr	-0.199221	0.282322	0.625301	G2 DNA damage checkpoint
Q8BYC6	Taok3	-0.324838	0.0661696	0.760666	G2 DNA damage checkpoint
Q8K3W0	Babam2	-0.741501	0.0014522	0.830154	G2 DNA damage checkpoint
Q99LM2	Cdk5rap3	-0.221616	0.0142695	-0.4329	G2 DNA damage checkpoint
Q9D198	Syf2	-0.799059	0.0252411	0.448934	G2 DNA damage checkpoint
Q9QXP4	Donson	-0.933651	0.0308924	0.297089	G2 DNA damage checkpoint
Q9R1K5	Fzr1	-0.416421	0.0244421	-1.21049	G2 DNA damage checkpoint
Q9R207	Nbn	-0.364513	0.00976731	3.03299	G2 DNA damage checkpoint
Q6P9P6	Kif11	-0.835481	0.000602693	2.2533	kinesins
Q6P9L6	Kif15	-0.890678	0.000716974	2.95098	kinesins
Q91WD7	Kif18a	-0.126253	0.0463018	4.63143	kinesins
Q6PFD6	Kif18b	-0.549422	0.00153586	-0.223795	kinesins
O35071	Kif1c	-0.272109	0.0157503	-1.12173	kinesins
Q80WE4	Kif20b	-0.918129	0.00103614	3.50092	kinesins
Q3V300	Kif22	-0.673649	0.00062736	0.551659	kinesins
E9Q5G3	Kif23	-0.566525	0.00065595	1.96303	kinesins
P28740	Kif2a	-0.454031	0.00113173	2.28087	kinesins
Q922S8	Kif2c	-0.965824	0.00109611	1.16539	kinesins
P28741	Kif3a	-0.67077	0.0261032	2.24977	kinesins
Q61771	Kif3b	-0.0226985	0.855859	1.32204	kinesins
P33174	Kif4	-0.47439	0.00230097	2.60642	kinesins
Q61768	Kif5b	-0.136033	0.0128083	2.95905	kinesins
P70188	Kifap3	-1.70478	0.00367918	1.88408	kinesins
Q6ZPU9	Kifbp	-0.377361	0.0183955	0.730607	kinesins
Q9QWT9	Kifc1	-0.396247	0.00175315	-1.13131	kinesins
Q9QWT9	Kifc1	-0.396247	0.00175315	-1.12867	kinesins
A2AJK6	Chd7	-0.326188	0.0242858	0.725027	ncRNA processing
A2BE28	Las1l	-0.0836001	0.106372	0.1677	ncRNA processing
A2RSY6	Trmt1l	-0.306275	0.0510831	0.997631	ncRNA processing
A8C756	Thada	-0.00229309	0.973583	-0.0604289	ncRNA processing
B1AQJ2	Usp36	-0.339896	0.0241781	-0.109374	ncRNA processing
B2RX14	Tut4	-0.57009	0.0022372	3.19508	ncRNA processing
O35130	Emg1	-0.515857	0.000940827	-0.387549	ncRNA processing
O35473	C1d	-0.515114	0.026705	3.6136	ncRNA processing
O54825	Bysl	-0.191384	0.00829583	-0.647204	ncRNA processing
O54864	Suv39h1	-0.425287	0.00878138	-0.0878349	ncRNA processing
O55135	Eif6	0.0433125	0.370523	-1.20719	ncRNA processing
O55142	Rpl35a	-0.249804	0.0161863	2.4843	ncRNA processing
O88569	Hnrnpa2b1	-0.502982	0.000646787	0.0265816	ncRNA processing
O88796	Rpp30	-0.447691	0.004708	1.69727	ncRNA processing
P09405	Ncl	-0.787396	0.00065595	5.04194	ncRNA processing
P12970	Rpl7a	-0.475532	0.000994404	1.35058	ncRNA processing
P14131	Rps16	-0.277172	0.00631624	2.06143	ncRNA processing
P14148	Rpl7	-0.518788	0.000680188	1.20176	ncRNA processing
P32067	Ssb	-0.789347	0.000602693	7.11441	ncRNA processing
P35550	Fbl	-0.254931	0.0131218	-1.41045	ncRNA processing
P42227	Stat3	-0.411956	0.00310193	0.055025	ncRNA processing
P47962	Rpl5	-0.523531	0.00077803	2.34221	ncRNA processing
P50580	Pa2g4	-0.687915	0.000680188	1.24856	ncRNA processing
P56183	Rrp1	-0.43105	0.00103614	-0.20202	ncRNA processing
P56960	Exosc10	-0.0894313	0.147433	1.02034	ncRNA processing
P58468	Fam207a	-0.224939	0.00989996	-0.656566	ncRNA processing
P61255	Rpl26	-0.490133	0.00424068	1.40446	ncRNA processing
P61358	Rpl27	-0.305542	0.004854	2.35936	ncRNA processing
P62082	Rps7	-0.385591	0.00131071	2.59518	ncRNA processing
P62242	Rps8	-0.82159	0.000893877	3.24296	ncRNA processing
P62264	Rps14	-0.750837	0.00112949	-0.704413	ncRNA processing
P62313	Lsm6	-0.40963	0.00553493	-0.785634	ncRNA processing
P62754	Rps6	-0.6728	0.00144705	1.5798	ncRNA processing
P62843	Rps15	0.433537	0.0367621	0.0345925	ncRNA processing
P62849	Rps24	-0.342412	0.00435891	3.20368	ncRNA processing
P62858	Rps28	-0.283267	0.0239789	0.836941	ncRNA processing
P63276	Rps17	-0.369631	0.00356964	-1.28491	ncRNA processing
P70122	Sbds	-0.233555	0.00272201	1.56546	ncRNA processing
P97313	Prkdc	-0.312733	0.105193	1.49154	ncRNA processing
P97376	Frg1	-1.00785	0.000851434	4.9296	ncRNA processing
P97452	Bop1	0.015763	0.850689	-0.792371	ncRNA processing
P97770	Thumpd3	-0.316381	0.010291	1.73474	ncRNA processing
Q05CL8	Larp7	-0.372877	0.0021221	4.1094	ncRNA processing
Q08288	Lyar	-0.629093	0.000775549	4.40653	ncRNA processing
Q1HFZ0	Nsun2	-0.0782788	0.123558	0.354468	ncRNA processing
Q3TL26	Tfb2m	-0.201395	0.0910425	1.75814	ncRNA processing
Q3TX08	Trmt1	-0.180458	0.0138697	-0.965985	ncRNA processing
Q3TZX8	Nol9	-0.0848997	0.357938	0.777001	ncRNA processing
Q3U308	Ctu2	0.0610739	0.292637	-1.04933	ncRNA processing
Q3U821	Wdr75	-0.312396	0.0273724	1.46957	ncRNA processing
Q3UFB2	Znhit6	-0.33004	0.00228579	1.66743	ncRNA processing
Q3UFY8	Trmt10c	-0.751041	0.00598755	4.00389	ncRNA processing
Q3UMQ8	Naf1	-0.402101	0.0135856	0.822607	ncRNA processing
Q3V1V3	Esf1	-0.340814	0.00174847	6.25403	ncRNA processing
Q4FZF3	Ddx49	-0.0521769	0.401075	0.2667	ncRNA processing
Q4VBE8	Wdr18	0.0206356	0.704587	-1.09428	ncRNA processing
Q501J6	Ddx17	-0.18837	0.0405718	-0.18253	ncRNA processing
Q505B7	Zbtb8os	-0.548928	0.00777394	-0.234488	ncRNA processing
Q562D6	Trmo	-2.447	0.00602916	-0.793208	ncRNA processing
Q571H0	Urb1	0.0587498	0.198307	-0.308174	ncRNA processing
Q5BLK4	Tut7	-0.250498	0.0365007	1.8442	ncRNA processing
Q5HZH2	Tsr3	-0.627366	0.00434866	0.140292	ncRNA processing
Q5HZJ0	Drosha	-0.299279	0.0837603	0.745446	ncRNA processing
Q5ND52	Mrm3	-0.343473	0.109226	0.84376	ncRNA processing
Q5RJG1	Nol10	-0.174098	0.0437848	1.90422	ncRNA processing
Q5SSI6	Utp18	-0.24696	0.0305404	1.05394	ncRNA processing
Q5SWD9	Tsr1	-0.151169	0.0169284	1.71114	ncRNA processing
Q61937	Npm1	-0.457608	0.000815923	5.48833	ncRNA processing
Q640M1	Utp14a	-0.519054	0.00137569	3.83917	ncRNA processing
Q64364	Cdkn2a	-0.376124	0.00430657	-2.0202	ncRNA processing
Q68ED3	Tent4b	-0.367093	0.00871786	1.79771	ncRNA processing
Q6EJB6	Utp14b	-0.607333	0.00066949	2.20515	ncRNA processing
Q6NS46	Pdcd11	-0.085167	0.188744	0.878349	ncRNA processing
Q6P5B0	Rrp12	-0.0911591	0.0731737	-0.16835	ncRNA processing
Q6P9R1	Ddx51	-0.472328	0.00806729	-0.457702	ncRNA processing
Q6PAC3	Dcaf13	-0.46824	0.00310048	2.4641	ncRNA processing
Q6PAQ4	Rexo4	0.00288871	0.960841	2.13684	ncRNA processing
Q6PAT0	Adat3	-0.561571	0.0112497	-2.0202	ncRNA processing
Q6ZQL4	Wdr43	-0.448826	0.00130183	2.55207	ncRNA processing
Q6ZWV7	Rpl35	-0.342697	0.0172567	2.01206	ncRNA processing
Q7TMF2	Eri1	-1.29338	0.0138914	1.44801	ncRNA processing
Q7TMX5	Shq1	-0.407076	0.0102214	-0.616693	ncRNA processing
Q7TND5	Rpf1	-0.531354	0.000679336	2.83694	ncRNA processing
Q7TPD0	Ints3	-0.0639682	0.165479	-0.484693	ncRNA processing
Q7TQK1	Ints7	-0.465143	0.00181831	-0.3656	ncRNA processing
Q7TT37	Elp1	-0.453894	0.000665544	0.228674	ncRNA processing
Q80UK8	Ints2	-0.323557	0.0162138	-0.018534	ncRNA processing
Q80V86	Ints8	-0.504911	0.0156098	1.69466	ncRNA processing
Q80XC2	Trmt61a	0.0826462	0.774432	-1.67656	ncRNA processing
Q80Y44	Ddx10	-0.615317	0.000665544	3.57341	ncRNA processing
Q80Y81	Elac2	-0.364207	0.00111241	0.263452	ncRNA processing
Q810V0	Mphosph10	-1.10883	0.00150979	5.75106	ncRNA processing
Q8BGA5	Krr1	-0.63768	0.00103054	3.75408	ncRNA processing
Q8BGQ7	Aars1	-0.0284898	0.532079	-0.162617	ncRNA processing
Q8BGS0	Mak16	-0.266055	0.00908744	4.7138	ncRNA processing
Q8BHB4	Wdr3	-0.536772	0.00112949	1.58531	ncRNA processing
Q8BJM7	Tyw1	-0.419209	0.0044747	0.0573603	ncRNA processing
Q8BJW5	Nol11	-0.349392	0.00137917	1.01847	ncRNA processing
Q8BK35	Nop53	-0.42303	0.0130605	0.0416536	ncRNA processing
Q8BKW4	Zcchc4	-0.647093	0.0399999	0.513911	ncRNA processing
Q8BMC4	Nop9	-0.262973	0.00723728	-1.07829	ncRNA processing
Q8BMK1	Mettl2	-0.424678	0.021987	-0.48174	ncRNA processing
Q8BMZ5	Tsen34	-0.395033	0.00188054	-1.07383	ncRNA processing
Q8BTT6	Diexf	-0.217524	0.00852084	0.580578	ncRNA processing
Q8BU03	Pwp2	-0.125353	0.0190588	-0.172376	ncRNA processing
Q8BVY0	Rsl1d1	-0.531511	0.00132135	5.04382	ncRNA processing
Q8BW10	Nob1	-0.233154	0.0130273	0.455046	ncRNA processing
Q8BYR1	Lcmt2	-0.14917	0.0978169	-1.43796	ncRNA processing
Q8C1Z8	Trmt10a	-0.480188	0.00422671	2.51152	ncRNA processing
Q8C2E4	Ptcd1	-0.322067	0.0466618	-0.152386	ncRNA processing
Q8C460	Eri3	-0.201259	0.223016	-1.13263	ncRNA processing
Q8C4J7	Tbl3	-0.356594	0.000910777	-1.0227	ncRNA processing
Q8C5Q4	Grsf1	-0.525569	0.0016537	0.0631313	ncRNA processing
Q8C7V3	Utp15	-0.371857	0.00159275	1.94955	ncRNA processing
Q8C8T8	Tsr2	-0.0797875	0.727483	0.530818	ncRNA processing
Q8CE96	Trmt6	-0.0858287	0.501788	3.60229	ncRNA processing
Q8CHT3	Ints5	0.362711	0.194929	-1.62766	ncRNA processing
Q8CIM8	Ints4	-0.166532	0.0857537	0.881352	ncRNA processing
Q8CJG0	Ago2	0.042193	0.264531	0.767254	ncRNA processing
Q8JZY4	Prorp	-0.88038	0.0602323	2.42424	ncRNA processing
Q8K1J6	Trnt1	-0.312896	0.00733651	3.72692	ncRNA processing
Q8K224	Nat10	-0.282609	0.00638793	0.0285785	ncRNA processing
Q8K2A7	Ints10	-0.167116	0.10805	0.150761	ncRNA processing
Q8K301	Ddx52	-0.322265	0.029213	2.98815	ncRNA processing
Q8K363	Ddx18	-0.150048	0.0162645	2.97223	ncRNA processing
Q8K4F6	Nsun5	-0.351347	0.00388734	-1.80561	ncRNA processing
Q8K4L0	Ddx54	-0.27085	0.00310048	-0.763059	ncRNA processing
Q8QZZ7	Tprkb	-0.00683625	0.959177	2.52525	ncRNA processing
Q8R1F9	Rpp40	-0.435127	0.0123514	1.00178	ncRNA processing
Q8R2N2	Utp4	-0.357915	0.00455722	0.163204	ncRNA processing
Q8R3F9	Tut1	-0.182552	0.00729569	-0.640892	ncRNA processing
Q8R3N1	Nop14	-0.550081	0.00065063	2.27713	ncRNA processing
Q8R3P6	Ints14	-0.210904	0.0245474	0.692976	ncRNA processing
Q8R3W5	Tsen15	-0.801779	0.00218824	-0.245054	ncRNA processing
Q8R5K4	Nol6	0.0851797	0.194392	-1.23963	ncRNA processing
Q8VBV3	Exosc2	-0.270847	0.0784176	1.04102	ncRNA processing
Q8VCG3	Wdr74	-0.169159	0.0533077	0.0577201	ncRNA processing
Q8VCY6	Utp6	-0.387211	0.00144705	2.1604	ncRNA processing
Q8VHZ7	Imp4	-0.226767	0.0223735	-0.650339	ncRNA processing
Q91VE6	Nifk	-0.415503	0.00604499	3.32571	ncRNA processing
Q91VR5	Ddx1	-0.225851	0.00253785	1.89343	ncRNA processing
Q91VU7	Pus7	-0.459751	0.00066949	0.293423	ncRNA processing
Q91W78	Usb1	-0.198219	0.265238	-0.900799	ncRNA processing
Q91WE6	Cdkal1	-0.694585	0.0236938	1.95216	ncRNA processing
Q91WM3	Rrp9	-0.151111	0.0242599	-0.549614	ncRNA processing
Q91XI1	Dus3l	0.221211	0.145194	-0.923023	ncRNA processing
Q91YK2	Rrp1b	-0.550043	0.00065595	1.566	ncRNA processing
Q921I9	Exosc4	-0.0820557	0.303491	-2.0202	ncRNA processing
Q921N6	Ddx27	-0.281472	0.00165655	0.870731	ncRNA processing
Q921Y2	Imp3	0.214444	0.0766139	-1.47966	ncRNA processing
Q922Q2	Riok1	-0.50466	0.000665544	3.96571	ncRNA processing
Q923D5	Wbp11	-0.47299	0.00066949	1.25083	ncRNA processing
Q923Z3	Mto1	-0.0722369	0.589286	0.0693502	ncRNA processing
Q99J36	Thumpd1	-0.441997	0.00137917	3.9627	ncRNA processing
Q99JH1	Rpp25l	-0.654974	0.00381644	-0.80069	ncRNA processing
Q99L85	Elp5	-0.1447	0.247599	0.305379	ncRNA processing
Q99LF4	Rtcb	-0.114357	0.0716786	0.153711	ncRNA processing
Q99LI9	Clp1	0.453802	0.103387	-0.611751	ncRNA processing
Q99M01	Fars2	-0.706462	0.0134295	-1.35649	ncRNA processing
Q99MR6	Srrt	-0.567288	0.00065063	0.491214	ncRNA processing
Q99MU3	Adar	-0.0725368	0.328221	0.0154214	ncRNA processing
Q99N96	Mrpl1	-0.580726	0.00508269	3.32104	ncRNA processing
Q9CPP0	Npm3	-0.473009	0.00380003	-2.0202	ncRNA processing
Q9CQE8	RTRAF	-0.266529	0.00334636	2.06143	ncRNA processing
Q9CQG2	Mettl16	-0.556055	0.00154094	1.51515	ncRNA processing
Q9CQJ2	Pih1d1	-0.253959	0.0216884	-0.989274	ncRNA processing
Q9CQK1	Znhit3	-0.360782	0.182005	0.611377	ncRNA processing
Q9CQR2	Rps21	0.0499111	0.610923	0.36075	ncRNA processing
Q9CQS2	Nop10	-0.413795	0.0384793	2.59518	ncRNA processing
Q9CQS5	Riok2	-0.288391	0.00367176	1.26447	ncRNA processing
Q9CR08	Pop4	-0.466002	0.00105336	2.93475	ncRNA processing
Q9CR47	Nsa2	-0.372723	0.00144705	7.1752	ncRNA processing
Q9CR57	Rpl14	-0.592582	0.00183783	5.31925	ncRNA processing
Q9CRB2	Nhp2	-0.29246	0.0267684	0.577201	ncRNA processing
Q9CSH3	Dis3	-0.421699	0.00066949	1.10806	ncRNA processing
Q9CTH6	Fcf1	-0.457535	0.00402669	2.50241	ncRNA processing
Q9CWS4	Ints11	-0.00013403	0.999341	-0.0235298	ncRNA processing
Q9CWW6	Pin4	-0.726432	0.00218824	4.79798	ncRNA processing
Q9CWX4	Rpusd4	-0.352597	0.0229437	-0.4329	ncRNA processing
Q9CWX9	Ddx47	-0.387359	0.00269485	1.26927	ncRNA processing
Q9CX11	Utp23	-0.296676	0.0371272	2.7798	ncRNA processing
Q9CX97	Wdr55	-0.0470495	0.801768	-0.477786	ncRNA processing
Q9CXW4	Rpl11	-0.583897	0.00087327	1.33175	ncRNA processing
Q9CY21	Bud23	-0.558148	0.00421022	-1.31098	ncRNA processing
Q9CY52	Thg1l	-0.380612	0.0273933	-0.682409	ncRNA processing
Q9CY66	Gar1	-0.249994	0.023272	0.566005	ncRNA processing
Q9CY73	Mrpl44	-0.0764107	0.734872	0.0756064	ncRNA processing
Q9CYH6	Rrs1	-0.162185	0.0276632	0.985262	ncRNA processing
Q9CYX7	Rrp15	-0.126652	0.0556364	2.94434	ncRNA processing
Q9CZ57	Nsun4	0.0488229	0.836074	-0.285382	ncRNA processing
Q9CZ91	Srfbp1	-0.79101	0.00065063	3.40966	ncRNA processing
Q9CZJ1	Utp11	-0.613638	0.000671226	5.46011	ncRNA processing
Q9CZU3	Mtrex	-0.269422	0.00352716	1.63013	ncRNA processing
Q9CZX0	Elp3	-0.639224	0.00124529	-0.0801667	ncRNA processing
Q9CZX8	Rps19	-0.284473	0.0106611	1.73567	ncRNA processing
Q9D0C4	Trmt5	-0.436913	0.0335696	1.76466	ncRNA processing
Q9D0D4	Dimt1	-0.0281671	0.652711	1.48298	ncRNA processing
Q9D0I8	Mrto4	-0.258641	0.0025428	3.81313	ncRNA processing
Q9D0M0	Exosc7	-0.140757	0.295269	-0.307873	ncRNA processing
Q9D0R4	Ddx56	-0.320334	0.0016768	-0.740495	ncRNA processing
Q9D0T1	Snu13	-0.0892798	0.216602	0.305379	ncRNA processing
Q9D168	Ints12	-0.554475	0.000873532	3.39105	ncRNA processing
Q9D1C9	Rrp7a	-0.189506	0.0259672	-0.952586	ncRNA processing
Q9D1Q1	Mphosph6	-0.274063	0.0980811	1.6835	ncRNA processing
Q9D1R2	Kti12	-0.131793	0.0780228	-1.45202	ncRNA processing
Q9D2E2	Toe1	-0.556111	0.001254	-0.067077	ncRNA processing
Q9D3U0	Pus10	-0.496696	0.232119	1.38889	ncRNA processing
Q9D753	Exosc8	-0.416789	0.0362743	0.506874	ncRNA processing
Q9D8M4	Rpl7l1	-0.557541	0.00065595	2.02838	ncRNA processing
Q9D903	Ebna1bp2	-0.534488	0.00065595	4.16872	ncRNA processing
Q9DAA6	Exosc1	-0.17254	0.0795522	1.55123	ncRNA processing
Q9DB85	Rrp8	-0.326759	0.097152	1.1544	ncRNA processing
Q9DB96	Ngdn	-0.186597	0.0111591	2.72663	ncRNA processing
Q9DBE9	Ftsj3	-0.101701	0.102375	1.07873	ncRNA processing
Q9DBU3	Riok3	-0.0678982	0.793064	2.21057	ncRNA processing
Q9DBY8	Nvl	-0.666055	0.000848117	2.06858	ncRNA processing
Q9DCG9	Trmt112	-0.156577	0.0915747	0.36075	ncRNA processing
Q9DCL4	Mettl15	-0.622365	0.0162645	0.928201	ncRNA processing
Q9EP82	Wdr4	-0.225485	0.0277579	-1.14493	ncRNA processing
Q9EQ61	Pes1	-0.318611	0.00211678	0.696267	ncRNA processing
Q9EQM6	Dgcr8	-0.989264	0.00185574	1.20977	ncRNA processing
Q9ER73	Elp4	-0.14426	0.0256648	1.5259	ncRNA processing
Q9ESX5	Dkc1	-0.260173	0.00218824	1.70529	ncRNA processing
Q9JHI2	Adat1	-0.102883	0.612593	-0.220202	ncRNA processing
Q9JHI7	Exosc9	-0.592872	0.00258946	0.713283	ncRNA processing
Q9JI13	Utp3	-0.568269	0.00215307	1.80959	ncRNA processing
Q9JIK5	Ddx21	-0.48976	0.00194864	3.49623	ncRNA processing
Q9JJ80	Rpf2	-0.434055	0.00258777	4.49446	ncRNA processing
Q9JJA4	Wdr12	-0.218188	0.0568537	1.51753	ncRNA processing
Q9JJT0	Rcl1	-0.338567	0.00801115	0.653595	ncRNA processing
Q9JL16	Isg20	-0.545504	0.00806729	-1.68798	ncRNA processing
Q9JMA2	Qtrt1	-0.0709858	0.615096	-1.52515	ncRNA processing
Q9QYL7	Abt1	-0.338599	0.00377252	-0.538721	ncRNA processing
Q9WTX2	Prkra	-0.653194	0.0030223	0.209097	ncRNA processing
Q9WU56	Pus1	-0.17188	0.0171422	-1.56771	ncRNA processing
Q9Z0H1	Wdr46	-0.126361	0.141791	-0.896607	ncRNA processing
Q9Z120	Mettl1	-0.310222	0.0118095	-0.533213	ncRNA processing
Q9Z2D6	Mecp2	-0.314637	0.124803	2.56147	ncRNA processing
Q9Z315	Sart1	-0.431228	0.000680188	0.582028	ncRNA processing
A2A432	Cul4b	-0.308793	0.000775549	3.3351	ribonucleoprotein complex biogenesis
A2AJK6	Chd7	-0.326188	0.0242858	0.725027	ribonucleoprotein complex biogenesis
A2AKX3	Setx	0.0085563	0.943645	2.62657	ribonucleoprotein complex biogenesis
A2BE28	Las1l	-0.0836001	0.106372	0.1677	ribonucleoprotein complex biogenesis
B1AQJ2	Usp36	-0.339896	0.0241781	-0.109374	ribonucleoprotein complex biogenesis
B2RS91	Rrn3	-0.0954635	0.0653349	0.567317	ribonucleoprotein complex biogenesis
E9Q5K9	Ythdc1	-0.672181	0.000683691	1.6433	ribonucleoprotein complex biogenesis
O35130	Emg1	-0.515857	0.000940827	-0.387549	ribonucleoprotein complex biogenesis
O35473	C1d	-0.515114	0.026705	3.6136	ribonucleoprotein complex biogenesis
O35900	Lsm2	-0.131805	0.146107	0.252525	ribonucleoprotein complex biogenesis
O54781	Srpk2	-0.49377	0.0134029	2.5186	ribonucleoprotein complex biogenesis
O54825	Bysl	-0.191384	0.00829583	-0.647204	ribonucleoprotein complex biogenesis
O54864	Suv39h1	-0.425287	0.00878138	-0.0878349	ribonucleoprotein complex biogenesis
O55135	Eif6	0.0433125	0.370523	-1.20719	ribonucleoprotein complex biogenesis
O55142	Rpl35a	-0.249804	0.0161863	2.4843	ribonucleoprotein complex biogenesis
O70133	Dhx9	-0.144128	0.00553493	0.362469	ribonucleoprotein complex biogenesis
O70194	Eif3d	-0.301956	0.00969203	-0.198708	ribonucleoprotein complex biogenesis
O70551	Srpk1	-0.340358	0.00322698	2.14004	ribonucleoprotein complex biogenesis
O88796	Rpp30	-0.447691	0.004708	1.69727	ribonucleoprotein complex biogenesis
P07901	Hsp90aa1	-0.639898	0.000632117	1.93075	ribonucleoprotein complex biogenesis
P09405	Ncl	-0.787396	0.00065595	5.04194	ribonucleoprotein complex biogenesis
P11499	Hsp90ab1	-0.483676	0.00060457	0.87635	ribonucleoprotein complex biogenesis
P12970	Rpl7a	-0.475532	0.000994404	1.35058	ribonucleoprotein complex biogenesis
P14131	Rps16	-0.277172	0.00631624	2.06143	ribonucleoprotein complex biogenesis
P14148	Rpl7	-0.518788	0.000680188	1.20176	ribonucleoprotein complex biogenesis
P14206	Rpsa	-0.230855	0.00372207	-1.00669	ribonucleoprotein complex biogenesis
P14869	Rplp0	-0.651617	0.000851434	-0.76234	ribonucleoprotein complex biogenesis
P15105	Glul	-1.6941	0.000771646	-0.415924	ribonucleoprotein complex biogenesis
P19253	Rpl13a	-0.322703	0.00236468	-0.0594177	ribonucleoprotein complex biogenesis
P23116	Eif3a	-0.39396	0.00060457	1.39987	ribonucleoprotein complex biogenesis
P25444	Rps2	-0.489344	0.000671226	-1.0301	ribonucleoprotein complex biogenesis
P27048	Snrpb	-0.110958	0.236106	-0.727099	ribonucleoprotein complex biogenesis
P27641	Xrcc5	-0.471456	0.00130764	2.34542	ribonucleoprotein complex biogenesis
P27659	Rpl3	-0.509693	0.00066949	2.18772	ribonucleoprotein complex biogenesis
P28659	Celf1	-0.387446	0.00376222	-0.463782	ribonucleoprotein complex biogenesis
P35123	Usp4	-0.108514	0.126205	0.0566412	ribonucleoprotein complex biogenesis
P35550	Fbl	-0.254931	0.0131218	-1.41045	ribonucleoprotein complex biogenesis
P35979	Rpl12	-0.379937	0.00194864	0.991846	ribonucleoprotein complex biogenesis
P47911	Rpl6	-0.273101	0.00274828	4.0404	ribonucleoprotein complex biogenesis
P47962	Rpl5	-0.523531	0.00077803	2.34221	ribonucleoprotein complex biogenesis
P50580	Pa2g4	-0.687915	0.000680188	1.24856	ribonucleoprotein complex biogenesis
P53569	Cebpz	-0.218479	0.0113793	3.6778	ribonucleoprotein complex biogenesis
P56183	Rrp1	-0.43105	0.00103614	-0.20202	ribonucleoprotein complex biogenesis
P56960	Exosc10	-0.0894313	0.147433	1.02034	ribonucleoprotein complex biogenesis
P58468	Fam207a	-0.224939	0.00989996	-0.656566	ribonucleoprotein complex biogenesis
P59325	Eif5	-0.834092	0.00060457	3.32864	ribonucleoprotein complex biogenesis
P60122	Ruvbl1	-0.274318	0.00368563	0.605619	ribonucleoprotein complex biogenesis
P61222	Abce1	-0.154967	0.023222	2.14646	ribonucleoprotein complex biogenesis
P61255	Rpl26	-0.490133	0.00424068	1.40446	ribonucleoprotein complex biogenesis
P61358	Rpl27	-0.305542	0.004854	2.35936	ribonucleoprotein complex biogenesis
P62082	Rps7	-0.385591	0.00131071	2.59518	ribonucleoprotein complex biogenesis
P62242	Rps8	-0.82159	0.000893877	3.24296	ribonucleoprotein complex biogenesis
P62264	Rps14	-0.750837	0.00112949	-0.704413	ribonucleoprotein complex biogenesis
P62305	Snrpe	-0.202327	0.128323	1.2056	ribonucleoprotein complex biogenesis
P62307	Snrpf	-0.66377	0.00242346	-0.870777	ribonucleoprotein complex biogenesis
P62309	Snrpg	-0.199365	0.10497	-0.721501	ribonucleoprotein complex biogenesis
P62313	Lsm6	-0.40963	0.00553493	-0.785634	ribonucleoprotein complex biogenesis
P62315	Snrpd1	-0.211393	0.0248225	1.31313	ribonucleoprotein complex biogenesis
P62317	Snrpd2	-0.109177	0.108684	-0.33953	ribonucleoprotein complex biogenesis
P62320	Snrpd3	-0.169322	0.103981	1.91681	ribonucleoprotein complex biogenesis
P62751	Rpl23a	-0.589381	0.000700908	5.62311	ribonucleoprotein complex biogenesis
P62754	Rps6	-0.6728	0.00144705	1.5798	ribonucleoprotein complex biogenesis
P62827	Ran	-0.580746	0.00065595	0.283945	ribonucleoprotein complex biogenesis
P62843	Rps15	0.433537	0.0367621	0.0345925	ribonucleoprotein complex biogenesis
P62849	Rps24	-0.342412	0.00435891	3.20368	ribonucleoprotein complex biogenesis
P62852	Rps25	-0.71515	0.000766166	5.12266	ribonucleoprotein complex biogenesis
P62858	Rps28	-0.283267	0.0239789	0.836941	ribonucleoprotein complex biogenesis
P63154	Crnkl1	-0.346329	0.00194509	2.17661	ribonucleoprotein complex biogenesis
P63276	Rps17	-0.369631	0.00356964	-1.28491	ribonucleoprotein complex biogenesis
P63325	Rps10	-0.141209	0.0437973	0.332739	ribonucleoprotein complex biogenesis
P70122	Sbds	-0.233555	0.00272201	1.56546	ribonucleoprotein complex biogenesis
P70279	Surf6	-0.49912	0.00270848	1.91238	ribonucleoprotein complex biogenesis
P97313	Prkdc	-0.312733	0.105193	1.49154	ribonucleoprotein complex biogenesis
P97376	Frg1	-1.00785	0.000851434	4.9296	ribonucleoprotein complex biogenesis
P97452	Bop1	0.015763	0.850689	-0.792371	ribonucleoprotein complex biogenesis
P97461	Rps5	-0.334341	0.00930587	-0.556787	ribonucleoprotein complex biogenesis
P97801	Smn1	-1.19385	0.000922039	2.13205	ribonucleoprotein complex biogenesis
Q08288	Lyar	-0.629093	0.000775549	4.40653	ribonucleoprotein complex biogenesis
Q0VG62	Rbis	-0.175574	0.0430399	5.12266	ribonucleoprotein complex biogenesis
Q3TBW2	Mrpl10	-0.982219	0.00169775	-0.119061	ribonucleoprotein complex biogenesis
Q3TCH7	Cul4a	-0.0958357	0.127296	1.40085	ribonucleoprotein complex biogenesis
Q3TCX3	Khdc4	-0.322514	0.00949515	1.07931	ribonucleoprotein complex biogenesis
Q3TIX9	Usp39	-0.214916	0.00765582	-0.604273	ribonucleoprotein complex biogenesis
Q3TL26	Tfb2m	-0.201395	0.0910425	1.75814	ribonucleoprotein complex biogenesis
Q3TWW8	Srsf6	-0.791563	0.000994404	1.50921	ribonucleoprotein complex biogenesis
Q3TZX8	Nol9	-0.0848997	0.357938	0.777001	ribonucleoprotein complex biogenesis
Q3U1G5	Isg20l2	-0.703838	0.00997602	1.77384	ribonucleoprotein complex biogenesis
Q3U821	Wdr75	-0.312396	0.0273724	1.46957	ribonucleoprotein complex biogenesis
Q3UEB3	Puf60	-0.580343	0.00065595	-0.781264	ribonucleoprotein complex biogenesis
Q3UFB2	Znhit6	-0.33004	0.00228579	1.66743	ribonucleoprotein complex biogenesis
Q3UFM5	Nom1	-0.305151	0.00614725	0.669856	ribonucleoprotein complex biogenesis
Q3UM18	Lsg1	-0.489925	0.00101056	2.47592	ribonucleoprotein complex biogenesis
Q3UMQ8	Naf1	-0.402101	0.0135856	0.822607	ribonucleoprotein complex biogenesis
Q3USH5	Sfswap	-0.837995	0.00065595	1.46817	ribonucleoprotein complex biogenesis
Q3UYV9	Ncbp1	-0.2221	0.00544389	0.634665	ribonucleoprotein complex biogenesis
Q3V1V3	Esf1	-0.340814	0.00174847	6.25403	ribonucleoprotein complex biogenesis
Q4FZF3	Ddx49	-0.0521769	0.401075	0.2667	ribonucleoprotein complex biogenesis
Q4VBE8	Wdr18	0.0206356	0.704587	-1.09428	ribonucleoprotein complex biogenesis
Q501J6	Ddx17	-0.18837	0.0405718	-0.18253	ribonucleoprotein complex biogenesis
Q571H0	Urb1	0.0587498	0.198307	-0.308174	ribonucleoprotein complex biogenesis
Q5HZH2	Tsr3	-0.627366	0.00434866	0.140292	ribonucleoprotein complex biogenesis
Q5HZJ0	Drosha	-0.299279	0.0837603	0.745446	ribonucleoprotein complex biogenesis
Q5ND52	Mrm3	-0.343473	0.109226	0.84376	ribonucleoprotein complex biogenesis
Q5RJG1	Nol10	-0.174098	0.0437848	1.90422	ribonucleoprotein complex biogenesis
Q5SSI6	Utp18	-0.24696	0.0305404	1.05394	ribonucleoprotein complex biogenesis
Q5SUF2	Luc7l3	-0.912877	0.000631548	3.67085	ribonucleoprotein complex biogenesis
Q5SWD9	Tsr1	-0.151169	0.0169284	1.71114	ribonucleoprotein complex biogenesis
Q61211	Eif2d	-0.690252	0.0375437	0.7819	ribonucleoprotein complex biogenesis
Q61937	Npm1	-0.457608	0.000815923	5.48833	ribonucleoprotein complex biogenesis
Q62167	Ddx3x	-0.48068	0.0018345	0.84556	ribonucleoprotein complex biogenesis
Q640M1	Utp14a	-0.519054	0.00137569	3.83917	ribonucleoprotein complex biogenesis
Q64364	Cdkn2a	-0.376124	0.00430657	-2.0202	ribonucleoprotein complex biogenesis
Q68ED3	Tent4b	-0.367093	0.00871786	1.79771	ribonucleoprotein complex biogenesis
Q69ZQ2	Isy1	-0.548775	0.00159901	2.52525	ribonucleoprotein complex biogenesis
Q6DFW4	Nop58	-0.417767	0.000691618	6.35969	ribonucleoprotein complex biogenesis
Q6EJB6	Utp14b	-0.607333	0.00066949	2.20515	ribonucleoprotein complex biogenesis
Q6NS46	Pdcd11	-0.085167	0.188744	0.878349	ribonucleoprotein complex biogenesis
Q6NSQ7	Ltv1	-0.341571	0.00543607	2.01377	ribonucleoprotein complex biogenesis
Q6NVF9	Cpsf6	-0.662169	0.000654905	0.0171494	ribonucleoprotein complex biogenesis
Q6NZQ2	Ddx31	-0.600676	0.00645306	1.17747	ribonucleoprotein complex biogenesis
Q6P4T2	Snrnp200	-0.185058	0.000877638	-0.522776	ribonucleoprotein complex biogenesis
Q6P5B0	Rrp12	-0.0911591	0.0731737	-0.16835	ribonucleoprotein complex biogenesis
Q6P5F9	Xpo1	-0.349294	0.000662732	1.33801	ribonucleoprotein complex biogenesis
Q6P9R1	Ddx51	-0.472328	0.00806729	-0.457702	ribonucleoprotein complex biogenesis
Q6PAC3	Dcaf13	-0.46824	0.00310048	2.4641	ribonucleoprotein complex biogenesis
Q6PAQ4	Rexo4	0.00288871	0.960841	2.13684	ribonucleoprotein complex biogenesis
Q6PDM2	Srsf1	-0.515957	0.00123187	-0.445399	ribonucleoprotein complex biogenesis
Q6PGC1	Dhx29	-0.240762	0.0248225	1.85974	ribonucleoprotein complex biogenesis
Q6PGG6	Gnl3l	-0.229485	0.00466598	1.267	ribonucleoprotein complex biogenesis
Q6ZQL4	Wdr43	-0.448826	0.00130183	2.55207	ribonucleoprotein complex biogenesis
Q6ZWU9	Rps27	-0.261871	0.0345288	3.86215	ribonucleoprotein complex biogenesis
Q6ZWV3	Rpl10	-0.236617	0.12611	-0.159737	ribonucleoprotein complex biogenesis
Q6ZWV7	Rpl35	-0.342697	0.0172567	2.01206	ribonucleoprotein complex biogenesis
Q6ZWY3	Rps27l	0.0859109	0.699132	2.69678	ribonucleoprotein complex biogenesis
Q7TMF2	Eri1	-1.29338	0.0138914	1.44801	ribonucleoprotein complex biogenesis
Q7TMX5	Shq1	-0.407076	0.0102214	-0.616693	ribonucleoprotein complex biogenesis
Q7TNC4	Luc7l2	-0.845477	0.00223602	2.05104	ribonucleoprotein complex biogenesis
Q7TND5	Rpf1	-0.531354	0.000679336	2.83694	ribonucleoprotein complex biogenesis
Q7TPV4	Mybbp1a	-0.276111	0.00066949	-0.235815	ribonucleoprotein complex biogenesis
Q80UZ2	Sdad1	-0.306987	0.00934484	2.04957	ribonucleoprotein complex biogenesis
Q80X85	Mrps7	-0.0508947	0.612846	1.6835	ribonucleoprotein complex biogenesis
Q80Y44	Ddx10	-0.615317	0.000665544	3.57341	ribonucleoprotein complex biogenesis
Q810V0	Mphosph10	-1.10883	0.00150979	5.75106	ribonucleoprotein complex biogenesis
Q8BGA5	Krr1	-0.63768	0.00103054	3.75408	ribonucleoprotein complex biogenesis
Q8BGD9	Eif4b	-0.649558	0.000732879	0.26738	ribonucleoprotein complex biogenesis
Q8BGS0	Mak16	-0.266055	0.00908744	4.7138	ribonucleoprotein complex biogenesis
Q8BHB4	Wdr3	-0.536772	0.00112949	1.58531	ribonucleoprotein complex biogenesis
Q8BHE1	Gemin8	-0.537993	0.0161863	-1.60179	ribonucleoprotein complex biogenesis
Q8BHJ9	Slu7	-0.303567	0.0115611	3.2699	ribonucleoprotein complex biogenesis
Q8BHY2	Noc4l	-0.388727	0.00199954	-0.666237	ribonucleoprotein complex biogenesis
Q8BJW5	Nol11	-0.349392	0.00137917	1.01847	ribonucleoprotein complex biogenesis
Q8BJW6	Eif2a	-0.485484	0.00065595	3.99354	ribonucleoprotein complex biogenesis
Q8BK35	Nop53	-0.42303	0.0130605	0.0416536	ribonucleoprotein complex biogenesis
Q8BKW4	Zcchc4	-0.647093	0.0399999	0.513911	ribonucleoprotein complex biogenesis
Q8BM39	Prpf18	-0.560677	0.00087327	2.93607	ribonucleoprotein complex biogenesis
Q8BMC4	Nop9	-0.262973	0.00723728	-1.07829	ribonucleoprotein complex biogenesis
Q8BP67	Rpl24	-0.196757	0.0453684	4.94182	ribonucleoprotein complex biogenesis
Q8BQM4	Heatr3	-0.286335	0.00209093	0.479798	ribonucleoprotein complex biogenesis
Q8BTT6	Diexf	-0.217524	0.00852084	0.580578	ribonucleoprotein complex biogenesis
Q8BTV2	Cpsf7	-0.47278	0.00126596	0.098442	ribonucleoprotein complex biogenesis
Q8BU03	Pwp2	-0.125353	0.0190588	-0.172376	ribonucleoprotein complex biogenesis
Q8BU88	Mrpl22	-0.327404	0.0423279	-0.0878349	ribonucleoprotein complex biogenesis
Q8BVY0	Rsl1d1	-0.531511	0.00132135	5.04382	ribonucleoprotein complex biogenesis
Q8BW10	Nob1	-0.233154	0.0130273	0.455046	ribonucleoprotein complex biogenesis
Q8BX17	Gemin5	-0.261545	0.0273192	0.506394	ribonucleoprotein complex biogenesis
Q8C0D5	Efl1	-0.402824	0.00387107	1.7032	ribonucleoprotein complex biogenesis
Q8C460	Eri3	-0.201259	0.223016	-1.13263	ribonucleoprotein complex biogenesis
Q8C4J7	Tbl3	-0.356594	0.000910777	-1.0227	ribonucleoprotein complex biogenesis
Q8C7V3	Utp15	-0.371857	0.00159275	1.94955	ribonucleoprotein complex biogenesis
Q8C8T8	Tsr2	-0.0797875	0.727483	0.530818	ribonucleoprotein complex biogenesis
Q8CCF0	Prpf31	-0.212678	0.00390765	-1.0202	ribonucleoprotein complex biogenesis
Q8CD15	Riox2	-0.925561	0.00101326	-0.0888715	ribonucleoprotein complex biogenesis
Q8CEC0	Nup88	-0.153808	0.0209313	1.29545	ribonucleoprotein complex biogenesis
Q8CIG8	Prmt5	-0.372342	0.00113917	-0.296064	ribonucleoprotein complex biogenesis
Q8CJG0	Ago2	0.042193	0.264531	0.767254	ribonucleoprotein complex biogenesis
Q8JZM7	Cdc73	-0.405271	0.000812997	2.86702	ribonucleoprotein complex biogenesis
Q8K013	Gtpbp10	-0.270256	0.0408599	3.42939	ribonucleoprotein complex biogenesis
Q8K224	Nat10	-0.282609	0.00638793	0.0285785	ribonucleoprotein complex biogenesis
Q8K301	Ddx52	-0.322265	0.029213	2.98815	ribonucleoprotein complex biogenesis
Q8K363	Ddx18	-0.150048	0.0162645	2.97223	ribonucleoprotein complex biogenesis
Q8K4F6	Nsun5	-0.351347	0.00388734	-1.80561	ribonucleoprotein complex biogenesis
Q8K4L0	Ddx54	-0.27085	0.00310048	-0.763059	ribonucleoprotein complex biogenesis
Q8K4Z5	Sf3a1	-0.388456	0.000848117	-0.252525	ribonucleoprotein complex biogenesis
Q8R1F9	Rpp40	-0.435127	0.0123514	1.00178	ribonucleoprotein complex biogenesis
Q8R2N2	Utp4	-0.357915	0.00455722	0.163204	ribonucleoprotein complex biogenesis
Q8R3N1	Nop14	-0.550081	0.00065063	2.27713	ribonucleoprotein complex biogenesis
Q8R5K4	Nol6	0.0851797	0.194392	-1.23963	ribonucleoprotein complex biogenesis
Q8VBV3	Exosc2	-0.270847	0.0784176	1.04102	ribonucleoprotein complex biogenesis
Q8VCG3	Wdr74	-0.169159	0.0533077	0.0577201	ribonucleoprotein complex biogenesis
Q8VCY6	Utp6	-0.387211	0.00144705	2.1604	ribonucleoprotein complex biogenesis
Q8VEJ4	Nle1	-0.247652	0.0237753	-0.374111	ribonucleoprotein complex biogenesis
Q8VHZ7	Imp4	-0.226767	0.0223735	-0.650339	ribonucleoprotein complex biogenesis
Q8VI33	Taf9	-0.191091	0.0669415	1.37602	ribonucleoprotein complex biogenesis
Q8VI75	Ipo4	0.00316651	0.966271	-0.63516	ribonucleoprotein complex biogenesis
Q91VE6	Nifk	-0.415503	0.00604499	3.32571	ribonucleoprotein complex biogenesis
Q91VM5	Rbmxl1	-0.469425	0.00487038	0.0363532	ribonucleoprotein complex biogenesis
Q91VY9	Znf622	0.136705	0.0397618	0.285878	ribonucleoprotein complex biogenesis
Q91WM3	Rrp9	-0.151111	0.0242599	-0.549614	ribonucleoprotein complex biogenesis
Q91YE7	Rbm5	-0.355537	0.00144705	1.53372	ribonucleoprotein complex biogenesis
Q91YK2	Rrp1b	-0.550043	0.00065595	1.566	ribonucleoprotein complex biogenesis
Q91YR7	Prpf6	-0.225001	0.0112151	0.633726	ribonucleoprotein complex biogenesis
Q91YU8	Ppan	-0.197785	0.00858436	-1.38326	ribonucleoprotein complex biogenesis
Q91Z31	Ptbp2	-0.159879	0.327371	1.54453	ribonucleoprotein complex biogenesis
Q921I9	Exosc4	-0.0820557	0.303491	-2.0202	ribonucleoprotein complex biogenesis
Q921N6	Ddx27	-0.281472	0.00165655	0.870731	ribonucleoprotein complex biogenesis
Q921Y2	Imp3	0.214444	0.0766139	-1.47966	ribonucleoprotein complex biogenesis
Q922E6	Fastkd2	-0.168672	0.356655	1.74791	ribonucleoprotein complex biogenesis
Q922Q2	Riok1	-0.50466	0.000665544	3.96571	ribonucleoprotein complex biogenesis
Q922U1	Prpf3	-0.734487	0.000775549	2.51196	ribonucleoprotein complex biogenesis
Q922X9	Prmt7	-0.540634	0.0608071	-1.0101	ribonucleoprotein complex biogenesis
Q923D5	Wbp11	-0.47299	0.00066949	1.25083	ribonucleoprotein complex biogenesis
Q924T2	Mrps2	-0.166182	0.124948	-1.67774	ribonucleoprotein complex biogenesis
Q99JF8	Psip1	-0.941024	0.00060457	6.86449	ribonucleoprotein complex biogenesis
Q99KP6	Prpf19	-0.0934211	0.101541	-0.302645	ribonucleoprotein complex biogenesis
Q99L28	Rsl24d1	-0.192069	0.134665	5.25253	ribonucleoprotein complex biogenesis
Q99L45	Eif2s2	-0.724422	0.00065595	5.20871	ribonucleoprotein complex biogenesis
Q99L48	Nmd3	-0.363959	0.0010211	2.14646	ribonucleoprotein complex biogenesis
Q99LH1	Gnl2	-0.383503	0.000821229	2.64372	ribonucleoprotein complex biogenesis
Q99LI9	Clp1	0.453802	0.103387	-0.611751	ribonucleoprotein complex biogenesis
Q99LL5	Pwp1	-0.467011	0.00325645	0.370236	ribonucleoprotein complex biogenesis
Q99MU3	Adar	-0.0725368	0.328221	0.0154214	ribonucleoprotein complex biogenesis
Q99N96	Mrpl1	-0.580726	0.00508269	3.32104	ribonucleoprotein complex biogenesis
Q99PU8	Dhx30	-0.48924	0.00065595	-0.713012	ribonucleoprotein complex biogenesis
Q99PV0	Prpf8	-0.070214	0.0185648	-0.607531	ribonucleoprotein complex biogenesis
Q9CPP0	Npm3	-0.473009	0.00380003	-2.0202	ribonucleoprotein complex biogenesis
Q9CPT5	Nop16	-0.0435996	0.577749	0.1776	ribonucleoprotein complex biogenesis
Q9CQF0	Mrpl11	-0.465836	0.00908412	1.08861	ribonucleoprotein complex biogenesis
Q9CQF3	Nudt21	-0.383194	0.00107051	0.17278	ribonucleoprotein complex biogenesis
Q9CQG2	Mettl16	-0.556055	0.00154094	1.51515	ribonucleoprotein complex biogenesis
Q9CQJ2	Pih1d1	-0.253959	0.0216884	-0.989274	ribonucleoprotein complex biogenesis
Q9CQK1	Znhit3	-0.360782	0.182005	0.611377	ribonucleoprotein complex biogenesis
Q9CQL4	Mrpl20	-0.612455	0.0121716	-0.020202	ribonucleoprotein complex biogenesis
Q9CQR2	Rps21	0.0499111	0.610923	0.36075	ribonucleoprotein complex biogenesis
Q9CQS2	Nop10	-0.413795	0.0384793	2.59518	ribonucleoprotein complex biogenesis
Q9CQS5	Riok2	-0.288391	0.00367176	1.26447	ribonucleoprotein complex biogenesis
Q9CQY2	Ramac	-0.39367	0.144008	0.479798	ribonucleoprotein complex biogenesis
Q9CR08	Pop4	-0.466002	0.00105336	2.93475	ribonucleoprotein complex biogenesis
Q9CR47	Nsa2	-0.372723	0.00144705	7.1752	ribonucleoprotein complex biogenesis
Q9CR57	Rpl14	-0.592582	0.00183783	5.31925	ribonucleoprotein complex biogenesis
Q9CRB2	Nhp2	-0.29246	0.0267684	0.577201	ribonucleoprotein complex biogenesis
Q9CSH3	Dis3	-0.421699	0.00066949	1.10806	ribonucleoprotein complex biogenesis
Q9CTH6	Fcf1	-0.457535	0.00402669	2.50241	ribonucleoprotein complex biogenesis
Q9CWT6	Ddx28	-0.0683968	0.843897	-0.541459	ribonucleoprotein complex biogenesis
Q9CWV0	Malsu1	0.397261	0.171714	0.098442	ribonucleoprotein complex biogenesis
Q9CWW6	Pin4	-0.726432	0.00218824	4.79798	ribonucleoprotein complex biogenesis
Q9CWX4	Rpusd4	-0.352597	0.0229437	-0.4329	ribonucleoprotein complex biogenesis
Q9CWX9	Ddx47	-0.387359	0.00269485	1.26927	ribonucleoprotein complex biogenesis
Q9CWY4	Gemin7	-0.627648	0.0371693	-2.0202	ribonucleoprotein complex biogenesis
Q9CX11	Utp23	-0.296676	0.0371272	2.7798	ribonucleoprotein complex biogenesis
Q9CX53	Gemin6	-0.103976	0.275738	0.97381	ribonucleoprotein complex biogenesis
Q9CX97	Wdr55	-0.0470495	0.801768	-0.477786	ribonucleoprotein complex biogenesis
Q9CXK8	Nip7	-0.29689	0.0181017	-0.362743	ribonucleoprotein complex biogenesis
Q9CXW4	Rpl11	-0.583897	0.00087327	1.33175	ribonucleoprotein complex biogenesis
Q9CY21	Bud23	-0.558148	0.00421022	-1.31098	ribonucleoprotein complex biogenesis
Q9CY66	Gar1	-0.249994	0.023272	0.566005	ribonucleoprotein complex biogenesis
Q9CYH6	Rrs1	-0.162185	0.0276632	0.985262	ribonucleoprotein complex biogenesis
Q9CYI4	Luc7l	-0.652294	0.00113917	1.47442	ribonucleoprotein complex biogenesis
Q9CYX7	Rrp15	-0.126652	0.0556364	2.94434	ribonucleoprotein complex biogenesis
Q9CZ57	Nsun4	0.0488229	0.836074	-0.285382	ribonucleoprotein complex biogenesis
Q9CZ91	Srfbp1	-0.79101	0.00065063	3.40966	ribonucleoprotein complex biogenesis
Q9CZJ1	Utp11	-0.613638	0.000671226	5.46011	ribonucleoprotein complex biogenesis
Q9CZU3	Mtrex	-0.269422	0.00352716	1.63013	ribonucleoprotein complex biogenesis
Q9CZU4	Eral1	-0.226264	0.350594	-0.650339	ribonucleoprotein complex biogenesis
Q9CZX8	Rps19	-0.284473	0.0106611	1.73567	ribonucleoprotein complex biogenesis
Q9D0D4	Dimt1	-0.0281671	0.652711	1.48298	ribonucleoprotein complex biogenesis
Q9D0I8	Mrto4	-0.258641	0.0025428	3.81313	ribonucleoprotein complex biogenesis
Q9D0M0	Exosc7	-0.140757	0.295269	-0.307873	ribonucleoprotein complex biogenesis
Q9D0R4	Ddx56	-0.320334	0.0016768	-0.740495	ribonucleoprotein complex biogenesis
Q9D0T1	Snu13	-0.0892798	0.216602	0.305379	ribonucleoprotein complex biogenesis
Q9D1C9	Rrp7a	-0.189506	0.0259672	-0.952586	ribonucleoprotein complex biogenesis
Q9D1Q1	Mphosph6	-0.274063	0.0980811	1.6835	ribonucleoprotein complex biogenesis
Q9D2V5	Aar2	0.0190771	0.828113	-1.50072	ribonucleoprotein complex biogenesis
Q9D554	Sf3a3	-0.413681	0.00202097	0.370236	ribonucleoprotein complex biogenesis
Q9D6Z1	Nop56	-0.283032	0.00328058	1.93849	ribonucleoprotein complex biogenesis
Q9D753	Exosc8	-0.416789	0.0362743	0.506874	ribonucleoprotein complex biogenesis
Q9D7M8	Polr2d	-0.538328	0.00829636	1.4763	ribonucleoprotein complex biogenesis
Q9D8M4	Rpl7l1	-0.557541	0.00065595	2.02838	ribonucleoprotein complex biogenesis
Q9D903	Ebna1bp2	-0.534488	0.00065595	4.16872	ribonucleoprotein complex biogenesis
Q9DAA6	Exosc1	-0.17254	0.0795522	1.55123	ribonucleoprotein complex biogenesis
Q9DB27	Mcts1	-0.171803	0.0661807	5.12266	ribonucleoprotein complex biogenesis
Q9DB85	Rrp8	-0.326759	0.097152	1.1544	ribonucleoprotein complex biogenesis
Q9DB96	Ngdn	-0.186597	0.0111591	2.72663	ribonucleoprotein complex biogenesis
Q9DBE9	Ftsj3	-0.101701	0.102375	1.07873	ribonucleoprotein complex biogenesis
Q9DBU3	Riok3	-0.0678982	0.793064	2.21057	ribonucleoprotein complex biogenesis
Q9DBY8	Nvl	-0.666055	0.000848117	2.06858	ribonucleoprotein complex biogenesis
Q9DCA5	Brix1	-0.403815	0.00177916	4.47697	ribonucleoprotein complex biogenesis
Q9DCD2	Xab2	-0.132653	0.0480025	-0.735155	ribonucleoprotein complex biogenesis
Q9DCE5	Pak1ip1	-0.235286	0.00382021	1.89625	ribonucleoprotein complex biogenesis
Q9DCG9	Trmt112	-0.156577	0.0915747	0.36075	ribonucleoprotein complex biogenesis
Q9DCL4	Mettl15	-0.622365	0.0162645	0.928201	ribonucleoprotein complex biogenesis
Q9EP53	Tsc1	0.10649	0.270165	0.131261	ribonucleoprotein complex biogenesis
Q9EQ61	Pes1	-0.318611	0.00211678	0.696267	ribonucleoprotein complex biogenesis
Q9ESX5	Dkc1	-0.260173	0.00218824	1.70529	ribonucleoprotein complex biogenesis
Q9JHI7	Exosc9	-0.592872	0.00258946	0.713283	ribonucleoprotein complex biogenesis
Q9JI13	Utp3	-0.568269	0.00215307	1.80959	ribonucleoprotein complex biogenesis
Q9JIK5	Ddx21	-0.48976	0.00194864	3.49623	ribonucleoprotein complex biogenesis
Q9JJ80	Rpf2	-0.434055	0.00258777	4.49446	ribonucleoprotein complex biogenesis
Q9JJA4	Wdr12	-0.218188	0.0568537	1.51753	ribonucleoprotein complex biogenesis
Q9JJF3	Riox1	-0.478192	0.00087327	-1.35795	ribonucleoprotein complex biogenesis
Q9JJT0	Rcl1	-0.338567	0.00801115	0.653595	ribonucleoprotein complex biogenesis
Q9JJY4	Ddx20	-0.276455	0.0019494	0.764302	ribonucleoprotein complex biogenesis
Q9JKX4	Aatf	-0.208158	0.0205739	2.72363	ribonucleoprotein complex biogenesis
Q9JL16	Isg20	-0.545504	0.00806729	-1.68798	ribonucleoprotein complex biogenesis
Q9JLI8	Sart3	-0.249709	0.00343899	-0.047201	ribonucleoprotein complex biogenesis
Q9QXA5	Lsm4	-0.28147	0.0287851	-0.581353	ribonucleoprotein complex biogenesis
Q9QXX8	Nufip1	-0.518663	0.000883801	1.48495	ribonucleoprotein complex biogenesis
Q9QYL7	Abt1	-0.338599	0.00377252	-0.538721	ribonucleoprotein complex biogenesis
Q9R0Q7	Ptges3	-0.457773	0.00411536	1.70651	ribonucleoprotein complex biogenesis
Q9R0U0	Srsf10	-0.724398	0.000994404	2.92276	ribonucleoprotein complex biogenesis
Q9WV02	Rbmx	-0.276587	0.138363	-0.234488	ribonucleoprotein complex biogenesis
Q9Z0H1	Wdr46	-0.126361	0.141791	-0.896607	ribonucleoprotein complex biogenesis
Q9Z0N1	Eif2s3x	-0.615792	0.000952426	1.57388	ribonucleoprotein complex biogenesis
Q9Z1N5	Ddx39b	-0.422249	0.00196557	-0.621601	ribonucleoprotein complex biogenesis
Q9Z1Z2	Strap	-0.468768	0.00103451	1.9684	ribonucleoprotein complex biogenesis
Q9Z315	Sart1	-0.431228	0.000680188	0.582028	ribonucleoprotein complex biogenesis
A2A6Q5	Cdc27	-0.607429	0.000703911	1.94614	sister chromatid segregation
E9Q5G3	Kif23	-0.566525	0.00065595	1.96303	sister chromatid segregation
E9Q7G0	Numa1	-0.354041	0.00066949	-0.20636	sister chromatid segregation
F6ZDS4	Tpr	-0.290221	0.000783569	2.13276	sister chromatid segregation
O08901	Bub1	-1.00888	0.00065595	2.0364	sister chromatid segregation
O35129	Phb2	-0.390242	0.000766166	-0.353535	sister chromatid segregation
O35638	Stag2	-0.467101	0.000712474	1.6047	sister chromatid segregation
O54692	Zw10	-0.413088	0.119211	0.543901	sister chromatid segregation
O70126	Aurkb	-0.521889	0.000680564	-0.864133	sister chromatid segregation
O70201	Birc5	-1.01336	0.0456325	0.107458	sister chromatid segregation
O88597	Becn1	-0.773985	0.0166453	0.429687	sister chromatid segregation
P0C0A3	Chmp6	-0.408872	0.0685174	-1.02518	sister chromatid segregation
P24860	Ccnb1	-0.546595	0.000775549	1.22806	sister chromatid segregation
P33174	Kif4	-0.47439	0.00230097	2.60642	sister chromatid segregation
P46467	Vps4b	-0.310036	0.00256622	2.47418	sister chromatid segregation
P49025	Cit	-0.357468	0.00167469	0.394091	sister chromatid segregation
P49452	Cenpc	-0.951829	0.00279103	3.82324	sister chromatid segregation
P53995	Anapc1	-0.0565084	0.321435	-0.169302	sister chromatid segregation
P60007	Anapc15	-0.490552	0.125073	0.448934	sister chromatid segregation
P60330	Espl1	-0.284763	0.00738549	-0.651632	sister chromatid segregation
P62827	Ran	-0.580746	0.00065595	0.283945	sister chromatid segregation
P70168	Kpnb1	-0.288084	0.00108702	0.0322495	sister chromatid segregation
Q01320	Top2a	-0.580524	0.000602693	4.0622	sister chromatid segregation
Q02248	Ctnnb1	0.0193098	0.644875	-0.485675	sister chromatid segregation
Q07832	Plk1	-0.433027	0.00159275	0.463242	sister chromatid segregation
Q2YDW2	Msto1	-0.0921273	0.0868356	-0.316625	sister chromatid segregation
Q3UA06	Trip13	-0.140783	0.0965646	0.982107	sister chromatid segregation
Q3V300	Kif22	-0.673649	0.00062736	0.551659	sister chromatid segregation
Q4VA53	Pds5b	-0.282037	0.00209077	3.9798	sister chromatid segregation
Q5SQY2	Bod1	-0.090708	0.689773	0.278649	sister chromatid segregation
Q61216	Mre11	-0.729327	0.000775549	0.525767	sister chromatid segregation
Q61550	Rad21	-0.475148	0.00066949	0.809987	sister chromatid segregation
Q61666	Hira	-0.359416	0.0438146	-0.445399	sister chromatid segregation
Q61687	Atrx	-0.597352	0.000894861	4.31811	sister chromatid segregation
Q63850	Nup62	-0.159626	0.0468858	-1.83045	sister chromatid segregation
Q64511	Top2b	-0.297555	0.00809512	5.04737	sister chromatid segregation
Q65Z40	Wapl	-0.314073	0.0259663	3.47522	sister chromatid segregation
Q6DFV1	Ncapg2	-0.428666	0.00125243	1.31606	sister chromatid segregation
Q6KCD5	Nipbl	-0.251056	0.00333983	3.58894	sister chromatid segregation
Q6PFD6	Kif18b	-0.549422	0.00153586	-0.223795	sister chromatid segregation
Q6PFX9	Tnks	-0.325976	0.00290727	0.553606	sister chromatid segregation
Q6PGB6	Naa50	-0.300291	0.00144705	1.38889	sister chromatid segregation
Q6RT24	Cenpe	-0.593873	0.0110724	3.11734	sister chromatid segregation
Q6ZPV2	Ino80	-0.0731814	0.474088	1.76185	sister chromatid segregation
Q6ZQK0	Ncapd3	-0.159922	0.0515729	0.302293	sister chromatid segregation
Q76MZ3	Ppp2r1a	-0.105548	0.0305005	-1.17274	sister chromatid segregation
Q7TME2	Spag5	-1.14425	0.00113917	-0.304936	sister chromatid segregation
Q7TSG3	Fbxo5	-0.544716	0.00198112	2.00823	sister chromatid segregation
Q7TSY8	Sgo2	-0.82603	0.00066949	3.47336	sister chromatid segregation
Q8BFV2	Pcid2	-0.112159	0.066194	1.4798	sister chromatid segregation
Q8BGZ4	Cdc23	-0.149341	0.0873993	1.15706	sister chromatid segregation
Q8BHX3	Cdca8	-0.329719	0.0100827	1.34371	sister chromatid segregation
Q8BJF9	Chmp2b	-0.216321	0.0966352	2.18541	sister chromatid segregation
Q8BMI4	Gen1	-0.682086	0.0357737	3.26033	sister chromatid segregation
Q8BTZ4	Anapc5	0.0307334	0.693934	0.273995	sister chromatid segregation
Q8BYR2	Lats1	-0.461455	0.00694188	0.811656	sister chromatid segregation
Q8C156	Ncaph	-0.538897	0.00320855	0.575426	sister chromatid segregation
Q8CG46	Smc5	-0.0636239	0.689567	2.57539	sister chromatid segregation
Q8CG47	Smc4	-0.605043	0.000775549	5.05051	sister chromatid segregation
Q8CG48	Smc2	-0.493366	0.000646787	5.36235	sister chromatid segregation
Q8CI75	Dis3l2	-0.395208	0.0553094	0.126691	sister chromatid segregation
Q8CIB9	Esco2	-0.713986	0.00714238	4.55653	sister chromatid segregation
Q8K2Z4	Ncapd2	-0.533334	0.00060457	-0.369089	sister chromatid segregation
Q8K327	Champ1	-0.404808	0.000863717	1.84032	sister chromatid segregation
Q8K389	Cdk5rap2	-0.367014	0.0047622	1.16137	sister chromatid segregation
Q8R1Q8	Dync1li1	-0.188271	0.00544066	0.842393	sister chromatid segregation
Q8R1T1	Chmp7	-0.199163	0.0277546	-0.250291	sister chromatid segregation
Q8R2U0	Seh1l	-0.025204	0.75738	1.02689	sister chromatid segregation
Q8R349	Cdc16	-0.603372	0.00198112	2.16659	sister chromatid segregation
Q8R3C0	Mcmbp	-0.50111	0.000883801	-0.507343	sister chromatid segregation
Q8R3P9	Slf1	-0.234462	0.150183	4.33051	sister chromatid segregation
Q8R4E9	Cdt1	-0.332304	0.0111299	-1.30336	sister chromatid segregation
Q8VBV4	Fbxw7	-0.842597	0.0208825	1.07403	sister chromatid segregation
Q8VEJ9	Vps4a	-0.251946	0.0363822	2.08939	sister chromatid segregation
Q8VEK3	Hnrnpu	-0.428299	0.00144705	0.976053	sister chromatid segregation
Q91W96	Anapc4	-0.424893	0.00105758	1.69267	sister chromatid segregation
Q91WD7	Kif18a	-0.126253	0.0463018	4.63143	sister chromatid segregation
Q921W0	Chmp1a	-0.369139	0.0107735	-0.497359	sister chromatid segregation
Q922S8	Kif2c	-0.965824	0.00109611	1.16539	sister chromatid segregation
Q923A2	Spdl1	-0.432465	0.0021434	2.4133	sister chromatid segregation
Q99JN2	Klhl22	-0.0994817	0.137713	-1.39028	sister chromatid segregation
Q99JP4	Cdc26	-0.949639	0.00356964	1.46817	sister chromatid segregation
Q99K43	Prc1	-0.579315	0.000680188	2.16659	sister chromatid segregation
Q99KJ8	Dctn2	-0.0855568	0.0755907	-1.02765	sister chromatid segregation
Q99P69	Nuf2	-0.236451	0.0461796	3.58325	sister chromatid segregation
Q9CPY3	Cdca5	-0.650584	0.000859358	0.621307	sister chromatid segregation
Q9CQS5	Riok2	-0.288391	0.00367176	1.26447	sister chromatid segregation
Q9CQU5	Zwint	-0.871847	0.000646787	2.72288	sister chromatid segregation
Q9CU62	Smc1a	-0.544441	0.00060457	1.54544	sister chromatid segregation
Q9CW03	Smc3	-0.594155	0.000739963	3.64482	sister chromatid segregation
Q9CY25	Mis12	-0.828582	0.0178031	2.81072	sister chromatid segregation
Q9CYC5	Dsn1	-0.361737	0.0230373	0.845127	sister chromatid segregation
Q9CYH6	Rrs1	-0.162185	0.0276632	0.985262	sister chromatid segregation
Q9CZX5	Pinx1	-0.445228	0.0412673	4.8867	sister chromatid segregation
Q9D0F1	Ndc80	-1.1016	0.00198468	3.8896	sister chromatid segregation
Q9D1C1	Ube2c	-0.630224	0.00093771	0.757576	sister chromatid segregation
Q9D3E6	Stag1	-0.405672	0.000761437	1.47464	sister chromatid segregation
Q9D7S9	Chmp5	-0.275796	0.0400855	1.61616	sister chromatid segregation
Q9D8B3	Chmp4b	-0.255059	0.00562892	0.20202	sister chromatid segregation
Q9D9Z1	Knstrn	-0.588358	0.00218808	2.45264	sister chromatid segregation
Q9DB34	Chmp2a	-0.303878	0.0411867	1.11881	sister chromatid segregation
Q9DBR0	Akap8	-0.300606	0.0216861	0.160031	sister chromatid segregation
Q9DCX1	Mad2l1bp	-0.0970076	0.209419	0.145863	sister chromatid segregation
Q9ERH4	Nusap1	-1.05249	0.000602693	4.52185	sister chromatid segregation
Q9ES70	Nek6	0.0412773	0.700723	-1.70173	sister chromatid segregation
Q9EST4	Psmg2	-0.0282995	0.681821	0.243949	sister chromatid segregation
Q9JJ66	Cdc20	-0.561618	0.000680188	0.379798	sister chromatid segregation
Q9JLV5	Cul3	-0.393404	0.00107051	2.14105	sister chromatid segregation
Q9JMD0	Znf207	-0.161685	0.0424853	0.19754	sister chromatid segregation
Q9QY36	Naa10	-0.339128	0.0136673	0.522171	sister chromatid segregation
Q9QZQ8	Macroh2a1	-0.591944	0.00066949	0.92886	sister chromatid segregation
Q9WTX8	Mad1l1	-0.314252	0.0224871	-1.04527	sister chromatid segregation
Q9WVA3	Bub3	-0.346864	0.00167469	-1.40858	sister chromatid segregation
Q9WVM1	Racgap1	-0.287682	0.00224503	1.00047	sister chromatid segregation
Q9WVM3	Anapc7	-0.148468	0.20053	0.629975	sister chromatid segregation
Q9Z1B5	Mad2l1	-0.46928	0.0113296	2.34873	sister chromatid segregation
Q9Z1M8	Ik	-0.70658	0.00065063	2.99772	sister chromatid segregation
Q9Z1S0	Bub1b	-0.613876	0.00060457	-0.3108	sister chromatid segregation

## Sheet: Ctu1 iKO_GAA
Protein_ID	Gene_name	log2 FC	sca_adj_pvalue	GAA deviation (%)	Description
O88207	Col5a1	0.444023	0.0100376	0.531167	collagen trimer
P02463	Col4a1	0.751338	0.000471955	-0.77744	collagen trimer
P08121	Col3a1	0.511707	0.00112598	1.2403	collagen trimer
P08122	Col4a2	0.270929	0.00592399	-0.757526	collagen trimer
P11087	Col1a1	0.631092	0.000655885	0.443393	collagen trimer
P39061	Col18a1	0.432297	0.0438841	-0.823826	collagen trimer
Q00780	Col8a1	0.130329	0.217772	-0.232087	collagen trimer
Q04857	Col6a1	0.774336	0.000473196	-0.662115	collagen trimer
Q8BLX7	Col16a1	0.190594	0.278563	-0.553182	collagen trimer
Q8K4P0	Wdr33	-0.398681	0.00175945	0.0405038	collagen trimer
Q9D1D6	Cthrc1	0.703233	0.00237598	1.14457	collagen trimer
P62830	Rpl23	-0.842155	0.0012974	-1.09553	cytosolic ribosomes
Q6ZWV3	Rpl10	-0.47282	0.00663893	0.276731	cytosolic ribosomes
P53026	Rpl10a	-0.626824	0.000531984	-1.13782	cytosolic ribosomes
Q9CXW4	Rpl11	-0.597774	0.000812715	-0.27933	cytosolic ribosomes
P35979	Rpl12	-0.557847	0.000596922	-1.91156	cytosolic ribosomes
P47963	Rpl13	-0.422991	0.000816517	0.78792	cytosolic ribosomes
P19253	Rpl13a	-0.615098	0.000560837	-1.04338	cytosolic ribosomes
Q9CR57	Rpl14	-0.809848	0.000569251	-1.59654	cytosolic ribosomes
Q9CZM2	Rpl15	-0.77919	0.000823122	-1.53836	cytosolic ribosomes
Q9CPR4	Rpl17	-0.760356	0.000544235	1.81036	cytosolic ribosomes
P35980	Rpl18	-0.803143	0.000471955	-1.98487	cytosolic ribosomes
P62717	Rpl18a	-0.365734	0.00256749	-1.6035	cytosolic ribosomes
P84099	Rpl19	-0.681992	0.00114186	-0.48351	cytosolic ribosomes
O09167	Rpl21	-0.424537	0.000837149	-0.650612	cytosolic ribosomes
P67984	Rpl22	-0.593161	0.00534136	0.586809	cytosolic ribosomes
P62751	Rpl23a	-0.743761	0.000471955	-1.24008	cytosolic ribosomes
Q8BP67	Rpl24	-0.465868	0.00136687	-0.615232	cytosolic ribosomes
P61255	Rpl26	-0.782477	0.00131027	0.22576	cytosolic ribosomes
P61358	Rpl27	-0.65138	0.00121685	-2.51397	cytosolic ribosomes
P14115	Rpl27a	-0.484752	0.00647749	-2.51397	cytosolic ribosomes
P41105	Rpl28	-0.872898	0.000589355	-2.51397	cytosolic ribosomes
P47915	Rpl29	-0.816307	0.0178583	-1.89285	cytosolic ribosomes
P27659	Rpl3	-0.784185	0.000573006	-1.52387	cytosolic ribosomes
P62889	Rpl30	-0.529196	0.000927254	0.0722404	cytosolic ribosomes
P62900	Rpl31	-0.336107	0.00343938	-0.206274	cytosolic ribosomes
P62911	Rpl32	-0.667136	0.00142587	-0.308084	cytosolic ribosomes
Q9D1R9	Rpl34	-0.643928	0.00163244	-2.51397	cytosolic ribosomes
Q6ZWV7	Rpl35	-0.54422	0.00269616	-0.901063	cytosolic ribosomes
O55142	Rpl35a	-0.524798	0.00191398	-0.712165	cytosolic ribosomes
P47964	Rpl36	-0.391076	0.0163488	-2.51397	cytosolic ribosomes
P83882	Rpl36a	-0.60614	0.000786826	-1.57939	cytosolic ribosomes
Q9D823	Rpl37	0.213206	0.377936	-2.51397	cytosolic ribosomes
P61514	Rpl37a	-0.538946	0.0607343	-0.363429	cytosolic ribosomes
P62892	Rpl39	-0.466551	0.00667921	-2.51397	cytosolic ribosomes
Q9D8E6	Rpl4	-0.635639	0.000531984	-0.371109	cytosolic ribosomes
P47962	Rpl5	-0.72237	0.000904736	1.17731	cytosolic ribosomes
P47911	Rpl6	-0.625727	0.000868905	-1.84057	cytosolic ribosomes
P14148	Rpl7	-0.829878	0.000471955	-1.08199	cytosolic ribosomes
P12970	Rpl7a	-0.761306	0.000471955	-1.01584	cytosolic ribosomes
P62918	Rpl8	-0.399225	0.000779676	-2.51397	cytosolic ribosomes
P51410	Rpl9	-0.942701	0.000481231	0.594842	cytosolic ribosomes
P14869	Rplp0	-0.541856	0.000620003	-0.312709	cytosolic ribosomes
P47955	Rplp1	-0.344868	0.0269924	0.0947292	cytosolic ribosomes
P99027	Rplp2	0.00622619	0.921592	-1.6519	cytosolic ribosomes
P63325	Rps10	-0.216597	0.00673334	-1.3375	cytosolic ribosomes
P62281	Rps11	-0.740918	0.000616706	-1.2561	cytosolic ribosomes
P63323	Rps12	-0.427332	0.00200229	0.170597	cytosolic ribosomes
P62301	Rps13	-0.492948	0.000788947	-1.85607	cytosolic ribosomes
P62264	Rps14	-0.895212	0.000596922	-0.540282	cytosolic ribosomes
P62843	Rps15	-0.428835	0.0369263	-1.82903	cytosolic ribosomes
P62245	Rps15a	-0.460916	0.00219032	-0.987249	cytosolic ribosomes
P14131	Rps16	-0.46913	0.000981322	-1.15342	cytosolic ribosomes
P63276	Rps17	-0.450153	0.000837149	-1.04338	cytosolic ribosomes
P62270	Rps18	-0.544311	0.000544235	-1.86037	cytosolic ribosomes
Q9CZX8	Rps19	-0.51251	0.00343162	-1.10552	cytosolic ribosomes
P25444	Rps2	-0.616007	0.000531984	-1.8539	cytosolic ribosomes
P60867	Rps20	-0.438571	0.00187718	0.819367	cytosolic ribosomes
Q9CQR2	Rps21	-0.111922	0.20065	-2.51397	cytosolic ribosomes
P62267	Rps23	-0.995721	0.000656925	0.263811	cytosolic ribosomes
P62849	Rps24	-0.582617	0.000969825	-0.275161	cytosolic ribosomes
P62852	Rps25	-0.771647	0.000569251	-1.72032	cytosolic ribosomes
P62855	Rps26	-0.437099	0.00192195	-0.789829	cytosolic ribosomes
Q6ZWU9	Rps27	-0.75664	0.00179965	-0.161025	cytosolic ribosomes
P62858	Rps28	-0.465214	0.00400828	1.77175	cytosolic ribosomes
P62274	Rps29	-0.390639	0.00354773	-2.51397	cytosolic ribosomes
P62908	Rps3	-0.353534	0.00204793	0.764722	cytosolic ribosomes
P97351	Rps3a	-0.714835	0.000471955	1.25962	cytosolic ribosomes
P62702	Rps4x	-0.513799	0.000534898	-1.3776	cytosolic ribosomes
P97461	Rps5	-0.534896	0.0032818	-1.05055	cytosolic ribosomes
P62754	Rps6	-0.656286	0.000531984	0.686034	cytosolic ribosomes
P62082	Rps7	-0.608393	0.000656925	1.5886	cytosolic ribosomes
P62242	Rps8	-0.949432	0.000620003	-1.07856	cytosolic ribosomes
Q6ZWN5	Rps9	-0.845432	0.000471955	-1.48833	cytosolic ribosomes
P14206	Rpsa	-0.323042	0.00364384	-1.16262	cytosolic ribosomes
O09118	Ntn1	-0.279058	0.00789553	-1.68752	extracellular matrix structural constituent
O88207	Col5a1	0.444023	0.0100376	0.531167	extracellular matrix structural constituent
P02463	Col4a1	0.751338	0.000471955	-0.77744	extracellular matrix structural constituent
P08121	Col3a1	0.511707	0.00112598	1.2403	extracellular matrix structural constituent
P08122	Col4a2	0.270929	0.00592399	-0.757526	extracellular matrix structural constituent
P10493	Nid1	-0.123605	0.0265658	-0.026005	extracellular matrix structural constituent
P11087	Col1a1	0.631092	0.000655885	0.443393	extracellular matrix structural constituent
P11276	Fn1	0.171632	0.00374977	-0.294435	extracellular matrix structural constituent
P21956	Mfge8	-0.304323	0.00355197	-1.00535	extracellular matrix structural constituent
P37889	Fbln2	0.42777	0.00305088	-0.222641	extracellular matrix structural constituent
P39061	Col18a1	0.432297	0.0438841	-0.823826	extracellular matrix structural constituent
P82198	Tgfbi	-0.373656	0.254847	0.263811	extracellular matrix structural constituent
Q00780	Col8a1	0.130329	0.217772	-0.232087	extracellular matrix structural constituent
Q04857	Col6a1	0.774336	0.000473196	-0.662115	extracellular matrix structural constituent
Q05793	Hspg2	0.251786	0.00095958	-0.84882	extracellular matrix structural constituent
Q08879	Fbln1	-0.406801	0.0662208	-0.530964	extracellular matrix structural constituent
Q3UQ28	Pxdn	-0.206412	0.00309773	-1.02345	extracellular matrix structural constituent
Q61001	Lama5	-0.246451	0.00443028	-1.25019	extracellular matrix structural constituent
Q61508	Ecm1	-0.0802628	0.605726	0.164605	extracellular matrix structural constituent
Q61554	Fbn1	0.744876	0.0527746	0.547968	extracellular matrix structural constituent
Q80YX1	Tnc	0.00422653	0.892991	0.754627	extracellular matrix structural constituent
Q8BLX7	Col16a1	0.190594	0.278563	-0.553182	extracellular matrix structural constituent
Q8BPB5	Efemp1	0.197885	0.0477345	1.73705	extracellular matrix structural constituent
Q99JR5	Tinagl1	-0.184536	0.018399	-1.22917	extracellular matrix structural constituent
Q99KC8	Vwa5a	0.364407	0.049212	1.26437	extracellular matrix structural constituent
Q9CYA0	Creld2	0.48721	0.00546739	0.904837	extracellular matrix structural constituent
Q9R1B9	Slit2	-0.369397	0.0150008	0.856092	extracellular matrix structural constituent
Q9WVJ9	Efemp2	0.15774	0.523436	-1.21807	extracellular matrix structural constituent
O35280	Chek1	-0.497274	0.000839928	1.67891	G2 DNA damage checkpoint
O88700	Blm	-0.374667	0.29136	1.57054	G2 DNA damage checkpoint
P11440	Cdk1	-0.577478	0.000531984	1.17731	G2 DNA damage checkpoint
P46737	Brcc3	-0.0325331	0.780881	3.30795	G2 DNA damage checkpoint
P48754	Brca1	-0.688726	0.0290811	1.84345	G2 DNA damage checkpoint
Q07832	Plk1	-0.599	0.000531984	-1.35503	G2 DNA damage checkpoint
Q3TLR7	Dtl	-0.631771	0.00247742	-0.0482131	G2 DNA damage checkpoint
Q3UI43	Babam1	-0.595288	0.00590967	0.180644	G2 DNA damage checkpoint
Q5F2E8	Taok1	-0.445262	0.000596922	4.27246	G2 DNA damage checkpoint
Q5U5Q9	Uimc1	-0.637916	0.00325662	3.80471	G2 DNA damage checkpoint
Q61216	Mre11	-0.223172	0.013249	1.58787	G2 DNA damage checkpoint
Q6ZQ29	Taok2	-0.468557	0.0379594	0.22576	G2 DNA damage checkpoint
Q6ZQF0	Topbp1	-0.852551	0.00160067	1.44382	G2 DNA damage checkpoint
Q80YR7	Clspn	-0.520804	0.00414029	3.41309	G2 DNA damage checkpoint
Q8BK35	Nop53	-0.458056	0.000816517	-0.245925	G2 DNA damage checkpoint
Q8BQ33	Ticrr	-0.873103	0.000656925	0.925187	G2 DNA damage checkpoint
Q8BYC6	Taok3	-0.0588204	0.668655	0.71184	G2 DNA damage checkpoint
Q8K3W0	Babam2	-0.448515	0.00950801	0.811449	G2 DNA damage checkpoint
Q99LM2	Cdk5rap3	-0.0961939	0.0730469	-0.926665	G2 DNA damage checkpoint
Q9D198	Syf2	-0.68608	0.0579884	3.24735	G2 DNA damage checkpoint
Q9QXP4	Donson	-0.688303	0.00121685	1.58586	G2 DNA damage checkpoint
Q9R1K5	Fzr1	-0.343194	0.00312989	-1.70425	G2 DNA damage checkpoint
Q9R207	Nbn	-0.840354	0.00221417	4.00199	G2 DNA damage checkpoint
Q6P9P6	Kif11	-0.630868	0.000471955	3.75384	kinesins
L0N7N1	Kif14	-0.795222	0.00472938	2.02335	kinesins
Q6P9L6	Kif15	-0.481696	0.00219876	5.19497	kinesins
Q91WD7	Kif18a	-0.504429	0.00117253	2.55931	kinesins
Q6PFD6	Kif18b	-0.507239	0.000927254	-1.07684	kinesins
O35071	Kif1c	-0.0587931	0.643008	-0.0880905	kinesins
Q80WE4	Kif20b	-0.78535	0.000530644	5.71139	kinesins
Q3V300	Kif22	-0.704158	0.000481231	1.41947	kinesins
E9Q5G3	Kif23	-0.572509	0.000575626	2.6223	kinesins
P28740	Kif2a	-0.41021	0.00176245	3.2656	kinesins
Q922S8	Kif2c	-0.767761	0.000471955	2.19517	kinesins
P28741	Kif3a	-0.580413	0.167233	2.85793	kinesins
Q61771	Kif3b	-0.317707	0.0211307	1.76411	kinesins
P33174	Kif4	-0.609718	0.000656925	2.84318	kinesins
Q61768	Kif5b	-0.218646	0.00179965	4.12504	kinesins
P70188	Kifap3	0.046259	0.814517	2.39787	kinesins
Q6ZPU9	Kifbp	-0.42894	0.0285297	1.36953	kinesins
Q9QWT9	Kifc1	-0.460891	0.00227332	0.00455204	kinesins
Q9QWT9	Kifc1	-0.460891	0.00227332	0.0120365	kinesins
A2AJK6	Chd7	-0.462621	0.0403289	1.67083	ncRNA processing
A2BE28	Las1l	-0.28966	0.00141559	4.69324	ncRNA processing
A2RSY6	Trmt1l	-0.277049	0.0290258	0.915389	ncRNA processing
A8C756	Thada	-0.302127	0.00589692	1.30243	ncRNA processing
B1AQJ2	Usp36	-0.675368	0.000531984	-1.24008	ncRNA processing
B2RX14	Tut4	-0.461662	0.00571078	3.00453	ncRNA processing
O35130	Emg1	-0.683537	0.000631302	0.343176	ncRNA processing
O35473	C1d	-0.817695	0.016073	3.82406	ncRNA processing
O54825	Bysl	-0.551976	0.000531984	0.460862	ncRNA processing
O54864	Suv39h1	-0.555505	0.00422508	-0.581599	ncRNA processing
O55135	Eif6	-0.261009	0.0031833	-1.29445	ncRNA processing
O55142	Rpl35a	-0.524798	0.00191398	-0.712165	ncRNA processing
O88569	Hnrnpa2b1	-0.453824	0.000798727	0.994805	ncRNA processing
O88796	Rpp30	-0.50902	0.000729497	1.947	ncRNA processing
P09405	Ncl	-0.897802	0.000531984	6.10185	ncRNA processing
P12970	Rpl7a	-0.761306	0.000471955	-1.01584	ncRNA processing
P14131	Rps16	-0.46913	0.000981322	-1.15342	ncRNA processing
P14148	Rpl7	-0.829878	0.000471955	-1.08199	ncRNA processing
P32067	Ssb	-0.732191	0.000471955	3.73603	ncRNA processing
P35550	Fbl	-0.571986	0.000759598	-1.29445	ncRNA processing
P42227	Stat3	-0.49629	0.000643623	-0.568441	ncRNA processing
P47962	Rpl5	-0.72237	0.000904736	1.17731	ncRNA processing
P50580	Pa2g4	-0.581494	0.000531984	1.48119	ncRNA processing
P56183	Rrp1	-0.369928	0.00114201	0.920377	ncRNA processing
P56960	Exosc10	-0.22782	0.00397335	0.0761236	ncRNA processing
P58468	Fam207a	-0.388214	0.00142587	1.1224	ncRNA processing
P61255	Rpl26	-0.782477	0.00131027	0.22576	ncRNA processing
P61358	Rpl27	-0.65138	0.00121685	-2.51397	ncRNA processing
P62082	Rps7	-0.608393	0.000656925	1.5886	ncRNA processing
P62242	Rps8	-0.949432	0.000620003	-1.07856	ncRNA processing
P62264	Rps14	-0.895212	0.000596922	-0.540282	ncRNA processing
P62313	Lsm6	-0.232761	0.00976044	-1.2794	ncRNA processing
P62754	Rps6	-0.656286	0.000531984	0.686034	ncRNA processing
P62843	Rps15	-0.428835	0.0369263	-1.82903	ncRNA processing
P62849	Rps24	-0.582617	0.000969825	-0.275161	ncRNA processing
P62858	Rps28	-0.465214	0.00400828	1.77175	ncRNA processing
P63276	Rps17	-0.450153	0.000837149	-1.04338	ncRNA processing
P70122	Sbds	-0.341726	0.00113214	3.46213	ncRNA processing
P97376	Frg1	-0.939604	0.000531984	4.82194	ncRNA processing
P97452	Bop1	-0.260079	0.0022747	-0.740433	ncRNA processing
P97770	Thumpd3	-0.280522	0.00153144	1.4386	ncRNA processing
Q05CL8	Larp7	-0.557759	0.0016173	3.09024	ncRNA processing
Q08288	Lyar	-0.724858	0.000482781	1.08501	ncRNA processing
Q1HFZ0	Nsun2	-0.328145	0.000656925	0.65226	ncRNA processing
Q3TL26	Tfb2m	-0.385246	0.00983145	1.26437	ncRNA processing
Q3TX08	Trmt1	-0.335013	0.00158364	0.196877	ncRNA processing
Q3TZX8	Nol9	-0.654841	0.000577201	-0.416064	ncRNA processing
Q3U308	Ctu2	-0.121963	0.0442331	-0.960568	ncRNA processing
Q3U821	Wdr75	-0.763649	0.000759598	1.33682	ncRNA processing
Q3UFB2	Znhit6	-0.808959	0.000471955	2.47519	ncRNA processing
Q3UFY8	Trmt10c	-0.744235	0.013214	3.0282	ncRNA processing
Q3UMQ8	Naf1	-0.38534	0.0178413	0.663291	ncRNA processing
Q3V1V3	Esf1	-0.639247	0.000531984	6.46949	ncRNA processing
Q4FZF3	Ddx49	-0.104032	0.0790966	-1.68237	ncRNA processing
Q4VBE8	Wdr18	-0.151592	0.00938794	-1.58804	ncRNA processing
Q501J6	Ddx17	-0.450057	0.00141559	-0.370015	ncRNA processing
Q505B7	Zbtb8os	-0.00441912	0.980855	4.62889	ncRNA processing
Q562D6	Trmo	-2.57326	0.00954954	1.16702	ncRNA processing
Q571H0	Urb1	-0.309543	0.00399923	-0.143466	ncRNA processing
Q5BLK4	Tut7	-0.215112	0.0341822	2.36739	ncRNA processing
Q5HZH2	Tsr3	-0.493356	0.01136	0.263811	ncRNA processing
Q5HZJ0	Drosha	-0.376626	0.0024073	0.688362	ncRNA processing
Q5ND52	Mrm3	-0.393738	0.0112263	-0.127332	ncRNA processing
Q5RJG1	Nol10	-0.655284	0.000531984	2.86394	ncRNA processing
Q5SSI6	Utp18	-0.69519	0.000544235	1.826	ncRNA processing
Q5SWD9	Tsr1	-0.554874	0.000669531	1.59051	ncRNA processing
Q61937	Npm1	-0.488466	0.000759598	3.62938	ncRNA processing
Q640M1	Utp14a	-0.784706	0.000531984	3.2152	ncRNA processing
Q64364	Cdkn2a	-0.385717	0.00451905	-1.3375	ncRNA processing
Q68ED3	Tent4b	-0.460531	0.111745	-0.0176376	ncRNA processing
Q6EJB6	Utp14b	-0.578681	0.000577201	3.11984	ncRNA processing
Q6NS46	Pdcd11	-0.664563	0.000569251	-0.259538	ncRNA processing
Q6P5B0	Rrp12	-0.536607	0.00050904	-0.199152	ncRNA processing
Q6P9R1	Ddx51	-0.674993	0.00255603	-0.951466	ncRNA processing
Q6PAC3	Dcaf13	-0.556293	0.000958062	1.29769	ncRNA processing
Q6PAQ4	Rexo4	-0.50236	0.000927254	-0.204498	ncRNA processing
Q6PAT0	Adat3	-0.386704	0.00387451	-1.65682	ncRNA processing
Q6ZQL4	Wdr43	-0.859969	0.000577497	1.91081	ncRNA processing
Q6ZWV7	Rpl35	-0.54422	0.00269616	-0.901063	ncRNA processing
Q7TMF2	Eri1	-0.267036	0.29161	0.665224	ncRNA processing
Q7TMX5	Shq1	-0.296984	0.0244944	1.872	ncRNA processing
Q7TND5	Rpf1	-0.961261	0.000471955	0.628891	ncRNA processing
Q7TPD0	Ints3	-0.32325	0.000914226	0.173174	ncRNA processing
Q7TQK1	Ints7	-0.488503	0.00219809	-0.549127	ncRNA processing
Q7TQK4	Exosc3	-1.18979	0.00780803	-0.332148	ncRNA processing
Q7TT37	Elp1	-0.544088	0.00115441	1.68393	ncRNA processing
Q80UK8	Ints2	-0.371558	0.0648334	1.40597	ncRNA processing
Q80V86	Ints8	-0.902693	0.000747031	1.20089	ncRNA processing
Q80XC2	Trmt61a	-0.409399	0.0106533	-0.795753	ncRNA processing
Q80Y44	Ddx10	-0.67191	0.00191083	4.10704	ncRNA processing
Q80Y81	Elac2	-0.394548	0.00103354	1.0918	ncRNA processing
Q810V0	Mphosph10	-1.18623	0.00105399	5.25729	ncRNA processing
Q8BGA5	Krr1	-0.732664	0.000588602	1.94798	ncRNA processing
Q8BGQ7	Aars1	0.051753	0.148844	-0.140385	ncRNA processing
Q8BGS0	Mak16	-0.678179	0.000693467	6.57694	ncRNA processing
Q8BHB4	Wdr3	-0.884568	0.000531984	1.19759	ncRNA processing
Q8BJM7	Tyw1	-0.510384	0.000656925	0.394621	ncRNA processing
Q8BJW5	Nol11	-0.50279	0.000575626	1.7678	ncRNA processing
Q8BK35	Nop53	-0.458056	0.000816517	-0.245925	ncRNA processing
Q8BKW4	Zcchc4	-0.564479	0.149623	1.38467	ncRNA processing
Q8BMC4	Nop9	-0.570229	0.000756353	0.311779	ncRNA processing
Q8BMK1	Mettl2	-0.19449	0.110671	0.306546	ncRNA processing
Q8BMZ5	Tsen34	-0.278185	0.00427892	-0.936679	ncRNA processing
Q8BTT6	Diexf	-0.418671	0.00117253	1.90736	ncRNA processing
Q8BU03	Pwp2	-0.416312	0.000631302	-0.448749	ncRNA processing
Q8BVY0	Rsl1d1	-0.872706	0.000756353	3.0048	ncRNA processing
Q8BW10	Nob1	-0.382453	0.000669531	-0.781293	ncRNA processing
Q8BYR1	Lcmt2	-0.346837	0.00386783	0.106121	ncRNA processing
Q8C1Z8	Trmt10a	-0.532834	0.0235025	2.01776	ncRNA processing
Q8C2E4	Ptcd1	-0.620995	0.00163244	0.0722404	ncRNA processing
Q8C460	Eri3	0.127512	0.496784	-1.03468	ncRNA processing
Q8C4J7	Tbl3	-0.498605	0.000573006	-0.643642	ncRNA processing
Q8C5Q4	Grsf1	-0.565001	0.000678294	2.48603	ncRNA processing
Q8C7V3	Utp15	-0.620881	0.000531984	-0.434571	ncRNA processing
Q8C8T8	Tsr2	-0.167631	0.262399	2.58807	ncRNA processing
Q8CE96	Trmt6	0.0187586	0.934271	2.10451	ncRNA processing
Q8CHT3	Ints5	-0.100278	0.455367	-0.0605808	ncRNA processing
Q8CIM8	Ints4	-0.5401	0.000929841	1.11298	ncRNA processing
Q8CJG0	Ago2	-0.085516	0.0573007	-0.771806	ncRNA processing
Q8JZY4	Prorp	-0.214365	0.250709	0.221076	ncRNA processing
Q8K1J6	Trnt1	-0.492768	0.000879491	2.5435	ncRNA processing
Q8K224	Nat10	-0.699178	0.000641105	-0.0749421	ncRNA processing
Q8K2A7	Ints10	-0.192903	0.0893565	1.55659	ncRNA processing
Q8K301	Ddx52	-0.531441	0.000977754	1.8266	ncRNA processing
Q8K363	Ddx18	-0.548967	0.00114235	1.26818	ncRNA processing
Q8K4F6	Nsun5	-0.39933	0.0100644	-0.368044	ncRNA processing
Q8K4L0	Ddx54	-0.633152	0.000777839	-1.02825	ncRNA processing
Q8QZZ7	Tprkb	-0.25782	0.0752756	3.73603	ncRNA processing
Q8R1F9	Rpp40	-0.779491	0.00623805	-0.041439	ncRNA processing
Q8R2N2	Utp4	-0.667089	0.000759598	-0.185	ncRNA processing
Q8R3F9	Tut1	-0.248266	0.0225282	0.244654	ncRNA processing
Q8R3N1	Nop14	-1.06082	0.000698774	3.06095	ncRNA processing
Q8R3P6	Ints14	-0.272752	0.00888452	1.1682	ncRNA processing
Q8R3W5	Tsen15	-0.201701	0.383036	2.21976	ncRNA processing
Q8R5K4	Nol6	-0.402266	0.00301044	-1.12628	ncRNA processing
Q8VBV3	Exosc2	-0.493212	0.00157009	-1.15342	ncRNA processing
Q8VCG3	Wdr74	-0.455699	0.000958062	-0.436044	ncRNA processing
Q8VCY6	Utp6	-0.628074	0.000816517	3.33888	ncRNA processing
Q8VHZ7	Imp4	-0.760194	0.000656925	-0.459172	ncRNA processing
Q91VE6	Nifk	-0.935009	0.000656925	0.945153	ncRNA processing
Q91VR5	Ddx1	-0.284038	0.00166585	0.994805	ncRNA processing
Q91VU7	Pus7	-0.558233	0.000693467	1.49632	ncRNA processing
Q91W78	Usb1	0.031791	0.791632	-0.275161	ncRNA processing
Q91WE6	Cdkal1	-0.601334	0.00258741	1.28569	ncRNA processing
Q91WG3	Trub2	-0.341868	0.0886373	-0.706738	ncRNA processing
Q91WM3	Rrp9	-0.504265	0.000756353	-0.833294	ncRNA processing
Q91XI1	Dus3l	0.0189654	0.89917	-0.162869	ncRNA processing
Q91YK2	Rrp1b	-0.772236	0.000531984	-0.720863	ncRNA processing
Q921I9	Exosc4	-0.381141	0.00380206	-1.70096	ncRNA processing
Q921N6	Ddx27	-0.628091	0.000631302	-0.280064	ncRNA processing
Q921Y2	Imp3	-0.33053	0.047782	-0.351804	ncRNA processing
Q922Q2	Riok1	-0.58758	0.000948562	2.41561	ncRNA processing
Q923D5	Wbp11	-0.541511	0.000531984	0.601298	ncRNA processing
Q923Z3	Mto1	-0.555862	0.0130128	0.471108	ncRNA processing
Q99J36	Thumpd1	-0.421368	0.00241201	3.75384	ncRNA processing
Q99JH1	Rpp25l	-0.515083	0.00590578	-0.0749421	ncRNA processing
Q99L85	Elp5	-0.262924	0.131572	1.80497	ncRNA processing
Q99LF4	Rtcb	-0.348067	0.000847228	-0.340053	ncRNA processing
Q99LI9	Clp1	-0.249469	0.824062	1.2419	ncRNA processing
Q99M01	Fars2	-0.761714	0.0760458	-0.301577	ncRNA processing
Q99MR6	Srrt	-0.572021	0.000544235	-0.00255096	ncRNA processing
Q99MU3	Adar	-0.157587	0.113219	0.0305628	ncRNA processing
Q99N96	Mrpl1	-0.564613	0.000751212	4.01422	ncRNA processing
Q9CPP0	Npm3	-0.39458	0.00355313	1.46331	ncRNA processing
Q9CQE8	RTRAF	-0.269349	0.00715963	2.38399	ncRNA processing
Q9CQG2	Mettl16	-0.420877	0.00114201	1.18974	ncRNA processing
Q9CQJ2	Pih1d1	-0.178955	0.0582892	0.578817	ncRNA processing
Q9CQK1	Znhit3	-0.531942	0.0140409	1.4334	ncRNA processing
Q9CQR2	Rps21	-0.111922	0.20065	-2.51397	ncRNA processing
Q9CQS2	Nop10	-0.504716	0.0609867	-2.51397	ncRNA processing
Q9CQS5	Riok2	-0.470815	0.00104589	3.69041	ncRNA processing
Q9CR08	Pop4	-0.549932	0.000758103	0.188736	ncRNA processing
Q9CR47	Nsa2	-0.627552	0.00129303	0.934309	ncRNA processing
Q9CR57	Rpl14	-0.809848	0.000569251	-1.59654	ncRNA processing
Q9CRB2	Nhp2	-0.55657	0.00224641	-0.565915	ncRNA processing
Q9CSH3	Dis3	-0.568227	0.000544235	1.96987	ncRNA processing
Q9CTH6	Fcf1	-0.619709	0.00330894	-0.503916	ncRNA processing
Q9CWH5	Trmt11	-0.115436	0.598331	1.17367	ncRNA processing
Q9CWS4	Ints11	-0.145968	0.365935	-0.0181262	ncRNA processing
Q9CWW6	Pin4	-0.709967	0.00262376	2.78906	ncRNA processing
Q9CWX4	Rpusd4	-0.543636	0.00631864	-0.133014	ncRNA processing
Q9CWX9	Ddx47	-0.701429	0.000531984	0.117612	ncRNA processing
Q9CX11	Utp23	-0.370772	0.0327246	-0.513966	ncRNA processing
Q9CX97	Wdr55	-0.352674	0.00849333	0.313797	ncRNA processing
Q9CXW4	Rpl11	-0.597774	0.000812715	-0.27933	ncRNA processing
Q9CY21	Bud23	-0.347193	0.00669791	-0.740917	ncRNA processing
Q9CY52	Thg1l	-0.41383	0.0172936	0.161619	ncRNA processing
Q9CY66	Gar1	-0.636239	0.000669531	-0.358794	ncRNA processing
Q9CY73	Mrpl44	-0.228941	0.0371671	1.37825	ncRNA processing
Q9CYH6	Rrs1	-0.730505	0.000643623	-0.874622	ncRNA processing
Q9CYX7	Rrp15	-0.405177	0.00183604	1.38674	ncRNA processing
Q9CZ57	Nsun4	-0.384981	0.0994493	-1.27481	ncRNA processing
Q9CZ91	Srfbp1	-0.77055	0.000575626	2.46341	ncRNA processing
Q9CZJ1	Utp11	-1.00633	0.000531984	2.21044	ncRNA processing
Q9CZU3	Mtrex	-0.531781	0.000531984	2.76941	ncRNA processing
Q9CZX0	Elp3	-0.202297	0.0034023	-0.397564	ncRNA processing
Q9CZX8	Rps19	-0.51251	0.00343162	-1.10552	ncRNA processing
Q9D0C4	Trmt5	-0.451643	0.00535566	2.46611	ncRNA processing
Q9D0D4	Dimt1	-0.404326	0.00186211	0.352276	ncRNA processing
Q9D0I8	Mrto4	-0.455705	0.000577201	0.4027	ncRNA processing
Q9D0M0	Exosc7	-0.482652	0.00260314	0.910691	ncRNA processing
Q9D0R4	Ddx56	-0.591655	0.000531984	-0.137367	ncRNA processing
Q9D0T1	Snu13	-0.367125	0.003429	0.586809	ncRNA processing
Q9D168	Ints12	-0.672421	0.000725978	-0.565915	ncRNA processing
Q9D1C9	Rrp7a	-0.433868	0.00352167	-0.734607	ncRNA processing
Q9D1Q1	Mphosph6	-0.681934	0.00295122	2.42431	ncRNA processing
Q9D1R2	Kti12	-0.122142	0.0606724	-0.809421	ncRNA processing
Q9D2E2	Toe1	-0.351899	0.00875025	0.611034	ncRNA processing
Q9D3U0	Pus10	-0.453443	0.00104956	3.35725	ncRNA processing
Q9D753	Exosc8	-0.345576	0.0289517	1.09614	ncRNA processing
Q9D8M4	Rpl7l1	-0.820254	0.000481231	0.7249	ncRNA processing
Q9D903	Ebna1bp2	-0.74797	0.000588602	0.0918967	ncRNA processing
Q9DAA6	Exosc1	-0.406652	0.00244111	1.56767	ncRNA processing
Q9DB28	Pop5	-0.79071	0.0318954	-0.161025	ncRNA processing
Q9DB85	Rrp8	-0.967044	0.000531984	-0.133014	ncRNA processing
Q9DB96	Ngdn	-0.601787	0.00155641	-0.298777	ncRNA processing
Q9DBE9	Ftsj3	-0.468192	0.000647172	3.32632	ncRNA processing
Q9DBU3	Riok3	-0.0305817	0.800098	3.44757	ncRNA processing
Q9DBY8	Nvl	-0.862366	0.000471955	2.62622	ncRNA processing
Q9DCG9	Trmt112	-0.279993	0.0104048	-0.926665	ncRNA processing
Q9DCL4	Mettl15	-0.365275	0.195844	-0.056964	ncRNA processing
Q9EP82	Wdr4	-0.346282	0.00768075	-1.41987	ncRNA processing
Q9EQ61	Pes1	-0.601151	0.000631302	1.22118	ncRNA processing
Q9EQM6	Dgcr8	-0.597427	0.00383146	0.974406	ncRNA processing
Q9ER73	Elp4	-0.150232	0.01811	0.322913	ncRNA processing
Q9ESX5	Dkc1	-0.624631	0.000531984	2.19192	ncRNA processing
Q9JHI2	Adat1	-0.424897	0.112341	0.486034	ncRNA processing
Q9JHI7	Exosc9	-0.632712	0.000816517	4.54754	ncRNA processing
Q9JI13	Utp3	-0.888306	0.000747031	4.08178	ncRNA processing
Q9JIK5	Ddx21	-0.952335	0.000471955	1.47664	ncRNA processing
Q9JJ80	Rpf2	-0.868837	0.00255349	-1.21103	ncRNA processing
Q9JJA4	Wdr12	-0.387394	0.00135428	2.67471	ncRNA processing
Q9JJT0	Rcl1	-0.597445	0.00167936	0.42721	ncRNA processing
Q9JL16	Isg20	-0.429837	0.00958365	-1.84951	ncRNA processing
Q9JMA2	Qtrt1	-0.394017	0.0164275	-1.52387	ncRNA processing
Q9QYL7	Abt1	-0.555572	0.000725978	-0.291744	ncRNA processing
Q9WTX2	Prkra	-0.42885	0.00298592	0.670747	ncRNA processing
Q9WU56	Pus1	-0.30368	0.0019371	-0.930256	ncRNA processing
Q9Z0H1	Wdr46	-0.398046	0.000816517	-1.06934	ncRNA processing
Q9Z120	Mettl1	-0.312094	0.00331267	0.831758	ncRNA processing
Q9Z2D6	Mecp2	-0.120552	0.340698	0.474081	ncRNA processing
Q9Z315	Sart1	-0.448682	0.000655885	0.088264	ncRNA processing
A2A432	Cul4b	-0.394861	0.000656925	3.04731	ribonucleoprotein complex biogenesis
A2AJK6	Chd7	-0.462621	0.0403289	1.67083	ribonucleoprotein complex biogenesis
A2AKX3	Setx	-0.246257	0.0568231	1.64168	ribonucleoprotein complex biogenesis
A2BE28	Las1l	-0.28966	0.00141559	4.69324	ribonucleoprotein complex biogenesis
B1AQJ2	Usp36	-0.675368	0.000531984	-1.24008	ribonucleoprotein complex biogenesis
B2RS91	Rrn3	-0.274712	0.00225877	0.0735525	ribonucleoprotein complex biogenesis
E9Q5K9	Ythdc1	-0.533296	0.000755883	4.67735	ribonucleoprotein complex biogenesis
O35130	Emg1	-0.683537	0.000631302	0.343176	ribonucleoprotein complex biogenesis
O35473	C1d	-0.817695	0.016073	3.82406	ribonucleoprotein complex biogenesis
O35900	Lsm2	-0.205388	0.01735	-0.241239	ribonucleoprotein complex biogenesis
O54781	Srpk2	-0.248158	0.136395	2.46407	ribonucleoprotein complex biogenesis
O54825	Bysl	-0.551976	0.000531984	0.460862	ribonucleoprotein complex biogenesis
O54864	Suv39h1	-0.555505	0.00422508	-0.581599	ribonucleoprotein complex biogenesis
O55135	Eif6	-0.261009	0.0031833	-1.29445	ribonucleoprotein complex biogenesis
O55142	Rpl35a	-0.524798	0.00191398	-0.712165	ribonucleoprotein complex biogenesis
O70133	Dhx9	-0.370571	0.000816517	2.03477	ribonucleoprotein complex biogenesis
O70194	Eif3d	-0.35776	0.00133172	0.400423	ribonucleoprotein complex biogenesis
O70551	Srpk1	-0.512375	0.000561692	0.259531	ribonucleoprotein complex biogenesis
O88796	Rpp30	-0.50902	0.000729497	1.947	ribonucleoprotein complex biogenesis
P07901	Hsp90aa1	-0.443988	0.000531984	4.43426	ribonucleoprotein complex biogenesis
P09405	Ncl	-0.897802	0.000531984	6.10185	ribonucleoprotein complex biogenesis
P11499	Hsp90ab1	-0.350269	0.000630145	0.244654	ribonucleoprotein complex biogenesis
P12970	Rpl7a	-0.761306	0.000471955	-1.01584	ribonucleoprotein complex biogenesis
P14131	Rps16	-0.46913	0.000981322	-1.15342	ribonucleoprotein complex biogenesis
P14148	Rpl7	-0.829878	0.000471955	-1.08199	ribonucleoprotein complex biogenesis
P14206	Rpsa	-0.323042	0.00364384	-1.16262	ribonucleoprotein complex biogenesis
P14869	Rplp0	-0.541856	0.000620003	-0.312709	ribonucleoprotein complex biogenesis
P15105	Glul	-1.12359	0.0231545	0.69459	ribonucleoprotein complex biogenesis
P19253	Rpl13a	-0.615098	0.000560837	-1.04338	ribonucleoprotein complex biogenesis
P23116	Eif3a	-0.493077	0.000481231	5.51577	ribonucleoprotein complex biogenesis
P25444	Rps2	-0.616007	0.000531984	-1.8539	ribonucleoprotein complex biogenesis
P27048	Snrpb	-0.271366	0.0200649	-1.22086	ribonucleoprotein complex biogenesis
P27641	Xrcc5	-0.398023	0.00262641	2.67021	ribonucleoprotein complex biogenesis
P27659	Rpl3	-0.784185	0.000573006	-1.52387	ribonucleoprotein complex biogenesis
P28659	Celf1	-0.499126	0.00517968	-0.373889	ribonucleoprotein complex biogenesis
P35123	Usp4	0.00337759	0.918255	-0.333281	ribonucleoprotein complex biogenesis
P35550	Fbl	-0.571986	0.000759598	-1.29445	ribonucleoprotein complex biogenesis
P35979	Rpl12	-0.557847	0.000596922	-1.91156	ribonucleoprotein complex biogenesis
P47911	Rpl6	-0.625727	0.000868905	-1.84057	ribonucleoprotein complex biogenesis
P47962	Rpl5	-0.72237	0.000904736	1.17731	ribonucleoprotein complex biogenesis
P50580	Pa2g4	-0.581494	0.000531984	1.48119	ribonucleoprotein complex biogenesis
P53569	Cebpz	-0.588575	0.00166585	2.70921	ribonucleoprotein complex biogenesis
P56183	Rrp1	-0.369928	0.00114201	0.920377	ribonucleoprotein complex biogenesis
P56960	Exosc10	-0.22782	0.00397335	0.0761236	ribonucleoprotein complex biogenesis
P58468	Fam207a	-0.388214	0.00142587	1.1224	ribonucleoprotein complex biogenesis
P59325	Eif5	-0.630428	0.000666832	3.7651	ribonucleoprotein complex biogenesis
P60122	Ruvbl1	-0.339957	0.000871271	-0.325783	ribonucleoprotein complex biogenesis
P61222	Abce1	-0.359678	0.00124774	1.48603	ribonucleoprotein complex biogenesis
P61255	Rpl26	-0.782477	0.00131027	0.22576	ribonucleoprotein complex biogenesis
P61358	Rpl27	-0.65138	0.00121685	-2.51397	ribonucleoprotein complex biogenesis
P62082	Rps7	-0.608393	0.000656925	1.5886	ribonucleoprotein complex biogenesis
P62242	Rps8	-0.949432	0.000620003	-1.07856	ribonucleoprotein complex biogenesis
P62264	Rps14	-0.895212	0.000596922	-0.540282	ribonucleoprotein complex biogenesis
P62305	Snrpe	-0.342531	0.0288039	0.71184	ribonucleoprotein complex biogenesis
P62307	Snrpf	-0.390108	0.0189969	6.68144	ribonucleoprotein complex biogenesis
P62309	Snrpg	-0.372653	0.0240361	0.0834361	ribonucleoprotein complex biogenesis
P62313	Lsm6	-0.232761	0.00976044	-1.2794	ribonucleoprotein complex biogenesis
P62315	Snrpd1	-0.404094	0.00200229	2.48603	ribonucleoprotein complex biogenesis
P62317	Snrpd2	-0.286474	0.00836024	-0.833294	ribonucleoprotein complex biogenesis
P62320	Snrpd3	-0.313781	0.0117864	0.63564	ribonucleoprotein complex biogenesis
P62751	Rpl23a	-0.743761	0.000471955	-1.24008	ribonucleoprotein complex biogenesis
P62754	Rps6	-0.656286	0.000531984	0.686034	ribonucleoprotein complex biogenesis
P62827	Ran	-0.45621	0.00359384	-1.59231	ribonucleoprotein complex biogenesis
P62843	Rps15	-0.428835	0.0369263	-1.82903	ribonucleoprotein complex biogenesis
P62849	Rps24	-0.582617	0.000969825	-0.275161	ribonucleoprotein complex biogenesis
P62852	Rps25	-0.771647	0.000569251	-1.72032	ribonucleoprotein complex biogenesis
P62858	Rps28	-0.465214	0.00400828	1.77175	ribonucleoprotein complex biogenesis
P63154	Crnkl1	-0.532837	0.000575626	5.44551	ribonucleoprotein complex biogenesis
P63276	Rps17	-0.450153	0.000837149	-1.04338	ribonucleoprotein complex biogenesis
P63325	Rps10	-0.216597	0.00673334	-1.3375	ribonucleoprotein complex biogenesis
P70122	Sbds	-0.341726	0.00113214	3.46213	ribonucleoprotein complex biogenesis
P70279	Surf6	-0.576359	0.000725556	0.295022	ribonucleoprotein complex biogenesis
P97376	Frg1	-0.939604	0.000531984	4.82194	ribonucleoprotein complex biogenesis
P97452	Bop1	-0.260079	0.0022747	-0.740433	ribonucleoprotein complex biogenesis
P97461	Rps5	-0.534896	0.0032818	-1.05055	ribonucleoprotein complex biogenesis
P97801	Smn1	-1.10778	0.000683893	0.60022	ribonucleoprotein complex biogenesis
Q08288	Lyar	-0.724858	0.000482781	1.08501	ribonucleoprotein complex biogenesis
Q0VG62	Rbis	-0.394607	0.00196454	1.77175	ribonucleoprotein complex biogenesis
Q3TBW2	Mrpl10	-0.667989	0.00106738	-1.75351	ribonucleoprotein complex biogenesis
Q3TCH7	Cul4a	-0.233653	0.00969519	0.643928	ribonucleoprotein complex biogenesis
Q3TCX3	Khdc4	-0.638039	0.00145573	0.0961477	ribonucleoprotein complex biogenesis
Q3TIX9	Usp39	-0.485138	0.000658933	-0.567064	ribonucleoprotein complex biogenesis
Q3TL26	Tfb2m	-0.385246	0.00983145	1.26437	ribonucleoprotein complex biogenesis
Q3TWW8	Srsf6	-0.357131	0.00345864	-0.749261	ribonucleoprotein complex biogenesis
Q3TZX8	Nol9	-0.654841	0.000577201	-0.416064	ribonucleoprotein complex biogenesis
Q3U1G5	Isg20l2	-0.623406	0.00443028	0.467063	ribonucleoprotein complex biogenesis
Q3U821	Wdr75	-0.763649	0.000759598	1.33682	ribonucleoprotein complex biogenesis
Q3UEB3	Puf60	-0.628566	0.000589355	0.317892	ribonucleoprotein complex biogenesis
Q3UFB2	Znhit6	-0.808959	0.000471955	2.47519	ribonucleoprotein complex biogenesis
Q3UFM5	Nom1	-0.614213	0.000577497	1.69656	ribonucleoprotein complex biogenesis
Q3UM18	Lsg1	-0.408214	0.00080768	1.98216	ribonucleoprotein complex biogenesis
Q3UMQ8	Naf1	-0.38534	0.0178413	0.663291	ribonucleoprotein complex biogenesis
Q3USH5	Sfswap	-0.603057	0.0067464	2.2429	ribonucleoprotein complex biogenesis
Q3UYV9	Ncbp1	-0.545926	0.000669531	1.53155	ribonucleoprotein complex biogenesis
Q3V1V3	Esf1	-0.639247	0.000531984	6.46949	ribonucleoprotein complex biogenesis
Q4FZF3	Ddx49	-0.104032	0.0790966	-1.68237	ribonucleoprotein complex biogenesis
Q4VBE8	Wdr18	-0.151592	0.00938794	-1.58804	ribonucleoprotein complex biogenesis
Q501J6	Ddx17	-0.450057	0.00141559	-0.370015	ribonucleoprotein complex biogenesis
Q571H0	Urb1	-0.309543	0.00399923	-0.143466	ribonucleoprotein complex biogenesis
Q5HZH2	Tsr3	-0.493356	0.01136	0.263811	ribonucleoprotein complex biogenesis
Q5HZJ0	Drosha	-0.376626	0.0024073	0.688362	ribonucleoprotein complex biogenesis
Q5ND52	Mrm3	-0.393738	0.0112263	-0.127332	ribonucleoprotein complex biogenesis
Q5RJG1	Nol10	-0.655284	0.000531984	2.86394	ribonucleoprotein complex biogenesis
Q5SSI6	Utp18	-0.69519	0.000544235	1.826	ribonucleoprotein complex biogenesis
Q5SUF2	Luc7l3	-0.762623	0.000824613	6.42912	ribonucleoprotein complex biogenesis
Q5SWD9	Tsr1	-0.554874	0.000669531	1.59051	ribonucleoprotein complex biogenesis
Q61211	Eif2d	-0.32914	0.377927	-0.237259	ribonucleoprotein complex biogenesis
Q61937	Npm1	-0.488466	0.000759598	3.62938	ribonucleoprotein complex biogenesis
Q62167	Ddx3x	-0.446213	0.00110095	1.70926	ribonucleoprotein complex biogenesis
Q640M1	Utp14a	-0.784706	0.000531984	3.2152	ribonucleoprotein complex biogenesis
Q64364	Cdkn2a	-0.385717	0.00451905	-1.3375	ribonucleoprotein complex biogenesis
Q68ED3	Tent4b	-0.460531	0.111745	-0.0176376	ribonucleoprotein complex biogenesis
Q69ZQ2	Isy1	-0.147951	0.0574017	4.82869	ribonucleoprotein complex biogenesis
Q6DFW4	Nop58	-0.718646	0.000471955	4.18994	ribonucleoprotein complex biogenesis
Q6EJB6	Utp14b	-0.578681	0.000577201	3.11984	ribonucleoprotein complex biogenesis
Q6NS46	Pdcd11	-0.664563	0.000569251	-0.259538	ribonucleoprotein complex biogenesis
Q6NSQ7	Ltv1	-0.378641	0.001726	3.21852	ribonucleoprotein complex biogenesis
Q6NVF9	Cpsf6	-0.615853	0.00092608	1.0514	ribonucleoprotein complex biogenesis
Q6NZQ2	Ddx31	-0.68382	0.00326652	0.538359	ribonucleoprotein complex biogenesis
Q6P4T2	Snrnp200	-0.374377	0.000531984	0.246913	ribonucleoprotein complex biogenesis
Q6P5B0	Rrp12	-0.536607	0.00050904	-0.199152	ribonucleoprotein complex biogenesis
Q6P5F9	Xpo1	-0.474661	0.000535252	2.05693	ribonucleoprotein complex biogenesis
Q6P9R1	Ddx51	-0.674993	0.00255603	-0.951466	ribonucleoprotein complex biogenesis
Q6PAC3	Dcaf13	-0.556293	0.000958062	1.29769	ribonucleoprotein complex biogenesis
Q6PAQ4	Rexo4	-0.50236	0.000927254	-0.204498	ribonucleoprotein complex biogenesis
Q6PDM2	Srsf1	-0.419253	0.000948562	-0.939163	ribonucleoprotein complex biogenesis
Q6PGC1	Dhx29	-0.468913	0.000838976	1.73201	ribonucleoprotein complex biogenesis
Q6PGG6	Gnl3l	-0.459723	0.00121744	0.946241	ribonucleoprotein complex biogenesis
Q6ZQL4	Wdr43	-0.859969	0.000577497	1.91081	ribonucleoprotein complex biogenesis
Q6ZWU9	Rps27	-0.75664	0.00179965	-0.161025	ribonucleoprotein complex biogenesis
Q6ZWV3	Rpl10	-0.47282	0.00663893	0.276731	ribonucleoprotein complex biogenesis
Q6ZWV7	Rpl35	-0.54422	0.00269616	-0.901063	ribonucleoprotein complex biogenesis
Q7TMF2	Eri1	-0.267036	0.29161	0.665224	ribonucleoprotein complex biogenesis
Q7TMX5	Shq1	-0.296984	0.0244944	1.872	ribonucleoprotein complex biogenesis
Q7TNC4	Luc7l2	-0.646055	0.000912987	4.61072	ribonucleoprotein complex biogenesis
Q7TND5	Rpf1	-0.961261	0.000471955	0.628891	ribonucleoprotein complex biogenesis
Q7TPV4	Mybbp1a	-0.593866	0.000531984	-0.878279	ribonucleoprotein complex biogenesis
Q7TQK4	Exosc3	-1.18979	0.00780803	-0.332148	ribonucleoprotein complex biogenesis
Q80UZ2	Sdad1	-0.580656	0.000796571	0.538359	ribonucleoprotein complex biogenesis
Q80X85	Mrps7	-0.164888	0.155645	1.18974	ribonucleoprotein complex biogenesis
Q80Y44	Ddx10	-0.67191	0.00191083	4.10704	ribonucleoprotein complex biogenesis
Q810V0	Mphosph10	-1.18623	0.00105399	5.25729	ribonucleoprotein complex biogenesis
Q8BGA5	Krr1	-0.732664	0.000588602	1.94798	ribonucleoprotein complex biogenesis
Q8BGD9	Eif4b	-0.481301	0.00172244	0.590609	ribonucleoprotein complex biogenesis
Q8BGS0	Mak16	-0.678179	0.000693467	6.57694	ribonucleoprotein complex biogenesis
Q8BHB4	Wdr3	-0.884568	0.000531984	1.19759	ribonucleoprotein complex biogenesis
Q8BHE1	Gemin8	-0.656243	0.00166359	-0.840326	ribonucleoprotein complex biogenesis
Q8BHJ9	Slu7	-0.438076	0.00140251	2.26419	ribonucleoprotein complex biogenesis
Q8BHY2	Noc4l	-0.872421	0.000471955	-0.192883	ribonucleoprotein complex biogenesis
Q8BJW5	Nol11	-0.50279	0.000575626	1.7678	ribonucleoprotein complex biogenesis
Q8BJW6	Eif2a	-0.554082	0.000755883	0.750638	ribonucleoprotein complex biogenesis
Q8BK35	Nop53	-0.458056	0.000816517	-0.245925	ribonucleoprotein complex biogenesis
Q8BKT3	Gcfc2	-0.619538	0.00301044	3.46006	ribonucleoprotein complex biogenesis
Q8BKW4	Zcchc4	-0.564479	0.149623	1.38467	ribonucleoprotein complex biogenesis
Q8BM39	Prpf18	-0.41782	0.00092608	2.73385	ribonucleoprotein complex biogenesis
Q8BMC4	Nop9	-0.570229	0.000756353	0.311779	ribonucleoprotein complex biogenesis
Q8BP67	Rpl24	-0.465868	0.00136687	-0.615232	ribonucleoprotein complex biogenesis
Q8BQM4	Heatr3	-0.511262	0.000531984	1.45662	ribonucleoprotein complex biogenesis
Q8BTT6	Diexf	-0.418671	0.00117253	1.90736	ribonucleoprotein complex biogenesis
Q8BTV2	Cpsf7	-0.476169	0.000984292	0.0284064	ribonucleoprotein complex biogenesis
Q8BU03	Pwp2	-0.416312	0.000631302	-0.448749	ribonucleoprotein complex biogenesis
Q8BU88	Mrpl22	-0.504573	0.00723175	0.384584	ribonucleoprotein complex biogenesis
Q8BVY0	Rsl1d1	-0.872706	0.000756353	3.0048	ribonucleoprotein complex biogenesis
Q8BW10	Nob1	-0.382453	0.000669531	-0.781293	ribonucleoprotein complex biogenesis
Q8BX17	Gemin5	-0.38778	0.000796571	1.20944	ribonucleoprotein complex biogenesis
Q8C0D5	Efl1	-0.521949	0.000641105	2.18462	ribonucleoprotein complex biogenesis
Q8C460	Eri3	0.127512	0.496784	-1.03468	ribonucleoprotein complex biogenesis
Q8C4J7	Tbl3	-0.498605	0.000573006	-0.643642	ribonucleoprotein complex biogenesis
Q8C7V3	Utp15	-0.620881	0.000531984	-0.434571	ribonucleoprotein complex biogenesis
Q8C8T8	Tsr2	-0.167631	0.262399	2.58807	ribonucleoprotein complex biogenesis
Q8CCF0	Prpf31	-0.264168	0.00508084	-0.313966	ribonucleoprotein complex biogenesis
Q8CD15	Riox2	-0.297012	0.199106	1.34869	ribonucleoprotein complex biogenesis
Q8CEC0	Nup88	-0.225658	0.00317051	2.26057	ribonucleoprotein complex biogenesis
Q8CIG8	Prmt5	-0.410212	0.0017632	0.77757	ribonucleoprotein complex biogenesis
Q8CJG0	Ago2	-0.085516	0.0573007	-0.771806	ribonucleoprotein complex biogenesis
Q8JZM7	Cdc73	-0.53572	0.000669531	2.18528	ribonucleoprotein complex biogenesis
Q8K013	Gtpbp10	-0.338914	0.00474874	2.11819	ribonucleoprotein complex biogenesis
Q8K224	Nat10	-0.699178	0.000641105	-0.0749421	ribonucleoprotein complex biogenesis
Q8K301	Ddx52	-0.531441	0.000977754	1.8266	ribonucleoprotein complex biogenesis
Q8K363	Ddx18	-0.548967	0.00114235	1.26818	ribonucleoprotein complex biogenesis
Q8K4F6	Nsun5	-0.39933	0.0100644	-0.368044	ribonucleoprotein complex biogenesis
Q8K4L0	Ddx54	-0.633152	0.000777839	-1.02825	ribonucleoprotein complex biogenesis
Q8K4Z5	Sf3a1	-0.446449	0.000531984	0.768862	ribonucleoprotein complex biogenesis
Q8R1F9	Rpp40	-0.779491	0.00623805	-0.041439	ribonucleoprotein complex biogenesis
Q8R2N2	Utp4	-0.667089	0.000759598	-0.185	ribonucleoprotein complex biogenesis
Q8R3N1	Nop14	-1.06082	0.000698774	3.06095	ribonucleoprotein complex biogenesis
Q8R5K4	Nol6	-0.402266	0.00301044	-1.12628	ribonucleoprotein complex biogenesis
Q8VBV3	Exosc2	-0.493212	0.00157009	-1.15342	ribonucleoprotein complex biogenesis
Q8VCG3	Wdr74	-0.455699	0.000958062	-0.436044	ribonucleoprotein complex biogenesis
Q8VCY6	Utp6	-0.628074	0.000816517	3.33888	ribonucleoprotein complex biogenesis
Q8VEJ4	Nle1	-0.183104	0.0322344	-1.69092	ribonucleoprotein complex biogenesis
Q8VHZ7	Imp4	-0.760194	0.000656925	-0.459172	ribonucleoprotein complex biogenesis
Q8VI33	Taf9	-0.235257	0.0167225	-1.75925	ribonucleoprotein complex biogenesis
Q8VI75	Ipo4	-0.233127	0.00400347	-0.2979	ribonucleoprotein complex biogenesis
Q91VE6	Nifk	-0.935009	0.000656925	0.945153	ribonucleoprotein complex biogenesis
Q91VM5	Rbmxl1	-0.739756	0.00121744	0.0567276	ribonucleoprotein complex biogenesis
Q91VY9	Znf622	-0.00540966	0.88853	0.2114	ribonucleoprotein complex biogenesis
Q91WM3	Rrp9	-0.504265	0.000756353	-0.833294	ribonucleoprotein complex biogenesis
Q91YE7	Rbm5	-0.454267	0.000699361	1.03996	ribonucleoprotein complex biogenesis
Q91YK2	Rrp1b	-0.772236	0.000531984	-0.720863	ribonucleoprotein complex biogenesis
Q91YR7	Prpf6	-0.395983	0.00117675	1.09538	ribonucleoprotein complex biogenesis
Q91YU8	Ppan	-0.340063	0.00259292	-1.24008	ribonucleoprotein complex biogenesis
Q91Z31	Ptbp2	-0.108896	0.272922	-0.450177	ribonucleoprotein complex biogenesis
Q921I9	Exosc4	-0.381141	0.00380206	-1.70096	ribonucleoprotein complex biogenesis
Q921N6	Ddx27	-0.628091	0.000631302	-0.280064	ribonucleoprotein complex biogenesis
Q921Y2	Imp3	-0.33053	0.047782	-0.351804	ribonucleoprotein complex biogenesis
Q922E6	Fastkd2	-0.457994	0.0850139	-0.195126	ribonucleoprotein complex biogenesis
Q922Q2	Riok1	-0.58758	0.000948562	2.41561	ribonucleoprotein complex biogenesis
Q922U1	Prpf3	-0.924124	0.00118567	1.141	ribonucleoprotein complex biogenesis
Q922X9	Prmt7	-0.582159	0.0447166	-1.07097	ribonucleoprotein complex biogenesis
Q923D5	Wbp11	-0.541511	0.000531984	0.601298	ribonucleoprotein complex biogenesis
Q924T2	Mrps2	-0.307452	0.00740323	-2.1715	ribonucleoprotein complex biogenesis
Q99JF8	Psip1	-0.835432	0.000471955	5.23651	ribonucleoprotein complex biogenesis
Q99KP6	Prpf19	-0.06001	0.150695	-1.75061	ribonucleoprotein complex biogenesis
Q99L28	Rsl24d1	-0.620307	0.00428345	1.1224	ribonucleoprotein complex biogenesis
Q99L45	Eif2s2	-0.655975	0.000471955	5.01615	ribonucleoprotein complex biogenesis
Q99L48	Nmd3	-0.529931	0.00202863	1.25587	ribonucleoprotein complex biogenesis
Q99LH1	Gnl2	-0.68572	0.000471955	2.42431	ribonucleoprotein complex biogenesis
Q99LI9	Clp1	-0.249469	0.824062	1.2419	ribonucleoprotein complex biogenesis
Q99LL5	Pwp1	-0.481042	0.000977754	1.27089	ribonucleoprotein complex biogenesis
Q99MU3	Adar	-0.157587	0.113219	0.0305628	ribonucleoprotein complex biogenesis
Q99N96	Mrpl1	-0.564613	0.000751212	4.01422	ribonucleoprotein complex biogenesis
Q99PU8	Dhx30	-0.283833	0.00312327	-0.144685	ribonucleoprotein complex biogenesis
Q99PV0	Prpf8	-0.157518	0.0018047	-0.587597	ribonucleoprotein complex biogenesis
Q9CPP0	Npm3	-0.39458	0.00355313	1.46331	ribonucleoprotein complex biogenesis
Q9CPT5	Nop16	-0.388549	0.0014733	-1.96452	ribonucleoprotein complex biogenesis
Q9CQF0	Mrpl11	-0.635138	0.00163914	0.0767071	ribonucleoprotein complex biogenesis
Q9CQF3	Nudt21	-0.451729	0.000634914	1.4334	ribonucleoprotein complex biogenesis
Q9CQG2	Mettl16	-0.420877	0.00114201	1.18974	ribonucleoprotein complex biogenesis
Q9CQJ2	Pih1d1	-0.178955	0.0582892	0.578817	ribonucleoprotein complex biogenesis
Q9CQJ6	Denr	-1.2434	0.0478773	3.51618	ribonucleoprotein complex biogenesis
Q9CQK1	Znhit3	-0.531942	0.0140409	1.4334	ribonucleoprotein complex biogenesis
Q9CQL4	Mrpl20	-0.95931	0.0012915	-0.513966	ribonucleoprotein complex biogenesis
Q9CQR2	Rps21	-0.111922	0.20065	-2.51397	ribonucleoprotein complex biogenesis
Q9CQS2	Nop10	-0.504716	0.0609867	-2.51397	ribonucleoprotein complex biogenesis
Q9CQS5	Riok2	-0.470815	0.00104589	3.69041	ribonucleoprotein complex biogenesis
Q9CQY2	Ramac	-0.695704	0.0369913	2.48603	ribonucleoprotein complex biogenesis
Q9CR08	Pop4	-0.549932	0.000758103	0.188736	ribonucleoprotein complex biogenesis
Q9CR47	Nsa2	-0.627552	0.00129303	0.934309	ribonucleoprotein complex biogenesis
Q9CR57	Rpl14	-0.809848	0.000569251	-1.59654	ribonucleoprotein complex biogenesis
Q9CRB2	Nhp2	-0.55657	0.00224641	-0.565915	ribonucleoprotein complex biogenesis
Q9CSH3	Dis3	-0.568227	0.000544235	1.96987	ribonucleoprotein complex biogenesis
Q9CTH6	Fcf1	-0.619709	0.00330894	-0.503916	ribonucleoprotein complex biogenesis
Q9CWT6	Ddx28	0.361551	0.220361	0.998048	ribonucleoprotein complex biogenesis
Q9CWV0	Malsu1	0.140615	0.601585	0.875864	ribonucleoprotein complex biogenesis
Q9CWW6	Pin4	-0.709967	0.00262376	2.78906	ribonucleoprotein complex biogenesis
Q9CWX4	Rpusd4	-0.543636	0.00631864	-0.133014	ribonucleoprotein complex biogenesis
Q9CWX9	Ddx47	-0.701429	0.000531984	0.117612	ribonucleoprotein complex biogenesis
Q9CWY4	Gemin7	-0.44731	0.0236738	0.562957	ribonucleoprotein complex biogenesis
Q9CX11	Utp23	-0.370772	0.0327246	-0.513966	ribonucleoprotein complex biogenesis
Q9CX53	Gemin6	0.163702	0.180864	2.87526	ribonucleoprotein complex biogenesis
Q9CX97	Wdr55	-0.352674	0.00849333	0.313797	ribonucleoprotein complex biogenesis
Q9CXK8	Nip7	-0.585871	0.000648798	-0.856508	ribonucleoprotein complex biogenesis
Q9CXW4	Rpl11	-0.597774	0.000812715	-0.27933	ribonucleoprotein complex biogenesis
Q9CY21	Bud23	-0.347193	0.00669791	-0.740917	ribonucleoprotein complex biogenesis
Q9CY66	Gar1	-0.636239	0.000669531	-0.358794	ribonucleoprotein complex biogenesis
Q9CYH6	Rrs1	-0.730505	0.000643623	-0.874622	ribonucleoprotein complex biogenesis
Q9CYI4	Luc7l	-0.8245	0.00186083	3.93765	ribonucleoprotein complex biogenesis
Q9CYX7	Rrp15	-0.405177	0.00183604	1.38674	ribonucleoprotein complex biogenesis
Q9CZ57	Nsun4	-0.384981	0.0994493	-1.27481	ribonucleoprotein complex biogenesis
Q9CZ91	Srfbp1	-0.77055	0.000575626	2.46341	ribonucleoprotein complex biogenesis
Q9CZJ1	Utp11	-1.00633	0.000531984	2.21044	ribonucleoprotein complex biogenesis
Q9CZU3	Mtrex	-0.531781	0.000531984	2.76941	ribonucleoprotein complex biogenesis
Q9CZU4	Eral1	-0.505471	0.00355313	-0.687482	ribonucleoprotein complex biogenesis
Q9CZX8	Rps19	-0.51251	0.00343162	-1.10552	ribonucleoprotein complex biogenesis
Q9D0D4	Dimt1	-0.404326	0.00186211	0.352276	ribonucleoprotein complex biogenesis
Q9D0I8	Mrto4	-0.455705	0.000577201	0.4027	ribonucleoprotein complex biogenesis
Q9D0M0	Exosc7	-0.482652	0.00260314	0.910691	ribonucleoprotein complex biogenesis
Q9D0R4	Ddx56	-0.591655	0.000531984	-0.137367	ribonucleoprotein complex biogenesis
Q9D0T1	Snu13	-0.367125	0.003429	0.586809	ribonucleoprotein complex biogenesis
Q9D1C9	Rrp7a	-0.433868	0.00352167	-0.734607	ribonucleoprotein complex biogenesis
Q9D1Q1	Mphosph6	-0.681934	0.00295122	2.42431	ribonucleoprotein complex biogenesis
Q9D2V5	Aar2	-0.111329	0.104373	-0.436044	ribonucleoprotein complex biogenesis
Q9D554	Sf3a3	-0.388697	0.00508084	1.4701	ribonucleoprotein complex biogenesis
Q9D6Z1	Nop56	-0.657726	0.000531984	2.13319	ribonucleoprotein complex biogenesis
Q9D753	Exosc8	-0.345576	0.0289517	1.09614	ribonucleoprotein complex biogenesis
Q9D7M8	Polr2d	-0.528168	0.00948029	1.68184	ribonucleoprotein complex biogenesis
Q9D8M4	Rpl7l1	-0.820254	0.000481231	0.7249	ribonucleoprotein complex biogenesis
Q9D903	Ebna1bp2	-0.74797	0.000588602	0.0918967	ribonucleoprotein complex biogenesis
Q9DAA6	Exosc1	-0.406652	0.00244111	1.56767	ribonucleoprotein complex biogenesis
Q9DB27	Mcts1	-0.219573	0.0303486	2.98054	ribonucleoprotein complex biogenesis
Q9DB28	Pop5	-0.79071	0.0318954	-0.161025	ribonucleoprotein complex biogenesis
Q9DB85	Rrp8	-0.967044	0.000531984	-0.133014	ribonucleoprotein complex biogenesis
Q9DB96	Ngdn	-0.601787	0.00155641	-0.298777	ribonucleoprotein complex biogenesis
Q9DBE9	Ftsj3	-0.468192	0.000647172	3.32632	ribonucleoprotein complex biogenesis
Q9DBU3	Riok3	-0.0305817	0.800098	3.44757	ribonucleoprotein complex biogenesis
Q9DBY8	Nvl	-0.862366	0.000471955	2.62622	ribonucleoprotein complex biogenesis
Q9DCA5	Brix1	-0.870024	0.000531984	0.875864	ribonucleoprotein complex biogenesis
Q9DCD2	Xab2	-0.491541	0.000573006	-0.411163	ribonucleoprotein complex biogenesis
Q9DCE5	Pak1ip1	-0.54528	0.00122824	0.619193	ribonucleoprotein complex biogenesis
Q9DCG9	Trmt112	-0.279993	0.0104048	-0.926665	ribonucleoprotein complex biogenesis
Q9DCL4	Mettl15	-0.365275	0.195844	-0.056964	ribonucleoprotein complex biogenesis
Q9EP53	Tsc1	0.155958	0.227673	0.58414	ribonucleoprotein complex biogenesis
Q9EQ61	Pes1	-0.601151	0.000631302	1.22118	ribonucleoprotein complex biogenesis
Q9ESX5	Dkc1	-0.624631	0.000531984	2.19192	ribonucleoprotein complex biogenesis
Q9JHI7	Exosc9	-0.632712	0.000816517	4.54754	ribonucleoprotein complex biogenesis
Q9JI13	Utp3	-0.888306	0.000747031	4.08178	ribonucleoprotein complex biogenesis
Q9JIK5	Ddx21	-0.952335	0.000471955	1.47664	ribonucleoprotein complex biogenesis
Q9JJ80	Rpf2	-0.868837	0.00255349	-1.21103	ribonucleoprotein complex biogenesis
Q9JJA4	Wdr12	-0.387394	0.00135428	2.67471	ribonucleoprotein complex biogenesis
Q9JJF3	Riox1	-0.750259	0.00119946	-0.527212	ribonucleoprotein complex biogenesis
Q9JJT0	Rcl1	-0.597445	0.00167936	0.42721	ribonucleoprotein complex biogenesis
Q9JJY4	Ddx20	-0.376944	0.00212893	1.48119	ribonucleoprotein complex biogenesis
Q9JKX4	Aatf	-0.603065	0.00092608	2.60937	ribonucleoprotein complex biogenesis
Q9JL16	Isg20	-0.429837	0.00958365	-1.84951	ribonucleoprotein complex biogenesis
Q9JLI8	Sart3	-0.325963	0.00253394	0.18593	ribonucleoprotein complex biogenesis
Q9QXA5	Lsm4	-0.379801	0.00716881	-2.51397	ribonucleoprotein complex biogenesis
Q9QXX8	Nufip1	-0.625627	0.00106584	2.2283	ribonucleoprotein complex biogenesis
Q9QYL7	Abt1	-0.555572	0.000725978	-0.291744	ribonucleoprotein complex biogenesis
Q9R0Q7	Ptges3	-0.356586	0.0024505	3.0761	ribonucleoprotein complex biogenesis
Q9R0U0	Srsf10	-0.743127	0.000577201	1.28831	ribonucleoprotein complex biogenesis
Q9Z0H1	Wdr46	-0.398046	0.000816517	-1.06934	ribonucleoprotein complex biogenesis
Q9Z0N1	Eif2s3x	-0.39448	0.00325029	1.92578	ribonucleoprotein complex biogenesis
Q9Z1N5	Ddx39b	-0.332275	0.00682493	-1.11537	ribonucleoprotein complex biogenesis
Q9Z1Z2	Strap	-0.283544	0.00146124	2.89914	ribonucleoprotein complex biogenesis
Q9Z315	Sart1	-0.448682	0.000655885	0.088264	ribonucleoprotein complex biogenesis
A2A6Q5	Cdc27	-0.587315	0.000794078	1.45238	sister chromatid segregation
E9Q5G3	Kif23	-0.572509	0.000575626	2.6223	sister chromatid segregation
E9Q7G0	Numa1	-0.402869	0.000881791	1.20918	sister chromatid segregation
F6ZDS4	Tpr	-0.47799	0.000531984	5.75084	sister chromatid segregation
L0N7N1	Kif14	-0.795222	0.00472938	2.02335	sister chromatid segregation
O08901	Bub1	-0.687201	0.00141629	3.80679	sister chromatid segregation
O35129	Phb2	-0.571098	0.000596922	0.1527	sister chromatid segregation
O35638	Stag2	-0.561758	0.000721845	2.68698	sister chromatid segregation
O35942	Nek2	-0.756185	0.0221782	0.639187	sister chromatid segregation
O54692	Zw10	-0.496907	0.0112026	0.947572	sister chromatid segregation
O70126	Aurkb	-0.55265	0.000561692	-0.201828	sister chromatid segregation
O70201	Birc5	-0.722385	0.021636	2.45057	sister chromatid segregation
O88597	Becn1	-0.777125	0.0765715	0.604074	sister chromatid segregation
O89033	Cdc6	-0.732163	0.00916019	0.197898	sister chromatid segregation
P0C0A3	Chmp6	-0.602464	0.0526837	1.46613	sister chromatid segregation
P24860	Ccnb1	-0.649806	0.000531984	1.66237	sister chromatid segregation
P33174	Kif4	-0.609718	0.000656925	2.84318	sister chromatid segregation
P46467	Vps4b	-0.210848	0.00849679	2.20513	sister chromatid segregation
P49025	Cit	-0.255289	0.0295988	0.431471	sister chromatid segregation
P49452	Cenpc	-0.973641	0.000531984	1.89618	sister chromatid segregation
P53995	Anapc1	-0.177925	0.020192	0.776522	sister chromatid segregation
P60007	Anapc15	1.07463	0.00374518	1.80702	sister chromatid segregation
P60330	Espl1	-0.198251	0.0415101	-0.295939	sister chromatid segregation
P62827	Ran	-0.45621	0.00359384	-1.59231	sister chromatid segregation
P70168	Kpnb1	-0.192145	0.00236044	1.13484	sister chromatid segregation
Q01320	Top2a	-0.651578	0.000616706	2.522	sister chromatid segregation
Q02248	Ctnnb1	-0.224086	0.0022439	-0.084299	sister chromatid segregation
Q07832	Plk1	-0.599	0.000531984	-1.35503	sister chromatid segregation
Q2YDW2	Msto1	-0.294881	0.00687358	-0.128958	sister chromatid segregation
Q3UA06	Trip13	-0.27316	0.00355313	1.41213	sister chromatid segregation
Q3V300	Kif22	-0.704158	0.000481231	1.41947	sister chromatid segregation
Q4VA53	Pds5b	-0.584451	0.000616706	1.555	sister chromatid segregation
Q5SQY2	Bod1	0.377643	0.0243044	0.359597	sister chromatid segregation
Q61216	Mre11	-0.223172	0.013249	1.58787	sister chromatid segregation
Q61550	Rad21	-0.490384	0.000569251	2.20301	sister chromatid segregation
Q61666	Hira	-0.5823	0.00702138	0.0450886	sister chromatid segregation
Q61687	Atrx	-0.682899	0.000582971	3.82435	sister chromatid segregation
Q63850	Nup62	-0.214025	0.00969519	-1.5652	sister chromatid segregation
Q64511	Top2b	-0.558455	0.00133479	2.69372	sister chromatid segregation
Q65Z40	Wapl	-0.759998	0.000897786	3.39777	sister chromatid segregation
Q6DFV1	Ncapg2	-0.459511	0.00076842	2.13924	sister chromatid segregation
Q6KCD5	Nipbl	-0.335369	0.00919025	2.52355	sister chromatid segregation
Q6PFD6	Kif18b	-0.507239	0.000927254	-1.07684	sister chromatid segregation
Q6PFX9	Tnks	-0.352412	0.00251181	0.741143	sister chromatid segregation
Q6PGB6	Naa50	-0.213095	0.00259334	-2.51397	sister chromatid segregation
Q6RT24	Cenpe	-0.523779	0.00157718	5.81937	sister chromatid segregation
Q6ZPV2	Ino80	-0.11879	0.433652	1.01167	sister chromatid segregation
Q6ZQK0	Ncapd3	-0.34977	0.00282686	0.604813	sister chromatid segregation
Q75NR7	Recql4	0.00757946	0.979557	-0.213227	sister chromatid segregation
Q76MZ3	Ppp2r1a	-0.187106	0.00460576	0.197898	sister chromatid segregation
Q7TME2	Spag5	-0.842339	0.000471955	3.06065	sister chromatid segregation
Q7TSG3	Fbxo5	-0.784258	0.000531984	1.2775	sister chromatid segregation
Q7TSY8	Sgo2	-0.993836	0.000531984	1.26286	sister chromatid segregation
Q8BFV2	Pcid2	-0.347328	0.00166135	-0.0139665	sister chromatid segregation
Q8BGZ4	Cdc23	-0.21912	0.0444251	0.161619	sister chromatid segregation
Q8BHX3	Cdca8	-0.538727	0.000643623	1.15576	sister chromatid segregation
Q8BJF9	Chmp2b	-0.293399	0.0572667	4.02809	sister chromatid segregation
Q8BMI4	Gen1	-0.655222	0.00698446	2.32652	sister chromatid segregation
Q8BSP2	Ncaph2	-0.336551	0.263235	0.113291	sister chromatid segregation
Q8BTZ4	Anapc5	-0.116212	0.13616	0.994805	sister chromatid segregation
Q8BYR2	Lats1	-0.499378	0.00101647	0.671874	sister chromatid segregation
Q8C156	Ncaph	-0.452499	0.000777639	1.99423	sister chromatid segregation
Q8CG46	Smc5	-1.16035	0.0121008	4.37942	sister chromatid segregation
Q8CG47	Smc4	-0.728231	0.000531984	5.02294	sister chromatid segregation
Q8CG48	Smc2	-0.511812	0.000596922	4.02966	sister chromatid segregation
Q8CI75	Dis3l2	-0.324618	0.0277757	0.197898	sister chromatid segregation
Q8CIB9	Esco2	-0.789211	0.00127422	1.53325	sister chromatid segregation
Q8K2Z4	Ncapd2	-0.375398	0.000544235	0.142171	sister chromatid segregation
Q8K327	Champ1	-0.443071	0.000824021	-0.645971	sister chromatid segregation
Q8K389	Cdk5rap2	0.053934	0.736225	2.64237	sister chromatid segregation
Q8R1Q8	Dync1li1	-0.170865	0.0056143	0.157789	sister chromatid segregation
Q8R1T1	Chmp7	-0.0887117	0.108998	-0.301577	sister chromatid segregation
Q8R2U0	Seh1l	-0.423043	0.0106313	-0.2979	sister chromatid segregation
Q8R349	Cdc16	-0.406093	0.0056118	1.5118	sister chromatid segregation
Q8R3C0	Mcmbp	-0.28251	0.00118538	1.1169	sister chromatid segregation
Q8R3P9	Slf1	-0.667582	0.00958365	2.0358	sister chromatid segregation
Q8R4E9	Cdt1	-0.314545	0.00806701	-1.4387	sister chromatid segregation
Q8VBV4	Fbxw7	0.126838	0.779134	0.720914	sister chromatid segregation
Q8VEJ9	Vps4a	-0.117205	0.316207	0.45407	sister chromatid segregation
Q8VEK3	Hnrnpu	-0.517947	0.000668297	2.2301	sister chromatid segregation
Q91W96	Anapc4	-0.360991	0.00295122	1.81772	sister chromatid segregation
Q91WD7	Kif18a	-0.504429	0.00117253	2.55931	sister chromatid segregation
Q921W0	Chmp1a	-0.472446	0.0298629	-0.991124	sister chromatid segregation
Q922S8	Kif2c	-0.767761	0.000471955	2.19517	sister chromatid segregation
Q923A2	Spdl1	-0.306901	0.00252271	5.2036	sister chromatid segregation
Q99JN2	Klhl22	-0.193825	0.0119974	-1.09664	sister chromatid segregation
Q99JP4	Cdc26	-0.509504	0.0552385	3.29999	sister chromatid segregation
Q99K43	Prc1	-0.554986	0.00375886	4.08829	sister chromatid segregation
Q99KJ8	Dctn2	0.00748718	0.828568	0.463701	sister chromatid segregation
Q99P69	Nuf2	-0.165124	0.0659041	1.79638	sister chromatid segregation
Q9CPY3	Cdca5	-0.578931	0.00123583	0.88226	sister chromatid segregation
Q9CQJ7	Pttg1	-0.400326	0.0334403	1.48603	sister chromatid segregation
Q9CQS5	Riok2	-0.470815	0.00104589	3.69041	sister chromatid segregation
Q9CQU5	Zwint	-0.614679	0.000669531	0.648089	sister chromatid segregation
Q9CU62	Smc1a	-0.620042	0.000471955	3.64487	sister chromatid segregation
Q9CW03	Smc3	-0.690569	0.000540394	3.64367	sister chromatid segregation
Q9CY25	Mis12	-0.601106	0.12214	2.31695	sister chromatid segregation
Q9CYC5	Dsn1	-0.146268	0.0543183	3.50323	sister chromatid segregation
Q9CYH6	Rrs1	-0.730505	0.000643623	-0.874622	sister chromatid segregation
Q9CZX5	Pinx1	-0.74107	0.00170336	1.69024	sister chromatid segregation
Q9D0F1	Ndc80	-0.809725	0.000482781	4.95104	sister chromatid segregation
Q9D1C1	Ube2c	-0.609417	0.000683893	0.263811	sister chromatid segregation
Q9D3E6	Stag1	-0.527617	0.00111431	3.84028	sister chromatid segregation
Q9D7S9	Chmp5	-0.389314	0.0117285	2.03149	sister chromatid segregation
Q9D8B3	Chmp4b	-0.295959	0.00467729	1.48603	sister chromatid segregation
Q9D9Z1	Knstrn	-0.436217	0.00607756	1.3199	sister chromatid segregation
Q9DB34	Chmp2a	-0.259873	0.01751	2.41877	sister chromatid segregation
Q9DBR0	Akap8	-0.260911	0.0329125	2.1372	sister chromatid segregation
Q9DCX1	Mad2l1bp	-0.332	0.00573351	1.81816	sister chromatid segregation
Q9ERH4	Nusap1	-0.966978	0.000544235	3.09351	sister chromatid segregation
Q9ES70	Nek6	-5.85114e-05	0.999572	-1.55855	sister chromatid segregation
Q9ESN5	Cenpk	-0.433009	0.0945136	5.30362	sister chromatid segregation
Q9EST4	Psmg2	0.05562	0.409388	1.63698	sister chromatid segregation
Q9JJ66	Cdc20	-0.726126	0.000531984	-0.513966	sister chromatid segregation
Q9JLV5	Cul3	-0.393586	0.000969825	3.33779	sister chromatid segregation
Q9JMD0	Znf207	-0.418311	0.00178009	-0.0946116	sister chromatid segregation
Q9QY36	Naa10	-0.491318	0.00345864	-0.395322	sister chromatid segregation
Q9QZQ8	Macroh2a1	-0.528391	0.000573006	0.166999	sister chromatid segregation
Q9WTX8	Mad1l1	-0.290488	0.00552148	-0.564106	sister chromatid segregation
Q9WVA3	Bub3	-0.351658	0.00298688	0.238327	sister chromatid segregation
Q9WVM1	Racgap1	-0.430409	0.000768682	-0.129229	sister chromatid segregation
Q9WVM3	Anapc7	-0.13583	0.0748418	-0.217147	sister chromatid segregation
Q9Z1B5	Mad2l1	-0.408265	0.013382	4.76759	sister chromatid segregation
Q9Z1M8	Ik	-0.56648	0.000596922	3.40001	sister chromatid segregation
Q9Z1S0	Bub1b	-0.511553	0.000647172	1.94947	sister chromatid segregation

## Sheet: Elp3 iKO-GAA
Protein_ID	Gene_name	log2 FC	sca_adj_pvalue	GAA deviation (%)	Description
O35206	Col15a1	1.75123	0.00356964	0.41001	collagen trimer
O88207	Col5a1	0.255659	0.00379808	0.531167	collagen trimer
P02463	Col4a1	0.671629	0.000662732	-0.77744	collagen trimer
P08121	Col3a1	0.971836	0.000602693	1.2403	collagen trimer
P08122	Col4a2	0.300854	0.00585035	-0.757526	collagen trimer
P11087	Col1a1	0.443444	0.00137569	0.443393	collagen trimer
P39061	Col18a1	0.518392	0.00109423	-0.823826	collagen trimer
Q00780	Col8a1	-0.342391	0.0183987	-0.232087	collagen trimer
Q04857	Col6a1	0.390377	0.00112753	-0.662115	collagen trimer
Q8BLX7	Col16a1	0.191645	0.450936	-0.553182	collagen trimer
Q8K4P0	Wdr33	-0.41954	0.00126596	0.0405038	collagen trimer
P62830	Rpl23	-0.469848	0.00196566	-1.09553	cytosolic ribosomes
Q6ZWV3	Rpl10	-0.236617	0.12611	0.276731	cytosolic ribosomes
P53026	Rpl10a	-0.393641	0.00107917	-1.13782	cytosolic ribosomes
Q9CXW4	Rpl11	-0.583897	0.00087327	-0.27933	cytosolic ribosomes
P35979	Rpl12	-0.379937	0.00194864	-1.91156	cytosolic ribosomes
P47963	Rpl13	-0.141947	0.035344	0.78792	cytosolic ribosomes
P19253	Rpl13a	-0.322703	0.00236468	-1.04338	cytosolic ribosomes
Q9CR57	Rpl14	-0.592582	0.00183783	-1.59654	cytosolic ribosomes
Q9CZM2	Rpl15	-0.48323	0.000823564	-1.53836	cytosolic ribosomes
Q9CPR4	Rpl17	-0.469394	0.00154094	1.81036	cytosolic ribosomes
P35980	Rpl18	-0.483165	0.00218824	-1.98487	cytosolic ribosomes
P62717	Rpl18a	-0.1684	0.0185693	-1.6035	cytosolic ribosomes
P84099	Rpl19	-0.292265	0.0126866	-0.48351	cytosolic ribosomes
O09167	Rpl21	-0.0451621	0.382372	-0.650612	cytosolic ribosomes
P67984	Rpl22	-0.55998	0.00536732	0.586809	cytosolic ribosomes
P62751	Rpl23a	-0.589381	0.000700908	-1.24008	cytosolic ribosomes
Q8BP67	Rpl24	-0.196757	0.0453684	-0.615232	cytosolic ribosomes
P61255	Rpl26	-0.490133	0.00424068	0.22576	cytosolic ribosomes
P61358	Rpl27	-0.305542	0.004854	-2.51397	cytosolic ribosomes
P14115	Rpl27a	-0.47868	0.00431577	-2.51397	cytosolic ribosomes
P41105	Rpl28	-0.523101	0.00194451	-2.51397	cytosolic ribosomes
P47915	Rpl29	-0.582874	0.019789	-1.89285	cytosolic ribosomes
P27659	Rpl3	-0.509693	0.00066949	-1.52387	cytosolic ribosomes
P62889	Rpl30	-0.304933	0.00371399	0.0722404	cytosolic ribosomes
P62900	Rpl31	-0.0892917	0.266429	-0.206274	cytosolic ribosomes
P62911	Rpl32	-0.397063	0.00642346	-0.308084	cytosolic ribosomes
Q9D1R9	Rpl34	-0.242646	0.0180706	-2.51397	cytosolic ribosomes
Q6ZWV7	Rpl35	-0.342697	0.0172567	-0.901063	cytosolic ribosomes
O55142	Rpl35a	-0.249804	0.0161863	-0.712165	cytosolic ribosomes
P47964	Rpl36	-0.086293	0.40586	-2.51397	cytosolic ribosomes
P83882	Rpl36a	-0.649417	0.00180102	-1.57939	cytosolic ribosomes
P61514	Rpl37a	-0.00536835	0.977931	-0.363429	cytosolic ribosomes
P62892	Rpl39	-0.446387	0.00945715	-2.51397	cytosolic ribosomes
Q9D8E6	Rpl4	-0.319836	0.00112897	-0.371109	cytosolic ribosomes
P47962	Rpl5	-0.523531	0.00077803	1.17731	cytosolic ribosomes
P47911	Rpl6	-0.273101	0.00274828	-1.84057	cytosolic ribosomes
P14148	Rpl7	-0.518788	0.000680188	-1.08199	cytosolic ribosomes
P12970	Rpl7a	-0.475532	0.000994404	-1.01584	cytosolic ribosomes
P62918	Rpl8	-0.16733	0.0720812	-2.51397	cytosolic ribosomes
P51410	Rpl9	-0.911618	0.000775549	0.594842	cytosolic ribosomes
P14869	Rplp0	-0.651617	0.000851434	-0.312709	cytosolic ribosomes
P47955	Rplp1	-0.00080047	0.9953	0.0947292	cytosolic ribosomes
P99027	Rplp2	-0.265468	0.00544443	-1.6519	cytosolic ribosomes
P63325	Rps10	-0.141209	0.0437973	-1.3375	cytosolic ribosomes
P62281	Rps11	-0.44182	0.000967934	-1.2561	cytosolic ribosomes
P63323	Rps12	-0.546757	0.00483848	0.170597	cytosolic ribosomes
P62301	Rps13	-0.260018	0.00405481	-1.85607	cytosolic ribosomes
P62264	Rps14	-0.750837	0.00112949	-0.540282	cytosolic ribosomes
P62843	Rps15	0.433537	0.0367621	-1.82903	cytosolic ribosomes
P62245	Rps15a	-0.0241407	0.655332	-0.987249	cytosolic ribosomes
P14131	Rps16	-0.277172	0.00631624	-1.15342	cytosolic ribosomes
P63276	Rps17	-0.369631	0.00356964	-1.04338	cytosolic ribosomes
P62270	Rps18	-0.300964	0.00217485	-1.86037	cytosolic ribosomes
Q9CZX8	Rps19	-0.284473	0.0106611	-1.10552	cytosolic ribosomes
P25444	Rps2	-0.489344	0.000671226	-1.8539	cytosolic ribosomes
P60867	Rps20	-0.52232	0.00333983	0.819367	cytosolic ribosomes
Q9CQR2	Rps21	0.0499111	0.610923	-2.51397	cytosolic ribosomes
P62267	Rps23	-0.729344	0.00181994	0.263811	cytosolic ribosomes
P62849	Rps24	-0.342412	0.00435891	-0.275161	cytosolic ribosomes
P62852	Rps25	-0.71515	0.000766166	-1.72032	cytosolic ribosomes
P62855	Rps26	-0.449958	0.00315658	-0.789829	cytosolic ribosomes
Q6ZWU9	Rps27	-0.261871	0.0345288	-0.161025	cytosolic ribosomes
P62858	Rps28	-0.283267	0.0239789	1.77175	cytosolic ribosomes
P62274	Rps29	-0.196862	0.0479041	-2.51397	cytosolic ribosomes
P62908	Rps3	-0.355001	0.00130166	0.764722	cytosolic ribosomes
P97351	Rps3a	-0.563566	0.00066949	1.25962	cytosolic ribosomes
P62702	Rps4x	-0.317083	0.00131333	-1.3776	cytosolic ribosomes
P97461	Rps5	-0.334341	0.00930587	-1.05055	cytosolic ribosomes
P62754	Rps6	-0.6728	0.00144705	0.686034	cytosolic ribosomes
P62082	Rps7	-0.385591	0.00131071	1.5886	cytosolic ribosomes
P62242	Rps8	-0.82159	0.000893877	-1.07856	cytosolic ribosomes
Q6ZWN5	Rps9	-0.627667	0.000705341	-1.48833	cytosolic ribosomes
P14206	Rpsa	-0.230855	0.00372207	-1.16262	cytosolic ribosomes
O09118	Ntn1	-0.331018	0.0147025	-1.68752	extracellular matrix structural constituent
O35206	Col15a1	1.75123	0.00356964	0.41001	extracellular matrix structural constituent
O88207	Col5a1	0.255659	0.00379808	0.531167	extracellular matrix structural constituent
P02463	Col4a1	0.671629	0.000662732	-0.77744	extracellular matrix structural constituent
P08121	Col3a1	0.971836	0.000602693	1.2403	extracellular matrix structural constituent
P08122	Col4a2	0.300854	0.00585035	-0.757526	extracellular matrix structural constituent
P10493	Nid1	-0.327112	0.00102958	-0.026005	extracellular matrix structural constituent
P11087	Col1a1	0.443444	0.00137569	0.443393	extracellular matrix structural constituent
P11276	Fn1	0.17028	0.00126596	-0.294435	extracellular matrix structural constituent
P21956	Mfge8	-0.480793	0.0019214	-1.00535	extracellular matrix structural constituent
P37889	Fbln2	0.308618	0.0884247	-0.222641	extracellular matrix structural constituent
P39061	Col18a1	0.518392	0.00109423	-0.823826	extracellular matrix structural constituent
P82198	Tgfbi	-0.482042	0.011381	0.263811	extracellular matrix structural constituent
Q00780	Col8a1	-0.342391	0.0183987	-0.232087	extracellular matrix structural constituent
Q04857	Col6a1	0.390377	0.00112753	-0.662115	extracellular matrix structural constituent
Q05793	Hspg2	0.0534637	0.291534	-0.84882	extracellular matrix structural constituent
Q08879	Fbln1	-0.48008	0.010692	-0.530964	extracellular matrix structural constituent
Q3UQ28	Pxdn	-0.0820469	0.104587	-1.02345	extracellular matrix structural constituent
Q61001	Lama5	-0.253626	0.00224858	-1.25019	extracellular matrix structural constituent
Q61508	Ecm1	0.0377684	0.823574	0.164605	extracellular matrix structural constituent
Q80YX1	Tnc	0.277347	0.012538	0.754627	extracellular matrix structural constituent
Q8BLX7	Col16a1	0.191645	0.450936	-0.553182	extracellular matrix structural constituent
Q8BPB5	Efemp1	0.378949	0.00578343	1.73705	extracellular matrix structural constituent
Q99JR5	Tinagl1	-0.263761	0.00717244	-1.22917	extracellular matrix structural constituent
Q99KC8	Vwa5a	0.353489	0.0145401	1.26437	extracellular matrix structural constituent
Q9R1B9	Slit2	-0.0375814	0.877001	0.856092	extracellular matrix structural constituent
Q9WVJ9	Efemp2	-0.138653	0.46311	-1.21807	extracellular matrix structural constituent
O35280	Chek1	-0.600043	0.000812997	1.67891	G2 DNA damage checkpoint
O88700	Blm	0.00489262	0.97628	1.57054	G2 DNA damage checkpoint
P11440	Cdk1	-0.66246	0.000632117	1.17731	G2 DNA damage checkpoint
P46737	Brcc3	-0.528609	0.00544389	3.30795	G2 DNA damage checkpoint
P48754	Brca1	0.158454	0.493007	1.84345	G2 DNA damage checkpoint
Q07832	Plk1	-0.433027	0.00159275	-1.35503	G2 DNA damage checkpoint
Q3TLR7	Dtl	-1.24662	0.00060457	-0.0482131	G2 DNA damage checkpoint
Q3UI43	Babam1	-1.06506	0.00642346	0.180644	G2 DNA damage checkpoint
Q5F2E8	Taok1	-0.323478	0.00224858	4.27246	G2 DNA damage checkpoint
Q5U5Q9	Uimc1	-1.10547	0.00360935	3.80471	G2 DNA damage checkpoint
Q61216	Mre11	-0.729327	0.000775549	1.58787	G2 DNA damage checkpoint
Q6ZQ29	Taok2	-0.204401	0.198307	0.22576	G2 DNA damage checkpoint
Q6ZQF0	Topbp1	-1.12292	0.0021434	1.44382	G2 DNA damage checkpoint
Q80YR7	Clspn	-0.0854938	0.783181	3.41309	G2 DNA damage checkpoint
Q8BK35	Nop53	-0.42303	0.0130605	-0.245925	G2 DNA damage checkpoint
Q8BQ33	Ticrr	-0.199221	0.282322	0.925187	G2 DNA damage checkpoint
Q8BYC6	Taok3	-0.324838	0.0661696	0.71184	G2 DNA damage checkpoint
Q8K3W0	Babam2	-0.741501	0.0014522	0.811449	G2 DNA damage checkpoint
Q99LM2	Cdk5rap3	-0.221616	0.0142695	-0.926665	G2 DNA damage checkpoint
Q9D198	Syf2	-0.799059	0.0252411	3.24735	G2 DNA damage checkpoint
Q9QXP4	Donson	-0.933651	0.0308924	1.58586	G2 DNA damage checkpoint
Q9R1K5	Fzr1	-0.416421	0.0244421	-1.70425	G2 DNA damage checkpoint
Q9R207	Nbn	-0.364513	0.00976731	4.00199	G2 DNA damage checkpoint
Q6P9P6	Kif11	-0.835481	0.000602693	3.75384	kinesins
Q6P9L6	Kif15	-0.890678	0.000716974	5.19497	kinesins
Q91WD7	Kif18a	-0.126253	0.0463018	2.55931	kinesins
Q6PFD6	Kif18b	-0.549422	0.00153586	-1.07684	kinesins
O35071	Kif1c	-0.272109	0.0157503	-0.0880905	kinesins
Q80WE4	Kif20b	-0.918129	0.00103614	5.71139	kinesins
Q3V300	Kif22	-0.673649	0.00062736	1.41947	kinesins
E9Q5G3	Kif23	-0.566525	0.00065595	2.6223	kinesins
P28740	Kif2a	-0.454031	0.00113173	3.2656	kinesins
Q922S8	Kif2c	-0.965824	0.00109611	2.19517	kinesins
P28741	Kif3a	-0.67077	0.0261032	2.85793	kinesins
Q61771	Kif3b	-0.0226985	0.855859	1.76411	kinesins
P33174	Kif4	-0.47439	0.00230097	2.84318	kinesins
Q61768	Kif5b	-0.136033	0.0128083	4.12504	kinesins
P70188	Kifap3	-1.70478	0.00367918	2.39787	kinesins
Q6ZPU9	Kifbp	-0.377361	0.0183955	1.36953	kinesins
Q9QWT9	Kifc1	-0.396247	0.00175315	0.00455204	kinesins
Q9QWT9	Kifc1	-0.396247	0.00175315	0.0120365	kinesins
A2AJK6	Chd7	-0.326188	0.0242858	1.67083	ncRNA processing
A2BE28	Las1l	-0.0836001	0.106372	4.69324	ncRNA processing
A2RSY6	Trmt1l	-0.306275	0.0510831	0.915389	ncRNA processing
A8C756	Thada	-0.00229309	0.973583	1.30243	ncRNA processing
B1AQJ2	Usp36	-0.339896	0.0241781	-1.24008	ncRNA processing
B2RX14	Tut4	-0.57009	0.0022372	3.00453	ncRNA processing
O35130	Emg1	-0.515857	0.000940827	0.343176	ncRNA processing
O35473	C1d	-0.515114	0.026705	3.82406	ncRNA processing
O54825	Bysl	-0.191384	0.00829583	0.460862	ncRNA processing
O54864	Suv39h1	-0.425287	0.00878138	-0.581599	ncRNA processing
O55135	Eif6	0.0433125	0.370523	-1.29445	ncRNA processing
O55142	Rpl35a	-0.249804	0.0161863	-0.712165	ncRNA processing
O88569	Hnrnpa2b1	-0.502982	0.000646787	0.994805	ncRNA processing
O88796	Rpp30	-0.447691	0.004708	1.947	ncRNA processing
P09405	Ncl	-0.787396	0.00065595	6.10185	ncRNA processing
P12970	Rpl7a	-0.475532	0.000994404	-1.01584	ncRNA processing
P14131	Rps16	-0.277172	0.00631624	-1.15342	ncRNA processing
P14148	Rpl7	-0.518788	0.000680188	-1.08199	ncRNA processing
P32067	Ssb	-0.789347	0.000602693	3.73603	ncRNA processing
P35550	Fbl	-0.254931	0.0131218	-1.29445	ncRNA processing
P42227	Stat3	-0.411956	0.00310193	-0.568441	ncRNA processing
P47962	Rpl5	-0.523531	0.00077803	1.17731	ncRNA processing
P50580	Pa2g4	-0.687915	0.000680188	1.48119	ncRNA processing
P56183	Rrp1	-0.43105	0.00103614	0.920377	ncRNA processing
P56960	Exosc10	-0.0894313	0.147433	0.0761236	ncRNA processing
P58468	Fam207a	-0.224939	0.00989996	1.1224	ncRNA processing
P61255	Rpl26	-0.490133	0.00424068	0.22576	ncRNA processing
P61358	Rpl27	-0.305542	0.004854	-2.51397	ncRNA processing
P62082	Rps7	-0.385591	0.00131071	1.5886	ncRNA processing
P62242	Rps8	-0.82159	0.000893877	-1.07856	ncRNA processing
P62264	Rps14	-0.750837	0.00112949	-0.540282	ncRNA processing
P62313	Lsm6	-0.40963	0.00553493	-1.2794	ncRNA processing
P62754	Rps6	-0.6728	0.00144705	0.686034	ncRNA processing
P62843	Rps15	0.433537	0.0367621	-1.82903	ncRNA processing
P62849	Rps24	-0.342412	0.00435891	-0.275161	ncRNA processing
P62858	Rps28	-0.283267	0.0239789	1.77175	ncRNA processing
P63276	Rps17	-0.369631	0.00356964	-1.04338	ncRNA processing
P70122	Sbds	-0.233555	0.00272201	3.46213	ncRNA processing
P97313	Prkdc	-0.312733	0.105193	1.62747	ncRNA processing
P97376	Frg1	-1.00785	0.000851434	4.82194	ncRNA processing
P97452	Bop1	0.015763	0.850689	-0.740433	ncRNA processing
P97770	Thumpd3	-0.316381	0.010291	1.4386	ncRNA processing
Q05CL8	Larp7	-0.372877	0.0021221	3.09024	ncRNA processing
Q08288	Lyar	-0.629093	0.000775549	1.08501	ncRNA processing
Q1HFZ0	Nsun2	-0.0782788	0.123558	0.65226	ncRNA processing
Q3TL26	Tfb2m	-0.201395	0.0910425	1.26437	ncRNA processing
Q3TX08	Trmt1	-0.180458	0.0138697	0.196877	ncRNA processing
Q3TZX8	Nol9	-0.0848997	0.357938	-0.416064	ncRNA processing
Q3U308	Ctu2	0.0610739	0.292637	-0.960568	ncRNA processing
Q3U821	Wdr75	-0.312396	0.0273724	1.33682	ncRNA processing
Q3UFB2	Znhit6	-0.33004	0.00228579	2.47519	ncRNA processing
Q3UFY8	Trmt10c	-0.751041	0.00598755	3.0282	ncRNA processing
Q3UMQ8	Naf1	-0.402101	0.0135856	0.663291	ncRNA processing
Q3V1V3	Esf1	-0.340814	0.00174847	6.46949	ncRNA processing
Q4FZF3	Ddx49	-0.0521769	0.401075	-1.68237	ncRNA processing
Q4VBE8	Wdr18	0.0206356	0.704587	-1.58804	ncRNA processing
Q501J6	Ddx17	-0.18837	0.0405718	-0.370015	ncRNA processing
Q505B7	Zbtb8os	-0.548928	0.00777394	4.62889	ncRNA processing
Q562D6	Trmo	-2.447	0.00602916	1.16702	ncRNA processing
Q571H0	Urb1	0.0587498	0.198307	-0.143466	ncRNA processing
Q5BLK4	Tut7	-0.250498	0.0365007	2.36739	ncRNA processing
Q5HZH2	Tsr3	-0.627366	0.00434866	0.263811	ncRNA processing
Q5HZJ0	Drosha	-0.299279	0.0837603	0.688362	ncRNA processing
Q5ND52	Mrm3	-0.343473	0.109226	-0.127332	ncRNA processing
Q5RJG1	Nol10	-0.174098	0.0437848	2.86394	ncRNA processing
Q5SSI6	Utp18	-0.24696	0.0305404	1.826	ncRNA processing
Q5SWD9	Tsr1	-0.151169	0.0169284	1.59051	ncRNA processing
Q61937	Npm1	-0.457608	0.000815923	3.62938	ncRNA processing
Q640M1	Utp14a	-0.519054	0.00137569	3.2152	ncRNA processing
Q64364	Cdkn2a	-0.376124	0.00430657	-1.3375	ncRNA processing
Q68ED3	Tent4b	-0.367093	0.00871786	-0.0176376	ncRNA processing
Q6EJB6	Utp14b	-0.607333	0.00066949	3.11984	ncRNA processing
Q6NS46	Pdcd11	-0.085167	0.188744	-0.259538	ncRNA processing
Q6P5B0	Rrp12	-0.0911591	0.0731737	-0.199152	ncRNA processing
Q6P9R1	Ddx51	-0.472328	0.00806729	-0.951466	ncRNA processing
Q6PAC3	Dcaf13	-0.46824	0.00310048	1.29769	ncRNA processing
Q6PAQ4	Rexo4	0.00288871	0.960841	-0.204498	ncRNA processing
Q6PAT0	Adat3	-0.561571	0.0112497	-1.65682	ncRNA processing
Q6ZQL4	Wdr43	-0.448826	0.00130183	1.91081	ncRNA processing
Q6ZWV7	Rpl35	-0.342697	0.0172567	-0.901063	ncRNA processing
Q7TMF2	Eri1	-1.29338	0.0138914	0.665224	ncRNA processing
Q7TMX5	Shq1	-0.407076	0.0102214	1.872	ncRNA processing
Q7TND5	Rpf1	-0.531354	0.000679336	0.628891	ncRNA processing
Q7TPD0	Ints3	-0.0639682	0.165479	0.173174	ncRNA processing
Q7TQK1	Ints7	-0.465143	0.00181831	-0.549127	ncRNA processing
Q7TT37	Elp1	-0.453894	0.000665544	1.68393	ncRNA processing
Q80UK8	Ints2	-0.323557	0.0162138	1.40597	ncRNA processing
Q80V86	Ints8	-0.504911	0.0156098	1.20089	ncRNA processing
Q80XC2	Trmt61a	0.0826462	0.774432	-0.795753	ncRNA processing
Q80Y44	Ddx10	-0.615317	0.000665544	4.10704	ncRNA processing
Q80Y81	Elac2	-0.364207	0.00111241	1.0918	ncRNA processing
Q810V0	Mphosph10	-1.10883	0.00150979	5.25729	ncRNA processing
Q8BGA5	Krr1	-0.63768	0.00103054	1.94798	ncRNA processing
Q8BGQ7	Aars1	-0.0284898	0.532079	-0.140385	ncRNA processing
Q8BGS0	Mak16	-0.266055	0.00908744	6.57694	ncRNA processing
Q8BHB4	Wdr3	-0.536772	0.00112949	1.19759	ncRNA processing
Q8BJM7	Tyw1	-0.419209	0.0044747	0.394621	ncRNA processing
Q8BJW5	Nol11	-0.349392	0.00137917	1.7678	ncRNA processing
Q8BK35	Nop53	-0.42303	0.0130605	-0.245925	ncRNA processing
Q8BKW4	Zcchc4	-0.647093	0.0399999	1.38467	ncRNA processing
Q8BMC4	Nop9	-0.262973	0.00723728	0.311779	ncRNA processing
Q8BMK1	Mettl2	-0.424678	0.021987	0.306546	ncRNA processing
Q8BMZ5	Tsen34	-0.395033	0.00188054	-0.936679	ncRNA processing
Q8BTT6	Diexf	-0.217524	0.00852084	1.90736	ncRNA processing
Q8BU03	Pwp2	-0.125353	0.0190588	-0.448749	ncRNA processing
Q8BVY0	Rsl1d1	-0.531511	0.00132135	3.0048	ncRNA processing
Q8BW10	Nob1	-0.233154	0.0130273	-0.781293	ncRNA processing
Q8BYR1	Lcmt2	-0.14917	0.0978169	0.106121	ncRNA processing
Q8C1Z8	Trmt10a	-0.480188	0.00422671	2.01776	ncRNA processing
Q8C2E4	Ptcd1	-0.322067	0.0466618	0.0722404	ncRNA processing
Q8C460	Eri3	-0.201259	0.223016	-1.03468	ncRNA processing
Q8C4J7	Tbl3	-0.356594	0.000910777	-0.643642	ncRNA processing
Q8C5Q4	Grsf1	-0.525569	0.0016537	2.48603	ncRNA processing
Q8C7V3	Utp15	-0.371857	0.00159275	-0.434571	ncRNA processing
Q8C8T8	Tsr2	-0.0797875	0.727483	2.58807	ncRNA processing
Q8CE96	Trmt6	-0.0858287	0.501788	2.10451	ncRNA processing
Q8CHT3	Ints5	0.362711	0.194929	-0.0605808	ncRNA processing
Q8CIM8	Ints4	-0.166532	0.0857537	1.11298	ncRNA processing
Q8CJG0	Ago2	0.042193	0.264531	-0.771806	ncRNA processing
Q8JZY4	Prorp	-0.88038	0.0602323	0.221076	ncRNA processing
Q8K1J6	Trnt1	-0.312896	0.00733651	2.5435	ncRNA processing
Q8K224	Nat10	-0.282609	0.00638793	-0.0749421	ncRNA processing
Q8K2A7	Ints10	-0.167116	0.10805	1.55659	ncRNA processing
Q8K301	Ddx52	-0.322265	0.029213	1.8266	ncRNA processing
Q8K363	Ddx18	-0.150048	0.0162645	1.26818	ncRNA processing
Q8K4F6	Nsun5	-0.351347	0.00388734	-0.368044	ncRNA processing
Q8K4L0	Ddx54	-0.27085	0.00310048	-1.02825	ncRNA processing
Q8QZZ7	Tprkb	-0.00683625	0.959177	3.73603	ncRNA processing
Q8R1F9	Rpp40	-0.435127	0.0123514	-0.041439	ncRNA processing
Q8R2N2	Utp4	-0.357915	0.00455722	-0.185	ncRNA processing
Q8R3F9	Tut1	-0.182552	0.00729569	0.244654	ncRNA processing
Q8R3N1	Nop14	-0.550081	0.00065063	3.06095	ncRNA processing
Q8R3P6	Ints14	-0.210904	0.0245474	1.1682	ncRNA processing
Q8R3W5	Tsen15	-0.801779	0.00218824	2.21976	ncRNA processing
Q8R5K4	Nol6	0.0851797	0.194392	-1.12628	ncRNA processing
Q8VBV3	Exosc2	-0.270847	0.0784176	-1.15342	ncRNA processing
Q8VCG3	Wdr74	-0.169159	0.0533077	-0.436044	ncRNA processing
Q8VCY6	Utp6	-0.387211	0.00144705	3.33888	ncRNA processing
Q8VHZ7	Imp4	-0.226767	0.0223735	-0.459172	ncRNA processing
Q91VE6	Nifk	-0.415503	0.00604499	0.945153	ncRNA processing
Q91VR5	Ddx1	-0.225851	0.00253785	0.994805	ncRNA processing
Q91VU7	Pus7	-0.459751	0.00066949	1.49632	ncRNA processing
Q91W78	Usb1	-0.198219	0.265238	-0.275161	ncRNA processing
Q91WE6	Cdkal1	-0.694585	0.0236938	1.28569	ncRNA processing
Q91WM3	Rrp9	-0.151111	0.0242599	-0.833294	ncRNA processing
Q91XI1	Dus3l	0.221211	0.145194	-0.162869	ncRNA processing
Q91YK2	Rrp1b	-0.550043	0.00065595	-0.720863	ncRNA processing
Q921I9	Exosc4	-0.0820557	0.303491	-1.70096	ncRNA processing
Q921N6	Ddx27	-0.281472	0.00165655	-0.280064	ncRNA processing
Q921Y2	Imp3	0.214444	0.0766139	-0.351804	ncRNA processing
Q922Q2	Riok1	-0.50466	0.000665544	2.41561	ncRNA processing
Q923D5	Wbp11	-0.47299	0.00066949	0.601298	ncRNA processing
Q923Z3	Mto1	-0.0722369	0.589286	0.471108	ncRNA processing
Q99J36	Thumpd1	-0.441997	0.00137917	3.75384	ncRNA processing
Q99JH1	Rpp25l	-0.654974	0.00381644	-0.0749421	ncRNA processing
Q99L85	Elp5	-0.1447	0.247599	1.80497	ncRNA processing
Q99LF4	Rtcb	-0.114357	0.0716786	-0.340053	ncRNA processing
Q99LI9	Clp1	0.453802	0.103387	1.2419	ncRNA processing
Q99M01	Fars2	-0.706462	0.0134295	-0.301577	ncRNA processing
Q99MR6	Srrt	-0.567288	0.00065063	-0.00255096	ncRNA processing
Q99MU3	Adar	-0.0725368	0.328221	0.0305628	ncRNA processing
Q99N96	Mrpl1	-0.580726	0.00508269	4.01422	ncRNA processing
Q9CPP0	Npm3	-0.473009	0.00380003	1.46331	ncRNA processing
Q9CQE8	RTRAF	-0.266529	0.00334636	2.38399	ncRNA processing
Q9CQG2	Mettl16	-0.556055	0.00154094	1.18974	ncRNA processing
Q9CQJ2	Pih1d1	-0.253959	0.0216884	0.578817	ncRNA processing
Q9CQK1	Znhit3	-0.360782	0.182005	1.4334	ncRNA processing
Q9CQR2	Rps21	0.0499111	0.610923	-2.51397	ncRNA processing
Q9CQS2	Nop10	-0.413795	0.0384793	-2.51397	ncRNA processing
Q9CQS5	Riok2	-0.288391	0.00367176	3.69041	ncRNA processing
Q9CR08	Pop4	-0.466002	0.00105336	0.188736	ncRNA processing
Q9CR47	Nsa2	-0.372723	0.00144705	0.934309	ncRNA processing
Q9CR57	Rpl14	-0.592582	0.00183783	-1.59654	ncRNA processing
Q9CRB2	Nhp2	-0.29246	0.0267684	-0.565915	ncRNA processing
Q9CSH3	Dis3	-0.421699	0.00066949	1.96987	ncRNA processing
Q9CTH6	Fcf1	-0.457535	0.00402669	-0.503916	ncRNA processing
Q9CWS4	Ints11	-0.00013403	0.999341	-0.0181262	ncRNA processing
Q9CWW6	Pin4	-0.726432	0.00218824	2.78906	ncRNA processing
Q9CWX4	Rpusd4	-0.352597	0.0229437	-0.133014	ncRNA processing
Q9CWX9	Ddx47	-0.387359	0.00269485	0.117612	ncRNA processing
Q9CX11	Utp23	-0.296676	0.0371272	-0.513966	ncRNA processing
Q9CX97	Wdr55	-0.0470495	0.801768	0.313797	ncRNA processing
Q9CXW4	Rpl11	-0.583897	0.00087327	-0.27933	ncRNA processing
Q9CY21	Bud23	-0.558148	0.00421022	-0.740917	ncRNA processing
Q9CY52	Thg1l	-0.380612	0.0273933	0.161619	ncRNA processing
Q9CY66	Gar1	-0.249994	0.023272	-0.358794	ncRNA processing
Q9CY73	Mrpl44	-0.0764107	0.734872	1.37825	ncRNA processing
Q9CYH6	Rrs1	-0.162185	0.0276632	-0.874622	ncRNA processing
Q9CYX7	Rrp15	-0.126652	0.0556364	1.38674	ncRNA processing
Q9CZ57	Nsun4	0.0488229	0.836074	-1.27481	ncRNA processing
Q9CZ91	Srfbp1	-0.79101	0.00065063	2.46341	ncRNA processing
Q9CZJ1	Utp11	-0.613638	0.000671226	2.21044	ncRNA processing
Q9CZU3	Mtrex	-0.269422	0.00352716	2.76941	ncRNA processing
Q9CZX0	Elp3	-0.639224	0.00124529	-0.397564	ncRNA processing
Q9CZX8	Rps19	-0.284473	0.0106611	-1.10552	ncRNA processing
Q9D0C4	Trmt5	-0.436913	0.0335696	2.46611	ncRNA processing
Q9D0D4	Dimt1	-0.0281671	0.652711	0.352276	ncRNA processing
Q9D0I8	Mrto4	-0.258641	0.0025428	0.4027	ncRNA processing
Q9D0M0	Exosc7	-0.140757	0.295269	0.910691	ncRNA processing
Q9D0R4	Ddx56	-0.320334	0.0016768	-0.137367	ncRNA processing
Q9D0T1	Snu13	-0.0892798	0.216602	0.586809	ncRNA processing
Q9D168	Ints12	-0.554475	0.000873532	-0.565915	ncRNA processing
Q9D1C9	Rrp7a	-0.189506	0.0259672	-0.734607	ncRNA processing
Q9D1Q1	Mphosph6	-0.274063	0.0980811	2.42431	ncRNA processing
Q9D1R2	Kti12	-0.131793	0.0780228	-0.809421	ncRNA processing
Q9D2E2	Toe1	-0.556111	0.001254	0.611034	ncRNA processing
Q9D3U0	Pus10	-0.496696	0.232119	3.35725	ncRNA processing
Q9D753	Exosc8	-0.416789	0.0362743	1.09614	ncRNA processing
Q9D8M4	Rpl7l1	-0.557541	0.00065595	0.7249	ncRNA processing
Q9D903	Ebna1bp2	-0.534488	0.00065595	0.0918967	ncRNA processing
Q9DAA6	Exosc1	-0.17254	0.0795522	1.56767	ncRNA processing
Q9DB85	Rrp8	-0.326759	0.097152	-0.133014	ncRNA processing
Q9DB96	Ngdn	-0.186597	0.0111591	-0.298777	ncRNA processing
Q9DBE9	Ftsj3	-0.101701	0.102375	3.32632	ncRNA processing
Q9DBU3	Riok3	-0.0678982	0.793064	3.44757	ncRNA processing
Q9DBY8	Nvl	-0.666055	0.000848117	2.62622	ncRNA processing
Q9DCG9	Trmt112	-0.156577	0.0915747	-0.926665	ncRNA processing
Q9DCL4	Mettl15	-0.622365	0.0162645	-0.056964	ncRNA processing
Q9EP82	Wdr4	-0.225485	0.0277579	-1.41987	ncRNA processing
Q9EQ61	Pes1	-0.318611	0.00211678	1.22118	ncRNA processing
Q9EQM6	Dgcr8	-0.989264	0.00185574	0.974406	ncRNA processing
Q9ER73	Elp4	-0.14426	0.0256648	0.322913	ncRNA processing
Q9ESX5	Dkc1	-0.260173	0.00218824	2.19192	ncRNA processing
Q9JHI2	Adat1	-0.102883	0.612593	0.486034	ncRNA processing
Q9JHI7	Exosc9	-0.592872	0.00258946	4.54754	ncRNA processing
Q9JI13	Utp3	-0.568269	0.00215307	4.08178	ncRNA processing
Q9JIK5	Ddx21	-0.48976	0.00194864	1.47664	ncRNA processing
Q9JJ80	Rpf2	-0.434055	0.00258777	-1.21103	ncRNA processing
Q9JJA4	Wdr12	-0.218188	0.0568537	2.67471	ncRNA processing
Q9JJT0	Rcl1	-0.338567	0.00801115	0.42721	ncRNA processing
Q9JL16	Isg20	-0.545504	0.00806729	-1.84951	ncRNA processing
Q9JMA2	Qtrt1	-0.0709858	0.615096	-1.52387	ncRNA processing
Q9QYL7	Abt1	-0.338599	0.00377252	-0.291744	ncRNA processing
Q9WTX2	Prkra	-0.653194	0.0030223	0.670747	ncRNA processing
Q9WU56	Pus1	-0.17188	0.0171422	-0.930256	ncRNA processing
Q9Z0H1	Wdr46	-0.126361	0.141791	-1.06934	ncRNA processing
Q9Z120	Mettl1	-0.310222	0.0118095	0.831758	ncRNA processing
Q9Z2D6	Mecp2	-0.314637	0.124803	0.474081	ncRNA processing
Q9Z315	Sart1	-0.431228	0.000680188	0.088264	ncRNA processing
A2A432	Cul4b	-0.308793	0.000775549	3.04731	ribonucleoprotein complex biogenesis
A2AJK6	Chd7	-0.326188	0.0242858	1.67083	ribonucleoprotein complex biogenesis
A2AKX3	Setx	0.0085563	0.943645	1.64168	ribonucleoprotein complex biogenesis
A2BE28	Las1l	-0.0836001	0.106372	4.69324	ribonucleoprotein complex biogenesis
B1AQJ2	Usp36	-0.339896	0.0241781	-1.24008	ribonucleoprotein complex biogenesis
B2RS91	Rrn3	-0.0954635	0.0653349	0.0735525	ribonucleoprotein complex biogenesis
E9Q5K9	Ythdc1	-0.672181	0.000683691	4.67735	ribonucleoprotein complex biogenesis
O35130	Emg1	-0.515857	0.000940827	0.343176	ribonucleoprotein complex biogenesis
O35473	C1d	-0.515114	0.026705	3.82406	ribonucleoprotein complex biogenesis
O35900	Lsm2	-0.131805	0.146107	-0.241239	ribonucleoprotein complex biogenesis
O54781	Srpk2	-0.49377	0.0134029	2.46407	ribonucleoprotein complex biogenesis
O54825	Bysl	-0.191384	0.00829583	0.460862	ribonucleoprotein complex biogenesis
O54864	Suv39h1	-0.425287	0.00878138	-0.581599	ribonucleoprotein complex biogenesis
O55135	Eif6	0.0433125	0.370523	-1.29445	ribonucleoprotein complex biogenesis
O55142	Rpl35a	-0.249804	0.0161863	-0.712165	ribonucleoprotein complex biogenesis
O70133	Dhx9	-0.144128	0.00553493	2.03477	ribonucleoprotein complex biogenesis
O70194	Eif3d	-0.301956	0.00969203	0.400423	ribonucleoprotein complex biogenesis
O70551	Srpk1	-0.340358	0.00322698	0.259531	ribonucleoprotein complex biogenesis
O88796	Rpp30	-0.447691	0.004708	1.947	ribonucleoprotein complex biogenesis
P07901	Hsp90aa1	-0.639898	0.000632117	4.43426	ribonucleoprotein complex biogenesis
P09405	Ncl	-0.787396	0.00065595	6.10185	ribonucleoprotein complex biogenesis
P11499	Hsp90ab1	-0.483676	0.00060457	0.244654	ribonucleoprotein complex biogenesis
P12970	Rpl7a	-0.475532	0.000994404	-1.01584	ribonucleoprotein complex biogenesis
P14131	Rps16	-0.277172	0.00631624	-1.15342	ribonucleoprotein complex biogenesis
P14148	Rpl7	-0.518788	0.000680188	-1.08199	ribonucleoprotein complex biogenesis
P14206	Rpsa	-0.230855	0.00372207	-1.16262	ribonucleoprotein complex biogenesis
P14869	Rplp0	-0.651617	0.000851434	-0.312709	ribonucleoprotein complex biogenesis
P15105	Glul	-1.6941	0.000771646	0.69459	ribonucleoprotein complex biogenesis
P19253	Rpl13a	-0.322703	0.00236468	-1.04338	ribonucleoprotein complex biogenesis
P23116	Eif3a	-0.39396	0.00060457	5.51577	ribonucleoprotein complex biogenesis
P25444	Rps2	-0.489344	0.000671226	-1.8539	ribonucleoprotein complex biogenesis
P27048	Snrpb	-0.110958	0.236106	-1.22086	ribonucleoprotein complex biogenesis
P27641	Xrcc5	-0.471456	0.00130764	2.67021	ribonucleoprotein complex biogenesis
P27659	Rpl3	-0.509693	0.00066949	-1.52387	ribonucleoprotein complex biogenesis
P28659	Celf1	-0.387446	0.00376222	-0.373889	ribonucleoprotein complex biogenesis
P35123	Usp4	-0.108514	0.126205	-0.333281	ribonucleoprotein complex biogenesis
P35550	Fbl	-0.254931	0.0131218	-1.29445	ribonucleoprotein complex biogenesis
P35979	Rpl12	-0.379937	0.00194864	-1.91156	ribonucleoprotein complex biogenesis
P47911	Rpl6	-0.273101	0.00274828	-1.84057	ribonucleoprotein complex biogenesis
P47962	Rpl5	-0.523531	0.00077803	1.17731	ribonucleoprotein complex biogenesis
P50580	Pa2g4	-0.687915	0.000680188	1.48119	ribonucleoprotein complex biogenesis
P53569	Cebpz	-0.218479	0.0113793	2.70921	ribonucleoprotein complex biogenesis
P56183	Rrp1	-0.43105	0.00103614	0.920377	ribonucleoprotein complex biogenesis
P56960	Exosc10	-0.0894313	0.147433	0.0761236	ribonucleoprotein complex biogenesis
P58468	Fam207a	-0.224939	0.00989996	1.1224	ribonucleoprotein complex biogenesis
P59325	Eif5	-0.834092	0.00060457	3.7651	ribonucleoprotein complex biogenesis
P60122	Ruvbl1	-0.274318	0.00368563	-0.325783	ribonucleoprotein complex biogenesis
P61222	Abce1	-0.154967	0.023222	1.48603	ribonucleoprotein complex biogenesis
P61255	Rpl26	-0.490133	0.00424068	0.22576	ribonucleoprotein complex biogenesis
P61358	Rpl27	-0.305542	0.004854	-2.51397	ribonucleoprotein complex biogenesis
P62082	Rps7	-0.385591	0.00131071	1.5886	ribonucleoprotein complex biogenesis
P62242	Rps8	-0.82159	0.000893877	-1.07856	ribonucleoprotein complex biogenesis
P62264	Rps14	-0.750837	0.00112949	-0.540282	ribonucleoprotein complex biogenesis
P62305	Snrpe	-0.202327	0.128323	0.71184	ribonucleoprotein complex biogenesis
P62307	Snrpf	-0.66377	0.00242346	6.68144	ribonucleoprotein complex biogenesis
P62309	Snrpg	-0.199365	0.10497	0.0834361	ribonucleoprotein complex biogenesis
P62313	Lsm6	-0.40963	0.00553493	-1.2794	ribonucleoprotein complex biogenesis
P62315	Snrpd1	-0.211393	0.0248225	2.48603	ribonucleoprotein complex biogenesis
P62317	Snrpd2	-0.109177	0.108684	-0.833294	ribonucleoprotein complex biogenesis
P62320	Snrpd3	-0.169322	0.103981	0.63564	ribonucleoprotein complex biogenesis
P62751	Rpl23a	-0.589381	0.000700908	-1.24008	ribonucleoprotein complex biogenesis
P62754	Rps6	-0.6728	0.00144705	0.686034	ribonucleoprotein complex biogenesis
P62827	Ran	-0.580746	0.00065595	-1.59231	ribonucleoprotein complex biogenesis
P62843	Rps15	0.433537	0.0367621	-1.82903	ribonucleoprotein complex biogenesis
P62849	Rps24	-0.342412	0.00435891	-0.275161	ribonucleoprotein complex biogenesis
P62852	Rps25	-0.71515	0.000766166	-1.72032	ribonucleoprotein complex biogenesis
P62858	Rps28	-0.283267	0.0239789	1.77175	ribonucleoprotein complex biogenesis
P63154	Crnkl1	-0.346329	0.00194509	5.44551	ribonucleoprotein complex biogenesis
P63276	Rps17	-0.369631	0.00356964	-1.04338	ribonucleoprotein complex biogenesis
P63325	Rps10	-0.141209	0.0437973	-1.3375	ribonucleoprotein complex biogenesis
P70122	Sbds	-0.233555	0.00272201	3.46213	ribonucleoprotein complex biogenesis
P70279	Surf6	-0.49912	0.00270848	0.295022	ribonucleoprotein complex biogenesis
P97313	Prkdc	-0.312733	0.105193	1.62747	ribonucleoprotein complex biogenesis
P97376	Frg1	-1.00785	0.000851434	4.82194	ribonucleoprotein complex biogenesis
P97452	Bop1	0.015763	0.850689	-0.740433	ribonucleoprotein complex biogenesis
P97461	Rps5	-0.334341	0.00930587	-1.05055	ribonucleoprotein complex biogenesis
P97801	Smn1	-1.19385	0.000922039	0.60022	ribonucleoprotein complex biogenesis
Q08288	Lyar	-0.629093	0.000775549	1.08501	ribonucleoprotein complex biogenesis
Q0VG62	Rbis	-0.175574	0.0430399	1.77175	ribonucleoprotein complex biogenesis
Q3TBW2	Mrpl10	-0.982219	0.00169775	-1.75351	ribonucleoprotein complex biogenesis
Q3TCH7	Cul4a	-0.0958357	0.127296	0.643928	ribonucleoprotein complex biogenesis
Q3TCX3	Khdc4	-0.322514	0.00949515	0.0961477	ribonucleoprotein complex biogenesis
Q3TIX9	Usp39	-0.214916	0.00765582	-0.567064	ribonucleoprotein complex biogenesis
Q3TL26	Tfb2m	-0.201395	0.0910425	1.26437	ribonucleoprotein complex biogenesis
Q3TWW8	Srsf6	-0.791563	0.000994404	-0.749261	ribonucleoprotein complex biogenesis
Q3TZX8	Nol9	-0.0848997	0.357938	-0.416064	ribonucleoprotein complex biogenesis
Q3U1G5	Isg20l2	-0.703838	0.00997602	0.467063	ribonucleoprotein complex biogenesis
Q3U821	Wdr75	-0.312396	0.0273724	1.33682	ribonucleoprotein complex biogenesis
Q3UEB3	Puf60	-0.580343	0.00065595	0.317892	ribonucleoprotein complex biogenesis
Q3UFB2	Znhit6	-0.33004	0.00228579	2.47519	ribonucleoprotein complex biogenesis
Q3UFM5	Nom1	-0.305151	0.00614725	1.69656	ribonucleoprotein complex biogenesis
Q3UM18	Lsg1	-0.489925	0.00101056	1.98216	ribonucleoprotein complex biogenesis
Q3UMQ8	Naf1	-0.402101	0.0135856	0.663291	ribonucleoprotein complex biogenesis
Q3USH5	Sfswap	-0.837995	0.00065595	2.2429	ribonucleoprotein complex biogenesis
Q3UYV9	Ncbp1	-0.2221	0.00544389	1.53155	ribonucleoprotein complex biogenesis
Q3V1V3	Esf1	-0.340814	0.00174847	6.46949	ribonucleoprotein complex biogenesis
Q4FZF3	Ddx49	-0.0521769	0.401075	-1.68237	ribonucleoprotein complex biogenesis
Q4VBE8	Wdr18	0.0206356	0.704587	-1.58804	ribonucleoprotein complex biogenesis
Q501J6	Ddx17	-0.18837	0.0405718	-0.370015	ribonucleoprotein complex biogenesis
Q571H0	Urb1	0.0587498	0.198307	-0.143466	ribonucleoprotein complex biogenesis
Q5HZH2	Tsr3	-0.627366	0.00434866	0.263811	ribonucleoprotein complex biogenesis
Q5HZJ0	Drosha	-0.299279	0.0837603	0.688362	ribonucleoprotein complex biogenesis
Q5ND52	Mrm3	-0.343473	0.109226	-0.127332	ribonucleoprotein complex biogenesis
Q5RJG1	Nol10	-0.174098	0.0437848	2.86394	ribonucleoprotein complex biogenesis
Q5SSI6	Utp18	-0.24696	0.0305404	1.826	ribonucleoprotein complex biogenesis
Q5SUF2	Luc7l3	-0.912877	0.000631548	6.42912	ribonucleoprotein complex biogenesis
Q5SWD9	Tsr1	-0.151169	0.0169284	1.59051	ribonucleoprotein complex biogenesis
Q61211	Eif2d	-0.690252	0.0375437	-0.237259	ribonucleoprotein complex biogenesis
Q61937	Npm1	-0.457608	0.000815923	3.62938	ribonucleoprotein complex biogenesis
Q62167	Ddx3x	-0.48068	0.0018345	1.70926	ribonucleoprotein complex biogenesis
Q640M1	Utp14a	-0.519054	0.00137569	3.2152	ribonucleoprotein complex biogenesis
Q64364	Cdkn2a	-0.376124	0.00430657	-1.3375	ribonucleoprotein complex biogenesis
Q68ED3	Tent4b	-0.367093	0.00871786	-0.0176376	ribonucleoprotein complex biogenesis
Q69ZQ2	Isy1	-0.548775	0.00159901	4.82869	ribonucleoprotein complex biogenesis
Q6DFW4	Nop58	-0.417767	0.000691618	4.18994	ribonucleoprotein complex biogenesis
Q6EJB6	Utp14b	-0.607333	0.00066949	3.11984	ribonucleoprotein complex biogenesis
Q6NS46	Pdcd11	-0.085167	0.188744	-0.259538	ribonucleoprotein complex biogenesis
Q6NSQ7	Ltv1	-0.341571	0.00543607	3.21852	ribonucleoprotein complex biogenesis
Q6NVF9	Cpsf6	-0.662169	0.000654905	1.0514	ribonucleoprotein complex biogenesis
Q6NZQ2	Ddx31	-0.600676	0.00645306	0.538359	ribonucleoprotein complex biogenesis
Q6P4T2	Snrnp200	-0.185058	0.000877638	0.246913	ribonucleoprotein complex biogenesis
Q6P5B0	Rrp12	-0.0911591	0.0731737	-0.199152	ribonucleoprotein complex biogenesis
Q6P5F9	Xpo1	-0.349294	0.000662732	2.05693	ribonucleoprotein complex biogenesis
Q6P9R1	Ddx51	-0.472328	0.00806729	-0.951466	ribonucleoprotein complex biogenesis
Q6PAC3	Dcaf13	-0.46824	0.00310048	1.29769	ribonucleoprotein complex biogenesis
Q6PAQ4	Rexo4	0.00288871	0.960841	-0.204498	ribonucleoprotein complex biogenesis
Q6PDM2	Srsf1	-0.515957	0.00123187	-0.939163	ribonucleoprotein complex biogenesis
Q6PGC1	Dhx29	-0.240762	0.0248225	1.73201	ribonucleoprotein complex biogenesis
Q6PGG6	Gnl3l	-0.229485	0.00466598	0.946241	ribonucleoprotein complex biogenesis
Q6ZQL4	Wdr43	-0.448826	0.00130183	1.91081	ribonucleoprotein complex biogenesis
Q6ZWU9	Rps27	-0.261871	0.0345288	-0.161025	ribonucleoprotein complex biogenesis
Q6ZWV3	Rpl10	-0.236617	0.12611	0.276731	ribonucleoprotein complex biogenesis
Q6ZWV7	Rpl35	-0.342697	0.0172567	-0.901063	ribonucleoprotein complex biogenesis
Q6ZWY3	Rps27l	0.0859109	0.699132	0.316222	ribonucleoprotein complex biogenesis
Q7TMF2	Eri1	-1.29338	0.0138914	0.665224	ribonucleoprotein complex biogenesis
Q7TMX5	Shq1	-0.407076	0.0102214	1.872	ribonucleoprotein complex biogenesis
Q7TNC4	Luc7l2	-0.845477	0.00223602	4.61072	ribonucleoprotein complex biogenesis
Q7TND5	Rpf1	-0.531354	0.000679336	0.628891	ribonucleoprotein complex biogenesis
Q7TPV4	Mybbp1a	-0.276111	0.00066949	-0.878279	ribonucleoprotein complex biogenesis
Q80UZ2	Sdad1	-0.306987	0.00934484	0.538359	ribonucleoprotein complex biogenesis
Q80X85	Mrps7	-0.0508947	0.612846	1.18974	ribonucleoprotein complex biogenesis
Q80Y44	Ddx10	-0.615317	0.000665544	4.10704	ribonucleoprotein complex biogenesis
Q810V0	Mphosph10	-1.10883	0.00150979	5.25729	ribonucleoprotein complex biogenesis
Q8BGA5	Krr1	-0.63768	0.00103054	1.94798	ribonucleoprotein complex biogenesis
Q8BGD9	Eif4b	-0.649558	0.000732879	0.590609	ribonucleoprotein complex biogenesis
Q8BGS0	Mak16	-0.266055	0.00908744	6.57694	ribonucleoprotein complex biogenesis
Q8BHB4	Wdr3	-0.536772	0.00112949	1.19759	ribonucleoprotein complex biogenesis
Q8BHE1	Gemin8	-0.537993	0.0161863	-0.840326	ribonucleoprotein complex biogenesis
Q8BHJ9	Slu7	-0.303567	0.0115611	2.26419	ribonucleoprotein complex biogenesis
Q8BHY2	Noc4l	-0.388727	0.00199954	-0.192883	ribonucleoprotein complex biogenesis
Q8BJW5	Nol11	-0.349392	0.00137917	1.7678	ribonucleoprotein complex biogenesis
Q8BJW6	Eif2a	-0.485484	0.00065595	0.750638	ribonucleoprotein complex biogenesis
Q8BK35	Nop53	-0.42303	0.0130605	-0.245925	ribonucleoprotein complex biogenesis
Q8BKW4	Zcchc4	-0.647093	0.0399999	1.38467	ribonucleoprotein complex biogenesis
Q8BM39	Prpf18	-0.560677	0.00087327	2.73385	ribonucleoprotein complex biogenesis
Q8BMC4	Nop9	-0.262973	0.00723728	0.311779	ribonucleoprotein complex biogenesis
Q8BP67	Rpl24	-0.196757	0.0453684	-0.615232	ribonucleoprotein complex biogenesis
Q8BQM4	Heatr3	-0.286335	0.00209093	1.45662	ribonucleoprotein complex biogenesis
Q8BTT6	Diexf	-0.217524	0.00852084	1.90736	ribonucleoprotein complex biogenesis
Q8BTV2	Cpsf7	-0.47278	0.00126596	0.0284064	ribonucleoprotein complex biogenesis
Q8BU03	Pwp2	-0.125353	0.0190588	-0.448749	ribonucleoprotein complex biogenesis
Q8BU88	Mrpl22	-0.327404	0.0423279	0.384584	ribonucleoprotein complex biogenesis
Q8BVY0	Rsl1d1	-0.531511	0.00132135	3.0048	ribonucleoprotein complex biogenesis
Q8BW10	Nob1	-0.233154	0.0130273	-0.781293	ribonucleoprotein complex biogenesis
Q8BX17	Gemin5	-0.261545	0.0273192	1.20944	ribonucleoprotein complex biogenesis
Q8C0D5	Efl1	-0.402824	0.00387107	2.18462	ribonucleoprotein complex biogenesis
Q8C460	Eri3	-0.201259	0.223016	-1.03468	ribonucleoprotein complex biogenesis
Q8C4J7	Tbl3	-0.356594	0.000910777	-0.643642	ribonucleoprotein complex biogenesis
Q8C7V3	Utp15	-0.371857	0.00159275	-0.434571	ribonucleoprotein complex biogenesis
Q8C8T8	Tsr2	-0.0797875	0.727483	2.58807	ribonucleoprotein complex biogenesis
Q8CCF0	Prpf31	-0.212678	0.00390765	-0.313966	ribonucleoprotein complex biogenesis
Q8CD15	Riox2	-0.925561	0.00101326	1.34869	ribonucleoprotein complex biogenesis
Q8CEC0	Nup88	-0.153808	0.0209313	2.26057	ribonucleoprotein complex biogenesis
Q8CIG8	Prmt5	-0.372342	0.00113917	0.77757	ribonucleoprotein complex biogenesis
Q8CJG0	Ago2	0.042193	0.264531	-0.771806	ribonucleoprotein complex biogenesis
Q8JZM7	Cdc73	-0.405271	0.000812997	2.18528	ribonucleoprotein complex biogenesis
Q8K013	Gtpbp10	-0.270256	0.0408599	2.11819	ribonucleoprotein complex biogenesis
Q8K224	Nat10	-0.282609	0.00638793	-0.0749421	ribonucleoprotein complex biogenesis
Q8K301	Ddx52	-0.322265	0.029213	1.8266	ribonucleoprotein complex biogenesis
Q8K363	Ddx18	-0.150048	0.0162645	1.26818	ribonucleoprotein complex biogenesis
Q8K4F6	Nsun5	-0.351347	0.00388734	-0.368044	ribonucleoprotein complex biogenesis
Q8K4L0	Ddx54	-0.27085	0.00310048	-1.02825	ribonucleoprotein complex biogenesis
Q8K4Z5	Sf3a1	-0.388456	0.000848117	0.768862	ribonucleoprotein complex biogenesis
Q8R1F9	Rpp40	-0.435127	0.0123514	-0.041439	ribonucleoprotein complex biogenesis
Q8R2N2	Utp4	-0.357915	0.00455722	-0.185	ribonucleoprotein complex biogenesis
Q8R3N1	Nop14	-0.550081	0.00065063	3.06095	ribonucleoprotein complex biogenesis
Q8R5K4	Nol6	0.0851797	0.194392	-1.12628	ribonucleoprotein complex biogenesis
Q8VBV3	Exosc2	-0.270847	0.0784176	-1.15342	ribonucleoprotein complex biogenesis
Q8VCG3	Wdr74	-0.169159	0.0533077	-0.436044	ribonucleoprotein complex biogenesis
Q8VCY6	Utp6	-0.387211	0.00144705	3.33888	ribonucleoprotein complex biogenesis
Q8VEJ4	Nle1	-0.247652	0.0237753	-1.69092	ribonucleoprotein complex biogenesis
Q8VHZ7	Imp4	-0.226767	0.0223735	-0.459172	ribonucleoprotein complex biogenesis
Q8VI33	Taf9	-0.191091	0.0669415	-1.75925	ribonucleoprotein complex biogenesis
Q8VI75	Ipo4	0.00316651	0.966271	-0.2979	ribonucleoprotein complex biogenesis
Q91VE6	Nifk	-0.415503	0.00604499	0.945153	ribonucleoprotein complex biogenesis
Q91VM5	Rbmxl1	-0.469425	0.00487038	0.0567276	ribonucleoprotein complex biogenesis
Q91VY9	Znf622	0.136705	0.0397618	0.2114	ribonucleoprotein complex biogenesis
Q91WM3	Rrp9	-0.151111	0.0242599	-0.833294	ribonucleoprotein complex biogenesis
Q91YE7	Rbm5	-0.355537	0.00144705	1.03996	ribonucleoprotein complex biogenesis
Q91YK2	Rrp1b	-0.550043	0.00065595	-0.720863	ribonucleoprotein complex biogenesis
Q91YR7	Prpf6	-0.225001	0.0112151	1.09538	ribonucleoprotein complex biogenesis
Q91YU8	Ppan	-0.197785	0.00858436	-1.24008	ribonucleoprotein complex biogenesis
Q91Z31	Ptbp2	-0.159879	0.327371	-0.450177	ribonucleoprotein complex biogenesis
Q921I9	Exosc4	-0.0820557	0.303491	-1.70096	ribonucleoprotein complex biogenesis
Q921N6	Ddx27	-0.281472	0.00165655	-0.280064	ribonucleoprotein complex biogenesis
Q921Y2	Imp3	0.214444	0.0766139	-0.351804	ribonucleoprotein complex biogenesis
Q922E6	Fastkd2	-0.168672	0.356655	-0.195126	ribonucleoprotein complex biogenesis
Q922Q2	Riok1	-0.50466	0.000665544	2.41561	ribonucleoprotein complex biogenesis
Q922U1	Prpf3	-0.734487	0.000775549	1.141	ribonucleoprotein complex biogenesis
Q922X9	Prmt7	-0.540634	0.0608071	-1.07097	ribonucleoprotein complex biogenesis
Q923D5	Wbp11	-0.47299	0.00066949	0.601298	ribonucleoprotein complex biogenesis
Q924T2	Mrps2	-0.166182	0.124948	-2.1715	ribonucleoprotein complex biogenesis
Q99JF8	Psip1	-0.941024	0.00060457	5.23651	ribonucleoprotein complex biogenesis
Q99KP6	Prpf19	-0.0934211	0.101541	-1.75061	ribonucleoprotein complex biogenesis
Q99L28	Rsl24d1	-0.192069	0.134665	1.1224	ribonucleoprotein complex biogenesis
Q99L45	Eif2s2	-0.724422	0.00065595	5.01615	ribonucleoprotein complex biogenesis
Q99L48	Nmd3	-0.363959	0.0010211	1.25587	ribonucleoprotein complex biogenesis
Q99LH1	Gnl2	-0.383503	0.000821229	2.42431	ribonucleoprotein complex biogenesis
Q99LI9	Clp1	0.453802	0.103387	1.2419	ribonucleoprotein complex biogenesis
Q99LL5	Pwp1	-0.467011	0.00325645	1.27089	ribonucleoprotein complex biogenesis
Q99MU3	Adar	-0.0725368	0.328221	0.0305628	ribonucleoprotein complex biogenesis
Q99N96	Mrpl1	-0.580726	0.00508269	4.01422	ribonucleoprotein complex biogenesis
Q99PU8	Dhx30	-0.48924	0.00065595	-0.144685	ribonucleoprotein complex biogenesis
Q99PV0	Prpf8	-0.070214	0.0185648	-0.587597	ribonucleoprotein complex biogenesis
Q9CPP0	Npm3	-0.473009	0.00380003	1.46331	ribonucleoprotein complex biogenesis
Q9CPT5	Nop16	-0.0435996	0.577749	-1.96452	ribonucleoprotein complex biogenesis
Q9CQF0	Mrpl11	-0.465836	0.00908412	0.0767071	ribonucleoprotein complex biogenesis
Q9CQF3	Nudt21	-0.383194	0.00107051	1.4334	ribonucleoprotein complex biogenesis
Q9CQG2	Mettl16	-0.556055	0.00154094	1.18974	ribonucleoprotein complex biogenesis
Q9CQJ2	Pih1d1	-0.253959	0.0216884	0.578817	ribonucleoprotein complex biogenesis
Q9CQK1	Znhit3	-0.360782	0.182005	1.4334	ribonucleoprotein complex biogenesis
Q9CQL4	Mrpl20	-0.612455	0.0121716	-0.513966	ribonucleoprotein complex biogenesis
Q9CQR2	Rps21	0.0499111	0.610923	-2.51397	ribonucleoprotein complex biogenesis
Q9CQS2	Nop10	-0.413795	0.0384793	-2.51397	ribonucleoprotein complex biogenesis
Q9CQS5	Riok2	-0.288391	0.00367176	3.69041	ribonucleoprotein complex biogenesis
Q9CQY2	Ramac	-0.39367	0.144008	2.48603	ribonucleoprotein complex biogenesis
Q9CR08	Pop4	-0.466002	0.00105336	0.188736	ribonucleoprotein complex biogenesis
Q9CR47	Nsa2	-0.372723	0.00144705	0.934309	ribonucleoprotein complex biogenesis
Q9CR57	Rpl14	-0.592582	0.00183783	-1.59654	ribonucleoprotein complex biogenesis
Q9CRB2	Nhp2	-0.29246	0.0267684	-0.565915	ribonucleoprotein complex biogenesis
Q9CSH3	Dis3	-0.421699	0.00066949	1.96987	ribonucleoprotein complex biogenesis
Q9CTH6	Fcf1	-0.457535	0.00402669	-0.503916	ribonucleoprotein complex biogenesis
Q9CWT6	Ddx28	-0.0683968	0.843897	0.998048	ribonucleoprotein complex biogenesis
Q9CWV0	Malsu1	0.397261	0.171714	0.875864	ribonucleoprotein complex biogenesis
Q9CWW6	Pin4	-0.726432	0.00218824	2.78906	ribonucleoprotein complex biogenesis
Q9CWX4	Rpusd4	-0.352597	0.0229437	-0.133014	ribonucleoprotein complex biogenesis
Q9CWX9	Ddx47	-0.387359	0.00269485	0.117612	ribonucleoprotein complex biogenesis
Q9CWY4	Gemin7	-0.627648	0.0371693	0.562957	ribonucleoprotein complex biogenesis
Q9CX11	Utp23	-0.296676	0.0371272	-0.513966	ribonucleoprotein complex biogenesis
Q9CX53	Gemin6	-0.103976	0.275738	2.87526	ribonucleoprotein complex biogenesis
Q9CX97	Wdr55	-0.0470495	0.801768	0.313797	ribonucleoprotein complex biogenesis
Q9CXK8	Nip7	-0.29689	0.0181017	-0.856508	ribonucleoprotein complex biogenesis
Q9CXW4	Rpl11	-0.583897	0.00087327	-0.27933	ribonucleoprotein complex biogenesis
Q9CY21	Bud23	-0.558148	0.00421022	-0.740917	ribonucleoprotein complex biogenesis
Q9CY66	Gar1	-0.249994	0.023272	-0.358794	ribonucleoprotein complex biogenesis
Q9CYH6	Rrs1	-0.162185	0.0276632	-0.874622	ribonucleoprotein complex biogenesis
Q9CYI4	Luc7l	-0.652294	0.00113917	3.93765	ribonucleoprotein complex biogenesis
Q9CYX7	Rrp15	-0.126652	0.0556364	1.38674	ribonucleoprotein complex biogenesis
Q9CZ57	Nsun4	0.0488229	0.836074	-1.27481	ribonucleoprotein complex biogenesis
Q9CZ91	Srfbp1	-0.79101	0.00065063	2.46341	ribonucleoprotein complex biogenesis
Q9CZJ1	Utp11	-0.613638	0.000671226	2.21044	ribonucleoprotein complex biogenesis
Q9CZU3	Mtrex	-0.269422	0.00352716	2.76941	ribonucleoprotein complex biogenesis
Q9CZU4	Eral1	-0.226264	0.350594	-0.687482	ribonucleoprotein complex biogenesis
Q9CZX8	Rps19	-0.284473	0.0106611	-1.10552	ribonucleoprotein complex biogenesis
Q9D0D4	Dimt1	-0.0281671	0.652711	0.352276	ribonucleoprotein complex biogenesis
Q9D0I8	Mrto4	-0.258641	0.0025428	0.4027	ribonucleoprotein complex biogenesis
Q9D0M0	Exosc7	-0.140757	0.295269	0.910691	ribonucleoprotein complex biogenesis
Q9D0R4	Ddx56	-0.320334	0.0016768	-0.137367	ribonucleoprotein complex biogenesis
Q9D0T1	Snu13	-0.0892798	0.216602	0.586809	ribonucleoprotein complex biogenesis
Q9D1C9	Rrp7a	-0.189506	0.0259672	-0.734607	ribonucleoprotein complex biogenesis
Q9D1Q1	Mphosph6	-0.274063	0.0980811	2.42431	ribonucleoprotein complex biogenesis
Q9D2V5	Aar2	0.0190771	0.828113	-0.436044	ribonucleoprotein complex biogenesis
Q9D554	Sf3a3	-0.413681	0.00202097	1.4701	ribonucleoprotein complex biogenesis
Q9D6Z1	Nop56	-0.283032	0.00328058	2.13319	ribonucleoprotein complex biogenesis
Q9D753	Exosc8	-0.416789	0.0362743	1.09614	ribonucleoprotein complex biogenesis
Q9D7M8	Polr2d	-0.538328	0.00829636	1.68184	ribonucleoprotein complex biogenesis
Q9D8M4	Rpl7l1	-0.557541	0.00065595	0.7249	ribonucleoprotein complex biogenesis
Q9D903	Ebna1bp2	-0.534488	0.00065595	0.0918967	ribonucleoprotein complex biogenesis
Q9DAA6	Exosc1	-0.17254	0.0795522	1.56767	ribonucleoprotein complex biogenesis
Q9DB27	Mcts1	-0.171803	0.0661807	2.98054	ribonucleoprotein complex biogenesis
Q9DB85	Rrp8	-0.326759	0.097152	-0.133014	ribonucleoprotein complex biogenesis
Q9DB96	Ngdn	-0.186597	0.0111591	-0.298777	ribonucleoprotein complex biogenesis
Q9DBE9	Ftsj3	-0.101701	0.102375	3.32632	ribonucleoprotein complex biogenesis
Q9DBU3	Riok3	-0.0678982	0.793064	3.44757	ribonucleoprotein complex biogenesis
Q9DBY8	Nvl	-0.666055	0.000848117	2.62622	ribonucleoprotein complex biogenesis
Q9DCA5	Brix1	-0.403815	0.00177916	0.875864	ribonucleoprotein complex biogenesis
Q9DCD2	Xab2	-0.132653	0.0480025	-0.411163	ribonucleoprotein complex biogenesis
Q9DCE5	Pak1ip1	-0.235286	0.00382021	0.619193	ribonucleoprotein complex biogenesis
Q9DCG9	Trmt112	-0.156577	0.0915747	-0.926665	ribonucleoprotein complex biogenesis
Q9DCL4	Mettl15	-0.622365	0.0162645	-0.056964	ribonucleoprotein complex biogenesis
Q9EP53	Tsc1	0.10649	0.270165	0.58414	ribonucleoprotein complex biogenesis
Q9EQ61	Pes1	-0.318611	0.00211678	1.22118	ribonucleoprotein complex biogenesis
Q9ESX5	Dkc1	-0.260173	0.00218824	2.19192	ribonucleoprotein complex biogenesis
Q9JHI7	Exosc9	-0.592872	0.00258946	4.54754	ribonucleoprotein complex biogenesis
Q9JI13	Utp3	-0.568269	0.00215307	4.08178	ribonucleoprotein complex biogenesis
Q9JIK5	Ddx21	-0.48976	0.00194864	1.47664	ribonucleoprotein complex biogenesis
Q9JJ80	Rpf2	-0.434055	0.00258777	-1.21103	ribonucleoprotein complex biogenesis
Q9JJA4	Wdr12	-0.218188	0.0568537	2.67471	ribonucleoprotein complex biogenesis
Q9JJF3	Riox1	-0.478192	0.00087327	-0.527212	ribonucleoprotein complex biogenesis
Q9JJT0	Rcl1	-0.338567	0.00801115	0.42721	ribonucleoprotein complex biogenesis
Q9JJY4	Ddx20	-0.276455	0.0019494	1.48119	ribonucleoprotein complex biogenesis
Q9JKX4	Aatf	-0.208158	0.0205739	2.60937	ribonucleoprotein complex biogenesis
Q9JL16	Isg20	-0.545504	0.00806729	-1.84951	ribonucleoprotein complex biogenesis
Q9JLI8	Sart3	-0.249709	0.00343899	0.18593	ribonucleoprotein complex biogenesis
Q9QXA5	Lsm4	-0.28147	0.0287851	-2.51397	ribonucleoprotein complex biogenesis
Q9QXX8	Nufip1	-0.518663	0.000883801	2.2283	ribonucleoprotein complex biogenesis
Q9QYL7	Abt1	-0.338599	0.00377252	-0.291744	ribonucleoprotein complex biogenesis
Q9R0Q7	Ptges3	-0.457773	0.00411536	3.0761	ribonucleoprotein complex biogenesis
Q9R0U0	Srsf10	-0.724398	0.000994404	1.28831	ribonucleoprotein complex biogenesis
Q9WV02	Rbmx	-0.276587	0.138363	-0.47315	ribonucleoprotein complex biogenesis
Q9Z0H1	Wdr46	-0.126361	0.141791	-1.06934	ribonucleoprotein complex biogenesis
Q9Z0N1	Eif2s3x	-0.615792	0.000952426	1.92578	ribonucleoprotein complex biogenesis
Q9Z1N5	Ddx39b	-0.422249	0.00196557	-1.11537	ribonucleoprotein complex biogenesis
Q9Z1Z2	Strap	-0.468768	0.00103451	2.89914	ribonucleoprotein complex biogenesis
Q9Z315	Sart1	-0.431228	0.000680188	0.088264	ribonucleoprotein complex biogenesis
A2A6Q5	Cdc27	-0.607429	0.000703911	1.45238	sister chromatid segregation
E9Q5G3	Kif23	-0.566525	0.00065595	2.6223	sister chromatid segregation
E9Q7G0	Numa1	-0.354041	0.00066949	1.20918	sister chromatid segregation
F6ZDS4	Tpr	-0.290221	0.000783569	5.75084	sister chromatid segregation
O08901	Bub1	-1.00888	0.00065595	3.80679	sister chromatid segregation
O35129	Phb2	-0.390242	0.000766166	0.1527	sister chromatid segregation
O35638	Stag2	-0.467101	0.000712474	2.68698	sister chromatid segregation
O54692	Zw10	-0.413088	0.119211	0.947572	sister chromatid segregation
O70126	Aurkb	-0.521889	0.000680564	-0.201828	sister chromatid segregation
O70201	Birc5	-1.01336	0.0456325	2.45057	sister chromatid segregation
O88597	Becn1	-0.773985	0.0166453	0.604074	sister chromatid segregation
P0C0A3	Chmp6	-0.408872	0.0685174	1.46613	sister chromatid segregation
P24860	Ccnb1	-0.546595	0.000775549	1.66237	sister chromatid segregation
P33174	Kif4	-0.47439	0.00230097	2.84318	sister chromatid segregation
P46467	Vps4b	-0.310036	0.00256622	2.20513	sister chromatid segregation
P49025	Cit	-0.357468	0.00167469	0.431471	sister chromatid segregation
P49452	Cenpc	-0.951829	0.00279103	1.89618	sister chromatid segregation
P53995	Anapc1	-0.0565084	0.321435	0.776522	sister chromatid segregation
P60007	Anapc15	-0.490552	0.125073	1.80702	sister chromatid segregation
P60330	Espl1	-0.284763	0.00738549	-0.295939	sister chromatid segregation
P62827	Ran	-0.580746	0.00065595	-1.59231	sister chromatid segregation
P70168	Kpnb1	-0.288084	0.00108702	1.13484	sister chromatid segregation
Q01320	Top2a	-0.580524	0.000602693	2.522	sister chromatid segregation
Q02248	Ctnnb1	0.0193098	0.644875	-0.084299	sister chromatid segregation
Q07832	Plk1	-0.433027	0.00159275	-1.35503	sister chromatid segregation
Q2YDW2	Msto1	-0.0921273	0.0868356	-0.128958	sister chromatid segregation
Q3UA06	Trip13	-0.140783	0.0965646	1.41213	sister chromatid segregation
Q3V300	Kif22	-0.673649	0.00062736	1.41947	sister chromatid segregation
Q4VA53	Pds5b	-0.282037	0.00209077	1.555	sister chromatid segregation
Q5SQY2	Bod1	-0.090708	0.689773	0.359597	sister chromatid segregation
Q61216	Mre11	-0.729327	0.000775549	1.58787	sister chromatid segregation
Q61550	Rad21	-0.475148	0.00066949	2.20301	sister chromatid segregation
Q61666	Hira	-0.359416	0.0438146	0.0450886	sister chromatid segregation
Q61687	Atrx	-0.597352	0.000894861	3.82435	sister chromatid segregation
Q63850	Nup62	-0.159626	0.0468858	-1.5652	sister chromatid segregation
Q64511	Top2b	-0.297555	0.00809512	2.69372	sister chromatid segregation
Q65Z40	Wapl	-0.314073	0.0259663	3.39777	sister chromatid segregation
Q6DFV1	Ncapg2	-0.428666	0.00125243	2.13924	sister chromatid segregation
Q6KCD5	Nipbl	-0.251056	0.00333983	2.52355	sister chromatid segregation
Q6PFD6	Kif18b	-0.549422	0.00153586	-1.07684	sister chromatid segregation
Q6PFX9	Tnks	-0.325976	0.00290727	0.741143	sister chromatid segregation
Q6PGB6	Naa50	-0.300291	0.00144705	-2.51397	sister chromatid segregation
Q6RT24	Cenpe	-0.593873	0.0110724	5.81937	sister chromatid segregation
Q6ZPV2	Ino80	-0.0731814	0.474088	1.01167	sister chromatid segregation
Q6ZQK0	Ncapd3	-0.159922	0.0515729	0.604813	sister chromatid segregation
Q76MZ3	Ppp2r1a	-0.105548	0.0305005	0.197898	sister chromatid segregation
Q7TME2	Spag5	-1.14425	0.00113917	3.06065	sister chromatid segregation
Q7TSG3	Fbxo5	-0.544716	0.00198112	1.2775	sister chromatid segregation
Q7TSY8	Sgo2	-0.82603	0.00066949	1.26286	sister chromatid segregation
Q8BFV2	Pcid2	-0.112159	0.066194	-0.0139665	sister chromatid segregation
Q8BGZ4	Cdc23	-0.149341	0.0873993	0.161619	sister chromatid segregation
Q8BHX3	Cdca8	-0.329719	0.0100827	1.15576	sister chromatid segregation
Q8BJF9	Chmp2b	-0.216321	0.0966352	4.02809	sister chromatid segregation
Q8BMI4	Gen1	-0.682086	0.0357737	2.32652	sister chromatid segregation
Q8BTZ4	Anapc5	0.0307334	0.693934	0.994805	sister chromatid segregation
Q8BYR2	Lats1	-0.461455	0.00694188	0.671874	sister chromatid segregation
Q8C156	Ncaph	-0.538897	0.00320855	1.99423	sister chromatid segregation
Q8CG46	Smc5	-0.0636239	0.689567	4.37942	sister chromatid segregation
Q8CG47	Smc4	-0.605043	0.000775549	5.02294	sister chromatid segregation
Q8CG48	Smc2	-0.493366	0.000646787	4.02966	sister chromatid segregation
Q8CI75	Dis3l2	-0.395208	0.0553094	0.197898	sister chromatid segregation
Q8CIB9	Esco2	-0.713986	0.00714238	1.53325	sister chromatid segregation
Q8K2Z4	Ncapd2	-0.533334	0.00060457	0.142171	sister chromatid segregation
Q8K327	Champ1	-0.404808	0.000863717	-0.645971	sister chromatid segregation
Q8K389	Cdk5rap2	-0.367014	0.0047622	2.64237	sister chromatid segregation
Q8R1Q8	Dync1li1	-0.188271	0.00544066	0.157789	sister chromatid segregation
Q8R1T1	Chmp7	-0.199163	0.0277546	-0.301577	sister chromatid segregation
Q8R2U0	Seh1l	-0.025204	0.75738	-0.2979	sister chromatid segregation
Q8R349	Cdc16	-0.603372	0.00198112	1.5118	sister chromatid segregation
Q8R3C0	Mcmbp	-0.50111	0.000883801	1.1169	sister chromatid segregation
Q8R3P9	Slf1	-0.234462	0.150183	2.0358	sister chromatid segregation
Q8R4E9	Cdt1	-0.332304	0.0111299	-1.4387	sister chromatid segregation
Q8VBV4	Fbxw7	-0.842597	0.0208825	0.720914	sister chromatid segregation
Q8VEJ9	Vps4a	-0.251946	0.0363822	0.45407	sister chromatid segregation
Q8VEK3	Hnrnpu	-0.428299	0.00144705	2.2301	sister chromatid segregation
Q91W96	Anapc4	-0.424893	0.00105758	1.81772	sister chromatid segregation
Q91WD7	Kif18a	-0.126253	0.0463018	2.55931	sister chromatid segregation
Q921W0	Chmp1a	-0.369139	0.0107735	-0.991124	sister chromatid segregation
Q922S8	Kif2c	-0.965824	0.00109611	2.19517	sister chromatid segregation
Q923A2	Spdl1	-0.432465	0.0021434	5.2036	sister chromatid segregation
Q99JN2	Klhl22	-0.0994817	0.137713	-1.09664	sister chromatid segregation
Q99JP4	Cdc26	-0.949639	0.00356964	3.29999	sister chromatid segregation
Q99K43	Prc1	-0.579315	0.000680188	4.08829	sister chromatid segregation
Q99KJ8	Dctn2	-0.0855568	0.0755907	0.463701	sister chromatid segregation
Q99P69	Nuf2	-0.236451	0.0461796	1.79638	sister chromatid segregation
Q9CPY3	Cdca5	-0.650584	0.000859358	0.88226	sister chromatid segregation
Q9CQS5	Riok2	-0.288391	0.00367176	3.69041	sister chromatid segregation
Q9CQU5	Zwint	-0.871847	0.000646787	0.648089	sister chromatid segregation
Q9CU62	Smc1a	-0.544441	0.00060457	3.64487	sister chromatid segregation
Q9CW03	Smc3	-0.594155	0.000739963	3.64367	sister chromatid segregation
Q9CY25	Mis12	-0.828582	0.0178031	2.31695	sister chromatid segregation
Q9CYC5	Dsn1	-0.361737	0.0230373	3.50323	sister chromatid segregation
Q9CYH6	Rrs1	-0.162185	0.0276632	-0.874622	sister chromatid segregation
Q9CZX5	Pinx1	-0.445228	0.0412673	1.69024	sister chromatid segregation
Q9D0F1	Ndc80	-1.1016	0.00198468	4.95104	sister chromatid segregation
Q9D1C1	Ube2c	-0.630224	0.00093771	0.263811	sister chromatid segregation
Q9D3E6	Stag1	-0.405672	0.000761437	3.84028	sister chromatid segregation
Q9D7S9	Chmp5	-0.275796	0.0400855	2.03149	sister chromatid segregation
Q9D8B3	Chmp4b	-0.255059	0.00562892	1.48603	sister chromatid segregation
Q9D9Z1	Knstrn	-0.588358	0.00218808	1.3199	sister chromatid segregation
Q9DB34	Chmp2a	-0.303878	0.0411867	2.41877	sister chromatid segregation
Q9DBR0	Akap8	-0.300606	0.0216861	2.1372	sister chromatid segregation
Q9DCX1	Mad2l1bp	-0.0970076	0.209419	1.81816	sister chromatid segregation
Q9ERH4	Nusap1	-1.05249	0.000602693	3.09351	sister chromatid segregation
Q9ES70	Nek6	0.0412773	0.700723	-1.55855	sister chromatid segregation
Q9EST4	Psmg2	-0.0282995	0.681821	1.63698	sister chromatid segregation
Q9JJ66	Cdc20	-0.561618	0.000680188	-0.513966	sister chromatid segregation
Q9JLV5	Cul3	-0.393404	0.00107051	3.33779	sister chromatid segregation
Q9JMD0	Znf207	-0.161685	0.0424853	-0.0946116	sister chromatid segregation
Q9QY36	Naa10	-0.339128	0.0136673	-0.395322	sister chromatid segregation
Q9QZQ8	Macroh2a1	-0.591944	0.00066949	0.166999	sister chromatid segregation
Q9WTX8	Mad1l1	-0.314252	0.0224871	-0.564106	sister chromatid segregation
Q9WVA3	Bub3	-0.346864	0.00167469	0.238327	sister chromatid segregation
Q9WVM1	Racgap1	-0.287682	0.00224503	-0.129229	sister chromatid segregation
Q9WVM3	Anapc7	-0.148468	0.20053	-0.217147	sister chromatid segregation
Q9Z1B5	Mad2l1	-0.46928	0.0113296	4.76759	sister chromatid segregation
Q9Z1M8	Ik	-0.70658	0.00065063	3.40001	sister chromatid segregation
Q9Z1S0	Bub1b	-0.613876	0.00060457	1.94947	sister chromatid segregation

## Sheet: Ctu1 iKO-CAA
Protein_ID	Gene_name	log2 FC	sca_adj_pvalue	CAA deviation (%)	Description
O88207	Col5a1	0.444023	0.0100376	-0.0352059	collagen trimer
P02463	Col4a1	0.751338	0.000471955	1.14719	collagen trimer
P08121	Col3a1	0.511707	0.00112598	0.365071	collagen trimer
P08122	Col4a2	0.270929	0.00592399	0.336776	collagen trimer
P11087	Col1a1	0.631092	0.000655885	0.375916	collagen trimer
P39061	Col18a1	0.432297	0.0438841	-0.335982	collagen trimer
Q00780	Col8a1	0.130329	0.217772	1.07927	collagen trimer
Q04857	Col6a1	0.774336	0.000473196	0.00374869	collagen trimer
Q8BLX7	Col16a1	0.190594	0.278563	0.133395	collagen trimer
Q8K4P0	Wdr33	-0.398681	0.00175945	1.86175	collagen trimer
Q9D1D6	Cthrc1	0.703233	0.00237598	0.55764	collagen trimer
P62830	Rpl23	-0.842155	0.0012974	-0.359156	cytosolic ribosomes
Q6ZWV3	Rpl10	-0.47282	0.00663893	-0.60326	cytosolic ribosomes
P53026	Rpl10a	-0.626824	0.000531984	-0.60966	cytosolic ribosomes
Q9CXW4	Rpl11	-0.597774	0.000812715	0.607602	cytosolic ribosomes
P35979	Rpl12	-0.557847	0.000596922	-1.06838	cytosolic ribosomes
P47963	Rpl13	-0.422991	0.000816517	-0.596678	cytosolic ribosomes
P19253	Rpl13a	-0.615098	0.000560837	-1.06838	cytosolic ribosomes
Q9CR57	Rpl14	-0.809848	0.000569251	-0.60966	cytosolic ribosomes
Q9CZM2	Rpl15	-0.77919	0.000823122	-0.0927663	cytosolic ribosomes
Q9CPR4	Rpl17	-0.760356	0.000544235	0.012705	cytosolic ribosomes
P35980	Rpl18	-0.803143	0.000471955	-1.06838	cytosolic ribosomes
P62717	Rpl18a	-0.365734	0.00256749	-1.06838	cytosolic ribosomes
P84099	Rpl19	-0.681992	0.00114186	-1.06838	cytosolic ribosomes
O09167	Rpl21	-0.424537	0.000837149	-0.447258	cytosolic ribosomes
P67984	Rpl22	-0.593161	0.00534136	-1.06838	cytosolic ribosomes
P62751	Rpl23a	-0.743761	0.000471955	-1.06838	cytosolic ribosomes
Q8BP67	Rpl24	-0.465868	0.00136687	0.830358	cytosolic ribosomes
P61255	Rpl26	-0.782477	0.00131027	0.301487	cytosolic ribosomes
P61358	Rpl27	-0.65138	0.00121685	-1.06838	cytosolic ribosomes
P14115	Rpl27a	-0.484752	0.00647749	-0.397235	cytosolic ribosomes
P41105	Rpl28	-0.872898	0.000589355	-1.06838	cytosolic ribosomes
P47915	Rpl29	-0.816307	0.0178583	0.794978	cytosolic ribosomes
P27659	Rpl3	-0.784185	0.000573006	-0.820851	cytosolic ribosomes
P62889	Rpl30	-0.529196	0.000927254	0.655762	cytosolic ribosomes
P62900	Rpl31	-0.336107	0.00343938	-1.06838	cytosolic ribosomes
P62911	Rpl32	-0.667136	0.00142587	-1.06838	cytosolic ribosomes
Q9D1R9	Rpl34	-0.643928	0.00163244	-0.220918	cytosolic ribosomes
Q6ZWV7	Rpl35	-0.54422	0.00269616	0.544527	cytosolic ribosomes
O55142	Rpl35a	-0.524798	0.00191398	-0.167475	cytosolic ribosomes
P47964	Rpl36	-0.391076	0.0163488	-1.06838	cytosolic ribosomes
P83882	Rpl36a	-0.60614	0.000786826	0.800783	cytosolic ribosomes
Q9D823	Rpl37	0.213206	0.377936	-1.06838	cytosolic ribosomes
P61514	Rpl37a	-0.538946	0.0607343	-1.06838	cytosolic ribosomes
P62892	Rpl39	-0.466551	0.00667921	2.77778	cytosolic ribosomes
Q9D8E6	Rpl4	-0.635639	0.000531984	-0.592186	cytosolic ribosomes
P47962	Rpl5	-0.72237	0.000904736	-0.0616647	cytosolic ribosomes
P47911	Rpl6	-0.625727	0.000868905	-1.06838	cytosolic ribosomes
P14148	Rpl7	-0.829878	0.000471955	2.15358	cytosolic ribosomes
P12970	Rpl7a	-0.761306	0.000471955	0.0552194	cytosolic ribosomes
P62918	Rpl8	-0.399225	0.000779676	-1.06838	cytosolic ribosomes
P51410	Rpl9	-0.942701	0.000481231	-0.0321066	cytosolic ribosomes
P14869	Rplp0	-0.541856	0.000620003	-0.753911	cytosolic ribosomes
P47955	Rplp1	-0.344868	0.0269924	-1.06838	cytosolic ribosomes
P99027	Rplp2	0.00622619	0.921592	-1.06838	cytosolic ribosomes
P63325	Rps10	-0.216597	0.00673334	-1.06838	cytosolic ribosomes
P62281	Rps11	-0.740918	0.000616706	0.189486	cytosolic ribosomes
P63323	Rps12	-0.427332	0.00200229	0.945047	cytosolic ribosomes
P62301	Rps13	-0.492948	0.000788947	-1.06838	cytosolic ribosomes
P62264	Rps14	-0.895212	0.000596922	-1.06838	cytosolic ribosomes
P62843	Rps15	-0.428835	0.0369263	0.986418	cytosolic ribosomes
P62245	Rps15a	-0.460916	0.00219032	-0.305017	cytosolic ribosomes
P14131	Rps16	-0.46913	0.000981322	0.97244	cytosolic ribosomes
P63276	Rps17	-0.450153	0.000837149	-1.06838	cytosolic ribosomes
P62270	Rps18	-0.544311	0.000544235	-1.06838	cytosolic ribosomes
Q9CZX8	Rps19	-0.51251	0.00343162	-0.129409	cytosolic ribosomes
P25444	Rps2	-0.616007	0.000531984	-1.06838	cytosolic ribosomes
P60867	Rps20	-0.438571	0.00187718	-1.06838	cytosolic ribosomes
Q9CQR2	Rps21	-0.111922	0.20065	-1.06838	cytosolic ribosomes
P62267	Rps23	-0.995721	0.000656925	-1.06838	cytosolic ribosomes
P62849	Rps24	-0.582617	0.000969825	-1.06838	cytosolic ribosomes
P62852	Rps25	-0.771647	0.000569251	-0.274725	cytosolic ribosomes
P62855	Rps26	-0.437099	0.00192195	-1.06838	cytosolic ribosomes
Q6ZWU9	Rps27	-0.75664	0.00179965	0.108095	cytosolic ribosomes
P62858	Rps28	-0.465214	0.00400828	-1.06838	cytosolic ribosomes
P62274	Rps29	-0.390639	0.00354773	-1.06838	cytosolic ribosomes
P62908	Rps3	-0.353534	0.00204793	-1.06838	cytosolic ribosomes
P97351	Rps3a	-0.714835	0.000471955	0.0636994	cytosolic ribosomes
P62702	Rps4x	-0.513799	0.000534898	-1.06838	cytosolic ribosomes
P97461	Rps5	-0.534896	0.0032818	-0.580571	cytosolic ribosomes
P62754	Rps6	-0.656286	0.000531984	0.931624	cytosolic ribosomes
P62082	Rps7	-0.608393	0.000656925	-0.555556	cytosolic ribosomes
P62242	Rps8	-0.949432	0.000620003	-0.589907	cytosolic ribosomes
Q6ZWN5	Rps9	-0.845432	0.000471955	-0.555556	cytosolic ribosomes
P14206	Rpsa	-0.323042	0.00364384	-0.730538	cytosolic ribosomes
O09118	Ntn1	-0.279058	0.00789553	-0.407219	extracellular matrix structural constituent
O88207	Col5a1	0.444023	0.0100376	-0.0352059	extracellular matrix structural constituent
P02463	Col4a1	0.751338	0.000471955	1.14719	extracellular matrix structural constituent
P08121	Col3a1	0.511707	0.00112598	0.365071	extracellular matrix structural constituent
P08122	Col4a2	0.270929	0.00592399	0.336776	extracellular matrix structural constituent
P10493	Nid1	-0.123605	0.0265658	-0.506578	extracellular matrix structural constituent
P11087	Col1a1	0.631092	0.000655885	0.375916	extracellular matrix structural constituent
P11276	Fn1	0.171632	0.00374977	0.263343	extracellular matrix structural constituent
P21956	Mfge8	-0.304323	0.00355197	-0.421824	extracellular matrix structural constituent
P37889	Fbln2	0.42777	0.00305088	-0.331879	extracellular matrix structural constituent
P39061	Col18a1	0.432297	0.0438841	-0.335982	extracellular matrix structural constituent
P82198	Tgfbi	-0.373656	0.254847	-0.483581	extracellular matrix structural constituent
Q00780	Col8a1	0.130329	0.217772	1.07927	extracellular matrix structural constituent
Q04857	Col6a1	0.774336	0.000473196	0.00374869	extracellular matrix structural constituent
Q05793	Hspg2	0.251786	0.00095958	0.140566	extracellular matrix structural constituent
Q08879	Fbln1	-0.406801	0.0662208	-0.0768747	extracellular matrix structural constituent
Q3UQ28	Pxdn	-0.206412	0.00309773	-0.119867	extracellular matrix structural constituent
Q61001	Lama5	-0.246451	0.00443028	-0.20793	extracellular matrix structural constituent
Q61508	Ecm1	-0.0802628	0.605726	0.0030525	extracellular matrix structural constituent
Q61554	Fbn1	0.744876	0.0527746	-0.163714	extracellular matrix structural constituent
Q80YX1	Tnc	0.00422653	0.892991	0.115897	extracellular matrix structural constituent
Q8BLX7	Col16a1	0.190594	0.278563	0.133395	extracellular matrix structural constituent
Q8BPB5	Efemp1	0.197885	0.0477345	1.96806	extracellular matrix structural constituent
Q99JR5	Tinagl1	-0.184536	0.018399	0.216421	extracellular matrix structural constituent
Q99KC8	Vwa5a	0.364407	0.049212	-0.0608194	extracellular matrix structural constituent
Q9CYA0	Creld2	0.48721	0.00546739	-0.498575	extracellular matrix structural constituent
Q9R1B9	Slit2	-0.369397	0.0150008	0.2278	extracellular matrix structural constituent
Q9WVJ9	Efemp2	0.15774	0.523436	0.659486	extracellular matrix structural constituent
O35280	Chek1	-0.497274	0.000839928	-0.020158	G2 DNA damage checkpoint
O88700	Blm	-0.374667	0.29136	0.340075	G2 DNA damage checkpoint
P11440	Cdk1	-0.577478	0.000531984	-0.397235	G2 DNA damage checkpoint
P46737	Brcc3	-0.0325331	0.780881	2.69875	G2 DNA damage checkpoint
P48754	Brca1	-0.688726	0.0290811	1.30338	G2 DNA damage checkpoint
Q07832	Plk1	-0.599	0.000531984	-0.571687	G2 DNA damage checkpoint
Q3TLR7	Dtl	-0.631771	0.00247742	0.849432	G2 DNA damage checkpoint
Q3UI43	Babam1	-0.595288	0.00590967	0.129229	G2 DNA damage checkpoint
Q5F2E8	Taok1	-0.445262	0.000596922	2.22504	G2 DNA damage checkpoint
Q5U5Q9	Uimc1	-0.637916	0.00325662	0.579976	G2 DNA damage checkpoint
Q61216	Mre11	-0.223172	0.013249	-0.361162	G2 DNA damage checkpoint
Q6ZQ29	Taok2	-0.468557	0.0379594	0.140327	G2 DNA damage checkpoint
Q6ZQF0	Topbp1	-0.852551	0.00160067	0.5807	G2 DNA damage checkpoint
Q80YR7	Clspn	-0.520804	0.00414029	-0.0805341	G2 DNA damage checkpoint
Q8BK35	Nop53	-0.458056	0.000816517	-0.449819	G2 DNA damage checkpoint
Q8BQ33	Ticrr	-0.873103	0.000656925	0.889296	G2 DNA damage checkpoint
Q8BYC6	Taok3	-0.0588204	0.668655	0.155206	G2 DNA damage checkpoint
Q8K3W0	Babam2	-0.448515	0.00950801	0.119272	G2 DNA damage checkpoint
Q99LM2	Cdk5rap3	-0.0961939	0.0730469	0.1221	G2 DNA damage checkpoint
Q9D198	Syf2	-0.68608	0.0579884	-0.245331	G2 DNA damage checkpoint
Q9QXP4	Donson	-0.688303	0.00121685	0.357649	G2 DNA damage checkpoint
Q9R1K5	Fzr1	-0.343194	0.00312989	-0.865947	G2 DNA damage checkpoint
Q9R207	Nbn	-0.840354	0.00221417	0.527369	G2 DNA damage checkpoint
Q6P9P6	Kif11	-0.630868	0.000471955	1.02089	kinesins
L0N7N1	Kif14	-0.795222	0.00472938	0.78237	kinesins
Q6P9L6	Kif15	-0.481696	0.00219876	2.24574	kinesins
Q91WD7	Kif18a	-0.504429	0.00117253	1.52463	kinesins
Q6PFD6	Kif18b	-0.507239	0.000927254	0.129229	kinesins
O35071	Kif1c	-0.0587931	0.643008	-0.529293	kinesins
Q80WE4	Kif20b	-0.78535	0.000530644	1.29782	kinesins
Q3V300	Kif22	-0.704158	0.000481231	-0.16066	kinesins
E9Q5G3	Kif23	-0.572509	0.000575626	0.713595	kinesins
P28740	Kif2a	-0.41021	0.00176245	1.35098	kinesins
Q922S8	Kif2c	-0.767761	0.000471955	0.316665	kinesins
P28741	Kif3a	-0.580413	0.167233	0.446775	kinesins
Q61771	Kif3b	-0.317707	0.0211307	0.268522	kinesins
P33174	Kif4	-0.609718	0.000656925	2.58422	kinesins
Q61768	Kif5b	-0.218646	0.00179965	2.25113	kinesins
P70188	Kifap3	0.046259	0.814517	0.694848	kinesins
Q6ZPU9	Kifbp	-0.42894	0.0285297	-0.421127	kinesins
Q9QWT9	Kifc1	-0.460891	0.00227332	0.116809	kinesins
Q9QWT9	Kifc1	-0.460891	0.00227332	-0.0282572	kinesins
A2AJK6	Chd7	-0.462621	0.0403289	0.0698898	ncRNA processing
A2BE28	Las1l	-0.28966	0.00141559	0.862126	ncRNA processing
A2RSY6	Trmt1l	-0.277049	0.0290258	0.0290176	ncRNA processing
A8C756	Thada	-0.302127	0.00589692	0.42724	ncRNA processing
B1AQJ2	Usp36	-0.675368	0.000531984	-0.24945	ncRNA processing
B2RX14	Tut4	-0.461662	0.00571078	0.690266	ncRNA processing
O35130	Emg1	-0.683537	0.000631302	-0.660213	ncRNA processing
O35473	C1d	-0.817695	0.016073	0.340075	ncRNA processing
O54825	Bysl	-0.551976	0.000531984	-0.381877	ncRNA processing
O54864	Suv39h1	-0.555505	0.00422508	-0.102192	ncRNA processing
O55135	Eif6	-0.261009	0.0031833	-1.06838	ncRNA processing
O55142	Rpl35a	-0.524798	0.00191398	-0.167475	ncRNA processing
O88569	Hnrnpa2b1	-0.453824	0.000798727	0.101215	ncRNA processing
O88796	Rpp30	-0.50902	0.000729497	-1.06838	ncRNA processing
P09405	Ncl	-0.897802	0.000531984	-0.0796755	ncRNA processing
P12970	Rpl7a	-0.761306	0.000471955	0.0552194	ncRNA processing
P14131	Rps16	-0.46913	0.000981322	0.97244	ncRNA processing
P14148	Rpl7	-0.829878	0.000471955	2.15358	ncRNA processing
P32067	Ssb	-0.732191	0.000471955	0.373932	ncRNA processing
P35550	Fbl	-0.571986	0.000759598	-0.763498	ncRNA processing
P42227	Stat3	-0.49629	0.000643623	0.228641	ncRNA processing
P47962	Rpl5	-0.72237	0.000904736	-0.0616647	ncRNA processing
P50580	Pa2g4	-0.581494	0.000531984	0.384408	ncRNA processing
P56183	Rrp1	-0.369928	0.00114201	-0.260295	ncRNA processing
P56960	Exosc10	-0.22782	0.00397335	-0.280088	ncRNA processing
P58468	Fam207a	-0.388214	0.00142587	-0.159285	ncRNA processing
P61255	Rpl26	-0.782477	0.00131027	0.301487	ncRNA processing
P61358	Rpl27	-0.65138	0.00121685	-1.06838	ncRNA processing
P62082	Rps7	-0.608393	0.000656925	-0.555556	ncRNA processing
P62242	Rps8	-0.949432	0.000620003	-0.589907	ncRNA processing
P62264	Rps14	-0.895212	0.000596922	-1.06838	ncRNA processing
P62313	Lsm6	-0.232761	0.00976044	0.166192	ncRNA processing
P62754	Rps6	-0.656286	0.000531984	0.931624	ncRNA processing
P62843	Rps15	-0.428835	0.0369263	0.986418	ncRNA processing
P62849	Rps24	-0.582617	0.000969825	-1.06838	ncRNA processing
P62858	Rps28	-0.465214	0.00400828	-1.06838	ncRNA processing
P63276	Rps17	-0.450153	0.000837149	-1.06838	ncRNA processing
P70122	Sbds	-0.341726	0.00113214	-0.271563	ncRNA processing
P97376	Frg1	-0.939604	0.000531984	0.0899251	ncRNA processing
P97452	Bop1	-0.260079	0.0022747	-0.249822	ncRNA processing
P97770	Thumpd3	-0.280522	0.00153144	0.71028	ncRNA processing
Q05CL8	Larp7	-0.557759	0.0016173	1.0332	ncRNA processing
Q08288	Lyar	-0.724858	0.000482781	-0.0400984	ncRNA processing
Q1HFZ0	Nsun2	-0.328145	0.000656925	-0.408745	ncRNA processing
Q3TL26	Tfb2m	-0.385246	0.00983145	0.694848	ncRNA processing
Q3TX08	Trmt1	-0.335013	0.00158364	-0.0141592	ncRNA processing
Q3TZX8	Nol9	-0.654841	0.000577201	-0.648796	ncRNA processing
Q3U308	Ctu2	-0.121963	0.0442331	-0.874201	ncRNA processing
Q3U821	Wdr75	-0.763649	0.000759598	0.375667	ncRNA processing
Q3UFB2	Znhit6	-0.808959	0.000471955	0.233142	ncRNA processing
Q3UFY8	Trmt10c	-0.744235	0.013214	0.377407	ncRNA processing
Q3UMQ8	Naf1	-0.38534	0.0178413	0.102192	ncRNA processing
Q3V1V3	Esf1	-0.639247	0.000531984	0.468267	ncRNA processing
Q4FZF3	Ddx49	-0.104032	0.0790966	0.386925	ncRNA processing
Q4VBE8	Wdr18	-0.151592	0.00938794	-0.373932	ncRNA processing
Q501J6	Ddx17	-0.450057	0.00141559	0.00359943	ncRNA processing
Q505B7	Zbtb8os	-0.00441912	0.980855	0.717338	ncRNA processing
Q562D6	Trmo	-2.57326	0.00954954	-0.454879	ncRNA processing
Q571H0	Urb1	-0.309543	0.00399923	-0.234311	ncRNA processing
Q5BLK4	Tut7	-0.215112	0.0341822	0.0841663	ncRNA processing
Q5HZH2	Tsr3	-0.493356	0.01136	-0.14245	ncRNA processing
Q5HZJ0	Drosha	-0.376626	0.0024073	0.168887	ncRNA processing
Q5ND52	Mrm3	-0.393738	0.0112263	-0.352386	ncRNA processing
Q5RJG1	Nol10	-0.655284	0.000531984	-0.0509342	ncRNA processing
Q5SSI6	Utp18	-0.69519	0.000544235	0.197447	ncRNA processing
Q5SWD9	Tsr1	-0.554874	0.000669531	0.424161	ncRNA processing
Q61937	Npm1	-0.488466	0.000759598	0.979406	ncRNA processing
Q640M1	Utp14a	-0.784706	0.000531984	1.14517	ncRNA processing
Q64364	Cdkn2a	-0.385717	0.00451905	0.69633	ncRNA processing
Q68ED3	Tent4b	-0.460531	0.111745	-0.334162	ncRNA processing
Q6EJB6	Utp14b	-0.578681	0.000577201	1.10832	ncRNA processing
Q6NS46	Pdcd11	-0.664563	0.000569251	-0.531607	ncRNA processing
Q6P5B0	Rrp12	-0.536607	0.00050904	-0.682574	ncRNA processing
Q6P9R1	Ddx51	-0.674993	0.00255603	0.181624	ncRNA processing
Q6PAC3	Dcaf13	-0.556293	0.000958062	0.501131	ncRNA processing
Q6PAQ4	Rexo4	-0.50236	0.000927254	0.779199	ncRNA processing
Q6PAT0	Adat3	-0.386704	0.00387451	0.931624	ncRNA processing
Q6ZQL4	Wdr43	-0.859969	0.000577497	-0.0359277	ncRNA processing
Q6ZWV7	Rpl35	-0.54422	0.00269616	0.544527	ncRNA processing
Q7TMF2	Eri1	-0.267036	0.29161	-1.06838	ncRNA processing
Q7TMX5	Shq1	-0.296984	0.0244944	0.510571	ncRNA processing
Q7TND5	Rpf1	-0.961261	0.000471955	-0.211233	ncRNA processing
Q7TPD0	Ints3	-0.32325	0.000914226	-0.396591	ncRNA processing
Q7TQK1	Ints7	-0.488503	0.00219809	-0.0342499	ncRNA processing
Q7TQK4	Exosc3	-1.18979	0.00780803	-0.341103	ncRNA processing
Q7TT37	Elp1	-0.544088	0.00115441	0.131024	ncRNA processing
Q80UK8	Ints2	-0.371558	0.0648334	0.683083	ncRNA processing
Q80V86	Ints8	-0.902693	0.000747031	1.34126	ncRNA processing
Q80XC2	Trmt61a	-0.409399	0.0106533	-0.724733	ncRNA processing
Q80Y44	Ddx10	-0.67191	0.00191083	0.301487	ncRNA processing
Q80Y81	Elac2	-0.394548	0.00103354	-0.587607	ncRNA processing
Q810V0	Mphosph10	-1.18623	0.00105399	0.837782	ncRNA processing
Q8BGA5	Krr1	-0.732664	0.000588602	-0.0185073	ncRNA processing
Q8BGQ7	Aars1	0.051753	0.148844	-0.345982	ncRNA processing
Q8BGS0	Mak16	-0.678179	0.000693467	-0.394975	ncRNA processing
Q8BHB4	Wdr3	-0.884568	0.000531984	0.0981139	ncRNA processing
Q8BJM7	Tyw1	-0.510384	0.000656925	-0.375855	ncRNA processing
Q8BJW5	Nol11	-0.50279	0.000575626	0.589082	ncRNA processing
Q8BK35	Nop53	-0.458056	0.000816517	-0.449819	ncRNA processing
Q8BKW4	Zcchc4	-0.564479	0.149623	0.296146	ncRNA processing
Q8BMC4	Nop9	-0.570229	0.000756353	0.501483	ncRNA processing
Q8BMK1	Mettl2	-0.19449	0.110671	0.470085	ncRNA processing
Q8BMZ5	Tsen34	-0.278185	0.00427892	0.193454	ncRNA processing
Q8BTT6	Diexf	-0.418671	0.00117253	0.492092	ncRNA processing
Q8BU03	Pwp2	-0.416312	0.000631302	-0.633593	ncRNA processing
Q8BVY0	Rsl1d1	-0.872706	0.000756353	0.0353767	ncRNA processing
Q8BW10	Nob1	-0.382453	0.000669531	-0.573327	ncRNA processing
Q8BYR1	Lcmt2	-0.346837	0.00386783	0.241668	ncRNA processing
Q8C1Z8	Trmt10a	-0.532834	0.0235025	1.65066	ncRNA processing
Q8C2E4	Ptcd1	-0.620995	0.00163244	-0.493663	ncRNA processing
Q8C460	Eri3	0.127512	0.496784	-0.180802	ncRNA processing
Q8C4J7	Tbl3	-0.498605	0.000573006	0.0538184	ncRNA processing
Q8C5Q4	Grsf1	-0.565001	0.000678294	-0.235043	ncRNA processing
Q8C7V3	Utp15	-0.620881	0.000531984	0.443911	ncRNA processing
Q8C8T8	Tsr2	-0.167631	0.262399	0.462236	ncRNA processing
Q8CE96	Trmt6	0.0187586	0.934271	0.136443	ncRNA processing
Q8CHT3	Ints5	-0.100278	0.455367	0.207384	ncRNA processing
Q8CIM8	Ints4	-0.5401	0.000929841	0.589655	ncRNA processing
Q8CJG0	Ago2	-0.085516	0.0573007	-0.0230799	ncRNA processing
Q8JZY4	Prorp	-0.214365	0.250709	0.811966	ncRNA processing
Q8K1J6	Trnt1	-0.492768	0.000879491	-0.148836	ncRNA processing
Q8K224	Nat10	-0.699178	0.000641105	-0.190327	ncRNA processing
Q8K2A7	Ints10	-0.192903	0.0893565	0.695532	ncRNA processing
Q8K301	Ddx52	-0.531441	0.000977754	1.10191	ncRNA processing
Q8K363	Ddx18	-0.548967	0.00114235	0.293197	ncRNA processing
Q8K4F6	Nsun5	-0.39933	0.0100644	0.00458531	ncRNA processing
Q8K4L0	Ddx54	-0.633152	0.000777839	-0.15409	ncRNA processing
Q8QZZ7	Tprkb	-0.25782	0.0752756	0.636169	ncRNA processing
Q8R1F9	Rpp40	-0.779491	0.00623805	0.30525	ncRNA processing
Q8R2N2	Utp4	-0.667089	0.000759598	0.241668	ncRNA processing
Q8R3F9	Tut1	-0.248266	0.0225282	0.195992	ncRNA processing
Q8R3N1	Nop14	-1.06082	0.000698774	1.02222	ncRNA processing
Q8R3P6	Ints14	-0.272752	0.00888452	0.288213	ncRNA processing
Q8R3W5	Tsen15	-0.201701	0.383036	0.706772	ncRNA processing
Q8R5K4	Nol6	-0.402266	0.00301044	-0.374534	ncRNA processing
Q8VBV3	Exosc2	-0.493212	0.00157009	-0.72824	ncRNA processing
Q8VCG3	Wdr74	-0.455699	0.000958062	1.52903	ncRNA processing
Q8VCY6	Utp6	-0.628074	0.000816517	-0.0650316	ncRNA processing
Q8VHZ7	Imp4	-0.760194	0.000656925	-1.06838	ncRNA processing
Q91VE6	Nifk	-0.935009	0.000656925	0.189486	ncRNA processing
Q91VR5	Ddx1	-0.284038	0.00166585	0.820963	ncRNA processing
Q91VU7	Pus7	-0.558233	0.000693467	3.09615	ncRNA processing
Q91W78	Usb1	0.031791	0.791632	-0.322107	ncRNA processing
Q91WE6	Cdkal1	-0.601334	0.00258741	0.65874	ncRNA processing
Q91WG3	Trub2	-0.341868	0.0886373	1.04006	ncRNA processing
Q91WM3	Rrp9	-0.504265	0.000756353	-0.438124	ncRNA processing
Q91XI1	Dus3l	0.0189654	0.89917	-0.598157	ncRNA processing
Q91YK2	Rrp1b	-0.772236	0.000531984	0.448865	ncRNA processing
Q921I9	Exosc4	-0.381141	0.00380206	-0.661872	ncRNA processing
Q921N6	Ddx27	-0.628091	0.000631302	-0.805564	ncRNA processing
Q921Y2	Imp3	-0.33053	0.047782	-0.527836	ncRNA processing
Q922Q2	Riok1	-0.58758	0.000948562	-0.012038	ncRNA processing
Q923D5	Wbp11	-0.541511	0.000531984	-0.133797	ncRNA processing
Q923Z3	Mto1	-0.555862	0.0130128	-0.322107	ncRNA processing
Q99J36	Thumpd1	-0.421368	0.00241201	-0.498575	ncRNA processing
Q99JH1	Rpp25l	-0.515083	0.00590578	0.151136	ncRNA processing
Q99L85	Elp5	-0.262924	0.131572	0.260528	ncRNA processing
Q99LF4	Rtcb	-0.348067	0.000847228	0.71028	ncRNA processing
Q99LI9	Clp1	-0.249469	0.824062	0.105333	ncRNA processing
Q99M01	Fars2	-0.761714	0.0760458	-0.625898	ncRNA processing
Q99MR6	Srrt	-0.572021	0.000544235	-0.840066	ncRNA processing
Q99MU3	Adar	-0.157587	0.113219	-0.135382	ncRNA processing
Q99N96	Mrpl1	-0.564613	0.000751212	0.415303	ncRNA processing
Q9CPP0	Npm3	-0.39458	0.00355313	0.636169	ncRNA processing
Q9CQE8	RTRAF	-0.269349	0.00715963	-0.25205	ncRNA processing
Q9CQG2	Mettl16	-0.420877	0.00114201	-0.0582751	ncRNA processing
Q9CQJ2	Pih1d1	-0.178955	0.0582892	0.306194	ncRNA processing
Q9CQK1	Znhit3	-0.531942	0.0140409	-1.06838	ncRNA processing
Q9CQR2	Rps21	-0.111922	0.20065	-1.06838	ncRNA processing
Q9CQS2	Nop10	-0.504716	0.0609867	3.54701	ncRNA processing
Q9CQS5	Riok2	-0.470815	0.00104589	-0.520931	ncRNA processing
Q9CR08	Pop4	-0.549932	0.000758103	-0.167475	ncRNA processing
Q9CR47	Nsa2	-0.627552	0.00129303	0.847333	ncRNA processing
Q9CR57	Rpl14	-0.809848	0.000569251	-0.60966	ncRNA processing
Q9CRB2	Nhp2	-0.55657	0.00224641	-1.06838	ncRNA processing
Q9CSH3	Dis3	-0.568227	0.000544235	0.287203	ncRNA processing
Q9CTH6	Fcf1	-0.619709	0.00330894	-0.565864	ncRNA processing
Q9CWH5	Trmt11	-0.115436	0.598331	-0.200697	ncRNA processing
Q9CWS4	Ints11	-0.145968	0.365935	0.595517	ncRNA processing
Q9CWW6	Pin4	-0.709967	0.00262376	1.20435	ncRNA processing
Q9CWX4	Rpusd4	-0.543636	0.00631864	0.254375	ncRNA processing
Q9CWX9	Ddx47	-0.701429	0.000531984	-0.62978	ncRNA processing
Q9CX11	Utp23	-0.370772	0.0327246	-0.268376	ncRNA processing
Q9CX97	Wdr55	-0.352674	0.00849333	-0.811307	ncRNA processing
Q9CXW4	Rpl11	-0.597774	0.000812715	0.607602	ncRNA processing
Q9CY21	Bud23	-0.347193	0.00669791	-1.06838	ncRNA processing
Q9CY52	Thg1l	-0.41383	0.0172936	-0.0650316	ncRNA processing
Q9CY66	Gar1	-0.636239	0.000669531	0.224727	ncRNA processing
Q9CY73	Mrpl44	-0.228941	0.0371671	0.42863	ncRNA processing
Q9CYH6	Rrs1	-0.730505	0.000643623	-0.248704	ncRNA processing
Q9CYX7	Rrp15	-0.405177	0.00183604	-0.713766	ncRNA processing
Q9CZ57	Nsun4	-0.384981	0.0994493	0.0468656	ncRNA processing
Q9CZ91	Srfbp1	-0.77055	0.000575626	-0.615887	ncRNA processing
Q9CZJ1	Utp11	-1.00633	0.000531984	-0.280974	ncRNA processing
Q9CZU3	Mtrex	-0.531781	0.000531984	0.180423	ncRNA processing
Q9CZX0	Elp3	-0.202297	0.0034023	-0.362909	ncRNA processing
Q9CZX8	Rps19	-0.51251	0.00343162	-0.129409	ncRNA processing
Q9D0C4	Trmt5	-0.451643	0.00535566	0.724453	ncRNA processing
Q9D0D4	Dimt1	-0.404326	0.00186211	0.205509	ncRNA processing
Q9D0I8	Mrto4	-0.455705	0.000577201	-0.651709	ncRNA processing
Q9D0M0	Exosc7	-0.482652	0.00260314	-0.72591	ncRNA processing
Q9D0R4	Ddx56	-0.591655	0.000531984	0.0285161	ncRNA processing
Q9D0T1	Snu13	-0.367125	0.003429	0.482012	ncRNA processing
Q9D168	Ints12	-0.672421	0.000725978	1.52903	ncRNA processing
Q9D1C9	Rrp7a	-0.433868	0.00352167	-0.712504	ncRNA processing
Q9D1Q1	Mphosph6	-0.681934	0.00295122	0.166192	ncRNA processing
Q9D1R2	Kti12	-0.122142	0.0606724	-0.784285	ncRNA processing
Q9D2E2	Toe1	-0.351899	0.00875025	0.298811	ncRNA processing
Q9D3U0	Pus10	-0.453443	0.00104956	0.257382	ncRNA processing
Q9D753	Exosc8	-0.345576	0.0289517	-0.707365	ncRNA processing
Q9D8M4	Rpl7l1	-0.820254	0.000481231	0.551057	ncRNA processing
Q9D903	Ebna1bp2	-0.74797	0.000588602	0.560288	ncRNA processing
Q9DAA6	Exosc1	-0.406652	0.00244111	-1.06838	ncRNA processing
Q9DB28	Pop5	-0.79071	0.0318954	-1.06838	ncRNA processing
Q9DB85	Rrp8	-0.967044	0.000531984	1.11416	ncRNA processing
Q9DB96	Ngdn	-0.601787	0.00155641	0.197447	ncRNA processing
Q9DBE9	Ftsj3	-0.468192	0.000647172	0.123519	ncRNA processing
Q9DBU3	Riok3	-0.0305817	0.800098	-0.299145	ncRNA processing
Q9DBY8	Nvl	-0.862366	0.000471955	0.567138	ncRNA processing
Q9DCG9	Trmt112	-0.279993	0.0104048	-0.274725	ncRNA processing
Q9DCL4	Mettl15	-0.365275	0.195844	1.88003	ncRNA processing
Q9EP82	Wdr4	-0.346282	0.00768075	-0.630739	ncRNA processing
Q9EQ61	Pes1	-0.601151	0.000631302	-0.389259	ncRNA processing
Q9EQM6	Dgcr8	-0.597427	0.00383146	0.0944146	ncRNA processing
Q9ER73	Elp4	-0.150232	0.01811	-0.595563	ncRNA processing
Q9ESX5	Dkc1	-0.624631	0.000531984	-0.0879839	ncRNA processing
Q9JHI2	Adat1	-0.424897	0.112341	0.131624	ncRNA processing
Q9JHI7	Exosc9	-0.632712	0.000816517	0.298367	ncRNA processing
Q9JI13	Utp3	-0.888306	0.000747031	0.420986	ncRNA processing
Q9JIK5	Ddx21	-0.952335	0.000471955	0.692187	ncRNA processing
Q9JJ80	Rpf2	-0.868837	0.00255349	0.234556	ncRNA processing
Q9JJA4	Wdr12	-0.387394	0.00135428	-0.360829	ncRNA processing
Q9JJT0	Rcl1	-0.597445	0.00167936	-0.533617	ncRNA processing
Q9JL16	Isg20	-0.429837	0.00958365	0.260528	ncRNA processing
Q9JMA2	Qtrt1	-0.394017	0.0164275	-1.06838	ncRNA processing
Q9QYL7	Abt1	-0.555572	0.000725978	0.783476	ncRNA processing
Q9WTX2	Prkra	-0.42885	0.00298592	-0.112962	ncRNA processing
Q9WU56	Pus1	-0.30368	0.0019371	-0.615887	ncRNA processing
Q9Z0H1	Wdr46	-0.398046	0.000816517	-0.426321	ncRNA processing
Q9Z120	Mettl1	-0.312094	0.00331267	-0.324882	ncRNA processing
Q9Z2D6	Mecp2	-0.120552	0.340698	-0.470767	ncRNA processing
Q9Z315	Sart1	-0.448682	0.000655885	-0.200966	ncRNA processing
A2A432	Cul4b	-0.394861	0.000656925	1.4033	ribonucleoprotein complex biogenesis
A2AJK6	Chd7	-0.462621	0.0403289	0.0698898	ribonucleoprotein complex biogenesis
A2AKX3	Setx	-0.246257	0.0568231	0.971669	ribonucleoprotein complex biogenesis
A2BE28	Las1l	-0.28966	0.00141559	0.862126	ribonucleoprotein complex biogenesis
B1AQJ2	Usp36	-0.675368	0.000531984	-0.24945	ribonucleoprotein complex biogenesis
B2RS91	Rrn3	-0.274712	0.00225877	-0.155134	ribonucleoprotein complex biogenesis
E9Q5K9	Ythdc1	-0.533296	0.000755883	0.424161	ribonucleoprotein complex biogenesis
O35130	Emg1	-0.683537	0.000631302	-0.660213	ribonucleoprotein complex biogenesis
O35473	C1d	-0.817695	0.016073	0.340075	ribonucleoprotein complex biogenesis
O35900	Lsm2	-0.205388	0.01735	-0.3108	ribonucleoprotein complex biogenesis
O54781	Srpk2	-0.248158	0.136395	0.102927	ribonucleoprotein complex biogenesis
O54825	Bysl	-0.551976	0.000531984	-0.381877	ribonucleoprotein complex biogenesis
O54864	Suv39h1	-0.555505	0.00422508	-0.102192	ribonucleoprotein complex biogenesis
O55135	Eif6	-0.261009	0.0031833	-1.06838	ribonucleoprotein complex biogenesis
O55142	Rpl35a	-0.524798	0.00191398	-0.167475	ribonucleoprotein complex biogenesis
O70133	Dhx9	-0.370571	0.000816517	0.881082	ribonucleoprotein complex biogenesis
O70194	Eif3d	-0.35776	0.00133172	-0.157629	ribonucleoprotein complex biogenesis
O70551	Srpk1	-0.512375	0.000561692	0.318373	ribonucleoprotein complex biogenesis
O88796	Rpp30	-0.50902	0.000729497	-1.06838	ribonucleoprotein complex biogenesis
P07901	Hsp90aa1	-0.443988	0.000531984	0.294022	ribonucleoprotein complex biogenesis
P09405	Ncl	-0.897802	0.000531984	-0.0796755	ribonucleoprotein complex biogenesis
P11499	Hsp90ab1	-0.350269	0.000630145	-0.792514	ribonucleoprotein complex biogenesis
P12970	Rpl7a	-0.761306	0.000471955	0.0552194	ribonucleoprotein complex biogenesis
P14131	Rps16	-0.46913	0.000981322	0.97244	ribonucleoprotein complex biogenesis
P14148	Rpl7	-0.829878	0.000471955	2.15358	ribonucleoprotein complex biogenesis
P14206	Rpsa	-0.323042	0.00364384	-0.730538	ribonucleoprotein complex biogenesis
P14869	Rplp0	-0.541856	0.000620003	-0.753911	ribonucleoprotein complex biogenesis
P15105	Glul	-1.12359	0.0231545	0.00114265	ribonucleoprotein complex biogenesis
P19253	Rpl13a	-0.615098	0.000560837	-1.06838	ribonucleoprotein complex biogenesis
P23116	Eif3a	-0.493077	0.000481231	1.01341	ribonucleoprotein complex biogenesis
P25444	Rps2	-0.616007	0.000531984	-1.06838	ribonucleoprotein complex biogenesis
P27048	Snrpb	-0.271366	0.0200649	0.224727	ribonucleoprotein complex biogenesis
P27641	Xrcc5	-0.398023	0.00262641	1.38729	ribonucleoprotein complex biogenesis
P27659	Rpl3	-0.784185	0.000573006	-0.820851	ribonucleoprotein complex biogenesis
P28659	Celf1	-0.499126	0.00517968	0.488044	ribonucleoprotein complex biogenesis
P35123	Usp4	0.00337759	0.918255	-0.133797	ribonucleoprotein complex biogenesis
P35550	Fbl	-0.571986	0.000759598	-0.763498	ribonucleoprotein complex biogenesis
P35979	Rpl12	-0.557847	0.000596922	-1.06838	ribonucleoprotein complex biogenesis
P47911	Rpl6	-0.625727	0.000868905	-1.06838	ribonucleoprotein complex biogenesis
P47962	Rpl5	-0.72237	0.000904736	-0.0616647	ribonucleoprotein complex biogenesis
P50580	Pa2g4	-0.581494	0.000531984	0.384408	ribonucleoprotein complex biogenesis
P53569	Cebpz	-0.588575	0.00166585	0.641026	ribonucleoprotein complex biogenesis
P56183	Rrp1	-0.369928	0.00114201	-0.260295	ribonucleoprotein complex biogenesis
P56960	Exosc10	-0.22782	0.00397335	-0.280088	ribonucleoprotein complex biogenesis
P58468	Fam207a	-0.388214	0.00142587	-0.159285	ribonucleoprotein complex biogenesis
P59325	Eif5	-0.630428	0.000666832	0.0944146	ribonucleoprotein complex biogenesis
P60122	Ruvbl1	-0.339957	0.000871271	-0.630739	ribonucleoprotein complex biogenesis
P61222	Abce1	-0.359678	0.00124774	0.598291	ribonucleoprotein complex biogenesis
P61255	Rpl26	-0.782477	0.00131027	0.301487	ribonucleoprotein complex biogenesis
P61358	Rpl27	-0.65138	0.00121685	-1.06838	ribonucleoprotein complex biogenesis
P62082	Rps7	-0.608393	0.000656925	-0.555556	ribonucleoprotein complex biogenesis
P62242	Rps8	-0.949432	0.000620003	-0.589907	ribonucleoprotein complex biogenesis
P62264	Rps14	-0.895212	0.000596922	-1.06838	ribonucleoprotein complex biogenesis
P62305	Snrpe	-0.342531	0.0288039	4.30797	ribonucleoprotein complex biogenesis
P62307	Snrpf	-0.390108	0.0189969	-1.06838	ribonucleoprotein complex biogenesis
P62309	Snrpg	-0.372653	0.0240361	1.52903	ribonucleoprotein complex biogenesis
P62313	Lsm6	-0.232761	0.00976044	0.166192	ribonucleoprotein complex biogenesis
P62315	Snrpd1	-0.404094	0.00200229	-0.235043	ribonucleoprotein complex biogenesis
P62317	Snrpd2	-0.286474	0.00836024	-0.22804	ribonucleoprotein complex biogenesis
P62320	Snrpd3	-0.313781	0.0117864	0.506427	ribonucleoprotein complex biogenesis
P62751	Rpl23a	-0.743761	0.000471955	-1.06838	ribonucleoprotein complex biogenesis
P62754	Rps6	-0.656286	0.000531984	0.931624	ribonucleoprotein complex biogenesis
P62827	Ran	-0.45621	0.00359384	-0.607547	ribonucleoprotein complex biogenesis
P62843	Rps15	-0.428835	0.0369263	0.986418	ribonucleoprotein complex biogenesis
P62849	Rps24	-0.582617	0.000969825	-1.06838	ribonucleoprotein complex biogenesis
P62852	Rps25	-0.771647	0.000569251	-0.274725	ribonucleoprotein complex biogenesis
P62858	Rps28	-0.465214	0.00400828	-1.06838	ribonucleoprotein complex biogenesis
P63154	Crnkl1	-0.532837	0.000575626	-0.0553515	ribonucleoprotein complex biogenesis
P63276	Rps17	-0.450153	0.000837149	-1.06838	ribonucleoprotein complex biogenesis
P63325	Rps10	-0.216597	0.00673334	-1.06838	ribonucleoprotein complex biogenesis
P70122	Sbds	-0.341726	0.00113214	-0.271563	ribonucleoprotein complex biogenesis
P70279	Surf6	-0.576359	0.000725556	0.0552194	ribonucleoprotein complex biogenesis
P97376	Frg1	-0.939604	0.000531984	0.0899251	ribonucleoprotein complex biogenesis
P97452	Bop1	-0.260079	0.0022747	-0.249822	ribonucleoprotein complex biogenesis
P97461	Rps5	-0.534896	0.0032818	-0.580571	ribonucleoprotein complex biogenesis
P97801	Smn1	-1.10778	0.000683893	0.315707	ribonucleoprotein complex biogenesis
Q08288	Lyar	-0.724858	0.000482781	-0.0400984	ribonucleoprotein complex biogenesis
Q0VG62	Rbis	-0.394607	0.00196454	-0.35409	ribonucleoprotein complex biogenesis
Q3TBW2	Mrpl10	-0.667989	0.00106738	-0.30792	ribonucleoprotein complex biogenesis
Q3TCH7	Cul4a	-0.233653	0.00969519	-0.278902	ribonucleoprotein complex biogenesis
Q3TCX3	Khdc4	-0.638039	0.00145573	0.726077	ribonucleoprotein complex biogenesis
Q3TIX9	Usp39	-0.485138	0.000658933	0.347553	ribonucleoprotein complex biogenesis
Q3TL26	Tfb2m	-0.385246	0.00983145	0.694848	ribonucleoprotein complex biogenesis
Q3TWW8	Srsf6	-0.357131	0.00345864	-0.480141	ribonucleoprotein complex biogenesis
Q3TZX8	Nol9	-0.654841	0.000577201	-0.648796	ribonucleoprotein complex biogenesis
Q3U1G5	Isg20l2	-0.623406	0.00443028	0.55764	ribonucleoprotein complex biogenesis
Q3U821	Wdr75	-0.763649	0.000759598	0.375667	ribonucleoprotein complex biogenesis
Q3UEB3	Puf60	-0.628566	0.000589355	0.701535	ribonucleoprotein complex biogenesis
Q3UFB2	Znhit6	-0.808959	0.000471955	0.233142	ribonucleoprotein complex biogenesis
Q3UFM5	Nom1	-0.614213	0.000577497	-0.483581	ribonucleoprotein complex biogenesis
Q3UM18	Lsg1	-0.408214	0.00080768	-0.448221	ribonucleoprotein complex biogenesis
Q3UMQ8	Naf1	-0.38534	0.0178413	0.102192	ribonucleoprotein complex biogenesis
Q3USH5	Sfswap	-0.603057	0.0067464	-0.22271	ribonucleoprotein complex biogenesis
Q3UYV9	Ncbp1	-0.545926	0.000669531	0.0694242	ribonucleoprotein complex biogenesis
Q3V1V3	Esf1	-0.639247	0.000531984	0.468267	ribonucleoprotein complex biogenesis
Q4FZF3	Ddx49	-0.104032	0.0790966	0.386925	ribonucleoprotein complex biogenesis
Q4VBE8	Wdr18	-0.151592	0.00938794	-0.373932	ribonucleoprotein complex biogenesis
Q501J6	Ddx17	-0.450057	0.00141559	0.00359943	ribonucleoprotein complex biogenesis
Q571H0	Urb1	-0.309543	0.00399923	-0.234311	ribonucleoprotein complex biogenesis
Q5HZH2	Tsr3	-0.493356	0.01136	-0.14245	ribonucleoprotein complex biogenesis
Q5HZJ0	Drosha	-0.376626	0.0024073	0.168887	ribonucleoprotein complex biogenesis
Q5ND52	Mrm3	-0.393738	0.0112263	-0.352386	ribonucleoprotein complex biogenesis
Q5RJG1	Nol10	-0.655284	0.000531984	-0.0509342	ribonucleoprotein complex biogenesis
Q5SSI6	Utp18	-0.69519	0.000544235	0.197447	ribonucleoprotein complex biogenesis
Q5SUF2	Luc7l3	-0.762623	0.000824613	0.151136	ribonucleoprotein complex biogenesis
Q5SWD9	Tsr1	-0.554874	0.000669531	0.424161	ribonucleoprotein complex biogenesis
Q61211	Eif2d	-0.32914	0.377927	-0.017588	ribonucleoprotein complex biogenesis
Q61937	Npm1	-0.488466	0.000759598	0.979406	ribonucleoprotein complex biogenesis
Q62167	Ddx3x	-0.446213	0.00110095	-0.465058	ribonucleoprotein complex biogenesis
Q640M1	Utp14a	-0.784706	0.000531984	1.14517	ribonucleoprotein complex biogenesis
Q64364	Cdkn2a	-0.385717	0.00451905	0.69633	ribonucleoprotein complex biogenesis
Q68ED3	Tent4b	-0.460531	0.111745	-0.334162	ribonucleoprotein complex biogenesis
Q69ZQ2	Isy1	-0.147951	0.0574017	-0.369075	ribonucleoprotein complex biogenesis
Q6DFW4	Nop58	-0.718646	0.000471955	-0.509717	ribonucleoprotein complex biogenesis
Q6EJB6	Utp14b	-0.578681	0.000577201	1.10832	ribonucleoprotein complex biogenesis
Q6NS46	Pdcd11	-0.664563	0.000569251	-0.531607	ribonucleoprotein complex biogenesis
Q6NSQ7	Ltv1	-0.378641	0.001726	0.205509	ribonucleoprotein complex biogenesis
Q6NVF9	Cpsf6	-0.615853	0.00092608	0.120079	ribonucleoprotein complex biogenesis
Q6NZQ2	Ddx31	-0.68382	0.00326652	0.530461	ribonucleoprotein complex biogenesis
Q6P4T2	Snrnp200	-0.374377	0.000531984	-0.460047	ribonucleoprotein complex biogenesis
Q6P5B0	Rrp12	-0.536607	0.00050904	-0.682574	ribonucleoprotein complex biogenesis
Q6P5F9	Xpo1	-0.474661	0.000535252	2.00998	ribonucleoprotein complex biogenesis
Q6P9R1	Ddx51	-0.674993	0.00255603	0.181624	ribonucleoprotein complex biogenesis
Q6PAC3	Dcaf13	-0.556293	0.000958062	0.501131	ribonucleoprotein complex biogenesis
Q6PAQ4	Rexo4	-0.50236	0.000927254	0.779199	ribonucleoprotein complex biogenesis
Q6PDM2	Srsf1	-0.419253	0.000948562	-1.06838	ribonucleoprotein complex biogenesis
Q6PGC1	Dhx29	-0.468913	0.000838976	0.981404	ribonucleoprotein complex biogenesis
Q6PGG6	Gnl3l	-0.459723	0.00121744	0.142697	ribonucleoprotein complex biogenesis
Q6ZQL4	Wdr43	-0.859969	0.000577497	-0.0359277	ribonucleoprotein complex biogenesis
Q6ZWU9	Rps27	-0.75664	0.00179965	0.108095	ribonucleoprotein complex biogenesis
Q6ZWV3	Rpl10	-0.47282	0.00663893	-0.60326	ribonucleoprotein complex biogenesis
Q6ZWV7	Rpl35	-0.54422	0.00269616	0.544527	ribonucleoprotein complex biogenesis
Q7TMF2	Eri1	-0.267036	0.29161	-1.06838	ribonucleoprotein complex biogenesis
Q7TMX5	Shq1	-0.296984	0.0244944	0.510571	ribonucleoprotein complex biogenesis
Q7TNC4	Luc7l2	-0.646055	0.000912987	0.203889	ribonucleoprotein complex biogenesis
Q7TND5	Rpf1	-0.961261	0.000471955	-0.211233	ribonucleoprotein complex biogenesis
Q7TPV4	Mybbp1a	-0.593866	0.000531984	0.121215	ribonucleoprotein complex biogenesis
Q7TQK4	Exosc3	-1.18979	0.00780803	-0.341103	ribonucleoprotein complex biogenesis
Q80UZ2	Sdad1	-0.580656	0.000796571	0.0944146	ribonucleoprotein complex biogenesis
Q80X85	Mrps7	-0.164888	0.155645	-1.06838	ribonucleoprotein complex biogenesis
Q80Y44	Ddx10	-0.67191	0.00191083	0.301487	ribonucleoprotein complex biogenesis
Q810V0	Mphosph10	-1.18623	0.00105399	0.837782	ribonucleoprotein complex biogenesis
Q8BGA5	Krr1	-0.732664	0.000588602	-0.0185073	ribonucleoprotein complex biogenesis
Q8BGD9	Eif4b	-0.481301	0.00172244	-0.414781	ribonucleoprotein complex biogenesis
Q8BGS0	Mak16	-0.678179	0.000693467	-0.394975	ribonucleoprotein complex biogenesis
Q8BHB4	Wdr3	-0.884568	0.000531984	0.0981139	ribonucleoprotein complex biogenesis
Q8BHE1	Gemin8	-0.656243	0.00166359	0.605264	ribonucleoprotein complex biogenesis
Q8BHJ9	Slu7	-0.438076	0.00140251	-0.215134	ribonucleoprotein complex biogenesis
Q8BHY2	Noc4l	-0.872421	0.000471955	-0.101258	ribonucleoprotein complex biogenesis
Q8BJW5	Nol11	-0.50279	0.000575626	0.589082	ribonucleoprotein complex biogenesis
Q8BJW6	Eif2a	-0.554082	0.000755883	0.649837	ribonucleoprotein complex biogenesis
Q8BK35	Nop53	-0.458056	0.000816517	-0.449819	ribonucleoprotein complex biogenesis
Q8BKT3	Gcfc2	-0.619538	0.00301044	0.619936	ribonucleoprotein complex biogenesis
Q8BKW4	Zcchc4	-0.564479	0.149623	0.296146	ribonucleoprotein complex biogenesis
Q8BM39	Prpf18	-0.41782	0.00092608	-0.485286	ribonucleoprotein complex biogenesis
Q8BMC4	Nop9	-0.570229	0.000756353	0.501483	ribonucleoprotein complex biogenesis
Q8BP67	Rpl24	-0.465868	0.00136687	0.830358	ribonucleoprotein complex biogenesis
Q8BQM4	Heatr3	-0.511262	0.000531984	-0.6272	ribonucleoprotein complex biogenesis
Q8BTT6	Diexf	-0.418671	0.00117253	0.492092	ribonucleoprotein complex biogenesis
Q8BTV2	Cpsf7	-0.476169	0.000984292	-0.856512	ribonucleoprotein complex biogenesis
Q8BU03	Pwp2	-0.416312	0.000631302	-0.633593	ribonucleoprotein complex biogenesis
Q8BU88	Mrpl22	-0.504573	0.00723175	0.863991	ribonucleoprotein complex biogenesis
Q8BVY0	Rsl1d1	-0.872706	0.000756353	0.0353767	ribonucleoprotein complex biogenesis
Q8BW10	Nob1	-0.382453	0.000669531	-0.573327	ribonucleoprotein complex biogenesis
Q8BX17	Gemin5	-0.38778	0.000796571	-0.204014	ribonucleoprotein complex biogenesis
Q8C0D5	Efl1	-0.521949	0.000641105	0.704674	ribonucleoprotein complex biogenesis
Q8C460	Eri3	0.127512	0.496784	-0.180802	ribonucleoprotein complex biogenesis
Q8C4J7	Tbl3	-0.498605	0.000573006	0.0538184	ribonucleoprotein complex biogenesis
Q8C7V3	Utp15	-0.620881	0.000531984	0.443911	ribonucleoprotein complex biogenesis
Q8C8T8	Tsr2	-0.167631	0.262399	0.462236	ribonucleoprotein complex biogenesis
Q8CCF0	Prpf31	-0.264168	0.00508084	-0.668376	ribonucleoprotein complex biogenesis
Q8CD15	Riox2	-0.297012	0.199106	0.219178	ribonucleoprotein complex biogenesis
Q8CEC0	Nup88	-0.225658	0.00317051	0.39051	ribonucleoprotein complex biogenesis
Q8CIG8	Prmt5	-0.410212	0.0017632	-0.754896	ribonucleoprotein complex biogenesis
Q8CJG0	Ago2	-0.085516	0.0573007	-0.0230799	ribonucleoprotein complex biogenesis
Q8JZM7	Cdc73	-0.53572	0.000669531	1.37523	ribonucleoprotein complex biogenesis
Q8K013	Gtpbp10	-0.338914	0.00474874	0.0215422	ribonucleoprotein complex biogenesis
Q8K224	Nat10	-0.699178	0.000641105	-0.190327	ribonucleoprotein complex biogenesis
Q8K301	Ddx52	-0.531441	0.000977754	1.10191	ribonucleoprotein complex biogenesis
Q8K363	Ddx18	-0.548967	0.00114235	0.293197	ribonucleoprotein complex biogenesis
Q8K4F6	Nsun5	-0.39933	0.0100644	0.00458531	ribonucleoprotein complex biogenesis
Q8K4L0	Ddx54	-0.633152	0.000777839	-0.15409	ribonucleoprotein complex biogenesis
Q8K4Z5	Sf3a1	-0.446449	0.000531984	-0.0582751	ribonucleoprotein complex biogenesis
Q8R1F9	Rpp40	-0.779491	0.00623805	0.30525	ribonucleoprotein complex biogenesis
Q8R2N2	Utp4	-0.667089	0.000759598	0.241668	ribonucleoprotein complex biogenesis
Q8R3N1	Nop14	-1.06082	0.000698774	1.02222	ribonucleoprotein complex biogenesis
Q8R5K4	Nol6	-0.402266	0.00301044	-0.374534	ribonucleoprotein complex biogenesis
Q8VBV3	Exosc2	-0.493212	0.00157009	-0.72824	ribonucleoprotein complex biogenesis
Q8VCG3	Wdr74	-0.455699	0.000958062	1.52903	ribonucleoprotein complex biogenesis
Q8VCY6	Utp6	-0.628074	0.000816517	-0.0650316	ribonucleoprotein complex biogenesis
Q8VEJ4	Nle1	-0.183104	0.0322344	-0.245331	ribonucleoprotein complex biogenesis
Q8VHZ7	Imp4	-0.760194	0.000656925	-1.06838	ribonucleoprotein complex biogenesis
Q8VI33	Taf9	-0.235257	0.0167225	0.441058	ribonucleoprotein complex biogenesis
Q8VI75	Ipo4	-0.233127	0.00400347	-0.791368	ribonucleoprotein complex biogenesis
Q91VE6	Nifk	-0.935009	0.000656925	0.189486	ribonucleoprotein complex biogenesis
Q91VM5	Rbmxl1	-0.739756	0.00121744	-0.554237	ribonucleoprotein complex biogenesis
Q91VY9	Znf622	-0.00540966	0.88853	-0.229802	ribonucleoprotein complex biogenesis
Q91WM3	Rrp9	-0.504265	0.000756353	-0.438124	ribonucleoprotein complex biogenesis
Q91YE7	Rbm5	-0.454267	0.000699361	0.64731	ribonucleoprotein complex biogenesis
Q91YK2	Rrp1b	-0.772236	0.000531984	0.448865	ribonucleoprotein complex biogenesis
Q91YR7	Prpf6	-0.395983	0.00117675	-0.219119	ribonucleoprotein complex biogenesis
Q91YU8	Ppan	-0.340063	0.00259292	-0.219119	ribonucleoprotein complex biogenesis
Q91Z31	Ptbp2	-0.108896	0.272922	1.18303	ribonucleoprotein complex biogenesis
Q921I9	Exosc4	-0.381141	0.00380206	-0.661872	ribonucleoprotein complex biogenesis
Q921N6	Ddx27	-0.628091	0.000631302	-0.805564	ribonucleoprotein complex biogenesis
Q921Y2	Imp3	-0.33053	0.047782	-0.527836	ribonucleoprotein complex biogenesis
Q922E6	Fastkd2	-0.457994	0.0850139	-0.0538833	ribonucleoprotein complex biogenesis
Q922Q2	Riok1	-0.58758	0.000948562	-0.012038	ribonucleoprotein complex biogenesis
Q922U1	Prpf3	-0.924124	0.00118567	0.832209	ribonucleoprotein complex biogenesis
Q922X9	Prmt7	-0.582159	0.0447166	-0.0582751	ribonucleoprotein complex biogenesis
Q923D5	Wbp11	-0.541511	0.000531984	-0.133797	ribonucleoprotein complex biogenesis
Q924T2	Mrps2	-0.307452	0.00740323	0.301487	ribonucleoprotein complex biogenesis
Q99JF8	Psip1	-0.835432	0.000471955	1.38909	ribonucleoprotein complex biogenesis
Q99KP6	Prpf19	-0.06001	0.150695	-0.114178	ribonucleoprotein complex biogenesis
Q99L28	Rsl24d1	-0.620307	0.00428345	-0.462315	ribonucleoprotein complex biogenesis
Q99L45	Eif2s2	-0.655975	0.000471955	1.34126	ribonucleoprotein complex biogenesis
Q99L48	Nmd3	-0.529931	0.00202863	0.915751	ribonucleoprotein complex biogenesis
Q99LH1	Gnl2	-0.68572	0.000471955	0.852063	ribonucleoprotein complex biogenesis
Q99LI9	Clp1	-0.249469	0.824062	0.105333	ribonucleoprotein complex biogenesis
Q99LL5	Pwp1	-0.481042	0.000977754	0.126843	ribonucleoprotein complex biogenesis
Q99MU3	Adar	-0.157587	0.113219	-0.135382	ribonucleoprotein complex biogenesis
Q99N96	Mrpl1	-0.564613	0.000751212	0.415303	ribonucleoprotein complex biogenesis
Q99PU8	Dhx30	-0.283833	0.00312327	0.0754148	ribonucleoprotein complex biogenesis
Q99PV0	Prpf8	-0.157518	0.0018047	-0.597486	ribonucleoprotein complex biogenesis
Q9CPP0	Npm3	-0.39458	0.00355313	0.636169	ribonucleoprotein complex biogenesis
Q9CPT5	Nop16	-0.388549	0.0014733	0.030525	ribonucleoprotein complex biogenesis
Q9CQF0	Mrpl11	-0.635138	0.00163914	-0.0321066	ribonucleoprotein complex biogenesis
Q9CQF3	Nudt21	-0.451729	0.000634914	0.247413	ribonucleoprotein complex biogenesis
Q9CQG2	Mettl16	-0.420877	0.00114201	-0.0582751	ribonucleoprotein complex biogenesis
Q9CQJ2	Pih1d1	-0.178955	0.0582892	0.306194	ribonucleoprotein complex biogenesis
Q9CQJ6	Denr	-1.2434	0.0478773	2.44921	ribonucleoprotein complex biogenesis
Q9CQK1	Znhit3	-0.531942	0.0140409	-1.06838	ribonucleoprotein complex biogenesis
Q9CQL4	Mrpl20	-0.95931	0.0012915	-1.06838	ribonucleoprotein complex biogenesis
Q9CQR2	Rps21	-0.111922	0.20065	-1.06838	ribonucleoprotein complex biogenesis
Q9CQS2	Nop10	-0.504716	0.0609867	3.54701	ribonucleoprotein complex biogenesis
Q9CQS5	Riok2	-0.470815	0.00104589	-0.520931	ribonucleoprotein complex biogenesis
Q9CQY2	Ramac	-0.695704	0.0369913	3.09829	ribonucleoprotein complex biogenesis
Q9CR08	Pop4	-0.549932	0.000758103	-0.167475	ribonucleoprotein complex biogenesis
Q9CR47	Nsa2	-0.627552	0.00129303	0.847333	ribonucleoprotein complex biogenesis
Q9CR57	Rpl14	-0.809848	0.000569251	-0.60966	ribonucleoprotein complex biogenesis
Q9CRB2	Nhp2	-0.55657	0.00224641	-1.06838	ribonucleoprotein complex biogenesis
Q9CSH3	Dis3	-0.568227	0.000544235	0.287203	ribonucleoprotein complex biogenesis
Q9CTH6	Fcf1	-0.619709	0.00330894	-0.565864	ribonucleoprotein complex biogenesis
Q9CWT6	Ddx28	0.361551	0.220361	0.225524	ribonucleoprotein complex biogenesis
Q9CWV0	Malsu1	0.140615	0.601585	-0.644647	ribonucleoprotein complex biogenesis
Q9CWW6	Pin4	-0.709967	0.00262376	1.20435	ribonucleoprotein complex biogenesis
Q9CWX4	Rpusd4	-0.543636	0.00631864	0.254375	ribonucleoprotein complex biogenesis
Q9CWX9	Ddx47	-0.701429	0.000531984	-0.62978	ribonucleoprotein complex biogenesis
Q9CWY4	Gemin7	-0.44731	0.0236738	0.470085	ribonucleoprotein complex biogenesis
Q9CX11	Utp23	-0.370772	0.0327246	-0.268376	ribonucleoprotein complex biogenesis
Q9CX53	Gemin6	0.163702	0.180864	0.129229	ribonucleoprotein complex biogenesis
Q9CX97	Wdr55	-0.352674	0.00849333	-0.811307	ribonucleoprotein complex biogenesis
Q9CXK8	Nip7	-0.585871	0.000648798	0.589082	ribonucleoprotein complex biogenesis
Q9CXW4	Rpl11	-0.597774	0.000812715	0.607602	ribonucleoprotein complex biogenesis
Q9CY21	Bud23	-0.347193	0.00669791	-1.06838	ribonucleoprotein complex biogenesis
Q9CY66	Gar1	-0.636239	0.000669531	0.224727	ribonucleoprotein complex biogenesis
Q9CYH6	Rrs1	-0.730505	0.000643623	-0.248704	ribonucleoprotein complex biogenesis
Q9CYI4	Luc7l	-0.8245	0.00186083	-0.530742	ribonucleoprotein complex biogenesis
Q9CYX7	Rrp15	-0.405177	0.00183604	-0.713766	ribonucleoprotein complex biogenesis
Q9CZ57	Nsun4	-0.384981	0.0994493	0.0468656	ribonucleoprotein complex biogenesis
Q9CZ91	Srfbp1	-0.77055	0.000575626	-0.615887	ribonucleoprotein complex biogenesis
Q9CZJ1	Utp11	-1.00633	0.000531984	-0.280974	ribonucleoprotein complex biogenesis
Q9CZU3	Mtrex	-0.531781	0.000531984	0.180423	ribonucleoprotein complex biogenesis
Q9CZU4	Eral1	-0.505471	0.00355313	-0.155134	ribonucleoprotein complex biogenesis
Q9CZX8	Rps19	-0.51251	0.00343162	-0.129409	ribonucleoprotein complex biogenesis
Q9D0D4	Dimt1	-0.404326	0.00186211	0.205509	ribonucleoprotein complex biogenesis
Q9D0I8	Mrto4	-0.455705	0.000577201	-0.651709	ribonucleoprotein complex biogenesis
Q9D0M0	Exosc7	-0.482652	0.00260314	-0.72591	ribonucleoprotein complex biogenesis
Q9D0R4	Ddx56	-0.591655	0.000531984	0.0285161	ribonucleoprotein complex biogenesis
Q9D0T1	Snu13	-0.367125	0.003429	0.482012	ribonucleoprotein complex biogenesis
Q9D1C9	Rrp7a	-0.433868	0.00352167	-0.712504	ribonucleoprotein complex biogenesis
Q9D1Q1	Mphosph6	-0.681934	0.00295122	0.166192	ribonucleoprotein complex biogenesis
Q9D2V5	Aar2	-0.111329	0.104373	-0.548896	ribonucleoprotein complex biogenesis
Q9D554	Sf3a3	-0.388697	0.00508084	-0.0723601	ribonucleoprotein complex biogenesis
Q9D6Z1	Nop56	-0.657726	0.000531984	-0.552025	ribonucleoprotein complex biogenesis
Q9D753	Exosc8	-0.345576	0.0289517	-0.707365	ribonucleoprotein complex biogenesis
Q9D7M8	Polr2d	-0.528168	0.00948029	-1.06838	ribonucleoprotein complex biogenesis
Q9D8M4	Rpl7l1	-0.820254	0.000481231	0.551057	ribonucleoprotein complex biogenesis
Q9D903	Ebna1bp2	-0.74797	0.000588602	0.560288	ribonucleoprotein complex biogenesis
Q9DAA6	Exosc1	-0.406652	0.00244111	-1.06838	ribonucleoprotein complex biogenesis
Q9DB27	Mcts1	-0.219573	0.0303486	1.67888	ribonucleoprotein complex biogenesis
Q9DB28	Pop5	-0.79071	0.0318954	-1.06838	ribonucleoprotein complex biogenesis
Q9DB85	Rrp8	-0.967044	0.000531984	1.11416	ribonucleoprotein complex biogenesis
Q9DB96	Ngdn	-0.601787	0.00155641	0.197447	ribonucleoprotein complex biogenesis
Q9DBE9	Ftsj3	-0.468192	0.000647172	0.123519	ribonucleoprotein complex biogenesis
Q9DBU3	Riok3	-0.0305817	0.800098	-0.299145	ribonucleoprotein complex biogenesis
Q9DBY8	Nvl	-0.862366	0.000471955	0.567138	ribonucleoprotein complex biogenesis
Q9DCA5	Brix1	-0.870024	0.000531984	0.0615674	ribonucleoprotein complex biogenesis
Q9DCD2	Xab2	-0.491541	0.000573006	-0.717909	ribonucleoprotein complex biogenesis
Q9DCE5	Pak1ip1	-0.54528	0.00122824	-0.807279	ribonucleoprotein complex biogenesis
Q9DCG9	Trmt112	-0.279993	0.0104048	-0.274725	ribonucleoprotein complex biogenesis
Q9DCL4	Mettl15	-0.365275	0.195844	1.88003	ribonucleoprotein complex biogenesis
Q9EP53	Tsc1	0.155958	0.227673	-0.293849	ribonucleoprotein complex biogenesis
Q9EQ61	Pes1	-0.601151	0.000631302	-0.389259	ribonucleoprotein complex biogenesis
Q9ESX5	Dkc1	-0.624631	0.000531984	-0.0879839	ribonucleoprotein complex biogenesis
Q9JHI7	Exosc9	-0.632712	0.000816517	0.298367	ribonucleoprotein complex biogenesis
Q9JI13	Utp3	-0.888306	0.000747031	0.420986	ribonucleoprotein complex biogenesis
Q9JIK5	Ddx21	-0.952335	0.000471955	0.692187	ribonucleoprotein complex biogenesis
Q9JJ80	Rpf2	-0.868837	0.00255349	0.234556	ribonucleoprotein complex biogenesis
Q9JJA4	Wdr12	-0.387394	0.00135428	-0.360829	ribonucleoprotein complex biogenesis
Q9JJF3	Riox1	-0.750259	0.00119946	0.0905643	ribonucleoprotein complex biogenesis
Q9JJT0	Rcl1	-0.597445	0.00167936	-0.533617	ribonucleoprotein complex biogenesis
Q9JJY4	Ddx20	-0.376944	0.00212893	1.35293	ribonucleoprotein complex biogenesis
Q9JKX4	Aatf	-0.603065	0.00092608	-0.499116	ribonucleoprotein complex biogenesis
Q9JL16	Isg20	-0.429837	0.00958365	0.260528	ribonucleoprotein complex biogenesis
Q9JLI8	Sart3	-0.325963	0.00253394	-0.75685	ribonucleoprotein complex biogenesis
Q9QXA5	Lsm4	-0.379801	0.00716881	-1.06838	ribonucleoprotein complex biogenesis
Q9QXX8	Nufip1	-0.625627	0.00106584	0.787294	ribonucleoprotein complex biogenesis
Q9QYL7	Abt1	-0.555572	0.000725978	0.783476	ribonucleoprotein complex biogenesis
Q9R0Q7	Ptges3	-0.356586	0.0024505	-0.447258	ribonucleoprotein complex biogenesis
Q9R0U0	Srsf10	-0.743127	0.000577201	-0.30792	ribonucleoprotein complex biogenesis
Q9Z0H1	Wdr46	-0.398046	0.000816517	-0.426321	ribonucleoprotein complex biogenesis
Q9Z0N1	Eif2s3x	-0.39448	0.00325029	0.622956	ribonucleoprotein complex biogenesis
Q9Z1N5	Ddx39b	-0.332275	0.00682493	-0.835276	ribonucleoprotein complex biogenesis
Q9Z1Z2	Strap	-0.283544	0.00146124	-0.783476	ribonucleoprotein complex biogenesis
Q9Z315	Sart1	-0.448682	0.000655885	-0.200966	ribonucleoprotein complex biogenesis
A2A6Q5	Cdc27	-0.587315	0.000794078	0.974893	sister chromatid segregation
E9Q5G3	Kif23	-0.572509	0.000575626	0.713595	sister chromatid segregation
E9Q7G0	Numa1	-0.402869	0.000881791	1.27053	sister chromatid segregation
F6ZDS4	Tpr	-0.47799	0.000531984	2.46781	sister chromatid segregation
L0N7N1	Kif14	-0.795222	0.00472938	0.78237	sister chromatid segregation
O08901	Bub1	-0.687201	0.00141629	1.10144	sister chromatid segregation
O35129	Phb2	-0.571098	0.000596922	-0.735043	sister chromatid segregation
O35638	Stag2	-0.561758	0.000721845	0.901679	sister chromatid segregation
O35942	Nek2	-0.756185	0.0221782	0.0577501	sister chromatid segregation
O54692	Zw10	-0.496907	0.0112026	0.213675	sister chromatid segregation
O70126	Aurkb	-0.55265	0.000561692	-0.201324	sister chromatid segregation
O70201	Birc5	-0.722385	0.021636	-0.359156	sister chromatid segregation
O88597	Becn1	-0.777125	0.0765715	-1.06838	sister chromatid segregation
O89033	Cdc6	-0.732163	0.00916019	0.796031	sister chromatid segregation
P0C0A3	Chmp6	-0.602464	0.0526837	0.921674	sister chromatid segregation
P24860	Ccnb1	-0.649806	0.000531984	-0.604339	sister chromatid segregation
P33174	Kif4	-0.609718	0.000656925	2.58422	sister chromatid segregation
P46467	Vps4b	-0.210848	0.00849679	0.954096	sister chromatid segregation
P49025	Cit	-0.255289	0.0295988	-0.150945	sister chromatid segregation
P49452	Cenpc	-0.973641	0.000531984	1.02644	sister chromatid segregation
P53995	Anapc1	-0.177925	0.020192	-0.245754	sister chromatid segregation
P60007	Anapc15	1.07463	0.00374518	0.783476	sister chromatid segregation
P60330	Espl1	-0.198251	0.0415101	0.253002	sister chromatid segregation
P62827	Ran	-0.45621	0.00359384	-0.607547	sister chromatid segregation
P70168	Kpnb1	-0.192145	0.00236044	0.299925	sister chromatid segregation
Q01320	Top2a	-0.651578	0.000616706	0.501277	sister chromatid segregation
Q02248	Ctnnb1	-0.224086	0.0022439	0.338274	sister chromatid segregation
Q07832	Plk1	-0.599	0.000531984	-0.571687	sister chromatid segregation
Q2YDW2	Msto1	-0.294881	0.00687358	-0.216587	sister chromatid segregation
Q3UA06	Trip13	-0.27316	0.00355313	-0.375535	sister chromatid segregation
Q3V300	Kif22	-0.704158	0.000481231	-0.16066	sister chromatid segregation
Q4VA53	Pds5b	-0.584451	0.000616706	0.310934	sister chromatid segregation
Q5SQY2	Bod1	0.377643	0.0243044	-0.493663	sister chromatid segregation
Q61216	Mre11	-0.223172	0.013249	-0.361162	sister chromatid segregation
Q61550	Rad21	-0.490384	0.000569251	0.0322529	sister chromatid segregation
Q61666	Hira	-0.5823	0.00702138	-0.280974	sister chromatid segregation
Q61687	Atrx	-0.682899	0.000582971	0.627223	sister chromatid segregation
Q63850	Nup62	-0.214025	0.00969519	-0.688869	sister chromatid segregation
Q64511	Top2b	-0.558455	0.00133479	0.233546	sister chromatid segregation
Q65Z40	Wapl	-0.759998	0.000897786	0.263847	sister chromatid segregation
Q6DFV1	Ncapg2	-0.459511	0.00076842	0.160772	sister chromatid segregation
Q6KCD5	Nipbl	-0.335369	0.00919025	1.00379	sister chromatid segregation
Q6PFD6	Kif18b	-0.507239	0.000927254	0.129229	sister chromatid segregation
Q6PFX9	Tnks	-0.352412	0.00251181	-0.159973	sister chromatid segregation
Q6PGB6	Naa50	-0.213095	0.00259334	-0.500194	sister chromatid segregation
Q6RT24	Cenpe	-0.523779	0.00157718	2.49149	sister chromatid segregation
Q6ZPV2	Ino80	-0.11879	0.433652	0.405983	sister chromatid segregation
Q6ZQK0	Ncapd3	-0.34977	0.00282686	0.391478	sister chromatid segregation
Q75NR7	Recql4	0.00757946	0.979557	0.657179	sister chromatid segregation
Q76MZ3	Ppp2r1a	-0.187106	0.00460576	-0.898885	sister chromatid segregation
Q7TME2	Spag5	-0.842339	0.000471955	1.24723	sister chromatid segregation
Q7TSG3	Fbxo5	-0.784258	0.000531984	0.827359	sister chromatid segregation
Q7TSY8	Sgo2	-0.993836	0.000531984	1.76424	sister chromatid segregation
Q8BFV2	Pcid2	-0.347328	0.00166135	-0.318376	sister chromatid segregation
Q8BGZ4	Cdc23	-0.21912	0.0444251	0.102192	sister chromatid segregation
Q8BHX3	Cdca8	-0.538727	0.000643623	1.0723	sister chromatid segregation
Q8BJF9	Chmp2b	-0.293399	0.0572667	1.26807	sister chromatid segregation
Q8BMI4	Gen1	-0.655222	0.00698446	1.13184	sister chromatid segregation
Q8BSP2	Ncaph2	-0.336551	0.263235	-0.411562	sister chromatid segregation
Q8BTZ4	Anapc5	-0.116212	0.13616	0.68601	sister chromatid segregation
Q8BYR2	Lats1	-0.499378	0.00101647	1.23251	sister chromatid segregation
Q8C156	Ncaph	-0.452499	0.000777639	0.297744	sister chromatid segregation
Q8CG46	Smc5	-1.16035	0.0121008	1.04559	sister chromatid segregation
Q8CG47	Smc4	-0.728231	0.000531984	1.80653	sister chromatid segregation
Q8CG48	Smc2	-0.511812	0.000596922	1.4484	sister chromatid segregation
Q8CI75	Dis3l2	-0.324618	0.0277757	-0.39041	sister chromatid segregation
Q8CIB9	Esco2	-0.789211	0.00127422	1.12387	sister chromatid segregation
Q8K2Z4	Ncapd2	-0.375398	0.000544235	-0.0633509	sister chromatid segregation
Q8K327	Champ1	-0.443071	0.000824021	-0.570244	sister chromatid segregation
Q8K389	Cdk5rap2	0.053934	0.736225	1.07095	sister chromatid segregation
Q8R1Q8	Dync1li1	-0.170865	0.0056143	-0.305017	sister chromatid segregation
Q8R1T1	Chmp7	-0.0887117	0.108998	0.259058	sister chromatid segregation
Q8R2U0	Seh1l	-0.423043	0.0106313	-0.514359	sister chromatid segregation
Q8R349	Cdc16	-0.406093	0.0056118	-0.102192	sister chromatid segregation
Q8R3C0	Mcmbp	-0.28251	0.00118538	0.293197	sister chromatid segregation
Q8R3P9	Slf1	-0.667582	0.00958365	0.448212	sister chromatid segregation
Q8R4E9	Cdt1	-0.314545	0.00806701	0.365316	sister chromatid segregation
Q8VBV4	Fbxw7	0.126838	0.779134	0.760035	sister chromatid segregation
Q8VEJ9	Vps4a	-0.117205	0.316207	-0.155134	sister chromatid segregation
Q8VEK3	Hnrnpu	-0.517947	0.000668297	0.429751	sister chromatid segregation
Q91W96	Anapc4	-0.360991	0.00295122	-0.0782771	sister chromatid segregation
Q91WD7	Kif18a	-0.504429	0.00117253	1.52463	sister chromatid segregation
Q921W0	Chmp1a	-0.472446	0.0298629	-1.06838	sister chromatid segregation
Q922S8	Kif2c	-0.767761	0.000471955	0.316665	sister chromatid segregation
Q923A2	Spdl1	-0.306901	0.00252271	0.0810492	sister chromatid segregation
Q99JN2	Klhl22	-0.193825	0.0119974	-0.123494	sister chromatid segregation
Q99JP4	Cdc26	-0.509504	0.0552385	1.25721	sister chromatid segregation
Q99K43	Prc1	-0.554986	0.00375886	1.18605	sister chromatid segregation
Q99KJ8	Dctn2	0.00748718	0.828568	0.668597	sister chromatid segregation
Q99P69	Nuf2	-0.165124	0.0659041	0.655762	sister chromatid segregation
Q9CPY3	Cdca5	-0.578931	0.00123583	-1.06838	sister chromatid segregation
Q9CQJ7	Pttg1	-0.400326	0.0334403	-0.0683761	sister chromatid segregation
Q9CQS5	Riok2	-0.470815	0.00104589	-0.520931	sister chromatid segregation
Q9CQU5	Zwint	-0.614679	0.000669531	0.907909	sister chromatid segregation
Q9CU62	Smc1a	-0.620042	0.000471955	0.22822	sister chromatid segregation
Q9CW03	Smc3	-0.690569	0.000540394	1.23047	sister chromatid segregation
Q9CY25	Mis12	-0.601106	0.12214	0.380899	sister chromatid segregation
Q9CYC5	Dsn1	-0.146268	0.0543183	2.08349	sister chromatid segregation
Q9CYH6	Rrs1	-0.730505	0.000643623	-0.248704	sister chromatid segregation
Q9CZX5	Pinx1	-0.74107	0.00170336	0.733426	sister chromatid segregation
Q9D0F1	Ndc80	-0.809725	0.000482781	0.797876	sister chromatid segregation
Q9D1C1	Ube2c	-0.609417	0.000683893	0.598291	sister chromatid segregation
Q9D3E6	Stag1	-0.527617	0.00111431	1.15561	sister chromatid segregation
Q9D7S9	Chmp5	-0.389314	0.0117285	1.6589	sister chromatid segregation
Q9D8B3	Chmp4b	-0.295959	0.00467729	0.264957	sister chromatid segregation
Q9D9Z1	Knstrn	-0.436217	0.00607756	0.209579	sister chromatid segregation
Q9DB34	Chmp2a	-0.259873	0.01751	0.725346	sister chromatid segregation
Q9DBR0	Akap8	-0.260911	0.0329125	0.0944146	sister chromatid segregation
Q9DCX1	Mad2l1bp	-0.332	0.00573351	-0.346354	sister chromatid segregation
Q9ERH4	Nusap1	-0.966978	0.000544235	1.73536	sister chromatid segregation
Q9ES70	Nek6	-5.85114e-05	0.999572	0.205509	sister chromatid segregation
Q9ESN5	Cenpk	-0.433009	0.0945136	1.86322	sister chromatid segregation
Q9EST4	Psmg2	0.05562	0.409388	-0.691018	sister chromatid segregation
Q9JJ66	Cdc20	-0.726126	0.000531984	0.531624	sister chromatid segregation
Q9JLV5	Cul3	-0.393586	0.000969825	1.79248	sister chromatid segregation
Q9JMD0	Znf207	-0.418311	0.00178009	1.55259	sister chromatid segregation
Q9QY36	Naa10	-0.491318	0.00345864	-1.06838	sister chromatid segregation
Q9QZQ8	Macroh2a1	-0.528391	0.000573006	-1.06838	sister chromatid segregation
Q9WTX8	Mad1l1	-0.290488	0.00552148	0.0458301	sister chromatid segregation
Q9WVA3	Bub3	-0.351658	0.00298688	-0.150945	sister chromatid segregation
Q9WVM1	Racgap1	-0.430409	0.000768682	0.203484	sister chromatid segregation
Q9WVM3	Anapc7	-0.13583	0.0748418	-0.891698	sister chromatid segregation
Q9Z1B5	Mad2l1	-0.408265	0.013382	-0.0975023	sister chromatid segregation
Q9Z1M8	Ik	-0.56648	0.000596922	-0.35153	sister chromatid segregation
Q9Z1S0	Bub1b	-0.511553	0.000647172	0.451092	sister chromatid segregation

## Sheet: Elp3 iKO-CAA
Protein_ID	Gene_name	log2 FC	sca_adj_pvalue	CAA deviation (%)	Description
O35206	Col15a1	1.75123	0.00356964	0.101215	collagen trimer
O88207	Col5a1	0.255659	0.00379808	-0.0352059	collagen trimer
P02463	Col4a1	0.671629	0.000662732	1.14719	collagen trimer
P08121	Col3a1	0.971836	0.000602693	0.365071	collagen trimer
P08122	Col4a2	0.300854	0.00585035	0.336776	collagen trimer
P11087	Col1a1	0.443444	0.00137569	0.375916	collagen trimer
P39061	Col18a1	0.518392	0.00109423	-0.335982	collagen trimer
Q00780	Col8a1	-0.342391	0.0183987	1.07927	collagen trimer
Q04857	Col6a1	0.390377	0.00112753	0.00374869	collagen trimer
Q8BLX7	Col16a1	0.191645	0.450936	0.133395	collagen trimer
Q8K4P0	Wdr33	-0.41954	0.00126596	1.86175	collagen trimer
P62830	Rpl23	-0.469848	0.00196566	-0.359156	cytosolic ribosomes
Q6ZWV3	Rpl10	-0.236617	0.12611	-0.60326	cytosolic ribosomes
P53026	Rpl10a	-0.393641	0.00107917	-0.60966	cytosolic ribosomes
Q9CXW4	Rpl11	-0.583897	0.00087327	0.607602	cytosolic ribosomes
P35979	Rpl12	-0.379937	0.00194864	-1.06838	cytosolic ribosomes
P47963	Rpl13	-0.141947	0.035344	-0.596678	cytosolic ribosomes
P19253	Rpl13a	-0.322703	0.00236468	-1.06838	cytosolic ribosomes
Q9CR57	Rpl14	-0.592582	0.00183783	-0.60966	cytosolic ribosomes
Q9CZM2	Rpl15	-0.48323	0.000823564	-0.0927663	cytosolic ribosomes
Q9CPR4	Rpl17	-0.469394	0.00154094	0.012705	cytosolic ribosomes
P35980	Rpl18	-0.483165	0.00218824	-1.06838	cytosolic ribosomes
P62717	Rpl18a	-0.1684	0.0185693	-1.06838	cytosolic ribosomes
P84099	Rpl19	-0.292265	0.0126866	-1.06838	cytosolic ribosomes
O09167	Rpl21	-0.0451621	0.382372	-0.447258	cytosolic ribosomes
P67984	Rpl22	-0.55998	0.00536732	-1.06838	cytosolic ribosomes
P62751	Rpl23a	-0.589381	0.000700908	-1.06838	cytosolic ribosomes
Q8BP67	Rpl24	-0.196757	0.0453684	0.830358	cytosolic ribosomes
P61255	Rpl26	-0.490133	0.00424068	0.301487	cytosolic ribosomes
P61358	Rpl27	-0.305542	0.004854	-1.06838	cytosolic ribosomes
P14115	Rpl27a	-0.47868	0.00431577	-0.397235	cytosolic ribosomes
P41105	Rpl28	-0.523101	0.00194451	-1.06838	cytosolic ribosomes
P47915	Rpl29	-0.582874	0.019789	0.794978	cytosolic ribosomes
P27659	Rpl3	-0.509693	0.00066949	-0.820851	cytosolic ribosomes
P62889	Rpl30	-0.304933	0.00371399	0.655762	cytosolic ribosomes
P62900	Rpl31	-0.0892917	0.266429	-1.06838	cytosolic ribosomes
P62911	Rpl32	-0.397063	0.00642346	-1.06838	cytosolic ribosomes
Q9D1R9	Rpl34	-0.242646	0.0180706	-0.220918	cytosolic ribosomes
Q6ZWV7	Rpl35	-0.342697	0.0172567	0.544527	cytosolic ribosomes
O55142	Rpl35a	-0.249804	0.0161863	-0.167475	cytosolic ribosomes
P47964	Rpl36	-0.086293	0.40586	-1.06838	cytosolic ribosomes
P83882	Rpl36a	-0.649417	0.00180102	0.800783	cytosolic ribosomes
P61514	Rpl37a	-0.00536835	0.977931	-1.06838	cytosolic ribosomes
P62892	Rpl39	-0.446387	0.00945715	2.77778	cytosolic ribosomes
Q9D8E6	Rpl4	-0.319836	0.00112897	-0.592186	cytosolic ribosomes
P47962	Rpl5	-0.523531	0.00077803	-0.0616647	cytosolic ribosomes
P47911	Rpl6	-0.273101	0.00274828	-1.06838	cytosolic ribosomes
P14148	Rpl7	-0.518788	0.000680188	2.15358	cytosolic ribosomes
P12970	Rpl7a	-0.475532	0.000994404	0.0552194	cytosolic ribosomes
P62918	Rpl8	-0.16733	0.0720812	-1.06838	cytosolic ribosomes
P51410	Rpl9	-0.911618	0.000775549	-0.0321066	cytosolic ribosomes
P14869	Rplp0	-0.651617	0.000851434	-0.753911	cytosolic ribosomes
P47955	Rplp1	-0.00080047	0.9953	-1.06838	cytosolic ribosomes
P99027	Rplp2	-0.265468	0.00544443	-1.06838	cytosolic ribosomes
P63325	Rps10	-0.141209	0.0437973	-1.06838	cytosolic ribosomes
P62281	Rps11	-0.44182	0.000967934	0.189486	cytosolic ribosomes
P63323	Rps12	-0.546757	0.00483848	0.945047	cytosolic ribosomes
P62301	Rps13	-0.260018	0.00405481	-1.06838	cytosolic ribosomes
P62264	Rps14	-0.750837	0.00112949	-1.06838	cytosolic ribosomes
P62843	Rps15	0.433537	0.0367621	0.986418	cytosolic ribosomes
P62245	Rps15a	-0.0241407	0.655332	-0.305017	cytosolic ribosomes
P14131	Rps16	-0.277172	0.00631624	0.97244	cytosolic ribosomes
P63276	Rps17	-0.369631	0.00356964	-1.06838	cytosolic ribosomes
P62270	Rps18	-0.300964	0.00217485	-1.06838	cytosolic ribosomes
Q9CZX8	Rps19	-0.284473	0.0106611	-0.129409	cytosolic ribosomes
P25444	Rps2	-0.489344	0.000671226	-1.06838	cytosolic ribosomes
P60867	Rps20	-0.52232	0.00333983	-1.06838	cytosolic ribosomes
Q9CQR2	Rps21	0.0499111	0.610923	-1.06838	cytosolic ribosomes
P62267	Rps23	-0.729344	0.00181994	-1.06838	cytosolic ribosomes
P62849	Rps24	-0.342412	0.00435891	-1.06838	cytosolic ribosomes
P62852	Rps25	-0.71515	0.000766166	-0.274725	cytosolic ribosomes
P62855	Rps26	-0.449958	0.00315658	-1.06838	cytosolic ribosomes
Q6ZWU9	Rps27	-0.261871	0.0345288	0.108095	cytosolic ribosomes
P62858	Rps28	-0.283267	0.0239789	-1.06838	cytosolic ribosomes
P62274	Rps29	-0.196862	0.0479041	-1.06838	cytosolic ribosomes
P62908	Rps3	-0.355001	0.00130166	-1.06838	cytosolic ribosomes
P97351	Rps3a	-0.563566	0.00066949	0.0636994	cytosolic ribosomes
P62702	Rps4x	-0.317083	0.00131333	-1.06838	cytosolic ribosomes
P97461	Rps5	-0.334341	0.00930587	-0.580571	cytosolic ribosomes
P62754	Rps6	-0.6728	0.00144705	0.931624	cytosolic ribosomes
P62082	Rps7	-0.385591	0.00131071	-0.555556	cytosolic ribosomes
P62242	Rps8	-0.82159	0.000893877	-0.589907	cytosolic ribosomes
Q6ZWN5	Rps9	-0.627667	0.000705341	-0.555556	cytosolic ribosomes
P14206	Rpsa	-0.230855	0.00372207	-0.730538	cytosolic ribosomes
O09118	Ntn1	-0.331018	0.0147025	-0.407219	extracellular matrix structural constituent
O35206	Col15a1	1.75123	0.00356964	0.101215	extracellular matrix structural constituent
O88207	Col5a1	0.255659	0.00379808	-0.0352059	extracellular matrix structural constituent
P02463	Col4a1	0.671629	0.000662732	1.14719	extracellular matrix structural constituent
P08121	Col3a1	0.971836	0.000602693	0.365071	extracellular matrix structural constituent
P08122	Col4a2	0.300854	0.00585035	0.336776	extracellular matrix structural constituent
P10493	Nid1	-0.327112	0.00102958	-0.506578	extracellular matrix structural constituent
P11087	Col1a1	0.443444	0.00137569	0.375916	extracellular matrix structural constituent
P11276	Fn1	0.17028	0.00126596	0.263343	extracellular matrix structural constituent
P21956	Mfge8	-0.480793	0.0019214	-0.421824	extracellular matrix structural constituent
P37889	Fbln2	0.308618	0.0884247	-0.331879	extracellular matrix structural constituent
P39061	Col18a1	0.518392	0.00109423	-0.335982	extracellular matrix structural constituent
P82198	Tgfbi	-0.482042	0.011381	-0.483581	extracellular matrix structural constituent
Q00780	Col8a1	-0.342391	0.0183987	1.07927	extracellular matrix structural constituent
Q04857	Col6a1	0.390377	0.00112753	0.00374869	extracellular matrix structural constituent
Q05793	Hspg2	0.0534637	0.291534	0.140566	extracellular matrix structural constituent
Q08879	Fbln1	-0.48008	0.010692	-0.0768747	extracellular matrix structural constituent
Q3UQ28	Pxdn	-0.0820469	0.104587	-0.119867	extracellular matrix structural constituent
Q61001	Lama5	-0.253626	0.00224858	-0.20793	extracellular matrix structural constituent
Q61508	Ecm1	0.0377684	0.823574	0.0030525	extracellular matrix structural constituent
Q80YX1	Tnc	0.277347	0.012538	0.115897	extracellular matrix structural constituent
Q8BLX7	Col16a1	0.191645	0.450936	0.133395	extracellular matrix structural constituent
Q8BPB5	Efemp1	0.378949	0.00578343	1.96806	extracellular matrix structural constituent
Q99JR5	Tinagl1	-0.263761	0.00717244	0.216421	extracellular matrix structural constituent
Q99KC8	Vwa5a	0.353489	0.0145401	-0.0608194	extracellular matrix structural constituent
Q9R1B9	Slit2	-0.0375814	0.877001	0.2278	extracellular matrix structural constituent
Q9WVJ9	Efemp2	-0.138653	0.46311	0.659486	extracellular matrix structural constituent
O35280	Chek1	-0.600043	0.000812997	-0.020158	G2 DNA damage checkpoint
O88700	Blm	0.00489262	0.97628	0.340075	G2 DNA damage checkpoint
P11440	Cdk1	-0.66246	0.000632117	-0.397235	G2 DNA damage checkpoint
P46737	Brcc3	-0.528609	0.00544389	2.69875	G2 DNA damage checkpoint
P48754	Brca1	0.158454	0.493007	1.30338	G2 DNA damage checkpoint
Q07832	Plk1	-0.433027	0.00159275	-0.571687	G2 DNA damage checkpoint
Q3TLR7	Dtl	-1.24662	0.00060457	0.849432	G2 DNA damage checkpoint
Q3UI43	Babam1	-1.06506	0.00642346	0.129229	G2 DNA damage checkpoint
Q5F2E8	Taok1	-0.323478	0.00224858	2.22504	G2 DNA damage checkpoint
Q5U5Q9	Uimc1	-1.10547	0.00360935	0.579976	G2 DNA damage checkpoint
Q61216	Mre11	-0.729327	0.000775549	-0.361162	G2 DNA damage checkpoint
Q6ZQ29	Taok2	-0.204401	0.198307	0.140327	G2 DNA damage checkpoint
Q6ZQF0	Topbp1	-1.12292	0.0021434	0.5807	G2 DNA damage checkpoint
Q80YR7	Clspn	-0.0854938	0.783181	-0.0805341	G2 DNA damage checkpoint
Q8BK35	Nop53	-0.42303	0.0130605	-0.449819	G2 DNA damage checkpoint
Q8BQ33	Ticrr	-0.199221	0.282322	0.889296	G2 DNA damage checkpoint
Q8BYC6	Taok3	-0.324838	0.0661696	0.155206	G2 DNA damage checkpoint
Q8K3W0	Babam2	-0.741501	0.0014522	0.119272	G2 DNA damage checkpoint
Q99LM2	Cdk5rap3	-0.221616	0.0142695	0.1221	G2 DNA damage checkpoint
Q9D198	Syf2	-0.799059	0.0252411	-0.245331	G2 DNA damage checkpoint
Q9QXP4	Donson	-0.933651	0.0308924	0.357649	G2 DNA damage checkpoint
Q9R1K5	Fzr1	-0.416421	0.0244421	-0.865947	G2 DNA damage checkpoint
Q9R207	Nbn	-0.364513	0.00976731	0.527369	G2 DNA damage checkpoint
Q6P9P6	Kif11	-0.835481	0.000602693	1.02089	kinesins
Q6P9L6	Kif15	-0.890678	0.000716974	2.24574	kinesins
Q91WD7	Kif18a	-0.126253	0.0463018	1.52463	kinesins
Q6PFD6	Kif18b	-0.549422	0.00153586	0.129229	kinesins
O35071	Kif1c	-0.272109	0.0157503	-0.529293	kinesins
Q80WE4	Kif20b	-0.918129	0.00103614	1.29782	kinesins
Q3V300	Kif22	-0.673649	0.00062736	-0.16066	kinesins
E9Q5G3	Kif23	-0.566525	0.00065595	0.713595	kinesins
P28740	Kif2a	-0.454031	0.00113173	1.35098	kinesins
Q922S8	Kif2c	-0.965824	0.00109611	0.316665	kinesins
P28741	Kif3a	-0.67077	0.0261032	0.446775	kinesins
Q61771	Kif3b	-0.0226985	0.855859	0.268522	kinesins
P33174	Kif4	-0.47439	0.00230097	2.58422	kinesins
Q61768	Kif5b	-0.136033	0.0128083	2.25113	kinesins
P70188	Kifap3	-1.70478	0.00367918	0.694848	kinesins
Q6ZPU9	Kifbp	-0.377361	0.0183955	-0.421127	kinesins
Q9QWT9	Kifc1	-0.396247	0.00175315	0.116809	kinesins
Q9QWT9	Kifc1	-0.396247	0.00175315	-0.0282572	kinesins
A2AJK6	Chd7	-0.326188	0.0242858	0.0698898	ncRNA processing
A2BE28	Las1l	-0.0836001	0.106372	0.862126	ncRNA processing
A2RSY6	Trmt1l	-0.306275	0.0510831	0.0290176	ncRNA processing
A8C756	Thada	-0.00229309	0.973583	0.42724	ncRNA processing
B1AQJ2	Usp36	-0.339896	0.0241781	-0.24945	ncRNA processing
B2RX14	Tut4	-0.57009	0.0022372	0.690266	ncRNA processing
O35130	Emg1	-0.515857	0.000940827	-0.660213	ncRNA processing
O35473	C1d	-0.515114	0.026705	0.340075	ncRNA processing
O54825	Bysl	-0.191384	0.00829583	-0.381877	ncRNA processing
O54864	Suv39h1	-0.425287	0.00878138	-0.102192	ncRNA processing
O55135	Eif6	0.0433125	0.370523	-1.06838	ncRNA processing
O55142	Rpl35a	-0.249804	0.0161863	-0.167475	ncRNA processing
O88569	Hnrnpa2b1	-0.502982	0.000646787	0.101215	ncRNA processing
O88796	Rpp30	-0.447691	0.004708	-1.06838	ncRNA processing
P09405	Ncl	-0.787396	0.00065595	-0.0796755	ncRNA processing
P12970	Rpl7a	-0.475532	0.000994404	0.0552194	ncRNA processing
P14131	Rps16	-0.277172	0.00631624	0.97244	ncRNA processing
P14148	Rpl7	-0.518788	0.000680188	2.15358	ncRNA processing
P32067	Ssb	-0.789347	0.000602693	0.373932	ncRNA processing
P35550	Fbl	-0.254931	0.0131218	-0.763498	ncRNA processing
P42227	Stat3	-0.411956	0.00310193	0.228641	ncRNA processing
P47962	Rpl5	-0.523531	0.00077803	-0.0616647	ncRNA processing
P50580	Pa2g4	-0.687915	0.000680188	0.384408	ncRNA processing
P56183	Rrp1	-0.43105	0.00103614	-0.260295	ncRNA processing
P56960	Exosc10	-0.0894313	0.147433	-0.280088	ncRNA processing
P58468	Fam207a	-0.224939	0.00989996	-0.159285	ncRNA processing
P61255	Rpl26	-0.490133	0.00424068	0.301487	ncRNA processing
P61358	Rpl27	-0.305542	0.004854	-1.06838	ncRNA processing
P62082	Rps7	-0.385591	0.00131071	-0.555556	ncRNA processing
P62242	Rps8	-0.82159	0.000893877	-0.589907	ncRNA processing
P62264	Rps14	-0.750837	0.00112949	-1.06838	ncRNA processing
P62313	Lsm6	-0.40963	0.00553493	0.166192	ncRNA processing
P62754	Rps6	-0.6728	0.00144705	0.931624	ncRNA processing
P62843	Rps15	0.433537	0.0367621	0.986418	ncRNA processing
P62849	Rps24	-0.342412	0.00435891	-1.06838	ncRNA processing
P62858	Rps28	-0.283267	0.0239789	-1.06838	ncRNA processing
P63276	Rps17	-0.369631	0.00356964	-1.06838	ncRNA processing
P70122	Sbds	-0.233555	0.00272201	-0.271563	ncRNA processing
P97313	Prkdc	-0.312733	0.105193	0.699606	ncRNA processing
P97376	Frg1	-1.00785	0.000851434	0.0899251	ncRNA processing
P97452	Bop1	0.015763	0.850689	-0.249822	ncRNA processing
P97770	Thumpd3	-0.316381	0.010291	0.71028	ncRNA processing
Q05CL8	Larp7	-0.372877	0.0021221	1.0332	ncRNA processing
Q08288	Lyar	-0.629093	0.000775549	-0.0400984	ncRNA processing
Q1HFZ0	Nsun2	-0.0782788	0.123558	-0.408745	ncRNA processing
Q3TL26	Tfb2m	-0.201395	0.0910425	0.694848	ncRNA processing
Q3TX08	Trmt1	-0.180458	0.0138697	-0.0141592	ncRNA processing
Q3TZX8	Nol9	-0.0848997	0.357938	-0.648796	ncRNA processing
Q3U308	Ctu2	0.0610739	0.292637	-0.874201	ncRNA processing
Q3U821	Wdr75	-0.312396	0.0273724	0.375667	ncRNA processing
Q3UFB2	Znhit6	-0.33004	0.00228579	0.233142	ncRNA processing
Q3UFY8	Trmt10c	-0.751041	0.00598755	0.377407	ncRNA processing
Q3UMQ8	Naf1	-0.402101	0.0135856	0.102192	ncRNA processing
Q3V1V3	Esf1	-0.340814	0.00174847	0.468267	ncRNA processing
Q4FZF3	Ddx49	-0.0521769	0.401075	0.386925	ncRNA processing
Q4VBE8	Wdr18	0.0206356	0.704587	-0.373932	ncRNA processing
Q501J6	Ddx17	-0.18837	0.0405718	0.00359943	ncRNA processing
Q505B7	Zbtb8os	-0.548928	0.00777394	0.717338	ncRNA processing
Q562D6	Trmo	-2.447	0.00602916	-0.454879	ncRNA processing
Q571H0	Urb1	0.0587498	0.198307	-0.234311	ncRNA processing
Q5BLK4	Tut7	-0.250498	0.0365007	0.0841663	ncRNA processing
Q5HZH2	Tsr3	-0.627366	0.00434866	-0.14245	ncRNA processing
Q5HZJ0	Drosha	-0.299279	0.0837603	0.168887	ncRNA processing
Q5ND52	Mrm3	-0.343473	0.109226	-0.352386	ncRNA processing
Q5RJG1	Nol10	-0.174098	0.0437848	-0.0509342	ncRNA processing
Q5SSI6	Utp18	-0.24696	0.0305404	0.197447	ncRNA processing
Q5SWD9	Tsr1	-0.151169	0.0169284	0.424161	ncRNA processing
Q61937	Npm1	-0.457608	0.000815923	0.979406	ncRNA processing
Q640M1	Utp14a	-0.519054	0.00137569	1.14517	ncRNA processing
Q64364	Cdkn2a	-0.376124	0.00430657	0.69633	ncRNA processing
Q68ED3	Tent4b	-0.367093	0.00871786	-0.334162	ncRNA processing
Q6EJB6	Utp14b	-0.607333	0.00066949	1.10832	ncRNA processing
Q6NS46	Pdcd11	-0.085167	0.188744	-0.531607	ncRNA processing
Q6P5B0	Rrp12	-0.0911591	0.0731737	-0.682574	ncRNA processing
Q6P9R1	Ddx51	-0.472328	0.00806729	0.181624	ncRNA processing
Q6PAC3	Dcaf13	-0.46824	0.00310048	0.501131	ncRNA processing
Q6PAQ4	Rexo4	0.00288871	0.960841	0.779199	ncRNA processing
Q6PAT0	Adat3	-0.561571	0.0112497	0.931624	ncRNA processing
Q6ZQL4	Wdr43	-0.448826	0.00130183	-0.0359277	ncRNA processing
Q6ZWV7	Rpl35	-0.342697	0.0172567	0.544527	ncRNA processing
Q7TMF2	Eri1	-1.29338	0.0138914	-1.06838	ncRNA processing
Q7TMX5	Shq1	-0.407076	0.0102214	0.510571	ncRNA processing
Q7TND5	Rpf1	-0.531354	0.000679336	-0.211233	ncRNA processing
Q7TPD0	Ints3	-0.0639682	0.165479	-0.396591	ncRNA processing
Q7TQK1	Ints7	-0.465143	0.00181831	-0.0342499	ncRNA processing
Q7TT37	Elp1	-0.453894	0.000665544	0.131024	ncRNA processing
Q80UK8	Ints2	-0.323557	0.0162138	0.683083	ncRNA processing
Q80V86	Ints8	-0.504911	0.0156098	1.34126	ncRNA processing
Q80XC2	Trmt61a	0.0826462	0.774432	-0.724733	ncRNA processing
Q80Y44	Ddx10	-0.615317	0.000665544	0.301487	ncRNA processing
Q80Y81	Elac2	-0.364207	0.00111241	-0.587607	ncRNA processing
Q810V0	Mphosph10	-1.10883	0.00150979	0.837782	ncRNA processing
Q8BGA5	Krr1	-0.63768	0.00103054	-0.0185073	ncRNA processing
Q8BGQ7	Aars1	-0.0284898	0.532079	-0.345982	ncRNA processing
Q8BGS0	Mak16	-0.266055	0.00908744	-0.394975	ncRNA processing
Q8BHB4	Wdr3	-0.536772	0.00112949	0.0981139	ncRNA processing
Q8BJM7	Tyw1	-0.419209	0.0044747	-0.375855	ncRNA processing
Q8BJW5	Nol11	-0.349392	0.00137917	0.589082	ncRNA processing
Q8BK35	Nop53	-0.42303	0.0130605	-0.449819	ncRNA processing
Q8BKW4	Zcchc4	-0.647093	0.0399999	0.296146	ncRNA processing
Q8BMC4	Nop9	-0.262973	0.00723728	0.501483	ncRNA processing
Q8BMK1	Mettl2	-0.424678	0.021987	0.470085	ncRNA processing
Q8BMZ5	Tsen34	-0.395033	0.00188054	0.193454	ncRNA processing
Q8BTT6	Diexf	-0.217524	0.00852084	0.492092	ncRNA processing
Q8BU03	Pwp2	-0.125353	0.0190588	-0.633593	ncRNA processing
Q8BVY0	Rsl1d1	-0.531511	0.00132135	0.0353767	ncRNA processing
Q8BW10	Nob1	-0.233154	0.0130273	-0.573327	ncRNA processing
Q8BYR1	Lcmt2	-0.14917	0.0978169	0.241668	ncRNA processing
Q8C1Z8	Trmt10a	-0.480188	0.00422671	1.65066	ncRNA processing
Q8C2E4	Ptcd1	-0.322067	0.0466618	-0.493663	ncRNA processing
Q8C460	Eri3	-0.201259	0.223016	-0.180802	ncRNA processing
Q8C4J7	Tbl3	-0.356594	0.000910777	0.0538184	ncRNA processing
Q8C5Q4	Grsf1	-0.525569	0.0016537	-0.235043	ncRNA processing
Q8C7V3	Utp15	-0.371857	0.00159275	0.443911	ncRNA processing
Q8C8T8	Tsr2	-0.0797875	0.727483	0.462236	ncRNA processing
Q8CE96	Trmt6	-0.0858287	0.501788	0.136443	ncRNA processing
Q8CHT3	Ints5	0.362711	0.194929	0.207384	ncRNA processing
Q8CIM8	Ints4	-0.166532	0.0857537	0.589655	ncRNA processing
Q8CJG0	Ago2	0.042193	0.264531	-0.0230799	ncRNA processing
Q8JZY4	Prorp	-0.88038	0.0602323	0.811966	ncRNA processing
Q8K1J6	Trnt1	-0.312896	0.00733651	-0.148836	ncRNA processing
Q8K224	Nat10	-0.282609	0.00638793	-0.190327	ncRNA processing
Q8K2A7	Ints10	-0.167116	0.10805	0.695532	ncRNA processing
Q8K301	Ddx52	-0.322265	0.029213	1.10191	ncRNA processing
Q8K363	Ddx18	-0.150048	0.0162645	0.293197	ncRNA processing
Q8K4F6	Nsun5	-0.351347	0.00388734	0.00458531	ncRNA processing
Q8K4L0	Ddx54	-0.27085	0.00310048	-0.15409	ncRNA processing
Q8QZZ7	Tprkb	-0.00683625	0.959177	0.636169	ncRNA processing
Q8R1F9	Rpp40	-0.435127	0.0123514	0.30525	ncRNA processing
Q8R2N2	Utp4	-0.357915	0.00455722	0.241668	ncRNA processing
Q8R3F9	Tut1	-0.182552	0.00729569	0.195992	ncRNA processing
Q8R3N1	Nop14	-0.550081	0.00065063	1.02222	ncRNA processing
Q8R3P6	Ints14	-0.210904	0.0245474	0.288213	ncRNA processing
Q8R3W5	Tsen15	-0.801779	0.00218824	0.706772	ncRNA processing
Q8R5K4	Nol6	0.0851797	0.194392	-0.374534	ncRNA processing
Q8VBV3	Exosc2	-0.270847	0.0784176	-0.72824	ncRNA processing
Q8VCG3	Wdr74	-0.169159	0.0533077	1.52903	ncRNA processing
Q8VCY6	Utp6	-0.387211	0.00144705	-0.0650316	ncRNA processing
Q8VHZ7	Imp4	-0.226767	0.0223735	-1.06838	ncRNA processing
Q91VE6	Nifk	-0.415503	0.00604499	0.189486	ncRNA processing
Q91VR5	Ddx1	-0.225851	0.00253785	0.820963	ncRNA processing
Q91VU7	Pus7	-0.459751	0.00066949	3.09615	ncRNA processing
Q91W78	Usb1	-0.198219	0.265238	-0.322107	ncRNA processing
Q91WE6	Cdkal1	-0.694585	0.0236938	0.65874	ncRNA processing
Q91WM3	Rrp9	-0.151111	0.0242599	-0.438124	ncRNA processing
Q91XI1	Dus3l	0.221211	0.145194	-0.598157	ncRNA processing
Q91YK2	Rrp1b	-0.550043	0.00065595	0.448865	ncRNA processing
Q921I9	Exosc4	-0.0820557	0.303491	-0.661872	ncRNA processing
Q921N6	Ddx27	-0.281472	0.00165655	-0.805564	ncRNA processing
Q921Y2	Imp3	0.214444	0.0766139	-0.527836	ncRNA processing
Q922Q2	Riok1	-0.50466	0.000665544	-0.012038	ncRNA processing
Q923D5	Wbp11	-0.47299	0.00066949	-0.133797	ncRNA processing
Q923Z3	Mto1	-0.0722369	0.589286	-0.322107	ncRNA processing
Q99J36	Thumpd1	-0.441997	0.00137917	-0.498575	ncRNA processing
Q99JH1	Rpp25l	-0.654974	0.00381644	0.151136	ncRNA processing
Q99L85	Elp5	-0.1447	0.247599	0.260528	ncRNA processing
Q99LF4	Rtcb	-0.114357	0.0716786	0.71028	ncRNA processing
Q99LI9	Clp1	0.453802	0.103387	0.105333	ncRNA processing
Q99M01	Fars2	-0.706462	0.0134295	-0.625898	ncRNA processing
Q99MR6	Srrt	-0.567288	0.00065063	-0.840066	ncRNA processing
Q99MU3	Adar	-0.0725368	0.328221	-0.135382	ncRNA processing
Q99N96	Mrpl1	-0.580726	0.00508269	0.415303	ncRNA processing
Q9CPP0	Npm3	-0.473009	0.00380003	0.636169	ncRNA processing
Q9CQE8	RTRAF	-0.266529	0.00334636	-0.25205	ncRNA processing
Q9CQG2	Mettl16	-0.556055	0.00154094	-0.0582751	ncRNA processing
Q9CQJ2	Pih1d1	-0.253959	0.0216884	0.306194	ncRNA processing
Q9CQK1	Znhit3	-0.360782	0.182005	-1.06838	ncRNA processing
Q9CQR2	Rps21	0.0499111	0.610923	-1.06838	ncRNA processing
Q9CQS2	Nop10	-0.413795	0.0384793	3.54701	ncRNA processing
Q9CQS5	Riok2	-0.288391	0.00367176	-0.520931	ncRNA processing
Q9CR08	Pop4	-0.466002	0.00105336	-0.167475	ncRNA processing
Q9CR47	Nsa2	-0.372723	0.00144705	0.847333	ncRNA processing
Q9CR57	Rpl14	-0.592582	0.00183783	-0.60966	ncRNA processing
Q9CRB2	Nhp2	-0.29246	0.0267684	-1.06838	ncRNA processing
Q9CSH3	Dis3	-0.421699	0.00066949	0.287203	ncRNA processing
Q9CTH6	Fcf1	-0.457535	0.00402669	-0.565864	ncRNA processing
Q9CWS4	Ints11	-0.00013403	0.999341	0.595517	ncRNA processing
Q9CWW6	Pin4	-0.726432	0.00218824	1.20435	ncRNA processing
Q9CWX4	Rpusd4	-0.352597	0.0229437	0.254375	ncRNA processing
Q9CWX9	Ddx47	-0.387359	0.00269485	-0.62978	ncRNA processing
Q9CX11	Utp23	-0.296676	0.0371272	-0.268376	ncRNA processing
Q9CX97	Wdr55	-0.0470495	0.801768	-0.811307	ncRNA processing
Q9CXW4	Rpl11	-0.583897	0.00087327	0.607602	ncRNA processing
Q9CY21	Bud23	-0.558148	0.00421022	-1.06838	ncRNA processing
Q9CY52	Thg1l	-0.380612	0.0273933	-0.0650316	ncRNA processing
Q9CY66	Gar1	-0.249994	0.023272	0.224727	ncRNA processing
Q9CY73	Mrpl44	-0.0764107	0.734872	0.42863	ncRNA processing
Q9CYH6	Rrs1	-0.162185	0.0276632	-0.248704	ncRNA processing
Q9CYX7	Rrp15	-0.126652	0.0556364	-0.713766	ncRNA processing
Q9CZ57	Nsun4	0.0488229	0.836074	0.0468656	ncRNA processing
Q9CZ91	Srfbp1	-0.79101	0.00065063	-0.615887	ncRNA processing
Q9CZJ1	Utp11	-0.613638	0.000671226	-0.280974	ncRNA processing
Q9CZU3	Mtrex	-0.269422	0.00352716	0.180423	ncRNA processing
Q9CZX0	Elp3	-0.639224	0.00124529	-0.362909	ncRNA processing
Q9CZX8	Rps19	-0.284473	0.0106611	-0.129409	ncRNA processing
Q9D0C4	Trmt5	-0.436913	0.0335696	0.724453	ncRNA processing
Q9D0D4	Dimt1	-0.0281671	0.652711	0.205509	ncRNA processing
Q9D0I8	Mrto4	-0.258641	0.0025428	-0.651709	ncRNA processing
Q9D0M0	Exosc7	-0.140757	0.295269	-0.72591	ncRNA processing
Q9D0R4	Ddx56	-0.320334	0.0016768	0.0285161	ncRNA processing
Q9D0T1	Snu13	-0.0892798	0.216602	0.482012	ncRNA processing
Q9D168	Ints12	-0.554475	0.000873532	1.52903	ncRNA processing
Q9D1C9	Rrp7a	-0.189506	0.0259672	-0.712504	ncRNA processing
Q9D1Q1	Mphosph6	-0.274063	0.0980811	0.166192	ncRNA processing
Q9D1R2	Kti12	-0.131793	0.0780228	-0.784285	ncRNA processing
Q9D2E2	Toe1	-0.556111	0.001254	0.298811	ncRNA processing
Q9D3U0	Pus10	-0.496696	0.232119	0.257382	ncRNA processing
Q9D753	Exosc8	-0.416789	0.0362743	-0.707365	ncRNA processing
Q9D8M4	Rpl7l1	-0.557541	0.00065595	0.551057	ncRNA processing
Q9D903	Ebna1bp2	-0.534488	0.00065595	0.560288	ncRNA processing
Q9DAA6	Exosc1	-0.17254	0.0795522	-1.06838	ncRNA processing
Q9DB85	Rrp8	-0.326759	0.097152	1.11416	ncRNA processing
Q9DB96	Ngdn	-0.186597	0.0111591	0.197447	ncRNA processing
Q9DBE9	Ftsj3	-0.101701	0.102375	0.123519	ncRNA processing
Q9DBU3	Riok3	-0.0678982	0.793064	-0.299145	ncRNA processing
Q9DBY8	Nvl	-0.666055	0.000848117	0.567138	ncRNA processing
Q9DCG9	Trmt112	-0.156577	0.0915747	-0.274725	ncRNA processing
Q9DCL4	Mettl15	-0.622365	0.0162645	1.88003	ncRNA processing
Q9EP82	Wdr4	-0.225485	0.0277579	-0.630739	ncRNA processing
Q9EQ61	Pes1	-0.318611	0.00211678	-0.389259	ncRNA processing
Q9EQM6	Dgcr8	-0.989264	0.00185574	0.0944146	ncRNA processing
Q9ER73	Elp4	-0.14426	0.0256648	-0.595563	ncRNA processing
Q9ESX5	Dkc1	-0.260173	0.00218824	-0.0879839	ncRNA processing
Q9JHI2	Adat1	-0.102883	0.612593	0.131624	ncRNA processing
Q9JHI7	Exosc9	-0.592872	0.00258946	0.298367	ncRNA processing
Q9JI13	Utp3	-0.568269	0.00215307	0.420986	ncRNA processing
Q9JIK5	Ddx21	-0.48976	0.00194864	0.692187	ncRNA processing
Q9JJ80	Rpf2	-0.434055	0.00258777	0.234556	ncRNA processing
Q9JJA4	Wdr12	-0.218188	0.0568537	-0.360829	ncRNA processing
Q9JJT0	Rcl1	-0.338567	0.00801115	-0.533617	ncRNA processing
Q9JL16	Isg20	-0.545504	0.00806729	0.260528	ncRNA processing
Q9JMA2	Qtrt1	-0.0709858	0.615096	-1.06838	ncRNA processing
Q9QYL7	Abt1	-0.338599	0.00377252	0.783476	ncRNA processing
Q9WTX2	Prkra	-0.653194	0.0030223	-0.112962	ncRNA processing
Q9WU56	Pus1	-0.17188	0.0171422	-0.615887	ncRNA processing
Q9Z0H1	Wdr46	-0.126361	0.141791	-0.426321	ncRNA processing
Q9Z120	Mettl1	-0.310222	0.0118095	-0.324882	ncRNA processing
Q9Z2D6	Mecp2	-0.314637	0.124803	-0.470767	ncRNA processing
Q9Z315	Sart1	-0.431228	0.000680188	-0.200966	ncRNA processing
A2A432	Cul4b	-0.308793	0.000775549	1.4033	ribonucleoprotein complex biogenesis
A2AJK6	Chd7	-0.326188	0.0242858	0.0698898	ribonucleoprotein complex biogenesis
A2AKX3	Setx	0.0085563	0.943645	0.971669	ribonucleoprotein complex biogenesis
A2BE28	Las1l	-0.0836001	0.106372	0.862126	ribonucleoprotein complex biogenesis
B1AQJ2	Usp36	-0.339896	0.0241781	-0.24945	ribonucleoprotein complex biogenesis
B2RS91	Rrn3	-0.0954635	0.0653349	-0.155134	ribonucleoprotein complex biogenesis
E9Q5K9	Ythdc1	-0.672181	0.000683691	0.424161	ribonucleoprotein complex biogenesis
O35130	Emg1	-0.515857	0.000940827	-0.660213	ribonucleoprotein complex biogenesis
O35473	C1d	-0.515114	0.026705	0.340075	ribonucleoprotein complex biogenesis
O35900	Lsm2	-0.131805	0.146107	-0.3108	ribonucleoprotein complex biogenesis
O54781	Srpk2	-0.49377	0.0134029	0.102927	ribonucleoprotein complex biogenesis
O54825	Bysl	-0.191384	0.00829583	-0.381877	ribonucleoprotein complex biogenesis
O54864	Suv39h1	-0.425287	0.00878138	-0.102192	ribonucleoprotein complex biogenesis
O55135	Eif6	0.0433125	0.370523	-1.06838	ribonucleoprotein complex biogenesis
O55142	Rpl35a	-0.249804	0.0161863	-0.167475	ribonucleoprotein complex biogenesis
O70133	Dhx9	-0.144128	0.00553493	0.881082	ribonucleoprotein complex biogenesis
O70194	Eif3d	-0.301956	0.00969203	-0.157629	ribonucleoprotein complex biogenesis
O70551	Srpk1	-0.340358	0.00322698	0.318373	ribonucleoprotein complex biogenesis
O88796	Rpp30	-0.447691	0.004708	-1.06838	ribonucleoprotein complex biogenesis
P07901	Hsp90aa1	-0.639898	0.000632117	0.294022	ribonucleoprotein complex biogenesis
P09405	Ncl	-0.787396	0.00065595	-0.0796755	ribonucleoprotein complex biogenesis
P11499	Hsp90ab1	-0.483676	0.00060457	-0.792514	ribonucleoprotein complex biogenesis
P12970	Rpl7a	-0.475532	0.000994404	0.0552194	ribonucleoprotein complex biogenesis
P14131	Rps16	-0.277172	0.00631624	0.97244	ribonucleoprotein complex biogenesis
P14148	Rpl7	-0.518788	0.000680188	2.15358	ribonucleoprotein complex biogenesis
P14206	Rpsa	-0.230855	0.00372207	-0.730538	ribonucleoprotein complex biogenesis
P14869	Rplp0	-0.651617	0.000851434	-0.753911	ribonucleoprotein complex biogenesis
P15105	Glul	-1.6941	0.000771646	0.00114265	ribonucleoprotein complex biogenesis
P19253	Rpl13a	-0.322703	0.00236468	-1.06838	ribonucleoprotein complex biogenesis
P23116	Eif3a	-0.39396	0.00060457	1.01341	ribonucleoprotein complex biogenesis
P25444	Rps2	-0.489344	0.000671226	-1.06838	ribonucleoprotein complex biogenesis
P27048	Snrpb	-0.110958	0.236106	0.224727	ribonucleoprotein complex biogenesis
P27641	Xrcc5	-0.471456	0.00130764	1.38729	ribonucleoprotein complex biogenesis
P27659	Rpl3	-0.509693	0.00066949	-0.820851	ribonucleoprotein complex biogenesis
P28659	Celf1	-0.387446	0.00376222	0.488044	ribonucleoprotein complex biogenesis
P35123	Usp4	-0.108514	0.126205	-0.133797	ribonucleoprotein complex biogenesis
P35550	Fbl	-0.254931	0.0131218	-0.763498	ribonucleoprotein complex biogenesis
P35979	Rpl12	-0.379937	0.00194864	-1.06838	ribonucleoprotein complex biogenesis
P47911	Rpl6	-0.273101	0.00274828	-1.06838	ribonucleoprotein complex biogenesis
P47962	Rpl5	-0.523531	0.00077803	-0.0616647	ribonucleoprotein complex biogenesis
P50580	Pa2g4	-0.687915	0.000680188	0.384408	ribonucleoprotein complex biogenesis
P53569	Cebpz	-0.218479	0.0113793	0.641026	ribonucleoprotein complex biogenesis
P56183	Rrp1	-0.43105	0.00103614	-0.260295	ribonucleoprotein complex biogenesis
P56960	Exosc10	-0.0894313	0.147433	-0.280088	ribonucleoprotein complex biogenesis
P58468	Fam207a	-0.224939	0.00989996	-0.159285	ribonucleoprotein complex biogenesis
P59325	Eif5	-0.834092	0.00060457	0.0944146	ribonucleoprotein complex biogenesis
P60122	Ruvbl1	-0.274318	0.00368563	-0.630739	ribonucleoprotein complex biogenesis
P61222	Abce1	-0.154967	0.023222	0.598291	ribonucleoprotein complex biogenesis
P61255	Rpl26	-0.490133	0.00424068	0.301487	ribonucleoprotein complex biogenesis
P61358	Rpl27	-0.305542	0.004854	-1.06838	ribonucleoprotein complex biogenesis
P62082	Rps7	-0.385591	0.00131071	-0.555556	ribonucleoprotein complex biogenesis
P62242	Rps8	-0.82159	0.000893877	-0.589907	ribonucleoprotein complex biogenesis
P62264	Rps14	-0.750837	0.00112949	-1.06838	ribonucleoprotein complex biogenesis
P62305	Snrpe	-0.202327	0.128323	4.30797	ribonucleoprotein complex biogenesis
P62307	Snrpf	-0.66377	0.00242346	-1.06838	ribonucleoprotein complex biogenesis
P62309	Snrpg	-0.199365	0.10497	1.52903	ribonucleoprotein complex biogenesis
P62313	Lsm6	-0.40963	0.00553493	0.166192	ribonucleoprotein complex biogenesis
P62315	Snrpd1	-0.211393	0.0248225	-0.235043	ribonucleoprotein complex biogenesis
P62317	Snrpd2	-0.109177	0.108684	-0.22804	ribonucleoprotein complex biogenesis
P62320	Snrpd3	-0.169322	0.103981	0.506427	ribonucleoprotein complex biogenesis
P62751	Rpl23a	-0.589381	0.000700908	-1.06838	ribonucleoprotein complex biogenesis
P62754	Rps6	-0.6728	0.00144705	0.931624	ribonucleoprotein complex biogenesis
P62827	Ran	-0.580746	0.00065595	-0.607547	ribonucleoprotein complex biogenesis
P62843	Rps15	0.433537	0.0367621	0.986418	ribonucleoprotein complex biogenesis
P62849	Rps24	-0.342412	0.00435891	-1.06838	ribonucleoprotein complex biogenesis
P62852	Rps25	-0.71515	0.000766166	-0.274725	ribonucleoprotein complex biogenesis
P62858	Rps28	-0.283267	0.0239789	-1.06838	ribonucleoprotein complex biogenesis
P63154	Crnkl1	-0.346329	0.00194509	-0.0553515	ribonucleoprotein complex biogenesis
P63276	Rps17	-0.369631	0.00356964	-1.06838	ribonucleoprotein complex biogenesis
P63325	Rps10	-0.141209	0.0437973	-1.06838	ribonucleoprotein complex biogenesis
P70122	Sbds	-0.233555	0.00272201	-0.271563	ribonucleoprotein complex biogenesis
P70279	Surf6	-0.49912	0.00270848	0.0552194	ribonucleoprotein complex biogenesis
P97313	Prkdc	-0.312733	0.105193	0.699606	ribonucleoprotein complex biogenesis
P97376	Frg1	-1.00785	0.000851434	0.0899251	ribonucleoprotein complex biogenesis
P97452	Bop1	0.015763	0.850689	-0.249822	ribonucleoprotein complex biogenesis
P97461	Rps5	-0.334341	0.00930587	-0.580571	ribonucleoprotein complex biogenesis
P97801	Smn1	-1.19385	0.000922039	0.315707	ribonucleoprotein complex biogenesis
Q08288	Lyar	-0.629093	0.000775549	-0.0400984	ribonucleoprotein complex biogenesis
Q0VG62	Rbis	-0.175574	0.0430399	-0.35409	ribonucleoprotein complex biogenesis
Q3TBW2	Mrpl10	-0.982219	0.00169775	-0.30792	ribonucleoprotein complex biogenesis
Q3TCH7	Cul4a	-0.0958357	0.127296	-0.278902	ribonucleoprotein complex biogenesis
Q3TCX3	Khdc4	-0.322514	0.00949515	0.726077	ribonucleoprotein complex biogenesis
Q3TIX9	Usp39	-0.214916	0.00765582	0.347553	ribonucleoprotein complex biogenesis
Q3TL26	Tfb2m	-0.201395	0.0910425	0.694848	ribonucleoprotein complex biogenesis
Q3TWW8	Srsf6	-0.791563	0.000994404	-0.480141	ribonucleoprotein complex biogenesis
Q3TZX8	Nol9	-0.0848997	0.357938	-0.648796	ribonucleoprotein complex biogenesis
Q3U1G5	Isg20l2	-0.703838	0.00997602	0.55764	ribonucleoprotein complex biogenesis
Q3U821	Wdr75	-0.312396	0.0273724	0.375667	ribonucleoprotein complex biogenesis
Q3UEB3	Puf60	-0.580343	0.00065595	0.701535	ribonucleoprotein complex biogenesis
Q3UFB2	Znhit6	-0.33004	0.00228579	0.233142	ribonucleoprotein complex biogenesis
Q3UFM5	Nom1	-0.305151	0.00614725	-0.483581	ribonucleoprotein complex biogenesis
Q3UM18	Lsg1	-0.489925	0.00101056	-0.448221	ribonucleoprotein complex biogenesis
Q3UMQ8	Naf1	-0.402101	0.0135856	0.102192	ribonucleoprotein complex biogenesis
Q3USH5	Sfswap	-0.837995	0.00065595	-0.22271	ribonucleoprotein complex biogenesis
Q3UYV9	Ncbp1	-0.2221	0.00544389	0.0694242	ribonucleoprotein complex biogenesis
Q3V1V3	Esf1	-0.340814	0.00174847	0.468267	ribonucleoprotein complex biogenesis
Q4FZF3	Ddx49	-0.0521769	0.401075	0.386925	ribonucleoprotein complex biogenesis
Q4VBE8	Wdr18	0.0206356	0.704587	-0.373932	ribonucleoprotein complex biogenesis
Q501J6	Ddx17	-0.18837	0.0405718	0.00359943	ribonucleoprotein complex biogenesis
Q571H0	Urb1	0.0587498	0.198307	-0.234311	ribonucleoprotein complex biogenesis
Q5HZH2	Tsr3	-0.627366	0.00434866	-0.14245	ribonucleoprotein complex biogenesis
Q5HZJ0	Drosha	-0.299279	0.0837603	0.168887	ribonucleoprotein complex biogenesis
Q5ND52	Mrm3	-0.343473	0.109226	-0.352386	ribonucleoprotein complex biogenesis
Q5RJG1	Nol10	-0.174098	0.0437848	-0.0509342	ribonucleoprotein complex biogenesis
Q5SSI6	Utp18	-0.24696	0.0305404	0.197447	ribonucleoprotein complex biogenesis
Q5SUF2	Luc7l3	-0.912877	0.000631548	0.151136	ribonucleoprotein complex biogenesis
Q5SWD9	Tsr1	-0.151169	0.0169284	0.424161	ribonucleoprotein complex biogenesis
Q61211	Eif2d	-0.690252	0.0375437	-0.017588	ribonucleoprotein complex biogenesis
Q61937	Npm1	-0.457608	0.000815923	0.979406	ribonucleoprotein complex biogenesis
Q62167	Ddx3x	-0.48068	0.0018345	-0.465058	ribonucleoprotein complex biogenesis
Q640M1	Utp14a	-0.519054	0.00137569	1.14517	ribonucleoprotein complex biogenesis
Q64364	Cdkn2a	-0.376124	0.00430657	0.69633	ribonucleoprotein complex biogenesis
Q68ED3	Tent4b	-0.367093	0.00871786	-0.334162	ribonucleoprotein complex biogenesis
Q69ZQ2	Isy1	-0.548775	0.00159901	-0.369075	ribonucleoprotein complex biogenesis
Q6DFW4	Nop58	-0.417767	0.000691618	-0.509717	ribonucleoprotein complex biogenesis
Q6EJB6	Utp14b	-0.607333	0.00066949	1.10832	ribonucleoprotein complex biogenesis
Q6NS46	Pdcd11	-0.085167	0.188744	-0.531607	ribonucleoprotein complex biogenesis
Q6NSQ7	Ltv1	-0.341571	0.00543607	0.205509	ribonucleoprotein complex biogenesis
Q6NVF9	Cpsf6	-0.662169	0.000654905	0.120079	ribonucleoprotein complex biogenesis
Q6NZQ2	Ddx31	-0.600676	0.00645306	0.530461	ribonucleoprotein complex biogenesis
Q6P4T2	Snrnp200	-0.185058	0.000877638	-0.460047	ribonucleoprotein complex biogenesis
Q6P5B0	Rrp12	-0.0911591	0.0731737	-0.682574	ribonucleoprotein complex biogenesis
Q6P5F9	Xpo1	-0.349294	0.000662732	2.00998	ribonucleoprotein complex biogenesis
Q6P9R1	Ddx51	-0.472328	0.00806729	0.181624	ribonucleoprotein complex biogenesis
Q6PAC3	Dcaf13	-0.46824	0.00310048	0.501131	ribonucleoprotein complex biogenesis
Q6PAQ4	Rexo4	0.00288871	0.960841	0.779199	ribonucleoprotein complex biogenesis
Q6PDM2	Srsf1	-0.515957	0.00123187	-1.06838	ribonucleoprotein complex biogenesis
Q6PGC1	Dhx29	-0.240762	0.0248225	0.981404	ribonucleoprotein complex biogenesis
Q6PGG6	Gnl3l	-0.229485	0.00466598	0.142697	ribonucleoprotein complex biogenesis
Q6ZQL4	Wdr43	-0.448826	0.00130183	-0.0359277	ribonucleoprotein complex biogenesis
Q6ZWU9	Rps27	-0.261871	0.0345288	0.108095	ribonucleoprotein complex biogenesis
Q6ZWV3	Rpl10	-0.236617	0.12611	-0.60326	ribonucleoprotein complex biogenesis
Q6ZWV7	Rpl35	-0.342697	0.0172567	0.544527	ribonucleoprotein complex biogenesis
Q6ZWY3	Rps27l	0.0859109	0.699132	0.818416	ribonucleoprotein complex biogenesis
Q7TMF2	Eri1	-1.29338	0.0138914	-1.06838	ribonucleoprotein complex biogenesis
Q7TMX5	Shq1	-0.407076	0.0102214	0.510571	ribonucleoprotein complex biogenesis
Q7TNC4	Luc7l2	-0.845477	0.00223602	0.203889	ribonucleoprotein complex biogenesis
Q7TND5	Rpf1	-0.531354	0.000679336	-0.211233	ribonucleoprotein complex biogenesis
Q7TPV4	Mybbp1a	-0.276111	0.00066949	0.121215	ribonucleoprotein complex biogenesis
Q80UZ2	Sdad1	-0.306987	0.00934484	0.0944146	ribonucleoprotein complex biogenesis
Q80X85	Mrps7	-0.0508947	0.612846	-1.06838	ribonucleoprotein complex biogenesis
Q80Y44	Ddx10	-0.615317	0.000665544	0.301487	ribonucleoprotein complex biogenesis
Q810V0	Mphosph10	-1.10883	0.00150979	0.837782	ribonucleoprotein complex biogenesis
Q8BGA5	Krr1	-0.63768	0.00103054	-0.0185073	ribonucleoprotein complex biogenesis
Q8BGD9	Eif4b	-0.649558	0.000732879	-0.414781	ribonucleoprotein complex biogenesis
Q8BGS0	Mak16	-0.266055	0.00908744	-0.394975	ribonucleoprotein complex biogenesis
Q8BHB4	Wdr3	-0.536772	0.00112949	0.0981139	ribonucleoprotein complex biogenesis
Q8BHE1	Gemin8	-0.537993	0.0161863	0.605264	ribonucleoprotein complex biogenesis
Q8BHJ9	Slu7	-0.303567	0.0115611	-0.215134	ribonucleoprotein complex biogenesis
Q8BHY2	Noc4l	-0.388727	0.00199954	-0.101258	ribonucleoprotein complex biogenesis
Q8BJW5	Nol11	-0.349392	0.00137917	0.589082	ribonucleoprotein complex biogenesis
Q8BJW6	Eif2a	-0.485484	0.00065595	0.649837	ribonucleoprotein complex biogenesis
Q8BK35	Nop53	-0.42303	0.0130605	-0.449819	ribonucleoprotein complex biogenesis
Q8BKW4	Zcchc4	-0.647093	0.0399999	0.296146	ribonucleoprotein complex biogenesis
Q8BM39	Prpf18	-0.560677	0.00087327	-0.485286	ribonucleoprotein complex biogenesis
Q8BMC4	Nop9	-0.262973	0.00723728	0.501483	ribonucleoprotein complex biogenesis
Q8BP67	Rpl24	-0.196757	0.0453684	0.830358	ribonucleoprotein complex biogenesis
Q8BQM4	Heatr3	-0.286335	0.00209093	-0.6272	ribonucleoprotein complex biogenesis
Q8BTT6	Diexf	-0.217524	0.00852084	0.492092	ribonucleoprotein complex biogenesis
Q8BTV2	Cpsf7	-0.47278	0.00126596	-0.856512	ribonucleoprotein complex biogenesis
Q8BU03	Pwp2	-0.125353	0.0190588	-0.633593	ribonucleoprotein complex biogenesis
Q8BU88	Mrpl22	-0.327404	0.0423279	0.863991	ribonucleoprotein complex biogenesis
Q8BVY0	Rsl1d1	-0.531511	0.00132135	0.0353767	ribonucleoprotein complex biogenesis
Q8BW10	Nob1	-0.233154	0.0130273	-0.573327	ribonucleoprotein complex biogenesis
Q8BX17	Gemin5	-0.261545	0.0273192	-0.204014	ribonucleoprotein complex biogenesis
Q8C0D5	Efl1	-0.402824	0.00387107	0.704674	ribonucleoprotein complex biogenesis
Q8C460	Eri3	-0.201259	0.223016	-0.180802	ribonucleoprotein complex biogenesis
Q8C4J7	Tbl3	-0.356594	0.000910777	0.0538184	ribonucleoprotein complex biogenesis
Q8C7V3	Utp15	-0.371857	0.00159275	0.443911	ribonucleoprotein complex biogenesis
Q8C8T8	Tsr2	-0.0797875	0.727483	0.462236	ribonucleoprotein complex biogenesis
Q8CCF0	Prpf31	-0.212678	0.00390765	-0.668376	ribonucleoprotein complex biogenesis
Q8CD15	Riox2	-0.925561	0.00101326	0.219178	ribonucleoprotein complex biogenesis
Q8CEC0	Nup88	-0.153808	0.0209313	0.39051	ribonucleoprotein complex biogenesis
Q8CIG8	Prmt5	-0.372342	0.00113917	-0.754896	ribonucleoprotein complex biogenesis
Q8CJG0	Ago2	0.042193	0.264531	-0.0230799	ribonucleoprotein complex biogenesis
Q8JZM7	Cdc73	-0.405271	0.000812997	1.37523	ribonucleoprotein complex biogenesis
Q8K013	Gtpbp10	-0.270256	0.0408599	0.0215422	ribonucleoprotein complex biogenesis
Q8K224	Nat10	-0.282609	0.00638793	-0.190327	ribonucleoprotein complex biogenesis
Q8K301	Ddx52	-0.322265	0.029213	1.10191	ribonucleoprotein complex biogenesis
Q8K363	Ddx18	-0.150048	0.0162645	0.293197	ribonucleoprotein complex biogenesis
Q8K4F6	Nsun5	-0.351347	0.00388734	0.00458531	ribonucleoprotein complex biogenesis
Q8K4L0	Ddx54	-0.27085	0.00310048	-0.15409	ribonucleoprotein complex biogenesis
Q8K4Z5	Sf3a1	-0.388456	0.000848117	-0.0582751	ribonucleoprotein complex biogenesis
Q8R1F9	Rpp40	-0.435127	0.0123514	0.30525	ribonucleoprotein complex biogenesis
Q8R2N2	Utp4	-0.357915	0.00455722	0.241668	ribonucleoprotein complex biogenesis
Q8R3N1	Nop14	-0.550081	0.00065063	1.02222	ribonucleoprotein complex biogenesis
Q8R5K4	Nol6	0.0851797	0.194392	-0.374534	ribonucleoprotein complex biogenesis
Q8VBV3	Exosc2	-0.270847	0.0784176	-0.72824	ribonucleoprotein complex biogenesis
Q8VCG3	Wdr74	-0.169159	0.0533077	1.52903	ribonucleoprotein complex biogenesis
Q8VCY6	Utp6	-0.387211	0.00144705	-0.0650316	ribonucleoprotein complex biogenesis
Q8VEJ4	Nle1	-0.247652	0.0237753	-0.245331	ribonucleoprotein complex biogenesis
Q8VHZ7	Imp4	-0.226767	0.0223735	-1.06838	ribonucleoprotein complex biogenesis
Q8VI33	Taf9	-0.191091	0.0669415	0.441058	ribonucleoprotein complex biogenesis
Q8VI75	Ipo4	0.00316651	0.966271	-0.791368	ribonucleoprotein complex biogenesis
Q91VE6	Nifk	-0.415503	0.00604499	0.189486	ribonucleoprotein complex biogenesis
Q91VM5	Rbmxl1	-0.469425	0.00487038	-0.554237	ribonucleoprotein complex biogenesis
Q91VY9	Znf622	0.136705	0.0397618	-0.229802	ribonucleoprotein complex biogenesis
Q91WM3	Rrp9	-0.151111	0.0242599	-0.438124	ribonucleoprotein complex biogenesis
Q91YE7	Rbm5	-0.355537	0.00144705	0.64731	ribonucleoprotein complex biogenesis
Q91YK2	Rrp1b	-0.550043	0.00065595	0.448865	ribonucleoprotein complex biogenesis
Q91YR7	Prpf6	-0.225001	0.0112151	-0.219119	ribonucleoprotein complex biogenesis
Q91YU8	Ppan	-0.197785	0.00858436	-0.219119	ribonucleoprotein complex biogenesis
Q91Z31	Ptbp2	-0.159879	0.327371	1.18303	ribonucleoprotein complex biogenesis
Q921I9	Exosc4	-0.0820557	0.303491	-0.661872	ribonucleoprotein complex biogenesis
Q921N6	Ddx27	-0.281472	0.00165655	-0.805564	ribonucleoprotein complex biogenesis
Q921Y2	Imp3	0.214444	0.0766139	-0.527836	ribonucleoprotein complex biogenesis
Q922E6	Fastkd2	-0.168672	0.356655	-0.0538833	ribonucleoprotein complex biogenesis
Q922Q2	Riok1	-0.50466	0.000665544	-0.012038	ribonucleoprotein complex biogenesis
Q922U1	Prpf3	-0.734487	0.000775549	0.832209	ribonucleoprotein complex biogenesis
Q922X9	Prmt7	-0.540634	0.0608071	-0.0582751	ribonucleoprotein complex biogenesis
Q923D5	Wbp11	-0.47299	0.00066949	-0.133797	ribonucleoprotein complex biogenesis
Q924T2	Mrps2	-0.166182	0.124948	0.301487	ribonucleoprotein complex biogenesis
Q99JF8	Psip1	-0.941024	0.00060457	1.38909	ribonucleoprotein complex biogenesis
Q99KP6	Prpf19	-0.0934211	0.101541	-0.114178	ribonucleoprotein complex biogenesis
Q99L28	Rsl24d1	-0.192069	0.134665	-0.462315	ribonucleoprotein complex biogenesis
Q99L45	Eif2s2	-0.724422	0.00065595	1.34126	ribonucleoprotein complex biogenesis
Q99L48	Nmd3	-0.363959	0.0010211	0.915751	ribonucleoprotein complex biogenesis
Q99LH1	Gnl2	-0.383503	0.000821229	0.852063	ribonucleoprotein complex biogenesis
Q99LI9	Clp1	0.453802	0.103387	0.105333	ribonucleoprotein complex biogenesis
Q99LL5	Pwp1	-0.467011	0.00325645	0.126843	ribonucleoprotein complex biogenesis
Q99MU3	Adar	-0.0725368	0.328221	-0.135382	ribonucleoprotein complex biogenesis
Q99N96	Mrpl1	-0.580726	0.00508269	0.415303	ribonucleoprotein complex biogenesis
Q99PU8	Dhx30	-0.48924	0.00065595	0.0754148	ribonucleoprotein complex biogenesis
Q99PV0	Prpf8	-0.070214	0.0185648	-0.597486	ribonucleoprotein complex biogenesis
Q9CPP0	Npm3	-0.473009	0.00380003	0.636169	ribonucleoprotein complex biogenesis
Q9CPT5	Nop16	-0.0435996	0.577749	0.030525	ribonucleoprotein complex biogenesis
Q9CQF0	Mrpl11	-0.465836	0.00908412	-0.0321066	ribonucleoprotein complex biogenesis
Q9CQF3	Nudt21	-0.383194	0.00107051	0.247413	ribonucleoprotein complex biogenesis
Q9CQG2	Mettl16	-0.556055	0.00154094	-0.0582751	ribonucleoprotein complex biogenesis
Q9CQJ2	Pih1d1	-0.253959	0.0216884	0.306194	ribonucleoprotein complex biogenesis
Q9CQK1	Znhit3	-0.360782	0.182005	-1.06838	ribonucleoprotein complex biogenesis
Q9CQL4	Mrpl20	-0.612455	0.0121716	-1.06838	ribonucleoprotein complex biogenesis
Q9CQR2	Rps21	0.0499111	0.610923	-1.06838	ribonucleoprotein complex biogenesis
Q9CQS2	Nop10	-0.413795	0.0384793	3.54701	ribonucleoprotein complex biogenesis
Q9CQS5	Riok2	-0.288391	0.00367176	-0.520931	ribonucleoprotein complex biogenesis
Q9CQY2	Ramac	-0.39367	0.144008	3.09829	ribonucleoprotein complex biogenesis
Q9CR08	Pop4	-0.466002	0.00105336	-0.167475	ribonucleoprotein complex biogenesis
Q9CR47	Nsa2	-0.372723	0.00144705	0.847333	ribonucleoprotein complex biogenesis
Q9CR57	Rpl14	-0.592582	0.00183783	-0.60966	ribonucleoprotein complex biogenesis
Q9CRB2	Nhp2	-0.29246	0.0267684	-1.06838	ribonucleoprotein complex biogenesis
Q9CSH3	Dis3	-0.421699	0.00066949	0.287203	ribonucleoprotein complex biogenesis
Q9CTH6	Fcf1	-0.457535	0.00402669	-0.565864	ribonucleoprotein complex biogenesis
Q9CWT6	Ddx28	-0.0683968	0.843897	0.225524	ribonucleoprotein complex biogenesis
Q9CWV0	Malsu1	0.397261	0.171714	-0.644647	ribonucleoprotein complex biogenesis
Q9CWW6	Pin4	-0.726432	0.00218824	1.20435	ribonucleoprotein complex biogenesis
Q9CWX4	Rpusd4	-0.352597	0.0229437	0.254375	ribonucleoprotein complex biogenesis
Q9CWX9	Ddx47	-0.387359	0.00269485	-0.62978	ribonucleoprotein complex biogenesis
Q9CWY4	Gemin7	-0.627648	0.0371693	0.470085	ribonucleoprotein complex biogenesis
Q9CX11	Utp23	-0.296676	0.0371272	-0.268376	ribonucleoprotein complex biogenesis
Q9CX53	Gemin6	-0.103976	0.275738	0.129229	ribonucleoprotein complex biogenesis
Q9CX97	Wdr55	-0.0470495	0.801768	-0.811307	ribonucleoprotein complex biogenesis
Q9CXK8	Nip7	-0.29689	0.0181017	0.589082	ribonucleoprotein complex biogenesis
Q9CXW4	Rpl11	-0.583897	0.00087327	0.607602	ribonucleoprotein complex biogenesis
Q9CY21	Bud23	-0.558148	0.00421022	-1.06838	ribonucleoprotein complex biogenesis
Q9CY66	Gar1	-0.249994	0.023272	0.224727	ribonucleoprotein complex biogenesis
Q9CYH6	Rrs1	-0.162185	0.0276632	-0.248704	ribonucleoprotein complex biogenesis
Q9CYI4	Luc7l	-0.652294	0.00113917	-0.530742	ribonucleoprotein complex biogenesis
Q9CYX7	Rrp15	-0.126652	0.0556364	-0.713766	ribonucleoprotein complex biogenesis
Q9CZ57	Nsun4	0.0488229	0.836074	0.0468656	ribonucleoprotein complex biogenesis
Q9CZ91	Srfbp1	-0.79101	0.00065063	-0.615887	ribonucleoprotein complex biogenesis
Q9CZJ1	Utp11	-0.613638	0.000671226	-0.280974	ribonucleoprotein complex biogenesis
Q9CZU3	Mtrex	-0.269422	0.00352716	0.180423	ribonucleoprotein complex biogenesis
Q9CZU4	Eral1	-0.226264	0.350594	-0.155134	ribonucleoprotein complex biogenesis
Q9CZX8	Rps19	-0.284473	0.0106611	-0.129409	ribonucleoprotein complex biogenesis
Q9D0D4	Dimt1	-0.0281671	0.652711	0.205509	ribonucleoprotein complex biogenesis
Q9D0I8	Mrto4	-0.258641	0.0025428	-0.651709	ribonucleoprotein complex biogenesis
Q9D0M0	Exosc7	-0.140757	0.295269	-0.72591	ribonucleoprotein complex biogenesis
Q9D0R4	Ddx56	-0.320334	0.0016768	0.0285161	ribonucleoprotein complex biogenesis
Q9D0T1	Snu13	-0.0892798	0.216602	0.482012	ribonucleoprotein complex biogenesis
Q9D1C9	Rrp7a	-0.189506	0.0259672	-0.712504	ribonucleoprotein complex biogenesis
Q9D1Q1	Mphosph6	-0.274063	0.0980811	0.166192	ribonucleoprotein complex biogenesis
Q9D2V5	Aar2	0.0190771	0.828113	-0.548896	ribonucleoprotein complex biogenesis
Q9D554	Sf3a3	-0.413681	0.00202097	-0.0723601	ribonucleoprotein complex biogenesis
Q9D6Z1	Nop56	-0.283032	0.00328058	-0.552025	ribonucleoprotein complex biogenesis
Q9D753	Exosc8	-0.416789	0.0362743	-0.707365	ribonucleoprotein complex biogenesis
Q9D7M8	Polr2d	-0.538328	0.00829636	-1.06838	ribonucleoprotein complex biogenesis
Q9D8M4	Rpl7l1	-0.557541	0.00065595	0.551057	ribonucleoprotein complex biogenesis
Q9D903	Ebna1bp2	-0.534488	0.00065595	0.560288	ribonucleoprotein complex biogenesis
Q9DAA6	Exosc1	-0.17254	0.0795522	-1.06838	ribonucleoprotein complex biogenesis
Q9DB27	Mcts1	-0.171803	0.0661807	1.67888	ribonucleoprotein complex biogenesis
Q9DB85	Rrp8	-0.326759	0.097152	1.11416	ribonucleoprotein complex biogenesis
Q9DB96	Ngdn	-0.186597	0.0111591	0.197447	ribonucleoprotein complex biogenesis
Q9DBE9	Ftsj3	-0.101701	0.102375	0.123519	ribonucleoprotein complex biogenesis
Q9DBU3	Riok3	-0.0678982	0.793064	-0.299145	ribonucleoprotein complex biogenesis
Q9DBY8	Nvl	-0.666055	0.000848117	0.567138	ribonucleoprotein complex biogenesis
Q9DCA5	Brix1	-0.403815	0.00177916	0.0615674	ribonucleoprotein complex biogenesis
Q9DCD2	Xab2	-0.132653	0.0480025	-0.717909	ribonucleoprotein complex biogenesis
Q9DCE5	Pak1ip1	-0.235286	0.00382021	-0.807279	ribonucleoprotein complex biogenesis
Q9DCG9	Trmt112	-0.156577	0.0915747	-0.274725	ribonucleoprotein complex biogenesis
Q9DCL4	Mettl15	-0.622365	0.0162645	1.88003	ribonucleoprotein complex biogenesis
Q9EP53	Tsc1	0.10649	0.270165	-0.293849	ribonucleoprotein complex biogenesis
Q9EQ61	Pes1	-0.318611	0.00211678	-0.389259	ribonucleoprotein complex biogenesis
Q9ESX5	Dkc1	-0.260173	0.00218824	-0.0879839	ribonucleoprotein complex biogenesis
Q9JHI7	Exosc9	-0.592872	0.00258946	0.298367	ribonucleoprotein complex biogenesis
Q9JI13	Utp3	-0.568269	0.00215307	0.420986	ribonucleoprotein complex biogenesis
Q9JIK5	Ddx21	-0.48976	0.00194864	0.692187	ribonucleoprotein complex biogenesis
Q9JJ80	Rpf2	-0.434055	0.00258777	0.234556	ribonucleoprotein complex biogenesis
Q9JJA4	Wdr12	-0.218188	0.0568537	-0.360829	ribonucleoprotein complex biogenesis
Q9JJF3	Riox1	-0.478192	0.00087327	0.0905643	ribonucleoprotein complex biogenesis
Q9JJT0	Rcl1	-0.338567	0.00801115	-0.533617	ribonucleoprotein complex biogenesis
Q9JJY4	Ddx20	-0.276455	0.0019494	1.35293	ribonucleoprotein complex biogenesis
Q9JKX4	Aatf	-0.208158	0.0205739	-0.499116	ribonucleoprotein complex biogenesis
Q9JL16	Isg20	-0.545504	0.00806729	0.260528	ribonucleoprotein complex biogenesis
Q9JLI8	Sart3	-0.249709	0.00343899	-0.75685	ribonucleoprotein complex biogenesis
Q9QXA5	Lsm4	-0.28147	0.0287851	-1.06838	ribonucleoprotein complex biogenesis
Q9QXX8	Nufip1	-0.518663	0.000883801	0.787294	ribonucleoprotein complex biogenesis
Q9QYL7	Abt1	-0.338599	0.00377252	0.783476	ribonucleoprotein complex biogenesis
Q9R0Q7	Ptges3	-0.457773	0.00411536	-0.447258	ribonucleoprotein complex biogenesis
Q9R0U0	Srsf10	-0.724398	0.000994404	-0.30792	ribonucleoprotein complex biogenesis
Q9WV02	Rbmx	-0.276587	0.138363	-0.558172	ribonucleoprotein complex biogenesis
Q9Z0H1	Wdr46	-0.126361	0.141791	-0.426321	ribonucleoprotein complex biogenesis
Q9Z0N1	Eif2s3x	-0.615792	0.000952426	0.622956	ribonucleoprotein complex biogenesis
Q9Z1N5	Ddx39b	-0.422249	0.00196557	-0.835276	ribonucleoprotein complex biogenesis
Q9Z1Z2	Strap	-0.468768	0.00103451	-0.783476	ribonucleoprotein complex biogenesis
Q9Z315	Sart1	-0.431228	0.000680188	-0.200966	ribonucleoprotein complex biogenesis
A2A6Q5	Cdc27	-0.607429	0.000703911	0.974893	sister chromatid segregation
E9Q5G3	Kif23	-0.566525	0.00065595	0.713595	sister chromatid segregation
E9Q7G0	Numa1	-0.354041	0.00066949	1.27053	sister chromatid segregation
F6ZDS4	Tpr	-0.290221	0.000783569	2.46781	sister chromatid segregation
O08901	Bub1	-1.00888	0.00065595	1.10144	sister chromatid segregation
O35129	Phb2	-0.390242	0.000766166	-0.735043	sister chromatid segregation
O35638	Stag2	-0.467101	0.000712474	0.901679	sister chromatid segregation
O54692	Zw10	-0.413088	0.119211	0.213675	sister chromatid segregation
O70126	Aurkb	-0.521889	0.000680564	-0.201324	sister chromatid segregation
O70201	Birc5	-1.01336	0.0456325	-0.359156	sister chromatid segregation
O88597	Becn1	-0.773985	0.0166453	-1.06838	sister chromatid segregation
P0C0A3	Chmp6	-0.408872	0.0685174	0.921674	sister chromatid segregation
P24860	Ccnb1	-0.546595	0.000775549	-0.604339	sister chromatid segregation
P33174	Kif4	-0.47439	0.00230097	2.58422	sister chromatid segregation
P46467	Vps4b	-0.310036	0.00256622	0.954096	sister chromatid segregation
P49025	Cit	-0.357468	0.00167469	-0.150945	sister chromatid segregation
P49452	Cenpc	-0.951829	0.00279103	1.02644	sister chromatid segregation
P53995	Anapc1	-0.0565084	0.321435	-0.245754	sister chromatid segregation
P60007	Anapc15	-0.490552	0.125073	0.783476	sister chromatid segregation
P60330	Espl1	-0.284763	0.00738549	0.253002	sister chromatid segregation
P62827	Ran	-0.580746	0.00065595	-0.607547	sister chromatid segregation
P70168	Kpnb1	-0.288084	0.00108702	0.299925	sister chromatid segregation
Q01320	Top2a	-0.580524	0.000602693	0.501277	sister chromatid segregation
Q02248	Ctnnb1	0.0193098	0.644875	0.338274	sister chromatid segregation
Q07832	Plk1	-0.433027	0.00159275	-0.571687	sister chromatid segregation
Q2YDW2	Msto1	-0.0921273	0.0868356	-0.216587	sister chromatid segregation
Q3UA06	Trip13	-0.140783	0.0965646	-0.375535	sister chromatid segregation
Q3V300	Kif22	-0.673649	0.00062736	-0.16066	sister chromatid segregation
Q4VA53	Pds5b	-0.282037	0.00209077	0.310934	sister chromatid segregation
Q5SQY2	Bod1	-0.090708	0.689773	-0.493663	sister chromatid segregation
Q61216	Mre11	-0.729327	0.000775549	-0.361162	sister chromatid segregation
Q61550	Rad21	-0.475148	0.00066949	0.0322529	sister chromatid segregation
Q61666	Hira	-0.359416	0.0438146	-0.280974	sister chromatid segregation
Q61687	Atrx	-0.597352	0.000894861	0.627223	sister chromatid segregation
Q63850	Nup62	-0.159626	0.0468858	-0.688869	sister chromatid segregation
Q64511	Top2b	-0.297555	0.00809512	0.233546	sister chromatid segregation
Q65Z40	Wapl	-0.314073	0.0259663	0.263847	sister chromatid segregation
Q6DFV1	Ncapg2	-0.428666	0.00125243	0.160772	sister chromatid segregation
Q6KCD5	Nipbl	-0.251056	0.00333983	1.00379	sister chromatid segregation
Q6PFD6	Kif18b	-0.549422	0.00153586	0.129229	sister chromatid segregation
Q6PFX9	Tnks	-0.325976	0.00290727	-0.159973	sister chromatid segregation
Q6PGB6	Naa50	-0.300291	0.00144705	-0.500194	sister chromatid segregation
Q6RT24	Cenpe	-0.593873	0.0110724	2.49149	sister chromatid segregation
Q6ZPV2	Ino80	-0.0731814	0.474088	0.405983	sister chromatid segregation
Q6ZQK0	Ncapd3	-0.159922	0.0515729	0.391478	sister chromatid segregation
Q76MZ3	Ppp2r1a	-0.105548	0.0305005	-0.898885	sister chromatid segregation
Q7TME2	Spag5	-1.14425	0.00113917	1.24723	sister chromatid segregation
Q7TSG3	Fbxo5	-0.544716	0.00198112	0.827359	sister chromatid segregation
Q7TSY8	Sgo2	-0.82603	0.00066949	1.76424	sister chromatid segregation
Q8BFV2	Pcid2	-0.112159	0.066194	-0.318376	sister chromatid segregation
Q8BGZ4	Cdc23	-0.149341	0.0873993	0.102192	sister chromatid segregation
Q8BHX3	Cdca8	-0.329719	0.0100827	1.0723	sister chromatid segregation
Q8BJF9	Chmp2b	-0.216321	0.0966352	1.26807	sister chromatid segregation
Q8BMI4	Gen1	-0.682086	0.0357737	1.13184	sister chromatid segregation
Q8BTZ4	Anapc5	0.0307334	0.693934	0.68601	sister chromatid segregation
Q8BYR2	Lats1	-0.461455	0.00694188	1.23251	sister chromatid segregation
Q8C156	Ncaph	-0.538897	0.00320855	0.297744	sister chromatid segregation
Q8CG46	Smc5	-0.0636239	0.689567	1.04559	sister chromatid segregation
Q8CG47	Smc4	-0.605043	0.000775549	1.80653	sister chromatid segregation
Q8CG48	Smc2	-0.493366	0.000646787	1.4484	sister chromatid segregation
Q8CI75	Dis3l2	-0.395208	0.0553094	-0.39041	sister chromatid segregation
Q8CIB9	Esco2	-0.713986	0.00714238	1.12387	sister chromatid segregation
Q8K2Z4	Ncapd2	-0.533334	0.00060457	-0.0633509	sister chromatid segregation
Q8K327	Champ1	-0.404808	0.000863717	-0.570244	sister chromatid segregation
Q8K389	Cdk5rap2	-0.367014	0.0047622	1.07095	sister chromatid segregation
Q8R1Q8	Dync1li1	-0.188271	0.00544066	-0.305017	sister chromatid segregation
Q8R1T1	Chmp7	-0.199163	0.0277546	0.259058	sister chromatid segregation
Q8R2U0	Seh1l	-0.025204	0.75738	-0.514359	sister chromatid segregation
Q8R349	Cdc16	-0.603372	0.00198112	-0.102192	sister chromatid segregation
Q8R3C0	Mcmbp	-0.50111	0.000883801	0.293197	sister chromatid segregation
Q8R3P9	Slf1	-0.234462	0.150183	0.448212	sister chromatid segregation
Q8R4E9	Cdt1	-0.332304	0.0111299	0.365316	sister chromatid segregation
Q8VBV4	Fbxw7	-0.842597	0.0208825	0.760035	sister chromatid segregation
Q8VEJ9	Vps4a	-0.251946	0.0363822	-0.155134	sister chromatid segregation
Q8VEK3	Hnrnpu	-0.428299	0.00144705	0.429751	sister chromatid segregation
Q91W96	Anapc4	-0.424893	0.00105758	-0.0782771	sister chromatid segregation
Q91WD7	Kif18a	-0.126253	0.0463018	1.52463	sister chromatid segregation
Q921W0	Chmp1a	-0.369139	0.0107735	-1.06838	sister chromatid segregation
Q922S8	Kif2c	-0.965824	0.00109611	0.316665	sister chromatid segregation
Q923A2	Spdl1	-0.432465	0.0021434	0.0810492	sister chromatid segregation
Q99JN2	Klhl22	-0.0994817	0.137713	-0.123494	sister chromatid segregation
Q99JP4	Cdc26	-0.949639	0.00356964	1.25721	sister chromatid segregation
Q99K43	Prc1	-0.579315	0.000680188	1.18605	sister chromatid segregation
Q99KJ8	Dctn2	-0.0855568	0.0755907	0.668597	sister chromatid segregation
Q99P69	Nuf2	-0.236451	0.0461796	0.655762	sister chromatid segregation
Q9CPY3	Cdca5	-0.650584	0.000859358	-1.06838	sister chromatid segregation
Q9CQS5	Riok2	-0.288391	0.00367176	-0.520931	sister chromatid segregation
Q9CQU5	Zwint	-0.871847	0.000646787	0.907909	sister chromatid segregation
Q9CU62	Smc1a	-0.544441	0.00060457	0.22822	sister chromatid segregation
Q9CW03	Smc3	-0.594155	0.000739963	1.23047	sister chromatid segregation
Q9CY25	Mis12	-0.828582	0.0178031	0.380899	sister chromatid segregation
Q9CYC5	Dsn1	-0.361737	0.0230373	2.08349	sister chromatid segregation
Q9CYH6	Rrs1	-0.162185	0.0276632	-0.248704	sister chromatid segregation
Q9CZX5	Pinx1	-0.445228	0.0412673	0.733426	sister chromatid segregation
Q9D0F1	Ndc80	-1.1016	0.00198468	0.797876	sister chromatid segregation
Q9D1C1	Ube2c	-0.630224	0.00093771	0.598291	sister chromatid segregation
Q9D3E6	Stag1	-0.405672	0.000761437	1.15561	sister chromatid segregation
Q9D7S9	Chmp5	-0.275796	0.0400855	1.6589	sister chromatid segregation
Q9D8B3	Chmp4b	-0.255059	0.00562892	0.264957	sister chromatid segregation
Q9D9Z1	Knstrn	-0.588358	0.00218808	0.209579	sister chromatid segregation
Q9DB34	Chmp2a	-0.303878	0.0411867	0.725346	sister chromatid segregation
Q9DBR0	Akap8	-0.300606	0.0216861	0.0944146	sister chromatid segregation
Q9DCX1	Mad2l1bp	-0.0970076	0.209419	-0.346354	sister chromatid segregation
Q9ERH4	Nusap1	-1.05249	0.000602693	1.73536	sister chromatid segregation
Q9ES70	Nek6	0.0412773	0.700723	0.205509	sister chromatid segregation
Q9EST4	Psmg2	-0.0282995	0.681821	-0.691018	sister chromatid segregation
Q9JJ66	Cdc20	-0.561618	0.000680188	0.531624	sister chromatid segregation
Q9JLV5	Cul3	-0.393404	0.00107051	1.79248	sister chromatid segregation
Q9JMD0	Znf207	-0.161685	0.0424853	1.55259	sister chromatid segregation
Q9QY36	Naa10	-0.339128	0.0136673	-1.06838	sister chromatid segregation
Q9QZQ8	Macroh2a1	-0.591944	0.00066949	-1.06838	sister chromatid segregation
Q9WTX8	Mad1l1	-0.314252	0.0224871	0.0458301	sister chromatid segregation
Q9WVA3	Bub3	-0.346864	0.00167469	-0.150945	sister chromatid segregation
Q9WVM1	Racgap1	-0.287682	0.00224503	0.203484	sister chromatid segregation
Q9WVM3	Anapc7	-0.148468	0.20053	-0.891698	sister chromatid segregation
Q9Z1B5	Mad2l1	-0.46928	0.0113296	-0.0975023	sister chromatid segregation
Q9Z1M8	Ik	-0.70658	0.00065063	-0.35153	sister chromatid segregation
Q9Z1S0	Bub1b	-0.613876	0.00060457	0.451092	sister chromatid segregation

## Sheet: Ctu1 iKO-VAA
Protein_ID	Gene_name	log2 FC	sca_adj_pvalue	VAA deviation (%)	Description
O88207	Col5a1	0.444023	0.0100376	0.315968	collagen trimer
P02463	Col4a1	0.751338	0.000471955	1.64535	collagen trimer
P08121	Col3a1	0.511707	0.00112598	0.83298	collagen trimer
P08122	Col4a2	0.270929	0.00592399	0.13488	collagen trimer
P11087	Col1a1	0.631092	0.000655885	0.126021	collagen trimer
P39061	Col18a1	0.432297	0.0438841	-2.22696	collagen trimer
Q00780	Col8a1	0.130329	0.217772	2.06531	collagen trimer
Q04857	Col6a1	0.774336	0.000473196	-1.43142	collagen trimer
Q8BLX7	Col16a1	0.190594	0.278563	-0.53333	collagen trimer
Q8K4P0	Wdr33	-0.398681	0.00175945	1.79323	collagen trimer
Q9D1D6	Cthrc1	0.703233	0.00237598	2.00366	collagen trimer
P62830	Rpl23	-0.842155	0.0012974	2.0815	cytosolic ribosomes
Q9CXW4	Rpl11	-0.597774	0.000812715	1.54265	cytosolic ribosomes
P47963	Rpl13	-0.422991	0.000816517	0.883852	cytosolic ribosomes
Q9CR57	Rpl14	-0.809848	0.000569251	2.99568	cytosolic ribosomes
Q9CPR4	Rpl17	-0.760356	0.000544235	5.09089	cytosolic ribosomes
O09167	Rpl21	-0.424537	0.000837149	1.11238	cytosolic ribosomes
P67984	Rpl22	-0.593161	0.00534136	4.3576	cytosolic ribosomes
P62751	Rpl23a	-0.743761	0.000471955	3.19728	cytosolic ribosomes
Q8BP67	Rpl24	-0.465868	0.00136687	5.03957	cytosolic ribosomes
P61255	Rpl26	-0.782477	0.00131027	1.81433	cytosolic ribosomes
P47915	Rpl29	-0.816307	0.0178583	1.7335	cytosolic ribosomes
P62889	Rpl30	-0.529196	0.000927254	3.76284	cytosolic ribosomes
P62911	Rpl32	-0.667136	0.00142587	0.897726	cytosolic ribosomes
Q9D1R9	Rpl34	-0.643928	0.00163244	1.9072	cytosolic ribosomes
Q6ZWV7	Rpl35	-0.54422	0.00269616	1.53814	cytosolic ribosomes
O55142	Rpl35a	-0.524798	0.00191398	1.48729	cytosolic ribosomes
P83882	Rpl36a	-0.60614	0.000786826	1.75671	cytosolic ribosomes
P83882	Rpl36a	-0.60614	0.000786826	0.822135	cytosolic ribosomes
P61514	Rpl37a	-0.538946	0.0607343	1.80696	cytosolic ribosomes
P62892	Rpl39	-0.466551	0.00667921	3.89546	cytosolic ribosomes
Q9D8E6	Rpl4	-0.635639	0.000531984	0.946746	cytosolic ribosomes
P47962	Rpl5	-0.72237	0.000904736	3.34048	cytosolic ribosomes
P47911	Rpl6	-0.625727	0.000868905	1.01409	cytosolic ribosomes
P14148	Rpl7	-0.829878	0.000471955	2.15597	cytosolic ribosomes
P12970	Rpl7a	-0.761306	0.000471955	0.272588	cytosolic ribosomes
P51410	Rpl9	-0.942701	0.000481231	0.497695	cytosolic ribosomes
P63323	Rps12	-0.427332	0.00200229	3.00491	cytosolic ribosomes
P62245	Rps15a	-0.460916	0.00219032	1.15031	cytosolic ribosomes
P14131	Rps16	-0.46913	0.000981322	1.76307	cytosolic ribosomes
Q9CZX8	Rps19	-0.51251	0.00343162	0.383365	cytosolic ribosomes
P60867	Rps20	-0.438571	0.00187718	0.946746	cytosolic ribosomes
P62267	Rps23	-0.995721	0.000656925	2.61341	cytosolic ribosomes
P62849	Rps24	-0.582617	0.000969825	1.74277	cytosolic ribosomes
P62852	Rps25	-0.771647	0.000569251	3.01024	cytosolic ribosomes
Q6ZWU9	Rps27	-0.75664	0.00179965	3.69184	cytosolic ribosomes
P62858	Rps28	-0.465214	0.00400828	1.42294	cytosolic ribosomes
P97351	Rps3a	-0.714835	0.000471955	4.84612	cytosolic ribosomes
P62754	Rps6	-0.656286	0.000531984	3.08008	cytosolic ribosomes
P62082	Rps7	-0.608393	0.000656925	3.51085	cytosolic ribosomes
P62242	Rps8	-0.949432	0.000620003	1.45711	cytosolic ribosomes
Q6ZWV3	Rpl10	-0.47282	0.00663893	-0.603642	cytosolic ribosomes
P53026	Rpl10a	-0.626824	0.000531984	-1.13277	cytosolic ribosomes
P35979	Rpl12	-0.557847	0.000596922	-2.10546	cytosolic ribosomes
P19253	Rpl13a	-0.615098	0.000560837	-2.28855	cytosolic ribosomes
Q9CZM2	Rpl15	-0.77919	0.000823122	-0.354067	cytosolic ribosomes
P35980	Rpl18	-0.803143	0.000471955	-4.13262	cytosolic ribosomes
P62717	Rpl18a	-0.365734	0.00256749	-3.89898	cytosolic ribosomes
P84099	Rpl19	-0.681992	0.00114186	-1.15139	cytosolic ribosomes
P61358	Rpl27	-0.65138	0.00121685	-1.34036	cytosolic ribosomes
P14115	Rpl27a	-0.484752	0.00647749	-0.350794	cytosolic ribosomes
P41105	Rpl28	-0.872898	0.000589355	-2.09673	cytosolic ribosomes
P27659	Rpl3	-0.784185	0.000573006	-0.274377	cytosolic ribosomes
P62900	Rpl31	-0.336107	0.00343938	-0.335306	cytosolic ribosomes
P47964	Rpl36	-0.391076	0.0163488	-2.88973	cytosolic ribosomes
Q9D823	Rpl37	0.213206	0.377936	-4.69951	cytosolic ribosomes
P62918	Rpl8	-0.399225	0.000779676	-3.00674	cytosolic ribosomes
P14869	Rplp0	-0.541856	0.000620003	-1.94634	cytosolic ribosomes
P47955	Rplp1	-0.344868	0.0269924	-1.3721	cytosolic ribosomes
P99027	Rplp2	0.00622619	0.921592	-2.27165	cytosolic ribosomes
P63325	Rps10	-0.216597	0.00673334	-2.19051	cytosolic ribosomes
P62281	Rps11	-0.740918	0.000616706	-1.31741	cytosolic ribosomes
P62301	Rps13	-0.492948	0.000788947	-0.456763	cytosolic ribosomes
P62264	Rps14	-0.895212	0.000596922	-2.43045	cytosolic ribosomes
P62843	Rps15	-0.428835	0.0369263	-0.925401	cytosolic ribosomes
P63276	Rps17	-0.450153	0.000837149	-3.51404	cytosolic ribosomes
P62270	Rps18	-0.544311	0.000544235	-2.45195	cytosolic ribosomes
P25444	Rps2	-0.616007	0.000531984	-4.06976	cytosolic ribosomes
Q9CQR2	Rps21	-0.111922	0.20065	-3.33897	cytosolic ribosomes
P62855	Rps26	-0.437099	0.00192195	-1.40958	cytosolic ribosomes
P62274	Rps29	-0.390639	0.00354773	-3.96554	cytosolic ribosomes
P62908	Rps3	-0.353534	0.00204793	-0.392052	cytosolic ribosomes
P62702	Rps4x	-0.513799	0.000534898	-0.416891	cytosolic ribosomes
P97461	Rps5	-0.534896	0.0032818	-2.30529	cytosolic ribosomes
Q6ZWN5	Rps9	-0.845432	0.000471955	-2.13018	cytosolic ribosomes
P14206	Rpsa	-0.323042	0.00364384	-3.01722	cytosolic ribosomes
P62830	Rpl23	-0.842155	0.0012974	2.0815	cytosolic ribosomes
Q9CXW4	Rpl11	-0.597774	0.000812715	1.54265	cytosolic ribosomes
P47963	Rpl13	-0.422991	0.000816517	0.883852	cytosolic ribosomes
Q9CR57	Rpl14	-0.809848	0.000569251	2.99568	cytosolic ribosomes
Q9CPR4	Rpl17	-0.760356	0.000544235	5.09089	cytosolic ribosomes
O09167	Rpl21	-0.424537	0.000837149	1.11238	cytosolic ribosomes
P67984	Rpl22	-0.593161	0.00534136	4.3576	cytosolic ribosomes
P62751	Rpl23a	-0.743761	0.000471955	3.19728	cytosolic ribosomes
Q8BP67	Rpl24	-0.465868	0.00136687	5.03957	cytosolic ribosomes
P61255	Rpl26	-0.782477	0.00131027	1.81433	cytosolic ribosomes
P47915	Rpl29	-0.816307	0.0178583	1.7335	cytosolic ribosomes
P62889	Rpl30	-0.529196	0.000927254	3.76284	cytosolic ribosomes
P62911	Rpl32	-0.667136	0.00142587	0.897726	cytosolic ribosomes
Q9D1R9	Rpl34	-0.643928	0.00163244	1.9072	cytosolic ribosomes
Q6ZWV7	Rpl35	-0.54422	0.00269616	1.53814	cytosolic ribosomes
O55142	Rpl35a	-0.524798	0.00191398	1.48729	cytosolic ribosomes
P83882	Rpl36a	-0.60614	0.000786826	1.75671	cytosolic ribosomes
P83882	Rpl36a	-0.60614	0.000786826	0.822135	cytosolic ribosomes
P61514	Rpl37a	-0.538946	0.0607343	1.80696	cytosolic ribosomes
P62892	Rpl39	-0.466551	0.00667921	3.89546	cytosolic ribosomes
Q9D8E6	Rpl4	-0.635639	0.000531984	0.946746	cytosolic ribosomes
P47962	Rpl5	-0.72237	0.000904736	3.34048	cytosolic ribosomes
P47911	Rpl6	-0.625727	0.000868905	1.01409	cytosolic ribosomes
P14148	Rpl7	-0.829878	0.000471955	2.15597	cytosolic ribosomes
P12970	Rpl7a	-0.761306	0.000471955	0.272588	cytosolic ribosomes
P51410	Rpl9	-0.942701	0.000481231	0.497695	cytosolic ribosomes
P63323	Rps12	-0.427332	0.00200229	3.00491	cytosolic ribosomes
P62245	Rps15a	-0.460916	0.00219032	1.15031	cytosolic ribosomes
P14131	Rps16	-0.46913	0.000981322	1.76307	cytosolic ribosomes
Q9CZX8	Rps19	-0.51251	0.00343162	0.383365	cytosolic ribosomes
P60867	Rps20	-0.438571	0.00187718	0.946746	cytosolic ribosomes
P62267	Rps23	-0.995721	0.000656925	2.61341	cytosolic ribosomes
P62849	Rps24	-0.582617	0.000969825	1.74277	cytosolic ribosomes
P62852	Rps25	-0.771647	0.000569251	3.01024	cytosolic ribosomes
Q6ZWU9	Rps27	-0.75664	0.00179965	3.69184	cytosolic ribosomes
P62858	Rps28	-0.465214	0.00400828	1.42294	cytosolic ribosomes
P97351	Rps3a	-0.714835	0.000471955	4.84612	cytosolic ribosomes
P62754	Rps6	-0.656286	0.000531984	3.08008	cytosolic ribosomes
P62082	Rps7	-0.608393	0.000656925	3.51085	cytosolic ribosomes
P62242	Rps8	-0.949432	0.000620003	1.45711	cytosolic ribosomes
Q6ZWV3	Rpl10	-0.47282	0.00663893	-0.603642	cytosolic ribosomes
P53026	Rpl10a	-0.626824	0.000531984	-1.13277	cytosolic ribosomes
P35979	Rpl12	-0.557847	0.000596922	-2.10546	cytosolic ribosomes
P19253	Rpl13a	-0.615098	0.000560837	-2.28855	cytosolic ribosomes
Q9CZM2	Rpl15	-0.77919	0.000823122	-0.354067	cytosolic ribosomes
P35980	Rpl18	-0.803143	0.000471955	-4.13262	cytosolic ribosomes
P62717	Rpl18a	-0.365734	0.00256749	-3.89898	cytosolic ribosomes
P84099	Rpl19	-0.681992	0.00114186	-1.15139	cytosolic ribosomes
P61358	Rpl27	-0.65138	0.00121685	-1.34036	cytosolic ribosomes
P14115	Rpl27a	-0.484752	0.00647749	-0.350794	cytosolic ribosomes
P41105	Rpl28	-0.872898	0.000589355	-2.09673	cytosolic ribosomes
P27659	Rpl3	-0.784185	0.000573006	-0.274377	cytosolic ribosomes
P62900	Rpl31	-0.336107	0.00343938	-0.335306	cytosolic ribosomes
P47964	Rpl36	-0.391076	0.0163488	-2.88973	cytosolic ribosomes
Q9D823	Rpl37	0.213206	0.377936	-4.69951	cytosolic ribosomes
P62918	Rpl8	-0.399225	0.000779676	-3.00674	cytosolic ribosomes
P14869	Rplp0	-0.541856	0.000620003	-1.94634	cytosolic ribosomes
P47955	Rplp1	-0.344868	0.0269924	-1.3721	cytosolic ribosomes
P99027	Rplp2	0.00622619	0.921592	-2.27165	cytosolic ribosomes
P63325	Rps10	-0.216597	0.00673334	-2.19051	cytosolic ribosomes
P62281	Rps11	-0.740918	0.000616706	-1.31741	cytosolic ribosomes
P62301	Rps13	-0.492948	0.000788947	-0.456763	cytosolic ribosomes
P62264	Rps14	-0.895212	0.000596922	-2.43045	cytosolic ribosomes
P62843	Rps15	-0.428835	0.0369263	-0.925401	cytosolic ribosomes
P63276	Rps17	-0.450153	0.000837149	-3.51404	cytosolic ribosomes
P62270	Rps18	-0.544311	0.000544235	-2.45195	cytosolic ribosomes
P25444	Rps2	-0.616007	0.000531984	-4.06976	cytosolic ribosomes
Q9CQR2	Rps21	-0.111922	0.20065	-3.33897	cytosolic ribosomes
P62855	Rps26	-0.437099	0.00192195	-1.40958	cytosolic ribosomes
P62274	Rps29	-0.390639	0.00354773	-3.96554	cytosolic ribosomes
P62908	Rps3	-0.353534	0.00204793	-0.392052	cytosolic ribosomes
P62702	Rps4x	-0.513799	0.000534898	-0.416891	cytosolic ribosomes
P97461	Rps5	-0.534896	0.0032818	-2.30529	cytosolic ribosomes
Q6ZWN5	Rps9	-0.845432	0.000471955	-2.13018	cytosolic ribosomes
P14206	Rpsa	-0.323042	0.00364384	-3.01722	cytosolic ribosomes
O09118	Ntn1	-0.279058	0.00789553	-2.74471	extracellular matrix structural constituent
O88207	Col5a1	0.444023	0.0100376	0.315968	extracellular matrix structural constituent
P02463	Col4a1	0.751338	0.000471955	1.64535	extracellular matrix structural constituent
P08121	Col3a1	0.511707	0.00112598	0.83298	extracellular matrix structural constituent
P08122	Col4a2	0.270929	0.00592399	0.13488	extracellular matrix structural constituent
P10493	Nid1	-0.123605	0.0265658	-2.10836	extracellular matrix structural constituent
P11087	Col1a1	0.631092	0.000655885	0.126021	extracellular matrix structural constituent
P11276	Fn1	0.171632	0.00374977	-1.03873	extracellular matrix structural constituent
P21956	Mfge8	-0.304323	0.00355197	-3.13371	extracellular matrix structural constituent
P37889	Fbln2	0.42777	0.00305088	-2.28293	extracellular matrix structural constituent
P39061	Col18a1	0.432297	0.0438841	-2.22696	extracellular matrix structural constituent
P82198	Tgfbi	-0.373656	0.254847	-0.602962	extracellular matrix structural constituent
Q00780	Col8a1	0.130329	0.217772	2.06531	extracellular matrix structural constituent
Q04857	Col6a1	0.774336	0.000473196	-1.43142	extracellular matrix structural constituent
Q05793	Hspg2	0.251786	0.00095958	-2.57211	extracellular matrix structural constituent
Q08879	Fbln1	-0.406801	0.0662208	-2.46213	extracellular matrix structural constituent
Q3UQ28	Pxdn	-0.206412	0.00309773	-2.19689	extracellular matrix structural constituent
Q61001	Lama5	-0.246451	0.00443028	-3.19236	extracellular matrix structural constituent
Q61508	Ecm1	-0.0802628	0.605726	-0.719921	extracellular matrix structural constituent
Q61554	Fbn1	0.744876	0.0527746	-0.0135885	extracellular matrix structural constituent
Q80YX1	Tnc	0.00422653	0.892991	-0.177524	extracellular matrix structural constituent
Q8BLX7	Col16a1	0.190594	0.278563	-0.53333	extracellular matrix structural constituent
Q8BPB5	Efemp1	0.197885	0.0477345	2.7821	extracellular matrix structural constituent
Q99JR5	Tinagl1	-0.184536	0.018399	-2.9362	extracellular matrix structural constituent
Q99KC8	Vwa5a	0.364407	0.049212	1.9627	extracellular matrix structural constituent
Q9CYA0	Creld2	0.48721	0.00546739	-0.0219154	extracellular matrix structural constituent
Q9R1B9	Slit2	-0.369397	0.0150008	1.66828	extracellular matrix structural constituent
Q9WVJ9	Efemp2	0.15774	0.523436	-2.2642	extracellular matrix structural constituent
O35280	Chek1	-0.497274	0.000839928	4.13333	G2 DNA damage checkpoint
O88700	Blm	-0.374667	0.29136	4.3505	G2 DNA damage checkpoint
P11440	Cdk1	-0.577478	0.000531984	1.66263	G2 DNA damage checkpoint
P46737	Brcc3	-0.0325331	0.780881	5.58145	G2 DNA damage checkpoint
P48754	Brca1	-0.688726	0.0290811	4.20837	G2 DNA damage checkpoint
Q07832	Plk1	-0.599	0.000531984	-1.58085	G2 DNA damage checkpoint
Q3TLR7	Dtl	-0.631771	0.00247742	1.95131	G2 DNA damage checkpoint
Q3UI43	Babam1	-0.595288	0.00590967	-1.82771	G2 DNA damage checkpoint
Q5F2E8	Taok1	-0.445262	0.000596922	8.05253	G2 DNA damage checkpoint
Q5U5Q9	Uimc1	-0.637916	0.00325662	6.50535	G2 DNA damage checkpoint
Q61216	Mre11	-0.223172	0.013249	1.6351	G2 DNA damage checkpoint
Q6ZQ29	Taok2	-0.468557	0.0379594	-0.88511	G2 DNA damage checkpoint
Q6ZQF0	Topbp1	-0.852551	0.00160067	2.85528	G2 DNA damage checkpoint
Q80YR7	Clspn	-0.520804	0.00414029	4.69041	G2 DNA damage checkpoint
Q8BK35	Nop53	-0.458056	0.000816517	-0.771467	G2 DNA damage checkpoint
Q8BQ33	Ticrr	-0.873103	0.000656925	2.32241	G2 DNA damage checkpoint
Q8BYC6	Taok3	-0.0588204	0.668655	1.51033	G2 DNA damage checkpoint
Q8K3W0	Babam2	-0.448515	0.00950801	1.6435	G2 DNA damage checkpoint
Q99LM2	Cdk5rap3	-0.0961939	0.0730469	-1.35484	G2 DNA damage checkpoint
Q9D198	Syf2	-0.68608	0.0579884	3.33358	G2 DNA damage checkpoint
Q9QXP4	Donson	-0.688303	0.00121685	2.12322	G2 DNA damage checkpoint
Q9R1K5	Fzr1	-0.343194	0.00312989	-3.89806	G2 DNA damage checkpoint
Q9R207	Nbn	-0.840354	0.00221417	7.44497	G2 DNA damage checkpoint
Q6P9P6	Kif11	-0.630868	0.000471955	6.91066	kinesins
L0N7N1	Kif14	-0.795222	0.00472938	4.66814	kinesins
Q6P9L6	Kif15	-0.481696	0.00219876	10.2743	kinesins
Q91WD7	Kif18a	-0.504429	0.00117253	8.598	kinesins
Q80WE4	Kif20b	-0.78535	0.000530644	10.3928	kinesins
Q3V300	Kif22	-0.704158	0.000481231	1.69309	kinesins
E9Q5G3	Kif23	-0.572509	0.000575626	5.18155	kinesins
P28740	Kif2a	-0.41021	0.00176245	6.78008	kinesins
Q922S8	Kif2c	-0.767761	0.000471955	3.55986	kinesins
P28741	Kif3a	-0.580413	0.167233	5.4371	kinesins
Q61771	Kif3b	-0.317707	0.0211307	3.2373	kinesins
P33174	Kif4	-0.609718	0.000656925	7.91644	kinesins
Q61768	Kif5b	-0.218646	0.00179965	9.21784	kinesins
P70188	Kifap3	0.046259	0.814517	4.85942	kinesins
Q6ZPU9	Kifbp	-0.42894	0.0285297	1.56163	kinesins
Q6PFD6	Kif18b	-0.507239	0.000927254	-1.28878	kinesins
O35071	Kif1c	-0.0587931	0.643008	-1.85649	kinesins
Q9QWT9	Kifc1	-0.460891	0.00227332	-1.12733	kinesins
Q9QWT9	Kifc1	-0.460891	0.00227332	-1.26227	kinesins
Q6P9P6	Kif11	-0.630868	0.000471955	6.91066	kinesins
L0N7N1	Kif14	-0.795222	0.00472938	4.66814	kinesins
Q6P9L6	Kif15	-0.481696	0.00219876	10.2743	kinesins
Q91WD7	Kif18a	-0.504429	0.00117253	8.598	kinesins
Q80WE4	Kif20b	-0.78535	0.000530644	10.3928	kinesins
Q3V300	Kif22	-0.704158	0.000481231	1.69309	kinesins
E9Q5G3	Kif23	-0.572509	0.000575626	5.18155	kinesins
P28740	Kif2a	-0.41021	0.00176245	6.78008	kinesins
Q922S8	Kif2c	-0.767761	0.000471955	3.55986	kinesins
P28741	Kif3a	-0.580413	0.167233	5.4371	kinesins
Q61771	Kif3b	-0.317707	0.0211307	3.2373	kinesins
P33174	Kif4	-0.609718	0.000656925	7.91644	kinesins
Q61768	Kif5b	-0.218646	0.00179965	9.21784	kinesins
P70188	Kifap3	0.046259	0.814517	4.85942	kinesins
Q6ZPU9	Kifbp	-0.42894	0.0285297	1.56163	kinesins
Q6PFD6	Kif18b	-0.507239	0.000927254	-1.28878	kinesins
O35071	Kif1c	-0.0587931	0.643008	-1.85649	kinesins
Q9QWT9	Kifc1	-0.460891	0.00227332	-1.12733	kinesins
Q9QWT9	Kifc1	-0.460891	0.00227332	-1.26227	kinesins
A2AJK6	Chd7	-0.462621	0.0403289	2.34837	ncRNA processing
A2BE28	Las1l	-0.28966	0.00141559	5.60569	ncRNA processing
A2RSY6	Trmt1l	-0.277049	0.0290258	1.82466	ncRNA processing
A8C756	Thada	-0.302127	0.00589692	1.55187	ncRNA processing
B1AQJ2	Usp36	-0.675368	0.000531984	-1.71628	ncRNA processing
B2RX14	Tut4	-0.461662	0.00571078	6.7725	ncRNA processing
O35130	Emg1	-0.683537	0.000631302	-0.821962	ncRNA processing
O35473	C1d	-0.817695	0.016073	7.66036	ncRNA processing
O54825	Bysl	-0.551976	0.000531984	-0.685596	ncRNA processing
O54864	Suv39h1	-0.555505	0.00422508	-0.889003	ncRNA processing
O55135	Eif6	-0.261009	0.0031833	-3.6874	ncRNA processing
O55142	Rpl35a	-0.524798	0.00191398	1.48729	ncRNA processing
O88569	Hnrnpa2b1	-0.453824	0.000798727	1.00523	ncRNA processing
O88796	Rpp30	-0.50902	0.000729497	2.45852	ncRNA processing
P09405	Ncl	-0.897802	0.000531984	10.9467	ncRNA processing
P12970	Rpl7a	-0.761306	0.000471955	0.272588	ncRNA processing
P14131	Rps16	-0.46913	0.000981322	1.76307	ncRNA processing
P14148	Rpl7	-0.829878	0.000471955	2.15597	ncRNA processing
P32067	Ssb	-0.732191	0.000471955	11.107	ncRNA processing
P35550	Fbl	-0.571986	0.000759598	-3.58577	ncRNA processing
P42227	Stat3	-0.49629	0.000643623	-0.402152	ncRNA processing
P47962	Rpl5	-0.72237	0.000904736	3.34048	ncRNA processing
P50580	Pa2g4	-0.581494	0.000531984	2.99679	ncRNA processing
P56183	Rrp1	-0.369928	0.00114201	0.340685	ncRNA processing
P56960	Exosc10	-0.22782	0.00397335	0.698998	ncRNA processing
P58468	Fam207a	-0.388214	0.00142587	0.18917	ncRNA processing
P61255	Rpl26	-0.782477	0.00131027	1.81433	ncRNA processing
P61358	Rpl27	-0.65138	0.00121685	-1.34036	ncRNA processing
P62082	Rps7	-0.608393	0.000656925	3.51085	ncRNA processing
P62242	Rps8	-0.949432	0.000620003	1.45711	ncRNA processing
P62264	Rps14	-0.895212	0.000596922	-2.43045	ncRNA processing
P62313	Lsm6	-0.232761	0.00976044	-2.01622	ncRNA processing
P62754	Rps6	-0.656286	0.000531984	3.08008	ncRNA processing
P62843	Rps15	-0.428835	0.0369263	-0.925401	ncRNA processing
P62849	Rps24	-0.582617	0.000969825	1.74277	ncRNA processing
P62858	Rps28	-0.465214	0.00400828	1.42294	ncRNA processing
P63276	Rps17	-0.450153	0.000837149	-3.51404	ncRNA processing
P70122	Sbds	-0.341726	0.00113214	4.63864	ncRNA processing
P97376	Frg1	-0.939604	0.000531984	9.72409	ncRNA processing
P97452	Bop1	-0.260079	0.0022747	-1.9	ncRNA processing
P97770	Thumpd3	-0.280522	0.00153144	3.76624	ncRNA processing
Q05CL8	Larp7	-0.557759	0.0016173	8.11546	ncRNA processing
Q08288	Lyar	-0.724858	0.000482781	5.33406	ncRNA processing
Q1HFZ0	Nsun2	-0.328145	0.000656925	0.480607	ncRNA processing
Q3TL26	Tfb2m	-0.385246	0.00983145	3.59998	ncRNA processing
Q3TX08	Trmt1	-0.335013	0.00158364	-0.900644	ncRNA processing
Q3TZX8	Nol9	-0.654841	0.000577201	-0.405236	ncRNA processing
Q3U308	Ctu2	-0.121963	0.0442331	-3.00147	ncRNA processing
Q3U821	Wdr75	-0.763649	0.000759598	3.06468	ncRNA processing
Q3UFB2	Znhit6	-0.808959	0.000471955	4.25839	ncRNA processing
Q3UFY8	Trmt10c	-0.744235	0.013214	7.29213	ncRNA processing
Q3UMQ8	Naf1	-0.38534	0.0178413	1.47071	ncRNA processing
Q3V1V3	Esf1	-0.639247	0.000531984	13.0744	ncRNA processing
Q4FZF3	Ddx49	-0.104032	0.0790966	-1.14612	ncRNA processing
Q4VBE8	Wdr18	-0.151592	0.00938794	-3.17362	ncRNA processing
Q501J6	Ddx17	-0.450057	0.00141559	-0.666322	ncRNA processing
Q505B7	Zbtb8os	-0.00441912	0.980855	4.99436	ncRNA processing
Q562D6	Trmo	-2.57326	0.00954954	-0.198449	ncRNA processing
Q571H0	Urb1	-0.309543	0.00399923	-0.803328	ncRNA processing
Q5BLK4	Tut7	-0.215112	0.0341822	4.17838	ncRNA processing
Q5HZH2	Tsr3	-0.493356	0.01136	0.144276	ncRNA processing
Q5HZJ0	Drosha	-0.376626	0.0024073	1.48532	ncRNA processing
Q5ND52	Mrm3	-0.393738	0.0112263	0.246666	ncRNA processing
Q5RJG1	Nol10	-0.655284	0.000531984	4.59985	ncRNA processing
Q5SSI6	Utp18	-0.69519	0.000544235	2.96001	ncRNA processing
Q5SWD9	Tsr1	-0.554874	0.000669531	3.60844	ncRNA processing
Q61937	Npm1	-0.488466	0.000759598	9.97974	ncRNA processing
Q640M1	Utp14a	-0.784706	0.000531984	8.08216	ncRNA processing
Q64364	Cdkn2a	-0.385717	0.00451905	-2.77874	ncRNA processing
Q68ED3	Tent4b	-0.460531	0.111745	1.32854	ncRNA processing
Q6EJB6	Utp14b	-0.578681	0.000577201	6.31593	ncRNA processing
Q6NS46	Pdcd11	-0.664563	0.000569251	-0.0301734	ncRNA processing
Q6P5B0	Rrp12	-0.536607	0.00050904	-1.16745	ncRNA processing
Q6P9R1	Ddx51	-0.674993	0.00255603	-1.34492	ncRNA processing
Q6PAC3	Dcaf13	-0.556293	0.000958062	4.14555	ncRNA processing
Q6PAQ4	Rexo4	-0.50236	0.000927254	2.59417	ncRNA processing
Q6PAT0	Adat3	-0.386704	0.00387451	-2.86278	ncRNA processing
Q6ZQL4	Wdr43	-0.859969	0.000577497	4.30958	ncRNA processing
Q6ZWV7	Rpl35	-0.54422	0.00269616	1.53814	ncRNA processing
Q7TMF2	Eri1	-0.267036	0.29161	0.927478	ncRNA processing
Q7TMX5	Shq1	-0.296984	0.0244944	1.6485	ncRNA processing
Q7TND5	Rpf1	-0.961261	0.000471955	3.13722	ncRNA processing
Q7TPD0	Ints3	-0.32325	0.000914226	-0.825487	ncRNA processing
Q7TQK1	Ints7	-0.488503	0.00219809	-1.06635	ncRNA processing
Q7TQK4	Exosc3	-1.18979	0.00780803	0.461897	ncRNA processing
Q7TT37	Elp1	-0.544088	0.00115441	1.92626	ncRNA processing
Q80UK8	Ints2	-0.371558	0.0648334	1.95314	ncRNA processing
Q80V86	Ints8	-0.902693	0.000747031	4.11944	ncRNA processing
Q80XC2	Trmt61a	-0.409399	0.0106533	-3.31442	ncRNA processing
Q80Y44	Ddx10	-0.67191	0.00191083	7.86455	ncRNA processing
Q80Y81	Elac2	-0.394548	0.00103354	0.650271	ncRNA processing
Q810V0	Mphosph10	-1.18623	0.00105399	11.7288	ncRNA processing
Q8BGA5	Krr1	-0.732664	0.000588602	5.56617	ncRNA processing
Q8BGQ7	Aars1	0.051753	0.148844	-0.766361	ncRNA processing
Q8BGS0	Mak16	-0.678179	0.000693467	10.7784	ncRNA processing
Q8BHB4	Wdr3	-0.884568	0.000531984	2.76364	ncRNA processing
Q8BJM7	Tyw1	-0.510384	0.000656925	-0.0412507	ncRNA processing
Q8BJW5	Nol11	-0.50279	0.000575626	3.25798	ncRNA processing
Q8BK35	Nop53	-0.458056	0.000816517	-0.771467	ncRNA processing
Q8BKW4	Zcchc4	-0.564479	0.149623	2.07735	ncRNA processing
Q8BMC4	Nop9	-0.570229	0.000756353	-0.382401	ncRNA processing
Q8BMK1	Mettl2	-0.19449	0.110671	0.177515	ncRNA processing
Q8BMZ5	Tsen34	-0.278185	0.00427892	-1.93443	ncRNA processing
Q8BTT6	Diexf	-0.418671	0.00117253	2.86265	ncRNA processing
Q8BU03	Pwp2	-0.416312	0.000631302	-1.3721	ncRNA processing
Q8BVY0	Rsl1d1	-0.872706	0.000756353	7.96661	ncRNA processing
Q8BW10	Nob1	-0.382453	0.000669531	-1.01695	ncRNA processing
Q8BYR1	Lcmt2	-0.346837	0.00386783	-1.20755	ncRNA processing
Q8C1Z8	Trmt10a	-0.532834	0.0235025	6.06256	ncRNA processing
Q8C2E4	Ptcd1	-0.620995	0.00163244	-0.691185	ncRNA processing
Q8C460	Eri3	0.127512	0.496784	-2.46548	ncRNA processing
Q8C4J7	Tbl3	-0.498605	0.000573006	-1.7299	ncRNA processing
Q8C5Q4	Grsf1	-0.565001	0.000678294	2.19675	ncRNA processing
Q8C7V3	Utp15	-0.620881	0.000531984	1.84152	ncRNA processing
Q8C8T8	Tsr2	-0.167631	0.262399	3.46375	ncRNA processing
Q8CE96	Trmt6	0.0187586	0.934271	5.72586	ncRNA processing
Q8CHT3	Ints5	-0.100278	0.455367	-1.59823	ncRNA processing
Q8CIM8	Ints4	-0.5401	0.000929841	2.46661	ncRNA processing
Q8CJG0	Ago2	-0.085516	0.0573007	-0.145008	ncRNA processing
Q8JZY4	Prorp	-0.214365	0.250709	3.33991	ncRNA processing
Q8K1J6	Trnt1	-0.492768	0.000879491	6.00422	ncRNA processing
Q8K224	Nat10	-0.699178	0.000641105	-0.354067	ncRNA processing
Q8K2A7	Ints10	-0.192903	0.0893565	2.28551	ncRNA processing
Q8K301	Ddx52	-0.531441	0.000977754	5.79928	ncRNA processing
Q8K363	Ddx18	-0.548967	0.00114235	4.41624	ncRNA processing
Q8K4F6	Nsun5	-0.39933	0.0100644	-2.28644	ncRNA processing
Q8K4L0	Ddx54	-0.633152	0.000777839	-2.06278	ncRNA processing
Q8QZZ7	Tprkb	-0.25782	0.0752756	6.78008	ncRNA processing
Q8R1F9	Rpp40	-0.779491	0.00623805	1.14821	ncRNA processing
Q8R2N2	Utp4	-0.667089	0.000759598	0.102495	ncRNA processing
Q8R3F9	Tut1	-0.248266	0.0225282	-0.317622	ncRNA processing
Q8R3N1	Nop14	-1.06082	0.000698774	6.24291	ncRNA processing
Q8R3P6	Ints14	-0.272752	0.00888452	2.03202	ncRNA processing
Q8R3W5	Tsen15	-0.201701	0.383036	2.5641	ncRNA processing
Q8R5K4	Nol6	-0.402266	0.00301044	-2.85782	ncRNA processing
Q8VBV3	Exosc2	-0.493212	0.00157009	-0.958016	ncRNA processing
Q8VCG3	Wdr74	-0.455699	0.000958062	1.03333	ncRNA processing
Q8VCY6	Utp6	-0.628074	0.000816517	5.31687	ncRNA processing
Q8VHZ7	Imp4	-0.760194	0.000656925	-2.29526	ncRNA processing
Q91VE6	Nifk	-0.935009	0.000656925	4.34297	ncRNA processing
Q91VR5	Ddx1	-0.284038	0.00166585	3.59182	ncRNA processing
Q91VU7	Pus7	-0.558233	0.000693467	4.76851	ncRNA processing
Q91W78	Usb1	0.031791	0.791632	-1.61544	ncRNA processing
Q91WE6	Cdkal1	-0.601334	0.00258741	3.77922	ncRNA processing
Q91WG3	Trub2	-0.341868	0.0886373	-0.298234	ncRNA processing
Q91WM3	Rrp9	-0.504265	0.000756353	-1.93841	ncRNA processing
Q91XI1	Dus3l	0.0189654	0.89917	-1.80143	ncRNA processing
Q91YK2	Rrp1b	-0.772236	0.000531984	1.17663	ncRNA processing
Q921I9	Exosc4	-0.381141	0.00380206	-4.50041	ncRNA processing
Q921N6	Ddx27	-0.628091	0.000631302	-0.332273	ncRNA processing
Q921Y2	Imp3	-0.33053	0.047782	-2.47668	ncRNA processing
Q922Q2	Riok1	-0.58758	0.000948562	6.25191	ncRNA processing
Q923D5	Wbp11	-0.541511	0.000531984	1.60095	ncRNA processing
Q923Z3	Mto1	-0.555862	0.0130128	0.100974	ncRNA processing
Q99J36	Thumpd1	-0.421368	0.00241201	7.10059	ncRNA processing
Q99JH1	Rpp25l	-0.515083	0.00590578	-0.841872	ncRNA processing
Q99L85	Elp5	-0.262924	0.131572	2.2535	ncRNA processing
Q99LF4	Rtcb	-0.348067	0.000847228	0.406561	ncRNA processing
Q99LI9	Clp1	-0.249469	0.824062	0.618107	ncRNA processing
Q99M01	Fars2	-0.761714	0.0760458	-2.40134	ncRNA processing
Q99MR6	Srrt	-0.572021	0.000544235	-0.46878	ncRNA processing
Q99MU3	Adar	-0.157587	0.113219	-0.206774	ncRNA processing
Q99N96	Mrpl1	-0.564613	0.000751212	7.63319	ncRNA processing
Q9CPP0	Npm3	-0.39458	0.00355313	-0.0381029	ncRNA processing
Q9CQE8	RTRAF	-0.269349	0.00715963	4.076	ncRNA processing
Q9CQG2	Mettl16	-0.420877	0.00114201	2.52924	ncRNA processing
Q9CQJ2	Pih1d1	-0.178955	0.0582892	-0.221639	ncRNA processing
Q9CQK1	Znhit3	-0.531942	0.0140409	0.859026	ncRNA processing
Q9CQR2	Rps21	-0.111922	0.20065	-3.33897	ncRNA processing
Q9CQS2	Nop10	-0.504716	0.0609867	3.51085	ncRNA processing
Q9CQS5	Riok2	-0.470815	0.00104589	4.31658	ncRNA processing
Q9CR08	Pop4	-0.549932	0.000758103	2.83864	ncRNA processing
Q9CR47	Nsa2	-0.627552	0.00129303	8.83947	ncRNA processing
Q9CR57	Rpl14	-0.809848	0.000569251	2.99568	ncRNA processing
Q9CRB2	Nhp2	-0.55657	0.00224641	-1.17447	ncRNA processing
Q9CSH3	Dis3	-0.568227	0.000544235	3.24775	ncRNA processing
Q9CTH6	Fcf1	-0.619709	0.00330894	1.31525	ncRNA processing
Q9CWH5	Trmt11	-0.115436	0.598331	2.73995	ncRNA processing
Q9CWS4	Ints11	-0.145968	0.365935	0.436485	ncRNA processing
Q9CWW6	Pin4	-0.709967	0.00262376	8.67402	ncRNA processing
Q9CWX4	Rpusd4	-0.543636	0.00631864	-0.428916	ncRNA processing
Q9CWX9	Ddx47	-0.701429	0.000531984	0.639728	ncRNA processing
Q9CX11	Utp23	-0.370772	0.0327246	1.88008	ncRNA processing
Q9CX97	Wdr55	-0.352674	0.00849333	-1.09267	ncRNA processing
Q9CXW4	Rpl11	-0.597774	0.000812715	1.54265	ncRNA processing
Q9CY21	Bud23	-0.347193	0.00669791	-3.23765	ncRNA processing
Q9CY52	Thg1l	-0.41383	0.0172936	-0.703199	ncRNA processing
Q9CY66	Gar1	-0.636239	0.000669531	0.314562	ncRNA processing
Q9CY73	Mrpl44	-0.228941	0.0371671	1.76511	ncRNA processing
Q9CYH6	Rrs1	-0.730505	0.000643623	-0.25544	ncRNA processing
Q9CYX7	Rrp15	-0.405177	0.00183604	3.49994	ncRNA processing
Q9CZ57	Nsun4	-0.384981	0.0994493	-1.6307	ncRNA processing
Q9CZ91	Srfbp1	-0.77055	0.000575626	5.13981	ncRNA processing
Q9CZJ1	Utp11	-1.00633	0.000531984	7.2722	ncRNA processing
Q9CZU3	Mtrex	-0.531781	0.000531984	4.4626	ncRNA processing
Q9CZX0	Elp3	-0.202297	0.0034023	-0.958016	ncRNA processing
Q9CZX8	Rps19	-0.51251	0.00343162	0.383365	ncRNA processing
Q9D0C4	Trmt5	-0.451643	0.00535566	4.83785	ncRNA processing
Q9D0D4	Dimt1	-0.404326	0.00186211	1.92339	ncRNA processing
Q9D0I8	Mrto4	-0.455705	0.000577201	3.44675	ncRNA processing
Q9D0M0	Exosc7	-0.482652	0.00260314	-0.240469	ncRNA processing
Q9D0R4	Ddx56	-0.591655	0.000531984	-0.966722	ncRNA processing
Q9D0T1	Snu13	-0.367125	0.003429	1.25682	ncRNA processing
Q9D168	Ints12	-0.672421	0.000725978	4.23679	ncRNA processing
Q9D1C9	Rrp7a	-0.433868	0.00352167	-2.51707	ncRNA processing
Q9D1Q1	Mphosph6	-0.681934	0.00295122	4.15662	ncRNA processing
Q9D1R2	Kti12	-0.122142	0.0606724	-3.1631	ncRNA processing
Q9D2E2	Toe1	-0.351899	0.00875025	0.725391	ncRNA processing
Q9D3U0	Pus10	-0.453443	0.00104956	4.88614	ncRNA processing
Q9D753	Exosc8	-0.345576	0.0289517	0.778274	ncRNA processing
Q9D8M4	Rpl7l1	-0.820254	0.000481231	3.18696	ncRNA processing
Q9D903	Ebna1bp2	-0.74797	0.000588602	4.70353	ncRNA processing
Q9DAA6	Exosc1	-0.406652	0.00244111	1.93314	ncRNA processing
Q9DB28	Pop5	-0.79071	0.0318954	-2.77874	ncRNA processing
Q9DB85	Rrp8	-0.967044	0.000531984	2.01817	ncRNA processing
Q9DB96	Ngdn	-0.601787	0.00155641	2.50793	ncRNA processing
Q9DBE9	Ftsj3	-0.468192	0.000647172	4.41119	ncRNA processing
Q9DBU3	Riok3	-0.0305817	0.800098	5.24162	ncRNA processing
Q9DBY8	Nvl	-0.862366	0.000471955	5.14456	ncRNA processing
Q9DCG9	Trmt112	-0.279993	0.0104048	-0.958016	ncRNA processing
Q9DCL4	Mettl15	-0.365275	0.195844	2.63389	ncRNA processing
Q9EP82	Wdr4	-0.346282	0.00768075	-3.31292	ncRNA processing
Q9EQ61	Pes1	-0.601151	0.000631302	1.41081	ncRNA processing
Q9EQM6	Dgcr8	-0.597427	0.00383146	2.16122	ncRNA processing
Q9ER73	Elp4	-0.150232	0.01811	1.13587	ncRNA processing
Q9ESX5	Dkc1	-0.624631	0.000531984	3.69184	ncRNA processing
Q9JHI2	Adat1	-0.424897	0.112341	0.280079	ncRNA processing
Q9JHI7	Exosc9	-0.632712	0.000816517	5.44181	ncRNA processing
Q9JI13	Utp3	-0.888306	0.000747031	6.19497	ncRNA processing
Q9JIK5	Ddx21	-0.952335	0.000471955	5.54768	ncRNA processing
Q9JJ80	Rpf2	-0.868837	0.00255349	3.4006	ncRNA processing
Q9JJA4	Wdr12	-0.387394	0.00135428	3.71404	ncRNA processing
Q9JJT0	Rcl1	-0.597445	0.00167936	0.429812	ncRNA processing
Q9JL16	Isg20	-0.429837	0.00958365	-3.39434	ncRNA processing
Q9JMA2	Qtrt1	-0.394017	0.0164275	-4.23477	ncRNA processing
Q9QYL7	Abt1	-0.555572	0.000725978	-0.164366	ncRNA processing
Q9WTX2	Prkra	-0.42885	0.00298592	0.649506	ncRNA processing
Q9WU56	Pus1	-0.30368	0.0019371	-3.23123	ncRNA processing
Q9Z0H1	Wdr46	-0.398046	0.000816517	-2.50965	ncRNA processing
Q9Z120	Mettl1	-0.312094	0.00331267	-0.143713	ncRNA processing
Q9Z2D6	Mecp2	-0.120552	0.340698	2.44741	ncRNA processing
Q9Z315	Sart1	-0.448682	0.000655885	0.35195	ncRNA processing
A2A432	Cul4b	-0.394861	0.000656925	7.66834	ribonucleoprotein complex biogenesis
A2AJK6	Chd7	-0.462621	0.0403289	2.34837	ribonucleoprotein complex biogenesis
A2AKX3	Setx	-0.246257	0.0568231	5.12254	ribonucleoprotein complex biogenesis
A2BE28	Las1l	-0.28966	0.00141559	5.60569	ribonucleoprotein complex biogenesis
B1AQJ2	Usp36	-0.675368	0.000531984	-1.71628	ribonucleoprotein complex biogenesis
B2RS91	Rrn3	-0.274712	0.00225877	0.368359	ribonucleoprotein complex biogenesis
E9Q5K9	Ythdc1	-0.533296	0.000755883	6.62743	ribonucleoprotein complex biogenesis
O35130	Emg1	-0.683537	0.000631302	-0.821962	ribonucleoprotein complex biogenesis
O35473	C1d	-0.817695	0.016073	7.66036	ribonucleoprotein complex biogenesis
O35900	Lsm2	-0.205388	0.01735	-0.416891	ribonucleoprotein complex biogenesis
O54781	Srpk2	-0.248158	0.136395	4.96822	ribonucleoprotein complex biogenesis
O54825	Bysl	-0.551976	0.000531984	-0.685596	ribonucleoprotein complex biogenesis
O54864	Suv39h1	-0.555505	0.00422508	-0.889003	ribonucleoprotein complex biogenesis
O55135	Eif6	-0.261009	0.0031833	-3.6874	ribonucleoprotein complex biogenesis
O55142	Rpl35a	-0.524798	0.00191398	1.48729	ribonucleoprotein complex biogenesis
O70133	Dhx9	-0.370571	0.000816517	3.16095	ribonucleoprotein complex biogenesis
O70194	Eif3d	-0.35776	0.00133172	-0.0732909	ribonucleoprotein complex biogenesis
O70551	Srpk1	-0.512375	0.000561692	2.60057	ribonucleoprotein complex biogenesis
O88796	Rpp30	-0.50902	0.000729497	2.45852	ribonucleoprotein complex biogenesis
P07901	Hsp90aa1	-0.443988	0.000531984	6.54166	ribonucleoprotein complex biogenesis
P09405	Ncl	-0.897802	0.000531984	10.9467	ribonucleoprotein complex biogenesis
P11499	Hsp90ab1	-0.350269	0.000630145	0.211113	ribonucleoprotein complex biogenesis
P12970	Rpl7a	-0.761306	0.000471955	0.272588	ribonucleoprotein complex biogenesis
P14131	Rps16	-0.46913	0.000981322	1.76307	ribonucleoprotein complex biogenesis
P14148	Rpl7	-0.829878	0.000471955	2.15597	ribonucleoprotein complex biogenesis
P14206	Rpsa	-0.323042	0.00364384	-3.01722	ribonucleoprotein complex biogenesis
P14869	Rplp0	-0.541856	0.000620003	-1.94634	ribonucleoprotein complex biogenesis
P15105	Glul	-1.12359	0.0231545	0.162432	ribonucleoprotein complex biogenesis
P19253	Rpl13a	-0.615098	0.000560837	-2.28855	ribonucleoprotein complex biogenesis
P23116	Eif3a	-0.493077	0.000481231	7.81168	ribonucleoprotein complex biogenesis
P25444	Rps2	-0.616007	0.000531984	-4.06976	ribonucleoprotein complex biogenesis
P27048	Snrpb	-0.271366	0.0200649	-1.84061	ribonucleoprotein complex biogenesis
P27641	Xrcc5	-0.398023	0.00262641	6.28554	ribonucleoprotein complex biogenesis
P27659	Rpl3	-0.784185	0.000573006	-0.274377	ribonucleoprotein complex biogenesis
P28659	Celf1	-0.499126	0.00517968	-0.467003	ribonucleoprotein complex biogenesis
P35123	Usp4	0.00337759	0.918255	-0.527813	ribonucleoprotein complex biogenesis
P35550	Fbl	-0.571986	0.000759598	-3.58577	ribonucleoprotein complex biogenesis
P35979	Rpl12	-0.557847	0.000596922	-2.10546	ribonucleoprotein complex biogenesis
P47911	Rpl6	-0.625727	0.000868905	1.01409	ribonucleoprotein complex biogenesis
P47962	Rpl5	-0.72237	0.000904736	3.34048	ribonucleoprotein complex biogenesis
P50580	Pa2g4	-0.581494	0.000531984	2.99679	ribonucleoprotein complex biogenesis
P53569	Cebpz	-0.588575	0.00166585	6.91066	ribonucleoprotein complex biogenesis
P56183	Rrp1	-0.369928	0.00114201	0.340685	ribonucleoprotein complex biogenesis
P56960	Exosc10	-0.22782	0.00397335	0.698998	ribonucleoprotein complex biogenesis
P58468	Fam207a	-0.388214	0.00142587	0.18917	ribonucleoprotein complex biogenesis
P59325	Eif5	-0.630428	0.000666832	7.07078	ribonucleoprotein complex biogenesis
P60122	Ruvbl1	-0.339957	0.000871271	-0.46828	ribonucleoprotein complex biogenesis
P61222	Abce1	-0.359678	0.00124774	4.11341	ribonucleoprotein complex biogenesis
P61255	Rpl26	-0.782477	0.00131027	1.81433	ribonucleoprotein complex biogenesis
P61358	Rpl27	-0.65138	0.00121685	-1.34036	ribonucleoprotein complex biogenesis
P62082	Rps7	-0.608393	0.000656925	3.51085	ribonucleoprotein complex biogenesis
P62242	Rps8	-0.949432	0.000620003	1.45711	ribonucleoprotein complex biogenesis
P62264	Rps14	-0.895212	0.000596922	-2.43045	ribonucleoprotein complex biogenesis
P62305	Snrpe	-0.342531	0.0288039	6.10804	ribonucleoprotein complex biogenesis
P62307	Snrpf	-0.390108	0.0189969	4.62491	ribonucleoprotein complex biogenesis
P62309	Snrpg	-0.372653	0.0240361	0.773585	ribonucleoprotein complex biogenesis
P62313	Lsm6	-0.232761	0.00976044	-2.01622	ribonucleoprotein complex biogenesis
P62315	Snrpd1	-0.404094	0.00200229	3.44675	ribonucleoprotein complex biogenesis
P62317	Snrpd2	-0.286474	0.00836024	-1.51824	ribonucleoprotein complex biogenesis
P62320	Snrpd3	-0.313781	0.0117864	2.9415	ribonucleoprotein complex biogenesis
P62751	Rpl23a	-0.743761	0.000471955	3.19728	ribonucleoprotein complex biogenesis
P62754	Rps6	-0.656286	0.000531984	3.08008	ribonucleoprotein complex biogenesis
P62827	Ran	-0.45621	0.00359384	-2.03329	ribonucleoprotein complex biogenesis
P62843	Rps15	-0.428835	0.0369263	-0.925401	ribonucleoprotein complex biogenesis
P62849	Rps24	-0.582617	0.000969825	1.74277	ribonucleoprotein complex biogenesis
P62852	Rps25	-0.771647	0.000569251	3.01024	ribonucleoprotein complex biogenesis
P62858	Rps28	-0.465214	0.00400828	1.42294	ribonucleoprotein complex biogenesis
P63154	Crnkl1	-0.532837	0.000575626	7.4494	ribonucleoprotein complex biogenesis
P63276	Rps17	-0.450153	0.000837149	-3.51404	ribonucleoprotein complex biogenesis
P63325	Rps10	-0.216597	0.00673334	-2.19051	ribonucleoprotein complex biogenesis
P70122	Sbds	-0.341726	0.00113214	4.63864	ribonucleoprotein complex biogenesis
P70279	Surf6	-0.576359	0.000725556	2.14525	ribonucleoprotein complex biogenesis
P97376	Frg1	-0.939604	0.000531984	9.72409	ribonucleoprotein complex biogenesis
P97452	Bop1	-0.260079	0.0022747	-1.9	ribonucleoprotein complex biogenesis
P97461	Rps5	-0.534896	0.0032818	-2.30529	ribonucleoprotein complex biogenesis
P97801	Smn1	-1.10778	0.000683893	2.9306	ribonucleoprotein complex biogenesis
Q08288	Lyar	-0.724858	0.000482781	5.33406	ribonucleoprotein complex biogenesis
Q0VG62	Rbis	-0.394607	0.00196454	6.42294	ribonucleoprotein complex biogenesis
Q3TBW2	Mrpl10	-0.667989	0.00106738	-2.29787	ribonucleoprotein complex biogenesis
Q3TCH7	Cul4a	-0.233653	0.00969519	1.6485	ribonucleoprotein complex biogenesis
Q3TCX3	Khdc4	-0.638039	0.00145573	1.78416	ribonucleoprotein complex biogenesis
Q3TIX9	Usp39	-0.485138	0.000658933	-0.94116	ribonucleoprotein complex biogenesis
Q3TL26	Tfb2m	-0.385246	0.00983145	3.59998	ribonucleoprotein complex biogenesis
Q3TWW8	Srsf6	-0.357131	0.00345864	0.162432	ribonucleoprotein complex biogenesis
Q3TZX8	Nol9	-0.654841	0.000577201	-0.405236	ribonucleoprotein complex biogenesis
Q3U1G5	Isg20l2	-0.623406	0.00443028	2.68116	ribonucleoprotein complex biogenesis
Q3U821	Wdr75	-0.763649	0.000759598	3.06468	ribonucleoprotein complex biogenesis
Q3UEB3	Puf60	-0.628566	0.000589355	0.120787	ribonucleoprotein complex biogenesis
Q3UFB2	Znhit6	-0.808959	0.000471955	4.25839	ribonucleoprotein complex biogenesis
Q3UFM5	Nom1	-0.614213	0.000577497	1.76546	ribonucleoprotein complex biogenesis
Q3UM18	Lsg1	-0.408214	0.00080768	3.89248	ribonucleoprotein complex biogenesis
Q3UMQ8	Naf1	-0.38534	0.0178413	1.47071	ribonucleoprotein complex biogenesis
Q3USH5	Sfswap	-0.603057	0.0067464	3.37099	ribonucleoprotein complex biogenesis
Q3UYV9	Ncbp1	-0.545926	0.000669531	2.11826	ribonucleoprotein complex biogenesis
Q3V1V3	Esf1	-0.639247	0.000531984	13.0744	ribonucleoprotein complex biogenesis
Q4FZF3	Ddx49	-0.104032	0.0790966	-1.14612	ribonucleoprotein complex biogenesis
Q4VBE8	Wdr18	-0.151592	0.00938794	-3.17362	ribonucleoprotein complex biogenesis
Q501J6	Ddx17	-0.450057	0.00141559	-0.666322	ribonucleoprotein complex biogenesis
Q571H0	Urb1	-0.309543	0.00399923	-0.803328	ribonucleoprotein complex biogenesis
Q5HZH2	Tsr3	-0.493356	0.01136	0.144276	ribonucleoprotein complex biogenesis
Q5HZJ0	Drosha	-0.376626	0.0024073	1.48532	ribonucleoprotein complex biogenesis
Q5ND52	Mrm3	-0.393738	0.0112263	0.246666	ribonucleoprotein complex biogenesis
Q5RJG1	Nol10	-0.655284	0.000531984	4.59985	ribonucleoprotein complex biogenesis
Q5SSI6	Utp18	-0.69519	0.000544235	2.96001	ribonucleoprotein complex biogenesis
Q5SUF2	Luc7l3	-0.762623	0.000824613	10.1337	ribonucleoprotein complex biogenesis
Q5SWD9	Tsr1	-0.554874	0.000669531	3.60844	ribonucleoprotein complex biogenesis
Q61211	Eif2d	-0.32914	0.377927	0.409676	ribonucleoprotein complex biogenesis
Q61937	Npm1	-0.488466	0.000759598	9.97974	ribonucleoprotein complex biogenesis
Q62167	Ddx3x	-0.446213	0.00110095	1.97239	ribonucleoprotein complex biogenesis
Q640M1	Utp14a	-0.784706	0.000531984	8.08216	ribonucleoprotein complex biogenesis
Q64364	Cdkn2a	-0.385717	0.00451905	-2.77874	ribonucleoprotein complex biogenesis
Q68ED3	Tent4b	-0.460531	0.111745	1.32854	ribonucleoprotein complex biogenesis
Q69ZQ2	Isy1	-0.147951	0.0574017	6.86749	ribonucleoprotein complex biogenesis
Q6DFW4	Nop58	-0.718646	0.000471955	9.92254	ribonucleoprotein complex biogenesis
Q6EJB6	Utp14b	-0.578681	0.000577201	6.31593	ribonucleoprotein complex biogenesis
Q6NS46	Pdcd11	-0.664563	0.000569251	-0.0301734	ribonucleoprotein complex biogenesis
Q6NSQ7	Ltv1	-0.378641	0.001726	5.32042	ribonucleoprotein complex biogenesis
Q6NVF9	Cpsf6	-0.615853	0.00092608	1.07125	ribonucleoprotein complex biogenesis
Q6NZQ2	Ddx31	-0.68382	0.00326652	2.12892	ribonucleoprotein complex biogenesis
Q6P4T2	Snrnp200	-0.374377	0.000531984	-0.853286	ribonucleoprotein complex biogenesis
Q6P5B0	Rrp12	-0.536607	0.00050904	-1.16745	ribonucleoprotein complex biogenesis
Q6P5F9	Xpo1	-0.474661	0.000535252	5.28754	ribonucleoprotein complex biogenesis
Q6P9R1	Ddx51	-0.674993	0.00255603	-1.34492	ribonucleoprotein complex biogenesis
Q6PAC3	Dcaf13	-0.556293	0.000958062	4.14555	ribonucleoprotein complex biogenesis
Q6PAQ4	Rexo4	-0.50236	0.000927254	2.59417	ribonucleoprotein complex biogenesis
Q6PDM2	Srsf1	-0.419253	0.000948562	-2.57031	ribonucleoprotein complex biogenesis
Q6PGC1	Dhx29	-0.468913	0.000838976	4.45577	ribonucleoprotein complex biogenesis
Q6PGG6	Gnl3l	-0.459723	0.00121744	2.23856	ribonucleoprotein complex biogenesis
Q6ZQL4	Wdr43	-0.859969	0.000577497	4.30958	ribonucleoprotein complex biogenesis
Q6ZWU9	Rps27	-0.75664	0.00179965	3.69184	ribonucleoprotein complex biogenesis
Q6ZWV3	Rpl10	-0.47282	0.00663893	-0.603642	ribonucleoprotein complex biogenesis
Q6ZWV7	Rpl35	-0.54422	0.00269616	1.53814	ribonucleoprotein complex biogenesis
Q7TMF2	Eri1	-0.267036	0.29161	0.927478	ribonucleoprotein complex biogenesis
Q7TMX5	Shq1	-0.296984	0.0244944	1.6485	ribonucleoprotein complex biogenesis
Q7TNC4	Luc7l2	-0.646055	0.000912987	6.74827	ribonucleoprotein complex biogenesis
Q7TND5	Rpf1	-0.961261	0.000471955	3.13722	ribonucleoprotein complex biogenesis
Q7TPV4	Mybbp1a	-0.593866	0.000531984	-1.11026	ribonucleoprotein complex biogenesis
Q7TQK4	Exosc3	-1.18979	0.00780803	0.461897	ribonucleoprotein complex biogenesis
Q80UZ2	Sdad1	-0.580656	0.000796571	2.56496	ribonucleoprotein complex biogenesis
Q80X85	Mrps7	-0.164888	0.155645	1.68749	ribonucleoprotein complex biogenesis
Q80Y44	Ddx10	-0.67191	0.00191083	7.86455	ribonucleoprotein complex biogenesis
Q810V0	Mphosph10	-1.18623	0.00105399	11.7288	ribonucleoprotein complex biogenesis
Q8BGA5	Krr1	-0.732664	0.000588602	5.56617	ribonucleoprotein complex biogenesis
Q8BGD9	Eif4b	-0.481301	0.00172244	0.325831	ribonucleoprotein complex biogenesis
Q8BGS0	Mak16	-0.678179	0.000693467	10.7784	ribonucleoprotein complex biogenesis
Q8BHB4	Wdr3	-0.884568	0.000531984	2.76364	ribonucleoprotein complex biogenesis
Q8BHE1	Gemin8	-0.656243	0.00166359	-1.95423	ribonucleoprotein complex biogenesis
Q8BHJ9	Slu7	-0.438076	0.00140251	5.20158	ribonucleoprotein complex biogenesis
Q8BHY2	Noc4l	-0.872421	0.000471955	-1.07775	ribonucleoprotein complex biogenesis
Q8BJW5	Nol11	-0.50279	0.000575626	3.25798	ribonucleoprotein complex biogenesis
Q8BJW6	Eif2a	-0.554082	0.000755883	5.27664	ribonucleoprotein complex biogenesis
Q8BK35	Nop53	-0.458056	0.000816517	-0.771467	ribonucleoprotein complex biogenesis
Q8BKT3	Gcfc2	-0.619538	0.00301044	4.66969	ribonucleoprotein complex biogenesis
Q8BKW4	Zcchc4	-0.564479	0.149623	2.07735	ribonucleoprotein complex biogenesis
Q8BM39	Prpf18	-0.41782	0.00092608	5.06725	ribonucleoprotein complex biogenesis
Q8BMC4	Nop9	-0.570229	0.000756353	-0.382401	ribonucleoprotein complex biogenesis
Q8BP67	Rpl24	-0.465868	0.00136687	5.03957	ribonucleoprotein complex biogenesis
Q8BQM4	Heatr3	-0.511262	0.000531984	1.19184	ribonucleoprotein complex biogenesis
Q8BTT6	Diexf	-0.418671	0.00117253	2.86265	ribonucleoprotein complex biogenesis
Q8BTV2	Cpsf7	-0.476169	0.000984292	-0.84704	ribonucleoprotein complex biogenesis
Q8BU03	Pwp2	-0.416312	0.000631302	-1.3721	ribonucleoprotein complex biogenesis
Q8BU88	Mrpl22	-0.504573	0.00723175	1.04336	ribonucleoprotein complex biogenesis
Q8BVY0	Rsl1d1	-0.872706	0.000756353	7.96661	ribonucleoprotein complex biogenesis
Q8BW10	Nob1	-0.382453	0.000669531	-1.01695	ribonucleoprotein complex biogenesis
Q8BX17	Gemin5	-0.38778	0.000796571	1.39444	ribonucleoprotein complex biogenesis
Q8C0D5	Efl1	-0.521949	0.000641105	4.47511	ribonucleoprotein complex biogenesis
Q8C460	Eri3	0.127512	0.496784	-2.46548	ribonucleoprotein complex biogenesis
Q8C4J7	Tbl3	-0.498605	0.000573006	-1.7299	ribonucleoprotein complex biogenesis
Q8C7V3	Utp15	-0.620881	0.000531984	1.84152	ribonucleoprotein complex biogenesis
Q8C8T8	Tsr2	-0.167631	0.262399	3.46375	ribonucleoprotein complex biogenesis
Q8CCF0	Prpf31	-0.264168	0.00508084	-2.11992	ribonucleoprotein complex biogenesis
Q8CD15	Riox2	-0.297012	0.199106	1.36162	ribonucleoprotein complex biogenesis
Q8CEC0	Nup88	-0.225658	0.00317051	3.82915	ribonucleoprotein complex biogenesis
Q8CIG8	Prmt5	-0.410212	0.0017632	-0.390767	ribonucleoprotein complex biogenesis
Q8CJG0	Ago2	-0.085516	0.0573007	-0.145008	ribonucleoprotein complex biogenesis
Q8JZM7	Cdc73	-0.53572	0.000669531	6.31015	ribonucleoprotein complex biogenesis
Q8K013	Gtpbp10	-0.338914	0.00474874	5.45174	ribonucleoprotein complex biogenesis
Q8K224	Nat10	-0.699178	0.000641105	-0.354067	ribonucleoprotein complex biogenesis
Q8K301	Ddx52	-0.531441	0.000977754	5.79928	ribonucleoprotein complex biogenesis
Q8K363	Ddx18	-0.548967	0.00114235	4.41624	ribonucleoprotein complex biogenesis
Q8K4F6	Nsun5	-0.39933	0.0100644	-2.28644	ribonucleoprotein complex biogenesis
Q8K4L0	Ddx54	-0.633152	0.000777839	-2.06278	ribonucleoprotein complex biogenesis
Q8K4Z5	Sf3a1	-0.446449	0.000531984	0.340685	ribonucleoprotein complex biogenesis
Q8R1F9	Rpp40	-0.779491	0.00623805	1.14821	ribonucleoprotein complex biogenesis
Q8R2N2	Utp4	-0.667089	0.000759598	0.102495	ribonucleoprotein complex biogenesis
Q8R3N1	Nop14	-1.06082	0.000698774	6.24291	ribonucleoprotein complex biogenesis
Q8R5K4	Nol6	-0.402266	0.00301044	-2.85782	ribonucleoprotein complex biogenesis
Q8VBV3	Exosc2	-0.493212	0.00157009	-0.958016	ribonucleoprotein complex biogenesis
Q8VCG3	Wdr74	-0.455699	0.000958062	1.03333	ribonucleoprotein complex biogenesis
Q8VCY6	Utp6	-0.628074	0.000816517	5.31687	ribonucleoprotein complex biogenesis
Q8VEJ4	Nle1	-0.183104	0.0322344	-2.42774	ribonucleoprotein complex biogenesis
Q8VHZ7	Imp4	-0.760194	0.000656925	-2.29526	ribonucleoprotein complex biogenesis
Q8VI33	Taf9	-0.235257	0.0167225	-0.0595437	ribonucleoprotein complex biogenesis
Q8VI75	Ipo4	-0.233127	0.00400347	-1.8418	ribonucleoprotein complex biogenesis
Q91VE6	Nifk	-0.935009	0.000656925	4.34297	ribonucleoprotein complex biogenesis
Q91VM5	Rbmxl1	-0.739756	0.00121744	-0.578533	ribonucleoprotein complex biogenesis
Q91VY9	Znf622	-0.00540966	0.88853	0.1501	ribonucleoprotein complex biogenesis
Q91WM3	Rrp9	-0.504265	0.000756353	-1.93841	ribonucleoprotein complex biogenesis
Q91YE7	Rbm5	-0.454267	0.000699361	3.10361	ribonucleoprotein complex biogenesis
Q91YK2	Rrp1b	-0.772236	0.000531984	1.17663	ribonucleoprotein complex biogenesis
[truncated: 241 more rows]

## Sheet: Elp3 iKO-VAA
Protein_ID	Gene_name	log2 FC	sca_adj_pvalue	VAA deviation (%)	Description
[truncated: 917 more rows]

[truncated: 2 more sheets: Ctu1 iKO-nonVAA, Elp3 iKO-nonVAA]
