# Supplementary material for: mTORC1 cooperates with tRNA wobble modification to sustain the protein synthesis machinery
Source: Nat Commun. 2025 May 6;16:4201. doi: 10.1038/s41467-025-59185-4 (PMC12056009; doi:10.1038/s41467-025-59185-4)
Supplement: Supplementary file 8 — Supplementary Data 6 [file 41467_2025_59185_MOESM8_ESM.xlsx]

## Sheet: Ctu1 iKO vs Ctrl
Gene_name	Protein_ID	log2 FC	pvalue	adj_pvalue
0610009B22Rik	Q8R3W2	0.00737169	0.95204	0.977597
2200002D01Rik	Q9D809	0.301449	0.00759644	0.0438603
2210016F16Rik	G3X8U3	0.183081	0.154633	0.311367
2310061I04Rik	B8JJ69	0.548291	0.0590896	0.167954
2410002F23Rik	Q3TE80	0.191402	0.0111523	0.0564205
2610044O15Rik8	A0A087WRJ1	-0.296878	0.00965841	0.0512637
2700097O09Rik	Q6PGK3	-0.161816	0.120121	0.264709
Aaas	P58742	0.0509154	0.576869	0.733981
Aacs	Q9D2R0	0.00838832	0.912229	0.957461
Aagab	Q8R2R3	0.0750177	0.509793	0.678397
Aak1	Q3UHJ0	0.109277	0.194865	0.362896
Aamdc	Q8R0P4	0.438463	0.100836	0.237082
Aamp	Q3TJ22	0.360123	0.0127236	0.0613323
Aar2	Q9D2V5	0.16027	0.535141	0.700368
Aars1	Q8BGQ7	0.749257	3.50126e-07	0.000168163
Aars2	Q14CH7	0.107342	0.0725234	0.191894
Aarsd1	Q3THG9	-0.0443376	0.582522	0.737878
Aasdhppt	Q9CQF6	0.0788893	0.729895	0.844646
Aatf	Q9JKX4	-0.116068	0.529057	0.694622
Abcb10	Q9JI39	-0.258287	0.000165483	0.00388792
Abcb1b	P06795	0.315766	0.283613	0.462577
Abcb7	Q61102	-0.134403	0.0175552	0.0746451
Abcb8	Q9CXJ4	-0.245719	0.262696	0.44222
Abcc1	O35379	0.093566	0.553393	0.715578
Abcc4	E9Q236	-0.153586	0.40344	0.583956
Abcc5	Q9R1X5	0.388979	0.0709641	0.188738
Abcd1	P48410	0.504266	0.0258116	0.0976315
Abcd3	P55096	0.0110637	0.921388	0.962704
Abcd4	O89016	-0.0317527	0.918641	0.960199
Abce1	P61222	-0.0325057	0.541944	0.705614
Abcf1	Q6P542	-0.396113	0.000217988	0.00450823
Abcf2	Q99LE6	0.0647576	0.614912	0.761993
Abcf3	Q8K268	0.032924	0.550071	0.712792
Abcg2	Q7TMS5	0.361354	0.0425264	0.136276
Abhd10	Q6PE15	0.13676	0.1106	0.25149
Abhd11	Q8K4F5	-0.0656771	0.308426	0.488323
Abhd12	Q99LR1	0.178475	0.0171714	0.0738174
Abhd14b	Q8VCR7	0.570276	0.00460211	0.0317223
Abhd16a	Q9Z1Q2	0.518982	2.36729e-05	0.0013791
Abhd17b	Q7M759	0.11131	0.455618	0.631582
Abhd4	Q8VD66	-0.172815	0.490491	0.661201
Abhd5	Q9DBL9	0.441479	0.00111992	0.0125973
Abhd6	Q8R2Y0	0.173659	0.0522497	0.155789
Abi1	Q8CBW3	0.13969	0.0157343	0.0696396
Abi2	P62484	-0.0143758	0.888468	0.94283
Abitram	Q80ZQ9	-0.2021	0.0114275	0.0574831
Abl1	P00520	-0.000175586	0.998728	0.999168
Abl2	Q4JIM5	0.108162	0.199671	0.368225
Abr	Q5SSL4	0.101511	0.107083	0.246664
Abracl	Q4KML4	0.250438	0.00631175	0.0386184
Abraxas1	Q8BPZ8	-0.322813	0.0297331	0.106773
Abraxas2	Q3TCJ1	0.0725223	0.475318	0.648862
Abt1	Q9QYL7	-0.456948	0.00879318	0.0480276
Abtb3	Q6GQW0	0.613343	0.00021473	0.00447585
Acaa1a	Q921H8	0.286127	0.0805705	0.205386
Acaa2	Q8BWT1	-0.0445169	0.738798	0.8501
Acaca	Q5SWU9	-0.0417505	0.591181	0.743448
Acad10	Q8K370	0.430271	0.0320344	0.112005
Acad11	Q80XL6	0.222343	0.0208087	0.0840736
Acad8	Q9D7B6	-0.198568	0.151567	0.307087
Acad9	Q8JZN5	-0.0941579	0.129196	0.278297
Acadl	P51174	0.191377	0.178923	0.343365
Acadm	P45952	-0.1817	0.144368	0.298147
Acads	Q07417	-0.158489	0.124539	0.270682
Acadsb	Q9DBL1	-0.0176692	0.940713	0.971647
Acadvl	P50544	0.25061	0.00865775	0.0475897
Acap2	Q6ZQK5	0.146954	0.0780317	0.200855
Acap3	Q6NXL5	0.468625	0.00767538	0.0441517
Acat1	Q8QZT1	0.0500388	0.652044	0.791229
Acat2	Q8CAY6	-0.419533	0.0383004	0.126514
Acbd3	Q8BMP6	0.253759	0.00116985	0.0129025
Acbd5	Q5XG73	-0.212127	0.0177104	0.0749311
Acbd6	Q9D061	0.0425569	0.753098	0.858237
Acd	Q5EE38	-0.140055	0.41508	0.595367
Acin1	Q9JIX8	-0.339954	0.0263667	0.0990073
Acly	Q91V92	-0.124303	0.0217493	0.0867934
Aco1	P28271	-0.0075072	0.958833	0.980523
Aco2	Q99KI0	0.348833	0.00275567	0.0230209
Acot13	Q9CQR4	0.13247	0.399063	0.57943
Acot2	Q9QYR9	1.10786	0.000203858	0.00436052
Acot7	Q91V12	-0.0343157	0.783289	0.877387
Acot8	P58137	0.275189	0.00236265	0.0207523
Acot9	Q9R0X4	0.233097	0.000118253	0.00318858
Acox1	Q9R0H0	0.391345	0.0148531	0.0674028
Acp1	Q9D358	-0.200192	0.00703582	0.0414832
Acp2	P24638	0.327173	0.237493	0.413898
Acp6	Q8BP40	0.186996	0.133223	0.283233
Acsf2	Q8VCW8	-0.0573929	0.852067	0.919083
Acsf3	Q3URE1	0.00692656	0.955305	0.978845
Acsl1	P41216	-0.330405	0.0174328	0.0743897
Acsl3	Q9CZW4	-0.65289	0.000686232	0.00896046
Acsl4	Q9QUJ7	0.157827	0.0446382	0.140209
Acsl5	Q8JZR0	0.192031	0.00562672	0.0356429
Acsl6	Q91WC3	0.115313	0.672227	0.804737
Acss2	Q9QXG4	0.0572563	0.739941	0.850783
Acta1	P68134	0.249263	0.285878	0.464678
Actb	P60710	0.210712	0.00393265	0.0288535
Actbl2	Q8BFZ3	-0.0966891	0.344657	0.526419
Actc1	P68033	0.184683	0.00670094	0.0402056
Actg1	P63260	0.179642	0.35503	0.536797
Actl6a	Q9Z2N8	-0.328677	9.72988e-05	0.00283414
Actn1	Q7TPR4	0.187026	0.112803	0.254423
Actn4	P57780	0.0362831	0.793721	0.882977
Actr10	Q9QZB7	0.0968638	0.15998	0.319399
Actr1a	P61164	0.128146	0.0187132	0.0779632
Actr1b	Q8R5C5	0.148766	0.00312412	0.0247317
Actr2	P61161	0.0227064	0.657034	0.793892
Actr3	Q99JY9	0.0486084	0.383149	0.565269
Actr5	Q80US4	-0.0191477	0.693187	0.818939
Actr6	Q9D864	-0.179047	0.00881118	0.0480841
Actr8	Q8R2S9	-0.133351	0.167426	0.329341
Acvr1	P37172	0.357061	0.196582	0.365495
Acy1	Q99JW2	-0.0892224	0.22531	0.399822
Acyp1	P56376	0.132981	0.513613	0.681791
Ada	P03958	-0.365457	0.00286317	0.023655
Adam10	O35598	0.185555	0.0103649	0.0540117
Adam17	Q9Z0F8	0.0961264	0.0332971	0.114882
Adam9	Q61072	0.171893	0.18368	0.350298
Adar	Q99MU3	0.12969	0.0439803	0.139298
Adarb1	Q91ZS8	-0.302225	0.0274073	0.101808
Adat1	Q9JHI2	-0.0207229	0.708821	0.828378
Adat2	Q6P6J0	-0.21959	0.00676397	0.0405125
Adat3	Q6PAT0	-0.243117	0.0229896	0.0902635
Adck1	Q9D0L4	0.22105	0.00364917	0.0273214
Adck5	Q80V03	0.514429	0.00443405	0.0311572
Adcy6	Q01341	0.394295	0.0772406	0.199646
Add1	Q9QYC0	0.0966942	0.43808	0.616423
Add2	Q9QYB8	0.226813	0.0539809	0.159095
Add3	Q9QYB5	-0.121625	0.313601	0.492967
Adgra2	Q91ZV8	0.488008	0.0214205	0.0859635
Adgrl2	Q8JZZ7	-0.262197	0.00967561	0.0512822
Adh5	P28474	0.0194316	0.735619	0.848798
Adh7	Q64437	1.87498	3.44018e-07	0.000168163
Adi1	Q99JT9	-0.232208	0.233109	0.408977
Adissp	Q9D1K7	0.139675	0.0823466	0.208719
Adk	P55264	-0.0255537	0.710186	0.829443
Adnp	Q9Z103	-0.141126	0.00498816	0.0336121
Adnp2	Q8CHC8	-0.17714	0.0254193	0.0964686
Ado	Q6PDY2	0.143587	0.0251927	0.0959829
Adpgk	Q8VDL4	0.310005	7.3421e-05	0.00241059
Adprh	P54923	-0.00308968	0.979353	0.988277
Adprs	Q8CG72	0.150058	0.0481995	0.146926
Adrbk2	Q3UYH7	-0.0318941	0.686886	0.813522
Adrm1b;Adrm1	A0A0A6YVU8;Q9JKV1	-0.0991634	0.121678	0.266545
Adsl	P54822	-0.094021	0.0683314	0.184508
Adss1	P28650	-0.506438	0.254748	0.433549
Adss2	P46664	-0.0728738	0.287637	0.466375
Aebp1	Q640N1	-0.0270006	0.827783	0.903036
Aebp2	Q9Z248	0.197984	0.197858	0.366724
Aen	Q9CZI9	0.550233	0.157925	0.316593
Afap1	Q80YS6	0.343716	0.0252699	0.0961697
Afdn	Q9QZQ1	-0.226834	0.000319904	0.00560531
Aff1	O88573	0.00505566	0.949165	0.97661
Aff4	Q9ESC8	-0.0321089	0.742356	0.851402
Afg3l1	Q920A7	-0.162	0.014341	0.0658679
Afg3l2	Q8JZQ2	0.00524412	0.928717	0.966561
Aftph	Q80WT5	0.419251	0.0122733	0.0602071
Aga	Q64191	-0.106737	0.78981	0.880638
Agap1	Q8BXK8	0.311294	3.05445e-05	0.00160642
Agap3	Q8VHH5	0.0312143	0.530119	0.695533
Agfg1	Q8K2K6	0.0410104	0.410134	0.590356
Agfg2	Q80WC7	0.360749	0.00156673	0.0156811
Aggf1	Q7TN31	0.0752971	0.5566	0.717726
Agk	Q9ESW4	-0.178446	0.291145	0.47047
Agl	F8VPN4	0.1394	0.190638	0.358009
Ago1	Q8CJG1	0.133633	0.0589481	0.167762
Ago2	Q8CJG0	0.153515	0.0131119	0.0626721
Ago3	Q8CJF9	0.359631	0.0508364	0.152913
Agpat1	O35083	0.0648668	0.595299	0.746561
Agpat2	Q8K3K7	0.184058	0.0490371	0.148881
Agpat4	Q8K4X7	0.153051	0.44732	0.62427
Agpat5	Q9D1E8	-0.0550261	0.846364	0.91525
Agps	Q8C0I1	-0.0119523	0.843637	0.913896
Agrn	A2ASQ1	-0.438655	0.00194386	0.0183255
Agtpbp1	Q641K1	0.260266	0.150741	0.305971
Ahctf1	Q8CJF7	-0.165856	0.0634413	0.176295
Ahcy	P50247	0.197757	0.000602851	0.00823453
Ahcyl1	Q80SW1	0.00394926	0.944061	0.973629
Ahcyl2	Q68FL4	0.278832	0.000177205	0.00406676
Ahdc1	Q6PAL7	0.0796781	0.494906	0.665079
Ahnak	E9Q616	0.154279	0.103202	0.240816
Ahnak2	A0A7N9VR94	0.554054	0.0412751	0.133586
Ahsa1	Q8BK64	-0.124398	0.036441	0.122647
Ahsa2	Q8N9S3	-0.243929	0.0220794	0.0877
Aida	Q8C4Q6	0.346944	4.72365e-05	0.00196809
Aifm1	Q9Z0X1	-0.0330295	0.444023	0.621705
Aifm2	Q8BUE4	0.11058	0.119343	0.263761
Aim2	Q91VJ1	0.174592	0.00504439	0.0337841
Aimp1	P31230	0.0355185	0.495122	0.665107
Aimp2	Q8R010	0.0143194	0.792144	0.882087
Aip	O08915	-0.0455821	0.796971	0.885197
Ajuba	Q91XC0	0.255012	0.0111085	0.0563703
Ak1	Q9R0Y5	0.13385	0.695676	0.820368
AK157302;Isca1	I3ITR1;Q9D924	0.142034	0.0614135	0.172453
Ak2	Q9WTP6	-0.242046	0.00725912	0.042507
Ak3	Q9WTP7	0.294762	0.0722764	0.191613
Ak4	Q9WUR9	-0.272356	0.00284322	0.0235473
Ak5	Q920P5	0.847432	0.00116088	0.0128451
Ak6	Q8VCP8	-0.358396	0.0368618	0.123525
Akap1	O08715	0.331471	0.133016	0.28297
Akap10	O88845	0.165436	0.0055085	0.0351883
Akap11	E9Q777	0.312632	0.00508887	0.0338907
Akap12	Q9WTQ5	0.0785994	0.571239	0.729953
Akap13	E9Q394	0.188017	0.00525167	0.0342418
Akap2	O54931	0.589425	0.000379205	0.00611344
Akap8	Q9DBR0	-0.0515658	0.435454	0.614377
Akap8l	Q9R0L7	0.266606	0.0337544	0.116021
Akap9	Q70FJ1	-0.0507009	0.534927	0.700358
Akirin2	B1AXD8	-0.226895	0.0360041	0.121849
Akr1a1	Q9JII6	0.800457	8.0986e-07	0.000231624
Akr1b1	P45376	-0.139015	0.118599	0.262713
Akr1b10	G5E895	0.269297	0.00780319	0.0445448
Akr1b7	P21300	0.26731	0.128822	0.277688
Akr1b8	P45377	0.344514	2.08958e-05	0.00131876
Akr1c18	Q8K023	0.451997	0.0004543	0.00679059
Akr1e2	Q9DCT1	0.0106079	0.925029	0.964952
Akr7a2	Q8CG76	0.171942	0.139802	0.292747
Akt1	P31750	0.0174316	0.822091	0.89985
Akt1s1	Q9D1F4	0.456444	0.0460903	0.143165
Akt2	Q60823	0.10494	0.299083	0.479433
Akt3	Q9WUA6	0.154592	0.227016	0.402012
Aktip	Q64362	0.170649	0.255297	0.434158
Alad	P10518	0.163271	0.150221	0.305402
Alas1	Q8VC19	-0.358405	0.0538347	0.158847
Alcam	Q61490	0.588591	0.000592876	0.00816372
Aldh16a1	Q571I9	0.37258	0.0123488	0.0603797
Aldh18a1	Q9Z110	0.526593	0.000133644	0.00342451
Aldh1l2	Q8K009	1.86874	7.03386e-06	0.000786634
Aldh2	P47738	0.24552	0.0542386	0.159367
Aldh3a2	P47740	0.713449	7.73028e-05	0.00245068
Aldh4a1	Q8CHT0	0.551174	0.0023989	0.0209896
Aldh5a1	Q8BWF0	0.151006	0.584123	0.739072
Aldh6a1	Q9EQ20	0.0983828	0.665056	0.80018
Aldh7a1	Q9DBF1	0.149171	0.140264	0.292977
Aldh9a1	Q9JLJ2	0.0829217	0.373941	0.555895
Aldoa	P05064	-0.226258	0.0656922	0.180198
Aldoc	P05063	-0.972095	0.107279	0.246782
Alg1	Q921Q3	0.470677	0.00139263	0.0143386
Alg11	Q3TZM9	0.264972	0.00987623	0.0520622
Alg13	Q9D8C3	-0.611895	0.0539961	0.159095
Alg2	Q9DBE8	0.0934182	0.409398	0.590044
Alg3	Q8K2A8	-0.346121	0.00526213	0.0342566
Alg5	Q9DB25	0.255961	0.397854	0.578574
Alg9	Q8VDI9	0.111997	0.23288	0.408784
Alkbh1	P0CB42	-0.213104	0.108344	0.248393
Alkbh2	Q6P6J4	-0.250794	0.0858178	0.213324
Alkbh3	Q8K1E6	0.12642	0.372025	0.553651
Alkbh5	Q3TSG4	-0.180687	0.010782	0.0555061
Alkbh6	Q8K2U2	-0.0213293	0.849519	0.917496
Alkbh7	Q9D6Z0	0.182446	0.286402	0.465011
Alkbh8	Q80Y20	0.0446643	0.409796	0.590356
Alms1	Q8K4E0	-0.0388413	0.714527	0.833086
Als2	Q920R0	0.181292	0.267993	0.447578
Alyref	O08583	-0.161257	0.108993	0.249288
Amacr	O09174	0.41403	0.0174998	0.0745025
Ambra1	A2AH22	0.127047	0.145725	0.299989
Amdhd2	Q8JZV7	0.282342	0.108991	0.249288
Amfr	Q9R049	0.0609581	0.267663	0.447374
Ammecr1	Q9JHT5	0.101416	0.473011	0.646974
Ammecr1l	Q8JZZ6	-0.116141	0.202303	0.37194
Amn1	B8JKV0	-0.0719816	0.772079	0.869977
Amot	Q8VHG2	-0.0356155	0.890797	0.943979
Amotl1	Q9D4H4	-0.131377	0.413076	0.593402
Ampd2	Q9DBT5	0.126271	0.0728055	0.192364
Anapc1	P53995	-0.0642314	0.225865	0.400493
Anapc10	Q8K2H6	-0.160258	0.219797	0.393185
Anapc11	Q9CPX9	-0.501687	0.189645	0.356782
Anapc2	Q8BZQ7	0.00320909	0.951922	0.977597
Anapc4	Q91W96	-0.0854752	0.113692	0.25575
Anapc5	Q8BTZ4	-0.00388577	0.95428	0.978374
Anapc7	Q9WVM3	-0.105351	0.0574822	0.165136
Angel2	Q8K1C0	0.0685517	0.543118	0.706863
Angptl2	Q9R045	0.550422	1.10296e-05	0.000948525
Ank1	Q02357	-0.0417654	0.896516	0.947535
Ank2	Q8C8R3	-0.123438	0.180034	0.344823
Ank3	G5E8K5	-0.00470179	0.955801	0.978845
Ankfy1	Q810B6	0.24071	0.000498378	0.0071817
Ankh	Q9JHZ2	0.370966	0.00642985	0.0390257
Ankhd1	E9PUR0	0.0132107	0.823618	0.90051
Ankib1	Q6ZPS6	0.397397	0.0304832	0.108668
Ankle2	Q6P1H6	0.0285623	0.543726	0.707164
Ankmy1	Q8C0W1	0.530271	0.116922	0.259928
Ankmy2	Q3TPE9	-0.26546	0.0550198	0.160724
Ankrd11	E9Q4F7	0.0777067	0.3422	0.523125
Ankrd13a	Q80UP5	0.135203	0.232632	0.40856
Ankrd17	Q99NH0	0.0609167	0.362364	0.544145
Ankrd27	Q3UMR0	-0.23678	0.00401954	0.0292081
Ankrd28	Q505D1	-0.142053	0.0189095	0.0783076
Ankrd44	B2RXR6	0.219509	0.32498	0.505722
Ankrd50	A6H6J9	0.239487	0.0821061	0.20843
Ankrd52	Q8BTI7	0.0693392	0.581268	0.737314
Ankrd54	Q91WK7	0.192252	0.074627	0.195727
Anks1a	P59672	-0.0419495	0.330822	0.511506
Ankzf1	Q80UU1	-0.259956	0.0284139	0.104054
Anln	Q8K298	-0.19035	0.306756	0.487037
Ano1	Q8BHY3	0.0563761	0.769338	0.868037
Ano10	Q8BH79	0.144011	0.111385	0.252363
Ano6	Q6P9J9	0.227703	0.030129	0.107857
Anp32a	O35381	-0.413765	0.00346541	0.0264801
Anp32b	Q9EST5	-0.12125	0.0856805	0.213138
Anp32e	P97822	-0.260466	0.0335948	0.115589
Antkmt	Q501J2	-0.64863	0.00874769	0.0479294
Antxr2	Q6DFX2	0.638863	0.0056036	0.0355861
Anxa1	P10107	-0.131859	0.198709	0.367275
Anxa11	P97384	0.157591	0.0545469	0.159972
Anxa2	P07356	0.204535	0.0115143	0.0577919
Anxa3	O35639	0.764152	4.35809e-07	0.000174734
Anxa4	P97429	0.146907	0.249601	0.427672
Anxa5	P48036	0.498349	0.00263554	0.0222613
Anxa6	P14824	0.382045	0.0883244	0.217492
Anxa7	Q07076	0.337824	0.000123121	0.00325269
Anxa8	O35640	2.23002	2.84211e-07	0.000168163
Ap1b1	O35643	0.233931	0.000601867	0.00823453
Ap1g1	P22892	0.100733	0.0294803	0.106275
Ap1g2	O88512	0.1298	0.0308859	0.109816
Ap1m1	P35585	0.220458	0.000791189	0.009962
Ap1s1	P61967	0.190604	0.404503	0.584997
Ap1s2	Q9DB50	0.330823	0.0183821	0.0771505
Ap2a1	P17426	0.0819098	0.394463	0.57573
Ap2a2	P17427	0.042608	0.722546	0.838782
Ap2b1	Q9DBG3	0.0641158	0.386995	0.568789
Ap2m1	P84091	0.0500928	0.626295	0.771521
Ap2s1	P62743	0.00561428	0.947333	0.975675
Ap3b1	Q9Z1T1	0.271278	0.000261065	0.00494253
Ap3d1	O54774	0.164953	0.0145948	0.0664519
Ap3m1	Q9JKC8	0.21018	0.00606079	0.0376089
Ap3s1	Q9DCR2	0.264819	0.000282614	0.00517822
Ap4b1	Q9WV76	-0.0868681	0.114992	0.257758
Ap4e1	Q80V94	-0.0581791	0.281828	0.461275
Ap4m1	Q9JKC7	0.0470137	0.56202	0.72271
Ap5b1	Q3TAP4	-0.103843	0.597079	0.748046
Ap5z1	Q3U829	0.105407	0.487451	0.659399
Apaf1	O88879	-0.0518341	0.644667	0.785493
Apba3	O88888	0.174384	0.427695	0.607419
Apbb1	Q9QXJ1	-0.809496	0.00257771	0.0220547
Apbb1ip	Q8R5A3	0.228797	0.0292813	0.105823
Apbb2	Q9DBR4	0.0604309	0.280447	0.46036
Apc	Q61315	-0.113385	0.339935	0.520658
Apcdd1	Q3U128	0.460523	0.197026	0.365814
Apeh	Q8R146	0.1803	0.1781	0.342405
Apex1	P28352	0.00564959	0.913402	0.957749
Apex2	Q68G58	0.166333	0.392438	0.573757
Api5	O35841	-0.206664	0.00913021	0.0493118
Apip	Q9WVQ5	0.265168	0.011871	0.0587948
Aplf	Q9D842	-0.288225	0.00415203	0.029825
Aplp2	Q06335	-0.0119039	0.876467	0.934606
Apmap	Q9D7N9	0.2582	0.00239326	0.0209671
Apob	E9Q414	0.00485101	0.985906	0.99114
Apobec3	Q99J72	-0.461108	0.0217283	0.0867604
Apobr	Q8VBT6	-0.313113	0.303741	0.484508
Apoo	Q9DCZ4	-0.0694533	0.380972	0.563022
Apool	Q78IK4	-0.0906948	0.488059	0.659649
App	P12023	0.189394	0.599284	0.749775
Appbp2	Q9DAX9	-0.0570499	0.695459	0.820278
Appl1	Q8K3H0	0.125856	0.119283	0.263714
Appl2	Q8K3G9	-0.151056	0.368548	0.549833
Aprt	P08030	-0.227674	0.00354604	0.0269006
Aptx	Q7TQC5	-0.178177	0.250861	0.428969
Aqr	Q8CFQ3	-0.156695	0.153293	0.3094
Araf	P04627	0.414406	0.00308605	0.0246018
Arap1	Q4LDD4	0.230599	0.365683	0.54744
Arcn1	Q5XJY5	0.0678726	0.223265	0.397817
Arf1	P84078	0.290455	0.000114444	0.00313349
Arf2	Q8BSL7	0.863229	0.000378949	0.00611344
Arf4	P61750	0.406743	0.00110325	0.0124913
Arf5	P84084	0.335071	0.00575815	0.0361729
Arf6	P62331	0.153084	0.0420966	0.1356
Arfgap1	Q9EPJ9	0.253069	0.0494301	0.149807
Arfgap2	Q99K28	0.152838	0.00831236	0.0462129
Arfgap3	Q9D8S3	0.167548	0.358442	0.540279
Arfgef1	G3X9K3	-0.0536625	0.280864	0.460718
Arfgef2	A2A5R2	0.162392	0.0319826	0.111964
Arfip1	G5E8V9	0.0494597	0.599751	0.750211
Arfip2	Q8K221	-0.174715	0.0668762	0.182186
Arfrp1	Q8BXL7	0.113896	0.188677	0.355648
Arg1	Q61176	0.423308	0.000263058	0.00494253
Arhgap1	Q5FWK3	0.469582	2.74836e-06	0.000492969
Arhgap10	Q6Y5D8	-0.157229	0.00528645	0.0343166
Arhgap11a	Q80Y19	-0.262325	0.00649246	0.0393007
Arhgap12	Q8C0D4	0.140841	0.0312212	0.110261
Arhgap17	Q3UIA2	0.188853	0.0330282	0.114448
Arhgap18	Q8K0Q5	-0.113984	0.507486	0.676251
Arhgap19	Q8BRH3	-0.306094	0.0530586	0.157718
Arhgap21	Q6DFV3	-0.0206397	0.679414	0.809566
Arhgap22	Q8BL80	0.532661	0.00112231	0.0126024
Arhgap29	Q8CGF1	0.231899	0.354997	0.536797
Arhgap31	A6X8Z5	0.320521	0.0963169	0.229785
Arhgap32	Q811P8	0.334594	0.00799756	0.0452653
Arhgap35	Q91YM2	0.0303771	0.489113	0.660178
Arhgap42	B2RQE8	0.139762	0.295398	0.475315
Arhgap5	P97393	-0.129996	0.012287	0.0602071
Arhgap6	O54834	0.341602	0.0296679	0.10671
Arhgdia	Q99PT1	0.0539933	0.327258	0.507876
Arhgdib	Q61599	0.610222	0.00263896	0.0222613
Arhgef1	Q61210	-0.0628142	0.199416	0.367854
Arhgef10	Q8C033	0.504372	0.0582185	0.166418
Arhgef11	Q68FM7	0.113209	0.42029	0.600801
Arhgef12	Q8R4H2	0.109255	0.0915357	0.222665
Arhgef17	Q80U35	0.110983	0.503757	0.673196
Arhgef18	Q6P9R4	0.254532	0.00995782	0.0523304
Arhgef2	Q60875	0.331271	0.00058402	0.00809082
Arhgef40	Q3UPH7	-0.00573575	0.929096	0.966679
Arhgef5	E9Q7D5	0.137791	0.151159	0.306546
Arhgef7	Q9ES28	0.206319	0.00389971	0.0287356
Arid1a	A2BH40	-0.0981537	0.10122	0.237487
Arid1b	E9Q4N7	-0.0482852	0.48288	0.655117
Arid2	E9Q7E2	-0.229779	0.000969037	0.0114075
Arid4a	F8VPQ2	-0.262943	0.00827982	0.0461827
Arid4b	A2CG63	-0.288471	0.00151522	0.0152777
Arid5b	Q8BM75	-0.156357	0.0200233	0.0814798
Arih1	Q9Z1K5	0.101251	0.08378	0.210795
Arih2	Q9Z1K6	0.1304	0.038069	0.126267
Arl1	P61211	0.100058	0.273073	0.452217
Arl14ep	Q8BIX3	0.100842	0.170843	0.333371
Arl15	Q8BGR6	-0.298972	0.238224	0.414447
Arl2	Q9D0J4	-0.0399432	0.667099	0.801507
Arl3	Q9WUL7	-0.231322	0.074675	0.195763
Arl5a	Q80ZU0	-0.480881	0.0152022	0.0681697
Arl6	O88848	0.109756	0.13373	0.284046
Arl6ip1	Q9JKW0	0.0900875	0.185635	0.352404
Arl6ip4	Q9JM93	0.0898788	0.260675	0.440307
Arl6ip5	Q8R5J9	0.207966	0.104153	0.242042
Arl6ip6	Q8BH07	-0.450192	0.00126097	0.0134797
Arl8a	Q8VEH3	-0.121638	0.177999	0.342336
Arl8b	Q9CQW2	-0.195279	0.479638	0.651887
Armc1	Q9D7A8	0.0167249	0.776765	0.873668
Armc10	Q9D0L7	0.0689482	0.278724	0.458415
Armc6	Q8BNU0	0.192597	0.0375878	0.124975
Armc8	Q9DBR3	0.161969	0.0234621	0.0913816
Armc9	Q9D2I5	0.0116749	0.891194	0.944252
Armh3	Q6PD19	0.158084	0.0533298	0.158111
Armt1	A6H630	0.0326579	0.475836	0.649439
Arnt	P53762	-0.035608	0.608721	0.756532
Arpc1a	Q9R0Q6	-0.18497	0.393946	0.575279
Arpc1b	Q9WV32	0.0413061	0.799406	0.88602
Arpc2	Q9CVB6	0.0619215	0.148064	0.3027
Arpc3	Q9JM76	0.0843218	0.223364	0.397817
Arpc4	P59999	-0.0179317	0.758061	0.861445
Arpc5	Q9CPW4	0.0265409	0.785383	0.878577
Arpc5l	Q9D898	-0.104085	0.150287	0.305402
Arpin	Q9D0A3	0.155179	0.0400676	0.130795
Arpp19	P56212	-0.161737	0.014308	0.0657606
Arrb1	Q8BWG8	-0.29376	0.115363	0.257758
Arrb2	Q91YI4	-0.111603	0.127433	0.275305
Arsa	P50428	-0.317131	0.316309	0.496194
Arsb	P50429	0.440748	0.000136847	0.00348041
As3mt	Q91WU5	-0.173337	0.335871	0.516772
Asah1	Q9WV54	0.0344895	0.650102	0.790089
Asap1	Q9QWY8	0.279016	0.0181086	0.0762374
Asap2	Q7SIG6	0.189847	0.036568	0.122964
Asb3	Q9WV72	0.0846493	0.502646	0.672563
Asb6	Q91ZU1	0.129052	0.479191	0.65154
Ascc1	Q9D8Z1	-0.10655	0.129695	0.278705
Ascc2	Q91WR3	-0.0739042	0.24336	0.419995
Ascc3	E9PZJ8	-0.0234864	0.597252	0.748046
Asf1a	Q9CQE6	-0.404807	5.89798e-05	0.00221732
Asf1b	Q9DAP7	-0.146569	0.093507	0.225819
Ash1l	Q99MY8	0.00976148	0.931205	0.967545
Ash2l	Q91X20	-0.077696	0.205197	0.375478
Asl	Q91YI0	-0.00642564	0.951066	0.977202
Asns	Q61024	0.780672	5.34139e-06	0.000713531
Asnsd1	Q8BFS9	0.10305	0.278787	0.458415
Asph	Q8BSY0	0.233942	0.0126427	0.0610722
Aspm	Q8CJ27	-0.631097	2.53545e-06	0.000467071
Aspscr1	Q8VBT9	0.211682	0.00316794	0.0249091
Asrgl1	Q8C0M9	0.0314784	0.739666	0.850753
Ass1	P16460	0.262817	0.0580929	0.166418
Asxl2	Q8BZ32	-0.34048	0.0980162	0.232214
Atad1	Q9D5T0	-0.0903274	0.476851	0.650187
Atad2	Q8CDM1	-0.455563	0.000438259	0.00662345
Atad2b	E9Q166	-0.434174	0.10488	0.243481
Atad3	Q925I1	-0.215935	0.0344443	0.117917
Atad5	Q4QY64	-0.215141	0.0129621	0.0622617
Ate1	Q9Z2A5	-0.00818572	0.868272	0.929357
Atf2	P16951	0.0541852	0.685484	0.813085
Atf6	F6VAN0	0.294581	0.0229076	0.0900451
Atf6b	O35451	0.392322	0.11299	0.254598
Atf7	Q8R0S1	0.188112	0.0479993	0.14671
Atf7ip	Q7TT18	0.0583485	0.337663	0.518592
Atg101	Q9D8Z6	0.182573	0.0191607	0.0788169
Atg13	Q91YI1	-0.212561	0.115972	0.258915
Atg16l1	Q8C0J2	0.281224	0.0106224	0.0550171
Atg2a	Q6P4T0	-0.132201	0.260659	0.440307
Atg2b	Q80XK6	-0.108587	0.0371043	0.123931
Atg3	Q9CPX6	0.159326	0.203755	0.373644
Atg4a-ps	A0A0G2JFS9	0.568161	0.183183	0.349741
Atg4b	Q8BGE6	0.262624	0.000324136	0.00562165
Atg4c	Q811C2	-0.217801	0.110617	0.25149
Atg5	Q99J83	0.226977	0.00830886	0.0462129
Atg7	Q9D906	0.261275	0.00263664	0.0222613
Atg9a	Q68FE2	0.104116	0.476197	0.649672
Atic	Q9CWJ9	0.0503918	0.365455	0.547219
Atl1	Q8BH66	0.42358	0.00859273	0.0473469
Atl2	Q6PA06	0.0733586	0.28454	0.463453
Atl3	Q91YH5	0.448804	0.000312174	0.00552669
Atm	Q62388	0.0376409	0.540339	0.704601
Atn1	O35126	0.0464809	0.633946	0.776875
Atox1	O08997	0.32709	0.0171503	0.0737981
Atp11b	Q6DFW5	-0.0166579	0.957514	0.979648
Atp11c	Q9QZW0	-0.189672	0.115006	0.257758
Atp13a1	Q9EPE9	0.314747	0.000436748	0.00661528
Atp13a3	Q5XF89	-0.0167888	0.946862	0.975338
Atp1a1	Q8VDN2	0.00598765	0.969096	0.983383
Atp1b1	P14094	0.306577	0.129589	0.278705
Atp1b3	P97370	-0.164826	0.259801	0.439631
Atp2a2	O55143	-0.174652	0.0687524	0.184859
Atp2b1	G5E829	0.246447	0.0021056	0.0192641
Atp2c1	Q80XR2	0.221165	0.00130191	0.0137578
Atp5f1a	Q03265	0.0687592	0.242935	0.419531
Atp5f1b	P56480	0.0458852	0.361838	0.543953
Atp5f1c	Q91VR2	0.0605969	0.264609	0.444569
Atp5f1d	Q9D3D9	0.0575389	0.740374	0.851075
Atp5f1e	P56382	0.150041	0.025338	0.0962288
Atp5if1	O35143	0.309185	0.122195	0.267464
Atp5me	Q06185	0.0641833	0.238234	0.414447
Atp5mf	P56135	0.157023	0.169712	0.331925
Atp5mg	Q9CPQ8	0.0131272	0.872936	0.932006
Atp5mk	Q78IK2	0.0568723	0.590123	0.742529
Atp5pb	Q9CQQ7	-0.00400976	0.940336	0.971499
Atp5pd	Q9DCX2	-0.0254365	0.740942	0.851167
Atp5pf	P97450	-0.103399	0.508936	0.677653
Atp5po	Q9DB20	-0.00190253	0.97322	0.985045
Atp6ap1	Q9R1Q9	0.0606883	0.538704	0.703277
Atp6ap2	Q9CYN9	-0.0309928	0.634931	0.777243
Atp6v0a1	Q9Z1G4	0.101316	0.40022	0.580527
Atp6v0a2	P15920	0.35932	0.000323703	0.00562165
Atp6v0c	P63082	0.605297	0.218728	0.392019
Atp6v0d1	P51863	0.100905	0.227824	0.402919
Atp6v1a	P50516	0.0159259	0.744596	0.853112
Atp6v1b2	P62814	0.0369625	0.607863	0.755919
Atp6v1c1	Q9Z1G3	-0.140187	0.0192395	0.0789978
Atp6v1d	P57746	-0.0917141	0.220621	0.394272
Atp6v1e1	P50518	0.00152089	0.988333	0.992848
Atp6v1f	Q9D1K2	-0.496356	0.00807389	0.0455117
Atp6v1g1	Q9CR51	0.0727071	0.380035	0.562135
Atp6v1h	Q8BVE3	0.100454	0.118057	0.261768
Atp7a	Q64430	-0.00597251	0.953623	0.978163
Atpaf1	Q811I0	0.0835733	0.374369	0.556168
Atpaf2	Q91YY4	-0.0218734	0.862412	0.925993
Atr	Q9JKK8	-0.0281421	0.548904	0.71155
Atrip	Q8BMG1	-0.0656798	0.527261	0.693555
Atrx	Q61687	-0.25911	0.18759	0.354285
Atxn10	P28658	0.22513	0.00852557	0.0470529
Atxn2	O70305	-0.00352909	0.957302	0.979578
Atxn2l	Q7TQH0	0.0493027	0.368605	0.549833
Atxn3	Q9CVD2	-0.190214	0.378377	0.56029
Atxn7l3b	Q3UD01	0.188748	0.168481	0.33018
Auh	Q9JLZ3	-0.259045	0.207681	0.378223
Aup1	P70295	0.0288525	0.765429	0.865447
Aurka	P97477	-0.371458	0.00610535	0.0377966
Aurkb	O70126	-0.248948	0.00103627	0.0119715
Aven	Q9D9K3	-0.104084	0.180084	0.344823
Avl9	Q80U56	-0.0206285	0.835552	0.907799
Avpi1	Q9D7H4	0.0980404	0.256786	0.435928
AW551984	Q8BGF0	0.0200527	0.931201	0.967545
Axin1	O35625	0.0897532	0.483588	0.655947
Axl	Q00993	0.3193	0.00016599	0.00388792
B2m	P01887	0.0370516	0.922137	0.963115
B3galnt1	Q920V1	0.317098	0.0742614	0.19513
B3galt6	Q91Z92	0.285479	0.00408777	0.0294838
B3glct	Q8BHT6	0.467201	0.000445864	0.00669385
B3GNT2	Q9Z222	-0.191724	0.237064	0.413573
B4galt1	P15535	0.284468	7.90945e-05	0.00248121
B4galt5	Q9JMK0	0.270851	0.285317	0.464134
B4galt7	Q8R087	0.294876	0.00626249	0.0384205
B4gat1	Q8BWP8	-0.229618	0.0200466	0.0814864
Babam1	Q3UI43	-0.199628	0.294681	0.474721
Babam2	Q8K3W0	-0.140848	0.134625	0.285325
Bach1	P97302	0.0725681	0.491599	0.662071
Bad	Q61337	0.0892812	0.736342	0.848936
Bag1	Q60739	0.145542	0.0462316	0.143316
Bag2	Q91YN9	0.0185721	0.798954	0.885763
Bag3	Q9JLV1	-0.32053	0.000853004	0.0105137
Bag4	Q8CI61	-0.294114	0.0215292	0.0861167
Bag5	Q8CI32	-0.0298956	0.637975	0.779796
Bag6	Q9Z1R2	0.0161972	0.797274	0.885197
Baiap2	Q8BKX1	0.378503	8.86211e-05	0.00265613
Baiap2l1	Q9DBJ3	0.67279	2.63061e-07	0.000168163
Banf1	O54962	-0.0460345	0.750216	0.856815
Banp	Q8VBU8	-0.182156	0.352925	0.535039
Bap1	Q99PU7	-0.184149	0.0250171	0.0954207
Bap18	Q9DCT6	-0.00905431	0.950289	0.977101
Bard1	O70445	0.0209141	0.738731	0.8501
Basp1	Q91XV3	0.146558	0.4521	0.628496
Bax	Q07813	-0.15197	0.103901	0.241749
Baz1a	O88379	-0.436512	0.0072986	0.0427015
Baz1b	Q9Z277	-0.151845	0.077286	0.199646
Baz2a	Q91YE5	-0.337953	0.00614099	0.0378796
Baz2b	A2AUY4	-0.322113	0.0153714	0.0686361
Bbx	Q8VBW5	-0.160209	0.0932732	0.225443
Bcap29	Q61334	0.0418174	0.702647	0.82431
Bcap31	Q61335	0.20013	0.0316378	0.111214
Bcar1	Q61140	0.326861	0.124249	0.270396
Bcar3	Q9QZK2	0.551712	0.000114641	0.00313349
Bcas2	Q9D287	-0.294734	0.0151578	0.0681697
Bcas3	Q8CCN5	0.215295	0.126734	0.274393
Bcat1	P24288	0.63882	0.0051534	0.0340034
Bcat2	O35855	-0.200873	0.184125	0.350524
Bccip	Q9CWI3	0.0616853	0.54386	0.707164
Bckdha	P50136	0.220176	0.308565	0.48843
Bckdhb	Q6P3A8	0.440498	0.00775406	0.0443387
Bckdk	O55028	-0.299757	0.0292296	0.105692
Bcl10	Q9Z0H7	0.147066	0.424344	0.604078
Bcl2l1	Q64373	0.288782	0.0188335	0.0782088
Bcl2l13	P59017	-0.170974	0.015136	0.0681697
Bcl7a	Q9CXE2	-0.281969	0.142694	0.295824
Bcl7b	Q921K9	-0.0655127	0.538341	0.703277
Bcl7c	O08664	0.00446336	0.960653	0.981042
Bcl9	Q9D219	-0.107451	0.496234	0.665698
Bcl9l	Q67FY2	-0.152174	0.362032	0.544006
Bclaf1	Q8K019	0.0504597	0.402047	0.582434
Bcor	Q8CGN4	0.00868183	0.901491	0.950486
Bcorl1	A2AQH4	-0.0536244	0.587174	0.74071
Bcr	Q6PAJ1	0.262408	0.00047691	0.00699058
Bcs1l	Q9CZP5	0.36776	7.09752e-05	0.0024068
Bdh1	Q80XN0	-0.385462	0.0148864	0.0674641
Bdp1	Q571C7	0.0176569	0.925735	0.965327
Becn1	O88597	0.229413	0.0451558	0.14099
Bend3	Q6PAL0	-0.0413961	0.67288	0.804905
Bet1	O35623	0.267368	0.310053	0.489988
Bicd2	Q921C5	0.15582	0.202341	0.37194
Bicra	F8VPZ9	0.0797099	0.602272	0.752024
Bid	P70444	-0.109372	0.658185	0.794478
Bin1	O08539	-0.00254953	0.975961	0.985942
Birc5	O70201	-0.33839	0.0673939	0.183066
Birc6	O88738	0.0833674	0.255045	0.433838
Bles03	Q8VD62	0.120576	0.49522	0.665107
Blm	O88700	-0.401296	2.83169e-05	0.00153181
Blmh	Q8R016	-0.165528	0.0581295	0.166418
Bloc1s1	O55102	0.0280253	0.857852	0.922404
Bloc1s3	Q5U5M8	0.348131	0.188375	0.355177
Bloc1s5	Q8R015	-0.129539	0.312562	0.492196
Bloc1s6	Q9R0C0	0.0152644	0.905407	0.952942
Bltp2	Q5SYL3	-0.100045	0.23389	0.409484
Bltp3a	B2KF50	0.236067	0.00512095	0.0338907
Bltp3b	A2RSJ4	0.26774	0.0225315	0.0889256
Blvra	Q9CY64	0.0667297	0.322443	0.50331
Blvrb	Q923D2	0.173374	0.176228	0.340178
Bmal1	Q9WTL8	0.183191	0.022355	0.0884339
Bmp1	P98063	0.00483203	0.96866	0.983376
Bmp2k	Q91Z96	0.128238	0.592455	0.744639
Bmpr2	O35607	0.0348648	0.639445	0.780945
Bms1	Q6PGF5	-0.0625384	0.675985	0.807344
Bmt2	Q8BXK4	0.163528	0.514385	0.682641
Bnc2	Q8BMQ3	0.169677	0.188919	0.356005
Bnip1	Q6QD59	-0.290584	0.0352821	0.120061
Bnip2	O54940	0.226696	0.0577189	0.165577
Bnip3l	Q9Z2F7	-0.685176	0.00311003	0.0246897
Bod1l	E9Q6J5	-0.226673	0.00442702	0.0311399
Bok	O35425	0.0670346	0.510003	0.678406
Bola1	Q9D8S9	-0.286201	0.0279213	0.103094
Bola2	Q8BGS2	0.114433	0.261473	0.441139
Bop1	P97452	0.183331	0.226304	0.401167
Bora	Q8BS90	0.182018	0.35695	0.539102
Bpgm	P15327	-0.0405367	0.62586	0.771403
Bphl	Q8R164	0.248044	0.361026	0.543092
Bpnt1	Q9Z0S1	-0.0893596	0.173032	0.336486
Bpnt2	Q80V26	-0.00935005	0.953057	0.97793
Bptf	A2A654	-0.206555	0.000533159	0.00758666
Braf	P28028	-0.255411	0.363912	0.545747
Brap	Q99MP8	0.149347	0.0493986	0.149778
Brat1	Q8C3R1	0.120114	0.0824034	0.208719
Brca1	P48754	-0.106855	0.189372	0.356464
Brcc3	P46737	0.0649547	0.391546	0.572822
Brd1	G5E8P1	-0.25102	0.0130282	0.062471
Brd2	Q7JJ13	-0.244381	0.0709704	0.188738
Brd3	Q8K2F0	-0.201921	0.00510239	0.0338907
Brd4	Q9ESU6	-0.200664	0.00251791	0.0217241
Brd7	O88665	-0.267326	0.000393431	0.00617887
Brd8	Q8R3B7	-0.221911	0.0603857	0.170501
Brd9	Q3UQU0	-0.0273683	0.683889	0.812216
Brf1	Q8CFK2	0.050462	0.592705	0.744731
Bri3bp	Q8BXV2	-0.00617462	0.926766	0.96573
Brip1	Q5SXJ3	-0.169839	0.04054	0.13196
Brix1	Q9DCA5	-0.418664	0.000565672	0.0078847
Brk1	Q91VR8	0.0647016	0.801516	0.886801
Brms1	Q99N20	-0.00470438	0.984574	0.990509
Brms1l	Q3U1T3	-0.111129	0.123019	0.26875
Brox	Q8K2Q7	0.271587	0.00380391	0.0281598
Brpf1	B2RRD7	-0.0150904	0.86751	0.928903
Brpf3	B2KF05	0.164135	0.152872	0.308916
Brwd1	Q921C3	-0.179672	0.131923	0.281613
Bsdc1	Q80Y55	0.357554	0.00338848	0.0261266
Bsg	P18572	-0.320232	0.00613966	0.0378796
Btaf1	E9QAE3	-0.00391564	0.964658	0.981946
Btbd9	Q8C726	-0.062746	0.70128	0.823415
Btd	Q8CIF4	0.262219	0.457388	0.632749
Btf3	Q64152	0.193352	0.0662222	0.180867
Btf3l4	Q9CQH7	-0.349775	0.000914268	0.01101
Bub1	O08901	-0.220465	0.0409944	0.13293
Bub1b	Q9Z1S0	-0.215312	0.00829311	0.0462129
Bub3	Q9WVA3	-0.0542294	0.340454	0.521118
Bud13	Q8R149	-0.549096	0.000175601	0.00405728
Bud23	Q9CY21	-0.142061	0.191613	0.358899
Bud31	Q6PGH1	-0.317557	0.0148334	0.0673579
Bysl	O54825	-0.372691	0.0614313	0.172453
Bzw1	Q9CQC6	0.345732	3.107e-05	0.00160745
Bzw2	Q91VK1	-0.0442329	0.330079	0.510742
C1d	O35473	-0.0093271	0.875798	0.934038
C1galt1	Q9JJ06	0.151664	0.0284636	0.104137
C1galt1c1	Q9JMG2	0.207016	0.167196	0.329081
C1qbp	O35658	0.296986	0.130494	0.279788
C2cd2l	Q80X80	0.0933807	0.473176	0.646974
C2cd5	Q7TPS5	0.00238493	0.982594	0.989416
C3	P01027	0.0669706	0.921618	0.96272
C9orf72	Q6DFW0	0.373589	0.123155	0.268818
Ca12	Q8CI85	-0.147243	0.543408	0.706981
Ca13	Q9D6N1	0.83958	0.0337979	0.116023
Caap1	Q8VDY9	-0.00896812	0.918309	0.960199
Cab39	Q06138	-0.00784167	0.935883	0.969892
Cab39l	Q9DB16	0.174922	0.117596	0.261001
Cabin1	G3X8Q1	-0.266917	0.00229111	0.0202545
Cachd1	Q6PDJ1	0.592389	0.10371	0.241589
Cacnb2	Q8CC27	-0.0884548	0.582529	0.737878
Cactin	Q9CS00	-0.105923	0.224802	0.399232
Cacul1	Q8R0X2	0.0722858	0.546371	0.709381
Cacybp	Q9CXW3	-0.429829	9.36485e-06	0.000870288
Cad	B2RQC6	0.0329839	0.53599	0.701077
Cadm1	Q8R5M8	0.0875262	0.512918	0.681225
Calcoco1	Q8CGU1	-0.200051	0.212173	0.3836
Cald1	E9QA15	0.437663	0.000239762	0.00470956
Calm1;Calm2;Calm3	P0DP26;P0DP27;P0DP28	0.0358458	0.90739	0.954587
Calr	P14211	0.203993	0.111105	0.252188
Calu	O35887	0.734642	7.84733e-05	0.00247627
Camk1	Q91YS8	0.108443	0.783007	0.87729
Camk1d	Q8BW96	0.00286391	0.978945	0.988277
Camk2b	P28652	0.230183	0.0228975	0.0900451
Camk2d	Q6PHZ2	0.437566	0.00208146	0.019146
Camk2g	Q923T9	0.107855	0.221594	0.395596
Camkk2	Q8C078	0.282346	0.0002642	0.00494253
Camlg	P49070	0.325267	0.000222237	0.00450823
Camsap1	A2AHC3	0.0448548	0.57289	0.730767
Camsap2	Q8C1B1	0.268284	0.000353842	0.00592576
Cand1	Q6ZQ38	-0.00515598	0.911964	0.957461
Cand2	Q6ZQ73	-0.288589	0.170458	0.333001
Cant1	Q8VCF1	0.0239561	0.898864	0.949133
Canx	P35564	-0.0695223	0.533911	0.699431
Cap1	P40124	0.346305	0.000205186	0.00437047
Capg	P24452	0.414192	0.0106337	0.0550338
Capn1	O35350	0.277461	0.046522	0.143611
Capn2	O08529	0.425191	5.27917e-06	0.000713531
Capn7	Q9R1S8	0.00122958	0.99218	0.995393
Capns1	O88456	0.372255	0.00291242	0.0237874
Capns2	Q9D7J7	0.316481	0.00305903	0.0244435
Caprin1	Q60865	0.00103459	0.989711	0.993355
Capza1	P47753	0.0122287	0.873152	0.932026
Capza2	P47754	0.131773	0.0199683	0.0814508
Capzb	P47757	0.0869267	0.184235	0.350571
Carhsp1	Q9CR86	0.11375	0.44614	0.623469
Carm1	Q9WVG6	0.0696172	0.185562	0.352404
Carmil1	Q6EDY6	0.093605	0.306245	0.486679
Carnmt1	Q80UY1	0.0145756	0.824936	0.901229
Cars1	Q9ER72	0.395203	0.00128573	0.013655
Cars2	Q8BYM8	0.114486	0.268047	0.447578
Casc3	Q8K3W3	0.17713	0.0759019	0.197914
Cask	O70589	-0.135681	0.0153924	0.0686361
Caskin2	Q8VHK1	0.0631123	0.353606	0.535119
Casp2	P29594	0.0457314	0.582665	0.737878
Casp3	P70677	-0.088932	0.643087	0.783989
Casp6	O08738	0.0564988	0.74741	0.854594
Casp8	O89110	-0.00305922	0.979307	0.988277
Casp8ap2	Q9WUF3	-0.278421	0.192882	0.360261
Casp9	Q8C3Q9	0.172855	0.347165	0.528304
Cast	P51125	0.517559	7.53566e-05	0.00242279
Castor1	Q9CWQ8	0.108158	0.716046	0.833983
Cat	P24270	0.101576	0.455291	0.631582
Cav1	P49817	1.10399	3.86405e-07	0.000168163
Cav2	Q9WVC3	0.272768	0.0664406	0.181361
Cavin1	O54724	0.649885	5.81026e-05	0.00220015
Cavin2	Q63918	0.926762	0.00011324	0.00313349
Cavin3	Q91VJ2	0.0838531	0.684724	0.812514
Cbfa2t2	O70374	0.0353273	0.760991	0.862474
Cbfb	Q08024	-0.00819552	0.904844	0.952791
Cbl	P22682	-0.00483373	0.965728	0.982198
Cblb	Q3TTA7	-0.252506	0.0772983	0.199646
Cbll1	Q9JIY2	-0.414625	0.0120091	0.0593148
Cbr1	P48758	-0.197426	0.267193	0.447058
Cbr4	Q91VT4	-0.146645	0.540744	0.704731
Cbx1	P83917	-0.041867	0.771745	0.869888
Cbx2	P30658	-0.285473	0.000381846	0.00611344
Cbx3	P23198	-0.486573	6.4112e-05	0.00228789
Cbx5	Q61686	-0.11873	0.469295	0.643659
Cbx6	Q9DBY5	0.219453	0.289667	0.468859
Cbx8	Q9QXV1	0.172788	0.0678601	0.183886
Cc2d1a	Q8K1A6	-0.0512271	0.45206	0.628496
Cc2d1b	Q8BRN9	-0.0177981	0.79861	0.885732
Ccar1	Q8CH18	-0.323055	0.000347912	0.00586099
Ccar2	Q8VDP4	-0.169471	0.0442487	0.139888
Ccdc102a	Q3TMW1	-0.0446868	0.76628	0.865877
Ccdc115	Q8VE99	0.0756726	0.304853	0.485379
Ccdc117	Q6PB51	-0.00464558	0.981351	0.988896
Ccdc12	Q8R344	-0.288829	0.00698985	0.0412492
Ccdc124	Q9D8X2	0.111146	0.134506	0.285162
Ccdc134	Q8C7V8	0.0528232	0.516527	0.684386
Ccdc137	Q8R0K4	-0.158396	0.210985	0.382481
Ccdc174	Q3U155	0.139252	0.239796	0.416102
Ccdc186	Q8C9S4	0.243721	0.110028	0.250733
Ccdc22	Q9JIG7	0.142709	0.00512795	0.0339012
Ccdc25	Q78PG9	-0.108179	0.557069	0.717767
Ccdc40	Q8BI79	-0.172933	0.695879	0.820465
Ccdc43	Q9CR29	-0.0770893	0.463459	0.638814
Ccdc47	Q9D024	0.116563	0.104806	0.243393
Ccdc50	Q810U5	0.145271	0.0499137	0.150736
Ccdc51	Q3URS9	0.188046	0.0364255	0.122647
Ccdc6	D3YZP9	-0.0402435	0.462618	0.638172
Ccdc61	Q3UJV1	0.0568015	0.763759	0.864316
Ccdc77	Q9CZH8	-0.318312	0.103257	0.240862
Ccdc85b	Q6PDY0	-0.156839	0.693911	0.819279
Ccdc85c	E9Q6B2	-0.526097	0.000148289	0.00360977
Ccdc86	Q9JJ89	0.0367715	0.838692	0.91013
Ccdc88a	Q5SNZ0	-0.0183746	0.802692	0.88731
Ccdc88c	Q6VGS5	-0.141028	0.150253	0.305402
Ccdc9	Q8VC31	-0.0425573	0.489522	0.660264
Ccdc93	Q7TQK5	0.120186	0.130765	0.280194
Ccdc97	Q9DBT3	0.383194	0.0375848	0.124975
Ccm2	Q8K2Y9	0.42449	0.027103	0.101169
Ccn1	P18406	0.135814	0.717122	0.834254
Ccna2	P51943	-0.274636	0.0419015	0.1351
Ccnb1	P24860	-0.310414	0.00363403	0.0272792
Ccnb2	P30276	-0.278177	0.0199266	0.0813292
Ccnc	Q62447	-0.104392	0.262698	0.44222
Ccnd1	P25322	0.577887	0.00297631	0.0239981
Ccnd2	P30280	0.344373	0.0557203	0.161938
Ccnd3	P30282	0.320613	0.258012	0.437341
Ccndbp1	Q3TVC7	0.855478	0.00101677	0.0118265
Ccnh	Q61458	-0.0721948	0.265463	0.445335
Ccnk	O88874	-0.0649693	0.287647	0.466375
Ccnl1	Q52KE7	-0.375781	0.0225078	0.0888836
Ccnl2	Q9JJA7	0.0179352	0.889389	0.943073
Ccnt1	Q9QWV9	0.0870471	0.186726	0.353245
Ccnt2	Q7TQK0	-0.140039	0.416821	0.59686
Ccny	Q8BGU5	0.192914	0.456932	0.632375
Ccs	Q9WU84	-0.0144136	0.927795	0.966094
Cct2	P80314	-0.040625	0.580063	0.736636
Cct3	P80318	-0.0839615	0.192648	0.360145
Cct4	P80315	-0.0404712	0.527658	0.693638
Cct5	P80316	-0.000604241	0.991111	0.994466
Cct6a	P80317	-0.0159439	0.824852	0.901229
Cct7	P80313	-0.022535	0.713476	0.832144
Cct8	P42932	-0.103003	0.0854992	0.213039
Ccz1	Q8C1Y8	0.0972741	0.142449	0.295654
Cd109	Q8R422	0.131465	0.125071	0.271406
Cd151	O35566	-0.0755741	0.668362	0.802316
Cd2ap	Q9JLQ0	5.62587e-05	0.999259	0.999509
Cd2bp2	Q9CWK3	0.222473	0.23956	0.415799
Cd44	P15379	0.67435	0.00218823	0.0196809
Cd47	Q61735	0.0453344	0.836494	0.908178
Cd63	P41731	0.212282	0.262145	0.441835
Cd81	P35762	-0.43741	0.308407	0.488323
Cd9	P40240	0.0781831	0.82118	0.899143
Cda	P56389	-0.0741598	0.756873	0.861206
Cdan1	Q8CC12	-0.0294808	0.614904	0.761993
Cdc123	Q8CII2	-0.0519115	0.413877	0.594017
Cdc16	Q8R349	-0.192119	0.0366454	0.123006
Cdc20	Q9JJ66	-0.117102	0.458419	0.633661
Cdc23	Q8BGZ4	-0.0593687	0.268805	0.448513
Cdc26	Q99JP4	-0.386795	0.017959	0.075748
Cdc27	A2A6Q5	-0.0541592	0.518907	0.686371
Cdc34	Q8CFI2	-0.176509	0.235493	0.411568
Cdc37	Q61081	0.0221421	0.741275	0.851167
Cdc40	Q9DC48	-0.445561	0.00209231	0.01922
Cdc42	P60766	0.141749	0.0135205	0.0639525
Cdc42bpa	Q3UU96	0.0469862	0.776084	0.873335
Cdc42bpb	Q7TT50	0.34016	8.10784e-06	0.000813741
Cdc42bpg	Q80UW5	-0.0951196	0.682602	0.811692
Cdc42ep1	Q91W92	0.0848689	0.576265	0.73335
Cdc42ep2	Q8JZX9	0.285602	0.494668	0.66489
Cdc42ep4	Q9JM96	0.129322	0.478187	0.65074
Cdc42se1	Q8BHL7	-0.348806	0.113569	0.255559
Cdc42se2	Q8BGH7	0.0791181	0.800887	0.886801
Cdc45	Q9Z1X9	-0.497595	0.000272382	0.00503132
Cdc5l	Q6A068	-0.28395	0.00253332	0.0218273
Cdc6	O89033	-0.256243	0.547898	0.710652
Cdc7	Q9Z0H0	0.101444	0.643554	0.784418
Cdc73	Q8JZM7	-0.234194	0.0119764	0.0591958
Cdca2	Q14B71	-0.430593	0.00685995	0.0408006
Cdca3	Q99M54	-0.393948	0.00134165	0.0139959
Cdca5	Q9CPY3	-0.205461	0.0472092	0.144945
Cdca7	Q9D0M2	-0.0172719	0.955615	0.978845
Cdca7l	Q922M5	0.0242716	0.81715	0.896738
Cdca8	Q8BHX3	-0.276556	0.0176048	0.0747076
Cdh2	P15116	0.45665	0.00629102	0.0385262
Cdipt	Q8VDP6	-0.00605222	0.941211	0.972015
Cdk1	P11440	-0.239941	0.00023311	0.00464482
Cdk10	Q3UMM4	-0.260083	0.0807299	0.205626
Cdk11b	P24788	-0.338012	0.000383252	0.00611344
Cdk12	Q14AX6	-0.189537	0.0563325	0.16318
Cdk13	Q69ZA1	0.067608	0.138165	0.290838
Cdk14	O35495	0.325326	7.27258e-05	0.00241059
Cdk16	Q04735	-0.0348235	0.595985	0.747284
Cdk17	Q8K0D0	-0.0248138	0.722982	0.838782
Cdk18	Q04899	-0.477168	0.000353767	0.00592576
Cdk19	Q8BWD8	0.292408	0.0955094	0.228739
Cdk2	P97377	0.069377	0.133854	0.284132
Cdk20	Q9JHU3	0.103142	0.528689	0.694325
Cdk2ap1	O35207	-0.301726	0.14424	0.298147
Cdk4	P30285	0.0834135	0.48587	0.658039
Cdk5	P49615	0.0525683	0.616144	0.762739
Cdk5rap2	Q8K389	0.15003	0.0899811	0.220298
Cdk5rap3	Q99LM2	-0.352622	0.0166289	0.0723309
Cdk6	Q64261	0.180365	0.102926	0.240445
Cdk7	Q03147	-0.186022	0.00114982	0.0127434
Cdk8	Q8R3L8	0.00268749	0.97565	0.985942
Cdk9	Q99J95	-0.129298	0.0111583	0.0564205
Cdkal1	Q91WE6	0.106303	0.211385	0.382581
Cdkn1b	P46414	-0.452668	0.0550367	0.160724
Cdkn2a	Q64364	0.138791	0.456882	0.632375
Cdkn2aip	Q8BI72	-0.273031	0.000151219	0.00364664
Cdkn2b	P55271	0.427635	0.0135633	0.063956
Cdr2l	A2A6T1	0.647908	0.000319219	0.00560531
Cds2	Q99L43	-0.106882	0.269893	0.449553
Cdt1	Q8R4E9	0.0629749	0.573228	0.730769
Cdv3	Q4VAA2	-0.0509265	0.613619	0.760875
Cdx2	P43241	-0.175865	0.0139988	0.0647763
Cdyl	Q9WTK2	-0.0698367	0.338402	0.519025
Cdyl2	Q9D5D8	0.232645	0.011684	0.0581602
Cebpb	P28033	-0.27733	0.0134835	0.063878
Cebpg	P53568	-0.0683404	0.662775	0.798563
Cebpz	P53569	-0.326028	0.0054954	0.0351375
Celf1	P28659	-0.0747781	0.331067	0.511689
Cemip2	Q5FWI3	0.313837	0.0609243	0.171312
Cenpa	O35216	-0.2685	0.0202001	0.0819548
Cenpb	P27790	-0.170834	0.152358	0.308085
Cenpc	P49452	-0.322167	0.000984143	0.0115212
Cenpe	Q6RT24	-0.28275	0.0225487	0.088942
Cenpf	E9Q3P4	-0.297487	0.00148507	0.0150972
Cenph	Q9QYM8	-0.127566	0.186729	0.353245
Cenpi	Q8K1K4	-0.305	0.0279694	0.103216
Cenpk	Q9ESN5	-0.422449	0.0622822	0.174053
Cenpp	Q9CZ92	-0.0581004	0.696285	0.820518
Cenpq	Q9CPQ5	-0.214568	0.240185	0.416566
Cenpu	Q8C4M7	-0.0965383	0.438624	0.616693
Cenpv	Q9CXS4	-0.252072	0.148997	0.303788
Cenpx	Q8C4X1	0.107822	0.608534	0.756477
Cep131	Q62036	0.0147312	0.936064	0.969932
Cep152	A2AUM9	0.122912	0.335078	0.516133
Cep162	Q6ZQ06	-0.278267	0.213433	0.385061
Cep170	Q6A065	0.339076	4.89969e-05	0.00201183
Cep170b	Q80U49	-0.0823923	0.589212	0.742067
Cep192	E9Q4Y4	0.168848	0.0614663	0.17248
Cep250	Q60952	0.0922243	0.669558	0.80284
Cep290	Q6A078	-0.272538	0.364894	0.546739
Cep350	E9Q309	0.0094477	0.905215	0.952887
Cep41	Q99NF3	0.115074	0.140675	0.293392
Cep43	Q66JX5	-0.153353	0.106091	0.245208
Cep44	Q5HZK1	-0.136894	0.0925602	0.224197
Cep55	Q8BT07	-0.305232	0.00429378	0.0305393
Cep76	Q0VEJ0	0.00120486	0.994096	0.996729
Cept1	Q8BGS7	0.154176	0.330873	0.511506
Cers2	Q924Z4	-0.0750014	0.515227	0.683094
Cers5	Q9D6K9	0.0737648	0.518784	0.686341
Cers6	Q8C172	-0.0518745	0.554166	0.71592
Cert1	Q9EQG9	0.133282	0.189971	0.357099
Cetn2	Q9R1K9	-0.266105	0.264294	0.444358
Cetn3	O35648	-0.231809	0.0946259	0.227262
Cfap20	Q8BTU1	-0.156918	0.0184587	0.0773291
Cfap298	Q8BL95	-0.177014	0.162158	0.322048
Cfap36	Q8C6E0	-0.492422	0.089092	0.218672
Cfap418	Q3UJP5	-0.365636	0.00688365	0.0408693
Cfdp1	O88271	-0.175855	0.350785	0.532269
Cfl1	P18760	-0.0973449	0.338378	0.519025
Cfl2	P45591	-0.0980905	0.0658691	0.180452
Cggbp1	Q8BHG9	-0.0107356	0.836146	0.908102
Cgnl1	Q6AW69	0.556859	0.0112582	0.0568414
Chac2	Q9CQG1	-0.00872929	0.931069	0.967545
Chaf1a	Q9QWF0	-0.140311	0.247405	0.42423
Chaf1b	Q9D0N7	-0.26354	0.0183522	0.0770725
Champ1	Q8K327	-0.0223919	0.657297	0.794069
Chchd1	Q9CQA6	0.375897	0.311404	0.49144
Chchd3	Q9CRB9	-0.185074	0.494063	0.664339
Chchd4	Q8VEA4	-0.441119	0.330003	0.510742
Chchd6	Q91VN4	-0.456681	0.0765102	0.199119
Chd1	P40201	-0.243963	0.0685552	0.184567
Chd1l	Q9CXF7	-0.0531929	0.513644	0.681791
Chd2	E9PZM4	-0.181594	0.215027	0.386736
Chd3	B1AR17	-0.195828	0.0743009	0.195158
Chd4	Q6PDQ2	-0.126986	0.0702223	0.18726
Chd6	A3KFM7	-0.130579	0.365393	0.547219
Chd7	A2AJK6	-0.187194	0.296161	0.476203
Chd8	Q09XV5	-0.163397	0.0163968	0.0715957
Chek1	O35280	0.131318	0.368734	0.549833
Chek2	Q9Z265	-0.134994	0.29279	0.472617
Cherp	Q8CGZ0	-0.28284	0.00314745	0.0248587
Chid1	Q922Q9	0.38823	0.00567852	0.0357295
Chka	O54804	0.354243	0.173201	0.336623
Chkb	O55229	0.0420681	0.710805	0.829881
Chm	Q9QXG2	-0.0840875	0.290152	0.469311
Chml	Q9QZD5	0.042146	0.75046	0.85695
Chmp1a	Q921W0	0.206797	0.320754	0.501551
Chmp1b1	Q99LU0	0.163515	0.203816	0.373644
Chmp2a	Q9DB34	0.0502713	0.600453	0.750815
Chmp2b	Q8BJF9	-0.00212922	0.983224	0.989613
Chmp3	Q9CQ10	-0.0707249	0.322644	0.503467
Chmp4b	Q9D8B3	-0.0146797	0.848761	0.916969
Chmp5	Q9D7S9	0.0132154	0.908972	0.955813
Chmp6	P0C0A3	-0.0210585	0.902632	0.951196
Chmp7	Q8R1T1	-0.214811	0.00294262	0.0239057
Chordc1	Q9D1P4	-0.347757	0.000612783	0.00829066
Chp1	P61022	-0.171669	0.334656	0.5156
Chpf	Q6IQX7	0.440063	0.0694151	0.185798
Chpf2	Q3UU43	-0.338949	0.145605	0.299833
Chrac1	Q9JKP8	-0.433423	0.0014063	0.0144199
Chst14	Q80V53	0.00596035	0.950438	0.977101
Chsy1	Q6ZQ11	-0.0885691	0.336204	0.517166
Chtf18	Q8BIW9	0.0109075	0.816594	0.896738
Chtf8	P0CG15	0.0529897	0.666271	0.800794
Chtop	Q9CY57	-0.211856	0.0791504	0.202739
Chuk	Q60680	0.0526259	0.477021	0.650187
Ciao1	Q99KN2	0.0840965	0.678861	0.809361
Ciao2a	Q9DCL2	0.122425	0.472754	0.646909
Ciao2b	Q9D187	-0.0288075	0.845578	0.91498
Ciao3	Q7TMW6	0.156838	0.264617	0.444569
Ciapin1	Q8WTY4	-0.135898	0.169031	0.330973
Cic	Q924A2	0.0468555	0.313969	0.493432
Cinp	Q9D0V8	-0.450844	0.0101781	0.0532692
Cip2a	Q8BWY9	-0.441383	4.31507e-05	0.00187507
Cirbp	P60824	0.186571	0.136392	0.288084
Cisd1	Q91WS0	0.142387	0.296568	0.476634
Cisd2	Q9CQB5	0.291331	0.0532534	0.158111
Cisd3	B1AR13	-0.0111379	0.82958	0.904204
Cit	P49025	0.382352	3.50776e-06	0.000557964
Ciz1	Q8VEH2	0.0307688	0.634837	0.777243
Ckap2	Q3V1H1	-0.403273	0.000545147	0.00764552
Ckap2l	Q7TS74	-0.249873	0.00862809	0.0475033
Ckap4	Q8BMK4	0.260051	0.0728797	0.192418
Ckap5	A2AGT5	-0.173497	0.0316265	0.111214
Ckb	Q04447	0.77838	0.000917063	0.0110242
Cks1b	P61025	0.150666	0.24456	0.421046
Cks2	P56390	-0.327838	0.415813	0.595917
Clasp1	Q80TV8	0.134231	0.035308	0.12009
Clasp2	Q8BRT1	-0.0244372	0.648695	0.789132
Clasrp	Q8CFC7	-0.0814158	0.376498	0.558601
Clcc1	Q99LI2	0.183996	0.0568611	0.164014
Clcn5	Q9WVD4	-0.373131	0.0920219	0.223432
Clic1	Q9Z1Q5	0.0402962	0.751507	0.857714
Clic4	Q9QYB1	0.264337	0.045948	0.14294
Clint1	Q99KN9	0.0777937	0.319838	0.500462
Clip1	Q922J3	-0.190511	0.0157811	0.0697563
Clip2	Q9Z0H8	0.389126	0.0379491	0.125931
Clk1	P22518	-0.0973758	0.366973	0.548649
Clk2	O35491	-0.15212	0.0500815	0.151042
Clk3	O35492	-0.47037	4.4886e-05	0.00191214
Clk4	O35493	-0.452358	0.00275603	0.0230209
Clmp	Q8R373	-0.395412	0.0234209	0.0912733
Cln8	Q9QUK3	-0.164934	0.0590113	0.167872
Clns1a	Q61189	0.0563745	0.805939	0.8896
Clp1	Q99LI9	0.00507218	0.942164	0.972704
Clpb	Q60649	0.0252607	0.679447	0.809566
Clpp	O88696	-0.086338	0.514828	0.682831
Clptm1	Q8VBZ3	0.0753828	0.589452	0.742115
Clptm1l	Q8BXA5	0.352858	0.0102853	0.0536789
Clpx	Q9JHS4	-0.166589	0.0110645	0.0562385
Clspn	Q80YR7	-0.230518	0.44831	0.624963
Clstn1	Q9EPL2	-0.111084	0.255004	0.433838
Clta	O08585	0.406194	0.0232901	0.0908156
Cltc	Q68FD5	-0.0217454	0.635728	0.778079
Clu	Q06890	0.314184	0.211923	0.383351
Cluh	Q5SW19	-0.0638373	0.563095	0.723479
Clybl	Q8R4N0	-0.0639173	0.851942	0.919083
Cmas	Q99KK2	-0.275416	0.000957694	0.0113524
Cmc1	Q9CPZ8	-0.329026	0.14687	0.301253
Cmc2	Q8K199	-0.700557	0.185935	0.352821
Cmip	Q9D486	0.102835	0.551831	0.71385
Cmpk1	Q9DBP5	0.107296	0.119909	0.264629
Cmss1	Q9CZT6	0.0425507	0.637798	0.779772
Cmtr1	Q9DBC3	0.292875	3.98435e-05	0.00178667
Cmtr2	Q8BWQ4	-0.00648642	0.93443	0.969418
Cnbp	P53996	0.0311965	0.624088	0.769637
Cndp2	Q9D1A2	0.0233929	0.682579	0.811692
Cnep1r1	Q3UJ81	-0.0342613	0.791032	0.881281
Cnih4	Q9CX13	0.235143	0.655177	0.793054
Cnn2	Q08093	0.737304	0.00110665	0.012509
Cnn3	Q9DAW9	0.177963	0.149159	0.304027
Cnnm3	Q32NY4	0.0351368	0.669999	0.802982
Cnnm4	Q69ZF7	0.153249	0.41359	0.593916
Cnot1	Q6ZQ08	-0.0233241	0.551281	0.713545
Cnot10	Q8BH15	0.070352	0.110103	0.250733
Cnot11	Q9CWN7	0.0213044	0.669169	0.80284
Cnot2	Q8C5L3	-0.0203384	0.871659	0.931081
Cnot3	Q8K0V4	-0.0210006	0.82299	0.900256
Cnot4	Q8BT14	-0.0164751	0.819844	0.898113
Cnot6	Q8K3P5	-0.186181	0.16187	0.321757
Cnot6l	Q8VEG6	0.156625	0.205202	0.375478
Cnot7	Q60809	-0.027661	0.764982	0.865135
Cnot8	Q9D8X5	-0.097048	0.0739544	0.194698
Cnot9	Q9JKY0	-0.00911447	0.880601	0.937621
Cnp	P16330	0.278288	0.267397	0.447149
Cnpy2	Q9QXT0	0.582589	0.00526872	0.0342668
Cnpy3	Q9DAU1	-0.0328071	0.850112	0.917701
Cnpy4	Q8BQ47	0.482022	0.000513829	0.00735
Cntrl	A2AL36	-0.162785	0.484656	0.656874
Cntrob	Q8CB62	0.0235427	0.89387	0.945618
Coa3	Q9D2R6	0.064317	0.566022	0.726144
Coa5	Q99M07	-0.892303	0.0260009	0.0981297
Coa7	Q921H9	-0.594436	0.00540856	0.0348109
Coasy	Q9DBL7	-0.0887998	0.390669	0.572125
Cobll1	Q3UMF0	0.0877413	0.164177	0.324794
Cog1	Q9Z160	0.0971909	0.0805755	0.205386
Cog2	Q921L5	0.054632	0.706583	0.826877
Cog3	Q8CI04	0.0220994	0.786921	0.878711
Cog4	Q8R1U1	0.0625507	0.339597	0.520273
Cog5	Q8C0L8	0.183316	0.0520371	0.155495
Cog6	Q8R3I3	0.0843773	0.411812	0.592175
Cog7	Q3UM29	0.0815912	0.474596	0.648347
Cog8	Q9JJA2	0.195301	0.00378315	0.0280893
Coil	Q5SU73	-0.362332	0.0312898	0.110341
Col16a1	Q8BLX7	0.240531	0.543215	0.706863
Col18a1	P39061	1.36469	1.00212e-08	5.00775e-05
Col1a1	P11087	0.863869	0.0109409	0.0558181
Col3a1	P08121	0.955252	0.00511753	0.0338907
Col4a1	P02463	0.562633	0.0284255	0.104054
Col4a2	P08122	0.207724	0.0591213	0.167975
Col4a5	Q63ZW6	0.304647	0.0464936	0.143611
Col5a1	O88207	0.695872	5.25757e-05	0.00208347
Col6a1	Q04857	0.975615	0.00891458	0.0484543
Colec12	Q8K4Q8	0.275819	0.00789628	0.0448135
Colgalt1	Q8K297	0.220887	0.000364602	0.00601961
Commd1	Q8K4M5	0.122753	0.105431	0.244298
Commd10	Q8JZY2	-0.0303692	0.870765	0.930682
Commd2	Q8BXC6	-0.0357622	0.527022	0.693472
Commd3	Q63829	0.0346798	0.844536	0.91431
Commd4	Q9CQ02	0.0567818	0.415425	0.595737
Commd5	Q8R395	0.146528	0.272946	0.452217
Commd6	Q3V4B5	0.0414779	0.905086	0.952887
Commd7	Q8BG94	-0.0145413	0.85173	0.919011
Comt	O88587	0.228705	0.0332235	0.114717
Comtd1	Q8BIG7	-0.0922747	0.178486	0.342983
Cop1	Q9R1A8	-0.13121	0.105972	0.245098
Copa	Q8CIE6	0.063693	0.262134	0.441835
Copb1	Q9JIF7	0.0539119	0.383611	0.565706
Copb2	O55029	0.0195476	0.753081	0.858237
Cope	O89079	0.133716	0.0885075	0.217707
Copg1	Q9QZE5	0.0768725	0.191075	0.358405
Copg2	Q9QXK3	0.0219012	0.83477	0.907318
Cops2	P61202	-0.050871	0.23907	0.415379
Cops3	O88543	0.00837601	0.936885	0.970192
Cops4	O88544	-0.0592363	0.150326	0.305402
Cops5	O35864	-0.0249788	0.832717	0.906135
Cops6	O88545	-0.0576279	0.296224	0.476203
Cops7a	Q9CZ04	-0.060211	0.272298	0.451907
Cops7b	Q8BV13	-0.0435879	0.386478	0.568335
Cops8	Q8VBV7	-0.100888	0.638161	0.779796
Copz1	P61924	0.116747	0.147021	0.301272
Copz2	Q9JHH9	0.0184236	0.943057	0.973331
Coq3	Q8BMS4	-0.201187	0.155519	0.312505
Coq4	Q8BGB8	-0.246005	0.00950659	0.050633
Coq5	Q9CXI0	-0.135393	0.0512876	0.15393
Coq6	Q8R1S0	-0.134782	0.287923	0.466375
Coq7	P97478	-0.254467	0.148764	0.303404
Coq8b	Q566J8	-0.245542	0.296229	0.476203
Coq9	Q8K1Z0	0.1947	0.606111	0.754762
Coro1b	Q9WUM3	-0.0480078	0.553691	0.715578
Coro1c	Q9WUM4	-0.105512	0.204528	0.374648
Coro7	Q9D2V7	-0.23431	0.0207477	0.0839265
Cotl1	Q9CQI6	0.209779	0.117441	0.260742
Cox11	Q6P8I6	0.242539	0.204845	0.375127
Cox15	Q8BJ03	-0.317643	0.0348108	0.118882
Cox16	Q9CR63	0.392297	0.0337776	0.116023
Cox17	P56394	-0.368196	0.321328	0.502333
Cox20	Q9D7J4	-0.171147	0.233872	0.409484
Cox4i1	P19783	-0.168946	0.167825	0.329652
Cox5b	P19536	0.0602448	0.738634	0.8501
Cox6a1	P43024	0.0937511	0.742437	0.851402
Cox6b1	P56391	-0.234726	0.360051	0.542224
Cox6c	Q9CPQ1	0.128122	0.427931	0.607429
Cox7a2	P48771	-0.1368	0.733361	0.847362
Cpd	O89001	-0.159501	0.0728909	0.192418
Cpe	Q00493	0.0688502	0.50381	0.673196
Cpeb4	Q7TN98	0.446772	0.000288524	0.0052231
Cpne1	Q8C166	-0.211813	0.026314	0.0989278
Cpne2	P59108	-0.0487169	0.824875	0.901229
Cpne3	Q8BT60	0.124224	0.198418	0.367205
Cpne8	Q9DC53	0.167363	0.00395613	0.0289324
Cpox	P36552	-0.1579	0.0410931	0.133123
Cpped1	Q8BFS6	0.363095	0.00198967	0.0186699
Cpsf1	Q9EPU4	-0.0731072	0.176782	0.341055
Cpsf2	O35218	-0.0985809	0.127539	0.275445
Cpsf3	Q9QXK7	-0.0967274	0.0654036	0.179682
Cpsf4	Q8BQZ5	-0.20039	0.344987	0.526453
Cpsf6	Q6NVF9	-0.0957508	0.0581843	0.166418
Cpsf7	Q8BTV2	0.0692158	0.165226	0.326335
Cpt1a	P97742	0.27958	0.0807762	0.205667
Cpt2	P52825	-0.127538	0.387795	0.569412
Cptp	Q8BS40	0.0390795	0.801782	0.886801
Cr1l	Q64735	0.514038	0.000928586	0.011143
Crabp1	P62965	0.474724	0.00980121	0.0517869
Crabp2	P22935	-0.826079	0.00520546	0.0340503
Cradd	O88843	0.26163	0.270378	0.449905
Crat	P47934	-0.0834611	0.602303	0.752024
Crbn	Q8C7D2	-0.00485889	0.969643	0.983495
Creb1	Q01147	-0.0662847	0.349041	0.530212
Crebbp	P45481	-0.0782859	0.181539	0.347088
Creld1	Q91XD7	-0.388475	0.183289	0.34982
Creld2	Q9CYA0	-0.0648189	0.860648	0.924827
Crim1	Q9JLL0	0.190499	0.203732	0.373644
Crip1	P63254	0.764899	3.06389e-05	0.00160642
Crip2	Q9DCT8	0.255465	0.0168239	0.0727614
Cript	O70333	-0.425655	0.0525336	0.156567
Crk	Q64010	0.208803	0.00066664	0.00877185
Crkl	P47941	0.10953	0.414561	0.594873
Crlf3	Q9Z2L7	-0.118218	0.018944	0.0783511
Crnkl1	P63154	-0.271108	0.107801	0.247539
Crocc	Q8CJ40	0.183426	0.403903	0.584502
Crot	Q9DC50	0.0471911	0.687665	0.81402
Crppa	Q5RJG7	-0.457538	0.143607	0.297154
Crtap	Q9CYD3	0.437664	2.14993e-05	0.00131983
Crtc1	Q68ED7	0.186079	0.143707	0.297271
Crtc2	Q3U182	-0.0178543	0.878653	0.936351
Crtc3	Q91X84	0.0423395	0.725158	0.841021
Cry1	P97784	-0.0597348	0.66617	0.800794
Crybg1	A0A0G2JG52	0.51571	2.26998e-05	0.00134489
Cryz	P47199	-0.0359057	0.718836	0.835252
Cryzl1	Q921W4	0.11276	0.437502	0.615864
Cs	Q9CZU6	0.0553857	0.293792	0.473625
Csad	Q9DBE0	0.17972	0.490107	0.660844
Csde1	Q91W50	-0.14673	0.158565	0.317475
Cse1l	Q9ERK4	-0.324752	5.37652e-05	0.00210242
Csgalnact2	Q8C1F4	0.362539	0.303419	0.484508
Csk	P41241	0.067495	0.327817	0.508512
Csnk1a1	Q8BK63	0.0121726	0.873933	0.932487
Csnk1d	Q9DC28	0.0156318	0.83704	0.908626
Csnk1e	Q9JMK2	-0.28792	0.00354808	0.0269006
Csnk1g3	Q8C4X2	-0.149662	0.417246	0.597218
Csnk2a1	Q60737	-0.112759	0.075876	0.197914
Csnk2a2	O54833	-0.00784967	0.933141	0.968753
Csnk2b	P67871	-0.136115	0.0263787	0.0990073
Cspg4	Q8VHY0	0.182712	0.385595	0.567649
Csrp1	P97315	0.44292	0.000577655	0.00802967
Csrp2	P97314	0.607214	1.42402e-07	0.000124927
Cst3	P21460	0.255267	0.305729	0.486199
Cstb	Q62426	0.31145	0.0584775	0.166911
Cstf1	Q99LC2	-0.0475073	0.443641	0.621441
Cstf2	Q8BIQ5	-0.0970485	0.237707	0.414164
Cstf2t	Q8C7E9	0.24257	0.137232	0.28941
Cstf3	Q99LI7	-0.0693145	0.230325	0.406077
Ctbp1	O88712	0.0142492	0.813108	0.895475
Ctbp2	P56546	-0.154278	0.00473719	0.0323415
Ctc1	Q5SUQ9	0.011202	0.904753	0.952791
Ctcf	Q61164	-0.247522	0.00316917	0.0249091
Ctdnep1	Q3TP92	0.0614399	0.534101	0.699544
Ctdp1	Q7TSG2	-0.0395773	0.581219	0.737314
Ctdsp1	P58466	-0.202397	0.153609	0.309824
Ctdspl2	Q8BG15	-0.133298	0.0992233	0.234421
Cth	Q8VCN5	1.33974	1.86802e-05	0.00125598
Cthrc1	Q9D1D6	1.29348	0.00123742	0.0133431
Ctif	Q6PEE2	0.0808647	0.367204	0.548753
Ctnna1	P26231	0.134773	0.0875268	0.216545
Ctnnal1	O88327	0.0217626	0.857594	0.922391
Ctnnb1	Q02248	0.357904	0.167895	0.329696
Ctnnbl1	Q9CWL8	-0.106051	0.0331203	0.114616
Ctnnd1	P30999	0.282945	0.000248059	0.00481139
Ctps1	P70698	-0.0699146	0.358168	0.540279
Ctps2	P70303	0.0120828	0.934798	0.9696
Ctr9	Q62018	-0.0608774	0.488734	0.659992
Ctsa	P16675	-0.0139761	0.925955	0.965327
Ctsb	P10605	0.380704	0.00159263	0.0158348
Ctsd	P18242	0.0731808	0.379836	0.561963
Ctsl	P06797	0.162588	0.308298	0.488323
Ctsz	Q9WUU7	-0.123778	0.11537	0.257758
Cttn	Q60598	0.0228413	0.819338	0.897784
Cttnbp2nl	Q99LJ0	0.310362	0.00680111	0.0406278
Ctu1	Q99J10	-2.55336	1.46941e-08	5.00775e-05
Ctu2	Q3U308	-1.13248	1.12331e-05	0.000948525
Cuedc1	Q8R3V6	0.0446265	0.786521	0.878676
Cuedc2	Q9CXX9	0.180939	0.243986	0.420589
Cul1	Q9WTX6	-0.191252	0.000540258	0.00762401
Cul2	Q9D4H8	-0.0826708	0.391196	0.572441
Cul3	Q9JLV5	-0.0406336	0.398736	0.579336
Cul4a	Q3TCH7	-0.229256	0.0127616	0.0614288
Cul4b	A2A432	-0.152661	0.0107036	0.0552907
Cul5	Q9D5V5	-0.0215753	0.658747	0.794694
Cul7	Q8VE73	0.191738	0.0260985	0.0983889
Custos	Q3UY34	-0.111926	0.0900934	0.220494
Cutc	Q9D8X1	0.373122	0.107425	0.246951
Cux1	P53564	-0.0664088	0.244488	0.421028
Cwc15	Q9JHS9	-0.0873189	0.174837	0.338452
Cwc22	Q8C5N3	-0.415918	0.00149721	0.01517
Cwc25	Q9DBF7	-0.240318	0.0527552	0.157159
Cwc27	Q3TKY6	-0.654667	6.12216e-07	0.000219624
Cwf19l1	Q8CI33	-0.0558524	0.364889	0.546739
Cwf19l2	Q8BG79	-0.320582	0.00142503	0.0145841
Cxadr	P97792	0.192582	0.244745	0.421151
Cxxc1	Q9CWW7	-0.0824692	0.109163	0.249358
Cxxc5	Q91WA4	-0.500789	0.0575185	0.165142
Cyb5a	P56395	0.0121044	0.964599	0.981946
Cyb5b	Q9CQX2	0.0109767	0.942318	0.972716
Cyb5r1	Q9DB73	0.472458	3.43968e-05	0.00165105
Cyb5r3	Q9DCN2	0.413626	0.00207431	0.019146
Cyb5r4	Q3TDX8	0.0137321	0.8192	0.897784
Cybc1	Q3TYS2	0.0909938	0.198997	0.36728
Cyc1	Q9D0M3	-0.49194	2.1159e-05	0.00131893
Cycs	P62897	0.104547	0.185111	0.351747
Cyfip1	Q7TMB8	0.0875349	0.0496732	0.150339
Cyld	Q80TQ2	0.239621	0.00608825	0.037725
Cyp20a1	Q8BKE6	0.160116	0.0167493	0.0725766
Cyp4f16	Q99N17	0.311213	0.00706469	0.041555
Cyp51a1	Q8K0C4	-0.149022	0.0538049	0.158828
Cyrib	Q921M7	0.147221	0.00739643	0.0430522
Cyth1	Q9QX11	0.120948	0.0295578	0.106404
Cyth2	P63034	0.158815	0.0549339	0.160724
Cyth3	O08967	0.103492	0.409938	0.590356
Czib	Q8BHG2	0.066376	0.560962	0.721555
D2hgdh	Q8CIM3	-0.252851	0.224979	0.399355
D6Wsu163e	Q91YN0	0.117332	0.325155	0.505764
D8Ertd738e	Q8R1F0	-0.0313505	0.722937	0.838782
Daam1	Q8BPM0	-0.0660588	0.74677	0.854454
Dab2	P98078	0.54203	7.60173e-06	0.000786634
Dab2ip	Q3UHC7	-0.0144135	0.878241	0.936058
Dad1	P61804	0.0605995	0.489579	0.660264
Dag1	Q62165	0.0957116	0.644295	0.785181
Dagla	Q6WQJ1	0.0501863	0.736098	0.848798
Daglb	Q91WC9	0.00891002	0.929259	0.966686
Dalrd3	Q6PJN8	-0.195246	0.177833	0.342114
Dap	Q91XC8	-0.197363	0.594544	0.745939
Dap3	Q9ER88	0.0144089	0.790281	0.880876
Dapk3	O54784	0.126192	0.0299723	0.107465
Dars1	Q922B2	-0.0259275	0.634415	0.777097
Dars2	Q8BIP0	-0.0610095	0.474057	0.648049
Daxx	O35613	-0.130978	0.277139	0.456669
Dazap1	Q9JII5	-0.0896537	0.0674142	0.183066
Dbi	P31786	-0.0979153	0.553643	0.715578
Dbn1	Q9QXS6	0.202865	0.117682	0.261063
Dbnl	Q62418	0.278746	0.0353369	0.120128
Dbr1	Q923B1	0.0969969	0.239461	0.415733
Dbt	P53395	-0.0701466	0.436432	0.614865
Dcaf1	Q80TR8	-0.12201	0.0978318	0.23218
Dcaf12	Q8BGZ3	0.133401	0.705329	0.826034
Dcaf13	Q6PAC3	-0.211274	0.0484279	0.147441
Dcaf4	A0A1Y7VNZ0	-0.0573793	0.535688	0.700815
Dcaf5	Q80T85	0.0574511	0.47009	0.644306
Dcaf7	P61963	0.00760462	0.869318	0.9296
Dcaf8	Q8N7N5	-0.142027	0.285924	0.464678
Dcakd	Q8BHC4	0.335009	3.69093e-05	0.00172311
Dcbld2	Q91ZV3	0.313857	0.0124475	0.0604881
Dck	P43346	0.0395918	0.702633	0.82431
Dcp1a	Q91YD3	-0.00445277	0.927882	0.966094
Dcp2	Q9CYC6	0.300281	0.00706606	0.041555
Dcps	Q9DAR7	-0.0207363	0.787434	0.87914
Dctd	Q8K2D6	-0.162721	0.144801	0.298683
Dctn1	O08788	0.19568	0.0132129	0.0629342
Dctn2	Q99KJ8	0.230549	0.124993	0.271344
Dctn3	Q9Z0Y1	0.1196	0.0702118	0.18726
Dctn4	Q8CBY8	0.162551	0.0236973	0.0917296
Dctn5	Q9QZB9	-0.0515629	0.67532	0.806832
Dctn6	Q9WUB4	-0.0156428	0.770057	0.868703
Dcun1d1	Q9QZ73	-0.146006	0.0171872	0.0738174
Dcun1d2	Q8BZJ7	0.0553093	0.585261	0.73955
Dcun1d5	Q9CXV9	-0.00198115	0.98544	0.990819
Dda1	Q9D9Z5	-0.16703	0.128779	0.277684
Ddah1	Q9CWS0	-0.130873	0.060295	0.17045
Ddah2	Q99LD8	0.0710349	0.781499	0.876252
Ddb1	Q3U1J4	0.104851	0.0903116	0.22087
Ddhd1	Q80YA3	0.0467819	0.581708	0.737385
Ddhd2	Q80Y98	0.286797	0.00152441	0.015325
Ddi2	A2ADY9	0.132571	0.0440121	0.139334
Ddost	O54734	0.0222881	0.730033	0.844662
Ddr2	Q62371	0.430672	0.000284253	0.00519428
Ddrgk1	Q80WW9	-0.112828	0.135451	0.286719
Ddx1	Q91VR5	0.0612307	0.2807	0.46058
Ddx10	Q80Y44	-0.3498	0.00140463	0.0144199
Ddx11	Q6AXC6	-0.169879	0.034844	0.118927
Ddx17	Q501J6	-0.199751	0.00519332	0.0340453
Ddx18	Q8K363	-0.199276	0.0984365	0.232724
Ddx19a	Q61655	0.127101	0.0608051	0.171204
Ddx19b	Q8R3C7	0.167941	0.0630331	0.175504
Ddx20	Q9JJY4	-0.236867	0.0176137	0.0747076
Ddx21	Q9JIK5	-0.417304	0.0247887	0.0946555
Ddx23	D3Z0M9	-0.313663	0.000182023	0.00409461
Ddx24	Q9ESV0	-0.120551	0.478806	0.651276
Ddx27	Q921N6	-0.467164	0.0052519	0.0342418
Ddx28	Q9CWT6	0.0165601	0.868753	0.929433
Ddx31	Q6NZQ2	-0.163084	0.189606	0.356782
Ddx39a	Q8VDW0	-0.0935273	0.357149	0.539164
Ddx39b	Q9Z1N5	-0.214604	0.0260564	0.0982845
Ddx3x	Q62167	-0.0391633	0.677694	0.808634
Ddx41	Q91VN6	-0.252366	0.00357211	0.0269743
Ddx42	Q810A7	-0.122387	0.0220462	0.0876192
Ddx46	Q569Z5	0.123317	0.0437529	0.138836
Ddx47	Q9CWX9	-0.39017	0.00450407	0.0314151
Ddx49	Q4FZF3	-0.309156	0.0509677	0.15324
Ddx5	Q61656	0.0644187	0.492938	0.663488
Ddx50	Q99MJ9	-0.195661	0.00131959	0.0138587
Ddx51	Q6P9R1	-0.142549	0.188206	0.354956
Ddx52	Q8K301	-0.242548	0.0281682	0.103557
Ddx54	Q8K4L0	-0.29308	0.0779795	0.200855
Ddx55	Q6ZPL9	-0.181956	0.0445067	0.140101
Ddx56	Q9D0R4	-0.304159	0.0090075	0.048765
Ddx59	Q9DBN9	-0.0514425	0.593004	0.744916
Ddx6	P54823	0.263538	0.000259836	0.00493327
Decr1	Q9CQ62	0.491201	0.0757576	0.197765
Decr2	Q9WV68	0.213557	0.381369	0.563292
Dedd	Q9Z1L3	-0.08598	0.272517	0.452051
Degs1	O09005	0.138098	0.439194	0.617226
Dek	Q7TNV0	-0.385443	1.46899e-05	0.00112759
Dennd10	Q9D8N2	-0.0305182	0.6969	0.820959
Dennd2a	Q8C4S8	-0.274328	0.145923	0.300033
Dennd4a	E9Q8V6	0.170109	0.140329	0.292977
Dennd4c	A6H8H2	0.0476483	0.505911	0.674953
Dennd5a	Q6PAL8	0.200034	0.0878928	0.216989
Dennd6a	Q8BH65	0.0186878	0.840849	0.912035
Denr	Q9CQJ6	0.257787	0.0097991	0.0517869
Depdc1a	Q8CIG0	-0.29588	0.102973	0.240445
Depdc1b	Q8BH88	-0.141378	0.410139	0.590356
Deptor	Q570Y9	-0.273455	0.0642915	0.178053
Dera	Q91YP3	0.262485	0.0131475	0.0627738
Derl1	Q99J56	0.016232	0.931883	0.967954
Derpc	P0CG14	-0.134017	0.186905	0.353284
Desi1	Q9CQT7	0.0263336	0.843404	0.913788
Dgcr8	Q9EQM6	0.0953678	0.37578	0.557778
Dgka	O88673	0.486007	0.120482	0.265246
Dgkd	E9PUQ8	0.0818665	0.784472	0.878423
Dgke	Q9R1C6	0.207069	0.477265	0.650348
Dgkz	Q80UP3	-0.33014	0.0149441	0.0676805
Dguok	Q9QX60	0.389313	0.302687	0.483845
Dhcr24	Q8VCH6	0.0416294	0.785185	0.878499
Dhdds	Q99KU1	-0.120894	0.1552	0.31214
Dhfr	P00375	-0.105804	0.0570641	0.164252
Dhodh	O35435	-0.252749	0.0133932	0.0636155
Dhps	Q3TXU5	-0.203013	0.00854972	0.047148
Dhrs1	Q99L04	0.166795	0.242941	0.419531
Dhrs13	Q5SS80	0.042886	0.661559	0.797503
Dhrs4	Q99LB2	0.335859	0.00909681	0.0491704
Dhrs7	Q9CXR1	0.711337	0.028422	0.104054
Dhrs7b	Q99J47	0.210067	0.00520478	0.0340503
Dhrsx	Q8VBZ0	0.406815	0.000326778	0.00565309
Dhx15	O35286	-0.0496626	0.472732	0.646909
Dhx16	G3X8X0	-0.029817	0.521172	0.688102
Dhx29	Q6PGC1	-0.00674494	0.923625	0.964077
Dhx30	Q99PU8	-0.0346927	0.505238	0.674706
Dhx32	Q8BZS9	-0.328165	0.00639428	0.0389095
Dhx33	Q80VY9	0.0521047	0.767613	0.866664
Dhx34	Q9DBV3	0.186364	0.06083	0.171204
Dhx35	A2ACQ1	-0.257306	0.00663314	0.0399748
Dhx36	Q8VHK9	-0.0969746	0.191151	0.358405
Dhx37	Q6NZL1	0.0395656	0.798155	0.885732
Dhx38	Q80X98	-0.238517	0.00639929	0.0389095
Dhx40	Q6PE54	-0.641051	1.31625e-06	0.00028036
Dhx57	Q6P5D3	-0.128335	0.28613	0.464757
Dhx8	A2A4P0	-0.157439	0.200852	0.369902
Dhx9	O70133	-0.242538	0.0620931	0.173707
Diablo	Q9JIQ3	-0.0183268	0.829979	0.904418
Diaph1	O08808	0.127437	0.0137586	0.0644968
Diaph2	O70566	0.305899	0.00017964	0.00408745
Diaph3	Q9Z207	0.00630416	0.898502	0.949045
Dicer1	Q8R418	-0.138976	0.0252965	0.096217
Dido1	Q8C9B9	0.0305791	0.569067	0.728817
Dimt1	Q9D0D4	-0.0464957	0.586319	0.740155
Dip2a	Q8BWT5	0.284363	0.00998039	0.0524086
Dip2b	Q3UH60	0.161537	0.0223374	0.0884154
Dip2c	E9PWR4	0.171136	0.119196	0.263694
Dipk1b	Q99ML4	-0.47177	0.008101	0.0455581
Dipk2a	Q3USZ8	-0.102472	0.4131	0.593402
Dis3	Q9CSH3	-0.319382	0.00225032	0.0201289
Dis3l	Q8C0S1	0.0626972	0.506739	0.675652
Dis3l2	Q8CI75	0.135909	0.144392	0.298147
Dkc1	Q9ESX5	-0.0472512	0.702547	0.82431
Dkk2	Q9QYZ8	0.38377	0.263501	0.443243
Dlat	Q8BMF4	0.00259348	0.965451	0.982198
Dld	O08749	-0.0489807	0.385996	0.567994
Dlg1	Q811D0	-0.155563	0.0124188	0.0604618
Dlg3	P70175	-0.07316	0.442005	0.619771
Dlg5	E9Q9R9	0.202341	0.12055	0.265311
Dlgap4	B1AZP2	0.136406	0.0829546	0.209569
Dlgap5	Q8K4R9	-0.544298	3.12527e-07	0.000168163
Dlst	Q9D2G2	0.012388	0.80785	0.891277
Dlx1	Q64317	0.174044	0.194787	0.362878
Dlx2;Dlx5	P40764;P70396	-0.160832	0.616064	0.762739
Dmac2	Q9D7K5	0.0515739	0.576104	0.733282
Dmac2l	Q9CRA7	-0.151767	0.412951	0.593402
Dmap1	Q9JI44	-0.150582	0.0236177	0.0915954
Dmxl1	Q6PNC0	0.0538247	0.376616	0.558654
Dna2	Q6ZQJ5	-0.0603076	0.63016	0.774261
Dnaaf10	Q8BGF3	-0.285033	0.00464031	0.0318513
Dnaaf5	B9EJR8	-0.0898693	0.230809	0.406337
Dnaaf9	Q7TT23	0.636622	0.000178295	0.00407806
Dnah8	Q91XQ0	0.276454	0.0596248	0.169079
Dnaja1	P63037	-0.242075	0.13242	0.282143
Dnaja2	Q9QYJ0	-0.270675	0.0176512	0.0748201
Dnaja3	Q99M87	-0.0126641	0.895972	0.947107
Dnajb1	Q9QYJ3	-0.0494754	0.311746	0.491854
Dnajb11	Q99KV1	0.0468974	0.384463	0.566497
Dnajb12	Q9QYI4	-0.0232108	0.75648	0.86094
Dnajb4	Q9D832	0.0530909	0.63447	0.777097
Dnajb6	O54946	-0.109949	0.188036	0.354851
Dnajc1	Q61712	-0.0983902	0.0608608	0.171204
Dnajc10	Q9DC23	0.30277	0.0266908	0.0999599
Dnajc11	Q5U458	0.147546	0.455096	0.631501
Dnajc13	D4AFX7	-0.0978642	0.0834117	0.210334
Dnajc15	Q78YY6	-0.439804	0.00567493	0.0357295
Dnajc16	Q80TN4	-0.0819204	0.534203	0.699544
Dnajc17	Q91WT4	-0.443698	0.000128453	0.00335455
Dnajc19	Q9CQV7	0.386977	0.000189823	0.00418527
Dnajc2	P54103	-0.130039	0.0671482	0.182649
Dnajc21	E9Q8D0	-0.0462563	0.65744	0.7941
Dnajc25	A2ALW5	0.380147	0.002232	0.0200176
Dnajc3	Q91YW3	0.39155	3.11302e-05	0.00160745
Dnajc5	P60904	0.245903	0.0831521	0.209921
Dnajc7	Q9QYI3	-0.0977488	0.418285	0.598453
Dnajc8	Q6NZB0	-0.201335	0.0158033	0.0697637
Dnajc9	Q91WN1	-0.443396	8.94924e-05	0.00266367
Dnm1	P39053	0.530147	0.0121038	0.0595665
Dnm1l	Q8K1M6	-0.322776	0.000109482	0.0030709
Dnm2	P39054	0.34045	1.90922e-05	0.00125598
Dnm3	Q8BZ98	0.374548	0.00181699	0.0174677
Dnmbp	Q6TXD4	0.304759	0.00282479	0.0234516
Dnmt1	P13864	-0.0136604	0.872736	0.932006
Dnmt3a	O88508	-0.323713	0.021386	0.0858969
Dnpep	Q9Z2W0	0.136879	0.269956	0.449553
Dnph1	Q80VJ3	0.0976778	0.297556	0.47758
Dnttip1	Q99LB0	-0.0282663	0.694634	0.819848
Dnttip2	Q8R2M2	-0.389925	0.0152448	0.0682712
Dock1	Q8BUR4	0.159102	0.224428	0.398954
Dock11	A2AF47	-0.215373	0.000381854	0.00611344
Dock5	B2RY04	0.022769	0.766563	0.866051
Dock7	Q8R1A4	-0.119083	0.0583993	0.166827
Dock9	Q8BIK4	-0.240339	0.0264555	0.0991863
Dohh	Q99LN9	0.341024	0.075545	0.197557
Dok1	P97465	0.317963	0.0130376	0.062471
Donson	Q9QXP4	-0.235445	0.18384	0.350407
Dop1a	Q8BL99	0.0336809	0.829305	0.904204
Dop1b	Q3UHQ6	0.154543	0.556933	0.717726
Dot1l	Q6XZL8	-0.128145	0.525296	0.69227
Dpcd	Q8BPA8	-0.0524429	0.797859	0.885557
Dpf2	Q61103	-0.00385975	0.93879	0.97128
Dph1	Q5NCQ5	0.131666	0.0318584	0.111759
Dph2	Q9CR25	0.0224615	0.779293	0.874853
Dph5	Q9CWQ0	0.089691	0.116418	0.259391
Dph6	Q9CQ28	0.096494	0.371211	0.55256
Dph7	Q9CYU6	0.454147	0.037088	0.123931
Dpm1	O70152	-0.0626001	0.455373	0.631582
Dpm3	Q9D1Q4	-0.0691227	0.596209	0.747428
Dpp3	Q99KK7	0.0254858	0.587265	0.74071
Dpp7	Q9ET22	-0.0403974	0.879139	0.936575
Dpp8	Q80YA7	0.212286	0.160996	0.320394
Dpp9	Q8BVG4	0.240747	0.00035805	0.00598154
Dpy19l1	A6X919	0.434439	0.000120373	0.00321514
Dpysl2	O08553	0.169145	0.212254	0.383644
Dpysl3	Q62188	0.557018	0.000214648	0.00447585
Dr1	Q91WV0	0.223893	0.140285	0.292977
Drap1	Q9D6N5	-0.178707	0.0497222	0.150358
Drg1	P32233	-0.227687	0.00804906	0.0454159
Drg2	Q9QXB9	0.00188141	0.975033	0.985881
Drosha	Q5HZJ0	0.0161895	0.864421	0.927273
DSCC1	Q14AI0	-0.0524712	0.382937	0.565078
Dse	Q8BLI4	0.275066	0.116193	0.259238
Dsn1	Q9CYC5	-0.156826	0.176014	0.339959
Dst	Q91ZU6	0.0818248	0.261585	0.441218
Dstn	Q9R0P5	-0.0278453	0.604713	0.753652
Dstyk	Q6XUX1	0.448227	0.01614	0.0707918
Dtd1	Q9DD18	-0.0962797	0.253086	0.431691
Dtd2	Q8BHA3	-0.0870827	0.420845	0.60118
Dtl	Q3TLR7	0.219119	0.32811	0.508851
Dtna	Q9D2N4	0.429858	0.0269282	0.100626
Dtnb	O70585	0.0309837	0.652029	0.791229
Dtnbp1	Q91WZ8	0.30357	0.0562754	0.163088
Dtwd1	Q9D8U7	-0.465122	0.00227128	0.0201898
Dtx2	Q8R3P2	0.247938	0.0769652	0.19939
Dtymk	P97930	0.0766236	0.295162	0.475047
Dus1l	Q8C2P3	-0.182628	0.106633	0.246126
Dus2	Q9D7B1	0.0978505	0.284364	0.463357
Dus3l	Q91XI1	-0.0284209	0.700649	0.823415
Dus4l	Q32M08	0.161138	0.0236039	0.0915954
Dusp11	Q6NXK5	-0.22874	0.256426	0.435426
Dusp12	Q9D0T2	-0.0148789	0.852345	0.919238
Dusp14	Q9JLY7	0.102022	0.218934	0.392179
Dusp19	Q8K4T5	0.0403316	0.616008	0.762739
Dusp3	Q9D7X3	0.0268019	0.778858	0.874741
Dusp4	Q8BFV3	0.777454	0.116854	0.259862
Dusp6	Q9DBB1	0.238206	0.182272	0.348196
Dusp7	Q91Z46	0.125283	0.575472	0.732614
Dusp9	Q7TNL7	0.114956	0.424063	0.604057
Dut	Q9CQ43	-0.113816	0.130416	0.27971
Dvl1	P51141	0.00411025	0.97146	0.984313
Dvl2	Q60838	0.182817	0.0311687	0.110133
Dvl3	Q61062	0.113056	0.173704	0.337049
Dxo	O70348	0.220632	0.233594	0.409334
Dym	Q8CHY3	0.0777335	0.159328	0.318506
Dync1h1	Q9JHU4	0.211634	0.00632227	0.0386481
Dync1i2	O88487	0.143856	0.0430791	0.137337
Dync1li1	Q8R1Q8	0.107244	0.0475639	0.145706
Dync1li2	Q6PDL0	0.271199	0.00028981	0.00522578
Dync2h1	Q45VK7	-0.134018	0.439575	0.617423
Dync2i1	Q8C761	-0.26431	0.0423762	0.135944
Dync2i2	Q5U4F6	-0.115711	0.346448	0.527449
Dync2li1	Q8K0T2	-0.475165	0.0322357	0.112561
Dynll1	P63168	0.0534337	0.453657	0.629889
Dynll2	Q9D0M5	0.191861	0.651964	0.791229
Dynlrb1	P62627	0.141945	0.0878439	0.216989
Dynlt1	P51807	0.00776703	0.943202	0.973334
Dynlt3	P56387	0.625521	0.0628309	0.175013
Dyrk1a	Q61214	0.12059	0.0281288	0.103496
Dzip3	Q7TPV2	-0.342737	0.0589367	0.167762
E2f4	Q8R0K9	-0.0188764	0.892398	0.944794
E2f7	Q6S7F2	-0.110624	0.584623	0.739212
E2f8	Q58FA4	-0.0857013	0.48852	0.65988
Eapp	Q5BU09	0.0735894	0.74046	0.851075
Ears2	Q9CXJ1	-0.423204	0.000218253	0.00450823
Ebf3;Ebf1	O08791;Q07802	0.0417692	0.759872	0.862065
Ebna1bp2	Q9D903	-0.386866	0.0040498	0.0293147
Ebp	P70245	-0.0391092	0.607526	0.755777
Ecd	Q9CS74	0.182198	0.216866	0.389559
Ece1	Q4PZA2	0.306569	0.0806432	0.205482
Ech1	O35459	0.393634	0.266791	0.446683
Echdc1	Q9D9V3	-0.0630706	0.652967	0.791925
Echdc2	Q3TLP5	-0.211444	0.164208	0.324794
Echdc3	Q9D7J9	-0.67418	0.0522178	0.155762
Echs1	Q8BH95	-0.215013	0.129703	0.278705
Eci1	P42125	0.181383	0.0827441	0.209219
Eci2	Q9WUR2	0.11453	0.455509	0.631582
Ecm1	Q61508	0.364749	0.0697961	0.186342
Ecpas	Q6PDI5	-0.266706	4.35995e-05	0.00187507
Ecsit	Q9QZH6	0.0103408	0.867576	0.928903
Ect2	Q07139	-0.100791	0.35494	0.536797
Edc3	Q8K2D3	0.00310783	0.945024	0.974152
Edc4	Q3UJB9	0.106396	0.0301723	0.107955
Edem3	Q2HXL6	0.0629265	0.256095	0.435189
Edf1	Q9JMG1	-0.233805	0.00743292	0.0432276
Edrf1	Q6GQV7	-0.145501	0.186157	0.35285
Eea1	Q8BL66	-0.127516	0.252606	0.431195
Eed	Q921E6	-0.196701	0.144728	0.298657
Eef1a1	P10126	0.0814677	0.280165	0.460146
Eef1a2	P62631	0.175698	0.4997	0.669278
Eef1akmt1	Q9CY45	-0.0120427	0.839693	0.910926
Eef1akmt2	Q9D853	-0.035171	0.681364	0.810926
Eef1akmt4	P0DPE0	0.180467	0.24558	0.422162
Eef1b	O70251	0.406181	0.103307	0.240896
Eef1d	P57776	0.100821	0.0839815	0.211146
Eef1e1	Q9D1M4	-0.123198	0.0154728	0.0688397
Eef1g	Q9D8N0	0.0549109	0.451174	0.627593
Eef2	P58252	0.203102	0.0535302	0.158498
Eef2k	O08796	0.339408	0.0872301	0.21589
Eef2kmt	Q3UZW7	-0.185108	0.0165611	0.0721092
Eefsec	Q9JHW4	0.24989	0.00757277	0.0438166
Eeig2	Q8BQS4	0.335088	0.377214	0.559055
Efcab7	Q8VDY4	-0.221485	0.0290439	0.105412
Efemp1	Q8BPB5	-0.373406	0.232115	0.407862
Efemp2	Q9WVJ9	-0.0889767	0.817132	0.896738
Efhd2	Q9D8Y0	-0.284492	0.00054023	0.00762401
Efl1	Q8C0D5	-0.294036	2.44781e-05	0.00140603
Efnb2	P52800	0.25062	0.219105	0.392179
Efr3a	Q8BG67	-0.0069616	0.958807	0.980523
Eftud2	O08810	-0.100717	0.363847	0.545747
Egfr	Q01279	0.311398	0.00480692	0.032666
Egln1	Q91YE3	-0.177075	0.130895	0.280207
Egr1	P08046	0.756466	0.00930078	0.049956
Egr3	P43300	0.390176	0.0315473	0.11101
Ehbp1	Q69ZW3	0.0696339	0.449464	0.625879
Ehbp1l1	Q99MS7	0.109962	0.117046	0.260034
Ehd1	Q9WVK4	0.0529271	0.505917	0.674953
Ehd2	Q8BH64	0.68831	7.43533e-06	0.000786634
Ehd4	Q9EQP2	0.0963037	0.429307	0.608349
Ehmt1	Q5DW34	-0.134618	0.00689714	0.0408791
Ehmt2	Q9Z148	-0.108351	0.0426613	0.136412
Eif1	P48024	0.0114684	0.883811	0.939498
Eif1a	Q60872	-0.202182	0.00225693	0.0201615
Eif1ad	Q3THJ3	0.215389	0.225543	0.40013
Eif1ax	Q8BMJ3	-0.162824	0.349852	0.531095
Eif1b	Q9CXU9	-0.110916	0.105564	0.244488
Eif2a	Q8BJW6	-0.131306	0.101141	0.237412
Eif2ak2	Q03963	0.394123	0.00044043	0.00662686
Eif2ak3	Q9Z2B5	0.0256833	0.81812	0.897089
Eif2ak4	Q9QZ05	-0.0300534	0.735266	0.848798
Eif2b1	Q99LC8	0.033585	0.618906	0.765602
Eif2b2	Q99LD9	-0.162259	0.0618269	0.173278
Eif2b3	B1AUN2	-0.0803447	0.30527	0.485605
Eif2b4	Q61749	-0.196873	0.0151344	0.0681697
Eif2b5	Q8CHW4	-0.120129	0.195236	0.363389
Eif2d	Q61211	-0.018969	0.842926	0.91356
Eif2s1	Q6ZWX6	-0.155007	0.0226307	0.0891624
Eif2s2	Q99L45	-0.15048	0.0840801	0.211283
Eif2s3x	Q9Z0N1	-0.126124	0.0879427	0.216989
Eif3a	P23116	0.0262386	0.717342	0.834254
Eif3b	Q8JZQ9	0.0651248	0.522953	0.689848
Eif3c	Q8R1B4	0.0178161	0.777694	0.874413
Eif3d	O70194	0.105871	0.107201	0.246782
Eif3e	P60229	-0.0217655	0.7859	0.878676
Eif3f	Q9DCH4	-0.0398097	0.581544	0.737314
Eif3g	Q9Z1D1	0.236928	0.00667115	0.0400622
Eif3h	Q91WK2	0.034786	0.658895	0.794731
Eif3i	Q9QZD9	0.117916	0.139398	0.292322
Eif3j1	Q3UGC7	-0.736894	1.23353e-06	0.000279758
Eif3k	Q9DBZ5	-0.159726	0.353211	0.535119
Eif3l	Q8QZY1	0.00195501	0.980493	0.988848
Eif3m	Q99JX4	-0.0320347	0.734134	0.848063
Eif4a1	P60843	0.0375525	0.624704	0.770119
Eif4a2	P10630	0.691452	2.82621e-05	0.00153181
Eif4a3	Q91VC3	-0.310492	0.00685012	0.0407776
Eif4b	Q8BGD9	0.124807	0.140756	0.293392
Eif4e	P63073	-0.0515478	0.6025	0.752027
Eif4e2	Q8BMB3	-0.0116586	0.935774	0.969892
Eif4enif1	Q9EST3	0.0394094	0.616674	0.763117
Eif4g1	Q6NZJ6	-0.0795035	0.323911	0.504751
Eif4g2	Q62448	-0.0996203	0.215214	0.386942
Eif4g3	Q80XI3	0.00815881	0.895016	0.946683
Eif4h	Q9WUK2	-0.141311	0.123169	0.268818
Eif5	P59325	-0.45377	6.86853e-06	0.000786634
Eif5a	P63242	0.041036	0.655546	0.79336
Eif5b	Q05D44	-0.378406	1.29716e-05	0.00104999
Eif6	O55135	0.314927	0.00203213	0.0189579
Eipr1	Q8K0G5	0.125766	0.203694	0.373644
Elac2	Q80Y81	-0.136046	0.151606	0.307087
Elavl1	P70372	-0.151598	0.0325701	0.113438
Elf1	Q60775	0.0889369	0.336355	0.517166
Elf2	Q9JHC9	-0.0652769	0.171742	0.334646
Ell	O08856	0.197312	0.0685627	0.184567
Elmo2	Q8BHL5	0.202376	0.0187071	0.0779632
Elmod2	Q8BGF6	0.0376716	0.792389	0.882208
Eloa	Q8CB77	-0.0998555	0.0764136	0.198944
Elob	P62869	0.16411	0.0979236	0.232206
Eloc	P83940	0.0381199	0.621127	0.767374
Elovl1	Q9JLJ5	-0.218508	0.395638	0.577037
Elp1	Q7TT37	-0.0948649	0.106064	0.245208
Elp2	Q91WG4	0.12474	0.13888	0.29154
Elp3	Q9CZX0	0.147968	0.0320154	0.112005
Elp4	Q9ER73	0.153771	0.0077524	0.0443387
Elp5	Q99L85	0.120215	0.0979449	0.232206
Elp6	Q8BK75	0.174278	0.00303587	0.0243155
Emb	P21995	0.141627	0.262001	0.441811
Emc1	Q8C7X2	0.0517297	0.526126	0.692694
Emc10	Q3TAS6	-0.1524	0.071294	0.189524
Emc2	Q9CRD2	0.0540452	0.47096	0.645109
Emc3	Q99KI3	-0.0932666	0.223327	0.397817
Emc4	Q9CZX9	0.11072	0.501214	0.67091
Emc7	Q9EP72	0.079578	0.446362	0.623572
Emc8	O70378	-0.0735291	0.393816	0.575278
Emd	O08579	0.129545	0.167451	0.329341
Emg1	O35130	-0.123008	0.303131	0.484214
Emilin1	Q99K41	-0.722677	0.0967861	0.230662
Emilin2	Q8K482	0.164255	0.202268	0.37194
Eml1	Q05BC3	0.354235	0.00331896	0.0257654
Eml2	Q7TNG5	-0.125198	0.685564	0.813085
Eml3	Q8VC03	-0.1836	0.0144427	0.0659785
Eml4	Q3UMY5	-0.087101	0.0680173	0.183971
Eml5	Q8BQM8	0.3082	0.0423519	0.135944
Emsy	Q8BMB0	-0.164423	0.0239391	0.0924152
Enah	Q03173	-0.173213	0.0388966	0.127741
Endod1	Q8C522	0.829587	0.000674944	0.00883217
Endog	O08600	0.0843048	0.476506	0.649963
Enkd1	Q7TSV9	-0.237382	0.487555	0.659399
Eno1	P17182	-0.0311095	0.773822	0.871653
Eno2	P17183	0.190711	0.619762	0.766382
Eno3	P21550	0.384898	0.00404949	0.0293147
Enoph1	Q8BGB7	0.0200353	0.720625	0.836902
Enpp1	P06802	0.192515	0.522581	0.689491
Ensa	P60840	0.497815	0.000472836	0.00694973
Entpd5	Q9WUZ9	0.183248	0.527957	0.693764
Entpd6	Q3U0P5	0.353396	0.0197416	0.0807529
Eny2	Q9JIX0	0.10497	0.197004	0.365814
Eogt	Q8BYW9	0.132934	0.254365	0.433222
Eola1	Q9D1F3	-0.211309	0.287877	0.466375
Ep300	B2RWS6	0.0370384	0.50841	0.677217
Ep400	Q8CHI8	-0.0966025	0.12299	0.26875
Epb41	P48193	-0.267931	0.0245677	0.0940751
Epb41l1	Q9Z2H5	0.0792511	0.261471	0.441139
Epb41l2	O70318	-0.139405	0.0128922	0.0620134
Epb41l3	Q9WV92	-0.164736	0.10699	0.246616
Epc1	Q8C9X6	0.0779936	0.301726	0.482761
Epc2	Q8C0I4	-0.178131	0.110137	0.250733
Epdr1	Q99M71	-0.237232	0.31288	0.492402
Epg5	Q80TA9	0.202093	0.00767602	0.0441517
Epha2	Q03145	0.439527	0.0942155	0.226836
Epha4	Q03137	0.163919	0.191285	0.358482
Ephb3	P54754	-0.158066	0.253628	0.432457
Ephb4	P54761	-0.0528391	0.648504	0.789132
Epm2aip1	Q8VEH5	0.254097	0.0312823	0.110341
Epn1	Q80VP1	0.173162	0.149817	0.304913
Epn2	Q8CHU3	-0.102054	0.129584	0.278705
Eppk1	Q8R0W0	-0.173254	0.222634	0.397036
Eprs1	Q8CGC7	0.0596807	0.150065	0.305326
Eps15	P42567	-0.0407941	0.620266	0.766727
Eps15l1	Q60902	0.0925502	0.0634464	0.176295
Eps8	Q08509	0.0464702	0.585477	0.73955
Eps8l2	Q99K30	0.0226173	0.765992	0.865694
Eral1	Q9CZU4	-0.209936	0.00128617	0.013655
Erap1	Q9EQH2	0.422198	0.0060376	0.0375382
Erbb2	P70424	-0.11734	0.514704	0.682831
Erbin	Q80TH2	-0.129545	0.0938899	0.226372
Erc1	Q99MI1	0.205037	0.00927329	0.0498869
Ercc1	P07903	0.0222203	0.760016	0.862085
Ercc2	O08811	-0.045821	0.543861	0.707164
Ercc3	P49135	-0.126317	0.0469199	0.144447
Ercc4	Q9QZD4	-0.063438	0.581514	0.737314
Ercc5	P35689	-0.180793	0.250625	0.428895
Ercc6	F8VPZ5	-0.169888	0.362185	0.544038
Ercc6l	Q8BHK9	-0.188089	0.0191575	0.0788169
Erf	P70459	0.232054	0.177474	0.341616
Ergic1	Q9DC16	0.104639	0.173766	0.337049
Ergic2	Q9CR89	-0.0362701	0.667598	0.801683
Ergic3	Q9CQE7	0.111311	0.135994	0.287601
Erh	P84089	-0.146586	0.303719	0.484508
Eri1	Q7TMF2	-0.143491	0.0320437	0.112005
Eri3	Q8C460	-0.0148609	0.910953	0.957154
Erlec1	Q8VEH8	0.0258431	0.886116	0.941066
Erlin1	Q91X78	0.0245866	0.804367	0.888296
Erlin2	Q8BFZ9	-0.0509393	0.525564	0.692354
Ermp1	Q3UVK0	0.159412	0.0158769	0.0699527
Ern1	Q9EQY0	0.321537	0.0166692	0.072411
Ero1a	Q8R180	0.141836	0.192843	0.360261
Ero1b	Q8R2E9	0.253363	0.132987	0.28297
Erp29	P57759	0.175899	0.0363307	0.122589
Erp44	Q9D1Q6	0.199764	0.14502	0.298989
Errfi1	Q99JZ7	0.712295	3.00534e-05	0.00160034
Esco2	Q8CIB9	-0.31709	0.0276764	0.102467
Esd	Q9R0P3	0.0680198	0.164203	0.324794
Esf1	Q3V1V3	-0.435742	0.00525483	0.0342418
Espl1	P60330	0.0898702	0.443415	0.621365
Esr1	P19785	-0.474259	2.65704e-05	0.00147239
Esrra	O08580	-0.300847	0.0841894	0.211435
Ess2	O70279	-0.108817	0.0852416	0.212683
Esyt1	Q3U7R1	0.531259	0.000840864	0.0104017
Esyt2	Q3TZZ7	0.39888	3.94991e-05	0.00178295
Etf1	Q8BWY3	-0.104739	0.123583	0.269548
Etfa	Q99LC5	0.354958	0.0300696	0.107701
Etfb	Q9DCW4	0.369078	0.0154623	0.0688381
Etfdh	Q921G7	0.0380405	0.716736	0.834233
Ethe1	Q9DCM0	0.244466	0.102494	0.239657
Etnk1	Q9D4V0	0.371815	0.0145003	0.0661096
Ets1	P27577	-0.0441228	0.683824	0.812216
Etv3	Q8R4Z4	0.222875	0.111855	0.252955
Etv6	P97360	0.11211	0.21295	0.384596
Evc	P57680	0.982532	1.46627e-07	0.000124927
Evc2	Q8K1G2	0.17363	0.266494	0.446515
Evi5	P97366	-0.10061	0.458633	0.633828
Evl	P70429	0.248838	0.0616773	0.17293
Ewsr1	Q61545	0.163396	0.374836	0.556741
Exd2	Q8VEG4	0.277126	0.0680013	0.183971
Exo1	Q9QZ11	0.0392055	0.81288	0.895376
Exoc1	Q8R3S6	0.146846	0.0469963	0.144487
Exoc2	Q9D4H1	0.180479	0.00832243	0.0462312
Exoc3	Q6KAR6	0.19007	0.0197499	0.0807529
Exoc4	O35382	0.237134	0.00241976	0.0210746
Exoc5	Q3TPX4	0.175216	0.00338623	0.0261266
Exoc6	Q8R313	-0.050691	0.399321	0.579594
Exoc6b	A6H5Z3	0.22683	0.0517076	0.154986
Exoc7	O35250	0.141509	0.0542541	0.159367
Exoc8	Q6PGF7	0.265094	0.000287081	0.00521798
Exog	Q8C163	0.0425456	0.706655	0.826877
Exosc1	Q9DAA6	-0.151332	0.0439332	0.139214
Exosc10	P56960	-0.157363	0.0107724	0.0554988
Exosc2	Q8VBV3	-0.142285	0.0894987	0.219433
Exosc3	Q7TQK4	-0.236968	0.000637796	0.00849066
Exosc4	Q921I9	-0.108075	0.141779	0.294803
Exosc5	Q9CRA8	-0.122936	0.0198346	0.0810022
Exosc6	Q8BTW3	-0.119933	0.101151	0.237412
Exosc7	Q9D0M0	-0.152104	0.0327977	0.113959
Exosc8	Q9D753	-0.22999	0.00453077	0.0314337
Exosc9	Q9JHI7	-0.110068	0.213247	0.384929
Ext2	P70428	0.322948	0.0026142	0.0221898
Extl2	Q9ES89	0.17632	0.273569	0.452466
Extl3	Q9WVL6	0.15333	0.0665612	0.181545
Eya3	P97480	-0.257003	0.000379166	0.00611344
Ezh2	Q61188	-0.292538	0.00773831	0.0443387
Ezr	P26040	0.18185	0.021238	0.0854032
F11r	O88792	0.110639	0.208294	0.378798
F8a1	Q00558	0.421552	0.00113628	0.0126758
Faap100	A2ACJ2	-0.0294898	0.792641	0.882208
Fabp3	P11404	0.0532981	0.50993	0.678406
Fabp5	Q05816	-0.190875	0.26976	0.44946
Fadd	Q61160	-0.0936468	0.575316	0.732553
Fads1	Q920L1	-0.0482628	0.770779	0.869231
Fads2	Q9Z0R9	-0.397877	0.0163171	0.0713391
Fads3	Q9JJE7	0.0695029	0.708221	0.827999
Faf1	P54731	0.0673622	0.227085	0.402018
Faf2	Q3TDN2	0.116429	0.0569843	0.164252
Fah	P35505	-0.063471	0.799886	0.88622
Fahd1	Q8R0F8	0.0651218	0.723354	0.839071
Faim	Q9WUD8	0.0287821	0.759476	0.86203
Fam104a	A2A6P4	0.112589	0.324966	0.505722
Fam107b	Q3TGF2	0.0846479	0.315794	0.495614
Fam110a	Q8R184	0.155881	0.487583	0.659399
Fam110c	Q8VE94	0.777751	0.000397368	0.00622302
Fam111a	Q9D2L9	-0.511618	8.88493e-05	0.00265613
Fam114a1	Q9D281	0.494716	0.0845069	0.212076
Fam114a2	Q8VE88	-0.0659708	0.49749	0.667105
Fam117a	Q7TNF9	-0.0376954	0.8651	0.927709
Fam117b	Q3U3E2	-0.144086	0.197943	0.366724
Fam118a	Q91YN1	0.119861	0.169524	0.331653
Fam118b	Q8C569	0.193187	0.0743461	0.195202
FAM120A	Q6A0A9	0.0285868	0.526068	0.692694
Fam120b	Q6RI63	0.0684363	0.503689	0.673196
Fam120c	Q8C3F2	0.0400374	0.626061	0.771512
Fam133b	Q9CVI2	-0.279291	0.0559494	0.162482
Fam136a	Q9CR98	-1.03242	0.0271811	0.101238
Fam162a	Q9D6U8	-0.108955	0.553977	0.715812
Fam172a	Q3TNH5	0.0020077	0.972138	0.9844
Fam177a1	Q8BR63	0.263097	0.167591	0.329384
Fam185a	Q7TPD2	-0.252132	0.00231269	0.0204188
Fam193a	Q8CGI1	0.162052	0.0688508	0.18505
Fam193b	Q3U2K0	0.537178	0.000335247	0.00574132
Fam20b	Q8VCS3	0.091512	0.459291	0.634291
Fam210a	Q8BGY7	-0.1688	0.0947206	0.227369
Fam234a	Q8C0Z1	0.115419	0.395991	0.577167
Fam32a	Q9CR80	-0.191842	0.174275	0.33794
Fam3c	Q91VU0	0.14611	0.122945	0.26875
Fam50a	Q9WV03	0.193865	0.0113891	0.0574002
Fam76a	Q922G2	0.0038179	0.967766	0.9832
Fam76b	Q80XP8	0.13129	0.075997	0.198086
Fam83d	Q9D7I8	-0.0299835	0.6673	0.801607
Fam83g	Q5SWY7	0.318733	0.166333	0.327962
Fam83h	Q148V8	0.224799	0.0292261	0.105692
Fam8a1	Q3URQ4	0.286933	0.241457	0.41824
Fam91a1	Q3UVG3	-0.127458	0.0105987	0.0549361
Fam98a	Q3TJZ6	-0.0253083	0.786177	0.878676
Fam98b	Q80VD1	0.0885961	0.0772451	0.199646
Fam98c	E9PYD1	-0.138399	0.322426	0.50331
Fanca	Q9JL70	-0.346789	0.10734	0.246838
Fancd2	Q80V62	-0.361215	4.59331e-05	0.0019446
Fancg	Q9EQR6	-0.275323	0.0452374	0.14118
Fanci	Q8K368	-0.186928	0.0587052	0.16742
Fancl	Q9CR14	-0.00290446	0.989077	0.993124
Far1	Q922J9	0.106717	0.120067	0.264709
Farp1	F8VPU2	0.136894	0.121168	0.266071
Farp2	Q91VS8	0.387339	0.0282066	0.103642
Fars2	Q99M01	-0.0317529	0.741153	0.851167
Farsa	Q8C0C7	-0.021101	0.665955	0.800697
Farsb	Q9WUA2	0.0102391	0.8532	0.919724
Fasn	P19096	-0.0668174	0.470362	0.644549
Fastkd1	Q6DI86	-0.0103966	0.950285	0.977101
Fastkd2	Q922E6	-0.14789	0.0231645	0.0906716
Fastkd3	Q8BSN9	-0.677901	0.00753849	0.0437669
Fastkd5	Q7TMV3	-0.0413116	0.70981	0.829145
Fat1	A0A087WRT4	0.344613	0.0388332	0.1277
Fau	P62862	-0.271556	0.361107	0.543095
Fbh1	Q8K2I9	-0.104683	0.53559	0.700815
Fbl	P35550	-0.0359114	0.801832	0.886801
Fblim1	Q71FD7	0.137129	0.428391	0.607429
Fbln1	Q08879	0.400824	0.207601	0.378223
Fbln2	P37889	1.54599	5.24007e-05	0.00208347
Fbn1	Q61554	0.26368	0.553518	0.715578
Fbxl12	Q9EPX5	-0.0629263	0.780295	0.875471
Fbxl15	Q91W61	0.105121	0.0369977	0.123859
Fbxl18	E9PYR1	0.14927	0.10882	0.249148
Fbxl19	Q6PB97	-0.383427	0.00467102	0.0320299
Fbxl20	Q9CZV8	0.208456	0.35346	0.535119
Fbxl6	Q9QXW0	0.0444381	0.768729	0.867637
Fbxl8	Q8CIG9	0.00849224	0.968221	0.983376
Fbxo11	Q7TPD1	-0.0994081	0.140206	0.292977
Fbxo21	Q8VDH1	-0.253011	0.00087727	0.0107351
Fbxo22	Q78JE5	0.289325	0.000866119	0.0106369
Fbxo28	Q8BIG4	0.0715414	0.653722	0.79224
Fbxo3	Q9DC63	-0.056246	0.466149	0.641355
Fbxo30	Q8BJL1	0.116922	0.160541	0.319858
Fbxo33	Q8VE08	0.179798	0.300753	0.481544
Fbxo38	Q8BMI0	-0.0251346	0.661661	0.797503
Fbxo4	Q8CHQ0	0.216008	0.0174276	0.0743897
Fbxo42	Q6PDJ6	0.170155	0.168427	0.330168
Fbxo45	Q8K3B1	0.0705072	0.520081	0.68739
Fbxo5	Q7TSG3	-0.0788688	0.672434	0.804737
Fbxo6	Q9QZN4	0.0101683	0.959794	0.981042
Fbxo7	Q3U7U3	0.266123	0.041372	0.133836
Fbxw11	Q5SRY7	0.0918686	0.498049	0.66755
Fbxw17	Q8CFE8	0.0411142	0.798328	0.885732
Fbxw8	Q8BIA4	0.216498	0.0115358	0.0578168
Fcf1	Q9CTH6	-0.206617	0.49835	0.667602
Fcho2	Q3UQN2	0.0211613	0.848069	0.916367
Fcsk	Q7TMC8	0.142648	0.0496939	0.150339
Fdft1	P53798	-0.409765	0.00317211	0.0249091
Fdps	Q920E5	-0.53531	0.021453	0.0859635
Fdx1	P46656	0.204611	0.082686	0.209219
Fdxr	Q61578	-0.0300367	0.797149	0.885197
Fech	P22315	0.11966	0.436543	0.614895
Fem1aa	Q9Z2G1	0.653446	0.0286795	0.104647
Fem1b	Q9Z2G0	0.261861	0.096134	0.22967
Fem1c	Q8CEF1	-0.111864	0.481499	0.653662
Fen1	P39749	0.0492642	0.436388	0.614865
Fer	P70451	0.26924	0.0371102	0.123931
Fermt2	Q8CIB5	0.193141	0.0422203	0.135871
Fez1	Q8K0X8	0.9274	0.00167006	0.0163786
Fez2	Q6TYB5	0.209574	0.0727188	0.192336
Fgd1	P52734	0.200445	0.171032	0.333549
Fgd3	O88842	0.543705	0.000544125	0.00764552
Fgd6	Q69ZL1	-0.134575	0.138884	0.29154
Fgfr1	P16092	0.00190733	0.989303	0.993124
Fggy	A2AJL3	0.612214	0.125985	0.273215
Fh	P97807	0.221405	0.00203319	0.0189579
Fhip1b	Q3U2I3	0.0776619	0.588105	0.74099
Fhip2a	Q8CDM8	0.268106	9.57769e-05	0.00280178
Fhip2b	Q80YR2	0.366847	0.0425913	0.136412
Fhl1	P97447	1.30284	1.51047e-06	0.000304562
Fhl2	O70433	0.686384	1.24361e-06	0.000279758
Fhl3	Q9R059	0.32833	0.0277455	0.10259
Fhod1	Q6P9Q4	0.07951	0.475972	0.649494
Fibp	Q9JI19	-0.278732	0.0437513	0.138836
Fig4	Q91WF7	0.123092	0.0724214	0.191886
Fignl1	Q8BPY9	-0.0467848	0.658219	0.794478
Filip1l	Q6P6L0	0.272153	0.0162481	0.0711285
Fip1l1	Q9D824	-0.231147	0.000829558	0.0103369
Fis1	Q9CQ92	-0.029325	0.747427	0.854594
Fitm2	P59266	0.168398	0.271547	0.450881
Fiz1	Q9WTJ4	-0.133725	0.0533046	0.158111
Fkbp10	Q61576	0.489043	3.19911e-05	0.00161102
Fkbp11	Q9D1M7	-0.17888	0.0426453	0.136412
Fkbp15	Q6P9Q6	0.235994	0.000465568	0.00689327
Fkbp1a	P26883	0.208566	0.113035	0.254598
Fkbp2	P45878	0.358752	0.00392851	0.0288535
Fkbp3	Q62446	-0.261493	0.000508266	0.00730873
Fkbp4	P30416	-0.0831081	0.0659718	0.180515
Fkbp5	Q64378	-0.0515851	0.537968	0.703124
Fkbp7	O54998	0.328002	0.0208601	0.0842313
[truncated: 4,817 more rows]

## Sheet: Elp3 iKO vs Ctrl
Gene_name	Protein_ID	log2 FC	pvalue	adj_pvalue
0610009B22Rik	Q8R3W2	0.0481743	0.639845	0.7412
2200002D01Rik	Q9D809	0.615926	6.94017e-06	0.000279414
2210016F16Rik	G3X8U3	0.401567	0.000459438	0.00369943
2310061I04Rik	B8JJ69	0.633724	0.0497879	0.111031
2410002F23Rik	Q3TE80	0.427548	1.48579e-05	0.000417742
2610044O15Rik8	A0A087WRJ1	-0.288148	0.00833227	0.0289092
2700097O09Rik	Q6PGK3	-0.261788	0.012259	0.0386876
Aaas	P58742	-0.0632894	0.429399	0.558843
Aacs	Q9D2R0	-0.0264575	0.710829	0.796915
Aagab	Q8R2R3	-0.0698085	0.477551	0.601269
Aak1	Q3UHJ0	0.0915603	0.249972	0.375287
Aamdc	Q8R0P4	0.215831	0.499374	0.62116
Aamp	Q3TJ22	0.428511	0.00359635	0.0154969
Aar2	Q9D2V5	0.297626	0.228332	0.35093
Aars1	Q8BGQ7	1.06051	1.41049e-08	1.03208e-05
Aars2	Q14CH7	0.147806	0.0151851	0.0453155
Aarsd1	Q3THG9	-0.0394274	0.647993	0.747786
Aasdhppt	Q9CQF6	0.134667	0.530748	0.646822
Aatf	Q9JKX4	0.0616512	0.714842	0.799462
Abcb10	Q9JI39	-0.314886	0.000111328	0.0014511
Abcb1b	P06795	0.36585	0.152865	0.259505
Abcb7	Q61102	-0.138089	0.0324298	0.0804125
Abcb8	Q9CXJ4	-0.0648863	0.759011	0.832685
Abcc1	O35379	0.246361	0.0996161	0.189115
Abcc4	E9Q236	-0.020672	0.892643	0.933529
Abcc5	Q9R1X5	0.679321	0.00291039	0.013301
Abcd1	P48410	-0.08289	0.71335	0.798426
Abcd3	P55096	0.141934	0.220968	0.342242
Abcd4	O89016	-0.0913935	0.79589	0.862161
Abce1	P61222	-0.00637851	0.898194	0.936313
Abcf1	Q6P542	-0.410689	4.51191e-05	0.00081864
Abcf2	Q99LE6	0.112256	0.411876	0.540797
Abcf3	Q8K268	-0.107557	0.06738	0.140889
Abcg2	Q7TMS5	0.610991	0.00193469	0.00996491
Abhd10	Q6PE15	0.12796	0.0814973	0.162089
Abhd11	Q8K4F5	-0.212895	0.0501592	0.111651
Abhd12	Q99LR1	0.314674	0.000610463	0.00449523
Abhd14b	Q8VCR7	0.665073	0.00143852	0.00812073
Abhd16a	Q9Z1Q2	0.585752	2.43462e-06	0.000142803
Abhd17b	Q7M759	0.24283	0.127151	0.225708
Abhd4	Q8VD66	-0.432981	0.110797	0.203913
Abhd5	Q9DBL9	0.485165	0.000237368	0.00234496
Abhd6	Q8R2Y0	0.0581768	0.500389	0.621853
Abi1	Q8CBW3	0.130879	0.0672561	0.140738
Abi2	P62484	0.00655399	0.936957	0.959809
Abitram	Q80ZQ9	-0.125864	0.196084	0.31355
Abl1	P00520	-0.036785	0.739725	0.819321
Abl2	Q4JIM5	0.175371	0.053468	0.11759
Abr	Q5SSL4	0.0883507	0.183835	0.298453
Abracl	Q4KML4	0.0448266	0.716145	0.800632
Abraxas1	Q8BPZ8	-0.395185	0.000492238	0.00387637
Abraxas2	Q3TCJ1	0.0523676	0.512831	0.632693
Abt1	Q9QYL7	-0.32129	0.0385987	0.0916348
Abtb3	Q6GQW0	0.898491	2.91104e-05	0.000630685
Acaa1a	Q921H8	0.255688	0.123296	0.221055
Acaa2	Q8BWT1	0.0381642	0.755764	0.830462
Acaca	Q5SWU9	-0.145972	0.106853	0.198696
Acad10	Q8K370	0.474076	0.0333852	0.0821043
Acad11	Q80XL6	0.0940575	0.433626	0.562944
Acad8	Q9D7B6	-0.246681	0.0560505	0.122272
Acad9	Q8JZN5	-0.0458572	0.469256	0.594234
Acadl	P51174	0.302798	0.0324218	0.0804125
Acadm	P45952	-0.199599	0.104666	0.195969
Acads	Q07417	-0.238076	0.0339528	0.0831886
Acadsb	Q9DBL1	0.0402059	0.867166	0.91618
Acadvl	P50544	0.194063	0.0251484	0.0662514
Acap2	Q6ZQK5	0.258464	0.00686908	0.025114
Acap3	Q6NXL5	0.266885	0.100146	0.189909
Acat1	Q8QZT1	0.0399326	0.701278	0.789326
Acat2	Q8CAY6	-0.772299	0.00151342	0.00840961
Acbd3	Q8BMP6	0.263789	0.000908452	0.00591493
Acbd5	Q5XG73	-0.140295	0.0916264	0.177261
Acbd6	Q9D061	-0.0882943	0.497809	0.620119
Acd	Q5EE38	-0.319571	0.0463152	0.104903
Acin1	Q9JIX8	-0.404526	0.00670636	0.0246649
Acly	Q91V92	-0.22117	0.00119061	0.00709361
Aco1	P28271	-0.255574	0.103462	0.194249
Aco2	Q99KI0	0.466539	0.000311148	0.00284933
Acot13	Q9CQR4	0.100272	0.502841	0.623989
Acot2	Q9QYR9	2.06174	9.32136e-07	8.26908e-05
Acot7	Q91V12	0.1401	0.238873	0.362383
Acot8	P58137	0.39056	9.28202e-06	0.000323294
Acot9	Q9R0X4	0.345299	7.23904e-06	0.000286363
Acox1	Q9R0H0	0.564946	0.00156441	0.00857714
Acp1	Q9D358	-0.232459	0.0212089	0.0581641
Acp2	P24638	0.524711	0.103337	0.194068
Acp6	Q8BP40	0.540118	0.0004978	0.0039012
Acsf2	Q8VCW8	0.0385699	0.892594	0.933529
Acsf3	Q3URE1	-0.0137357	0.905781	0.941338
Acsl1	P41216	-0.177671	0.0788649	0.158102
Acsl3	Q9CZW4	-0.769221	0.000100235	0.00136128
Acsl4	Q9QUJ7	0.167956	0.0347731	0.0846499
Acsl5	Q8JZR0	0.280597	0.000364832	0.00317838
Acsl6	Q91WC3	0.186596	0.27491	0.403296
Acss2	Q9QXG4	-0.257682	0.255604	0.381221
Acta1	P68134	0.304328	0.141665	0.244456
Actb	P60710	0.185811	0.0253991	0.0667498
Actbl2	Q8BFZ3	0.191621	0.097915	0.186771
Actc1	P68033	0.127121	0.0684579	0.14253
Actg1	P63260	0.295737	0.152622	0.259351
Actl6a	Q9Z2N8	-0.35105	0.000139733	0.00165924
Actn1	Q7TPR4	0.493043	0.00586185	0.0224067
Actn4	P57780	0.30797	0.0929738	0.179459
Actr10	Q9QZB7	0.141919	0.0750507	0.152431
Actr1a	P61164	0.110758	0.0383891	0.0912009
Actr1b	Q8R5C5	0.156705	0.00349511	0.0152623
Actr2	P61161	0.00721832	0.89222	0.933529
Actr3	Q99JY9	0.0388154	0.53016	0.646338
Actr5	Q80US4	-0.0206372	0.707523	0.793994
Actr6	Q9D864	-0.171737	0.00899842	0.0306433
Actr8	Q8R2S9	-0.131181	0.171891	0.283665
Acvr1	P37172	0.448549	0.343966	0.473466
Acy1	Q99JW2	-0.111521	0.136871	0.238482
Acyp1	P56376	-0.107658	0.637349	0.739012
Ada	P03958	-0.494621	9.20954e-05	0.00128405
Adam10	O35598	0.154269	0.0434952	0.100134
Adam17	Q9Z0F8	0.0658302	0.218082	0.338852
Adam9	Q61072	0.587382	0.00383915	0.0162873
Adar	Q99MU3	0.33263	0.000671082	0.00476125
Adarb1	Q91ZS8	-0.388808	0.00697861	0.0253765
Adat1	Q9JHI2	0.00721316	0.893283	0.933769
Adat2	Q6P6J0	-0.0875788	0.340905	0.470777
Adat3	Q6PAT0	-0.133837	0.138134	0.24019
Adck1	Q9D0L4	0.212862	0.00479056	0.0192641
Adck5	Q80V03	0.559247	0.0024751	0.0118545
Adcy6	Q01341	0.00877274	0.965776	0.97814
Add1	Q9QYC0	0.099702	0.436906	0.565907
Add2	Q9QYB8	0.570428	0.000244049	0.00237896
Add3	Q9QYB5	-0.0164855	0.867862	0.916613
Adgra2	Q91ZV8	0.615601	0.00418243	0.0174264
Adgrl2	Q8JZZ7	-0.144854	0.120761	0.217909
Adh5	P28474	0.253171	0.000399511	0.00338937
Adh7	Q64437	2.18965	2.76624e-07	4.82602e-05
Adi1	Q99JT9	-0.402873	0.0181598	0.0519375
Adissp	Q9D1K7	0.144753	0.0819128	0.162773
Adk	P55264	0.00165636	0.983311	0.99037
Adnp	Q9Z103	-0.158217	0.00532328	0.0208759
Adnp2	Q8CHC8	-0.279376	0.00440434	0.0181399
Ado	Q6PDY2	0.235455	0.00204492	0.0103833
Adpgk	Q8VDL4	0.452694	2.11332e-06	0.000140074
Adprh	P54923	0.0492759	0.604133	0.711296
Adprs	Q8CG72	0.235169	0.0074422	0.0266089
Adrbk2	Q3UYH7	-0.13507	0.129453	0.229076
Adrm1b;Adrm1	A0A0A6YVU8;Q9JKV1	-0.0210416	0.766514	0.838507
Adsl	P54822	-0.111619	0.025151	0.0662514
Adss2	P46664	-0.0214878	0.755625	0.830443
Aebp1	Q640N1	0.00993589	0.919971	0.949702
Aebp2	Q9Z248	0.111343	0.455784	0.582049
Aen	Q9CZI9	0.895728	0.0250494	0.066086
Afap1	Q80YS6	0.407446	0.0117411	0.0373824
Afdn	Q9QZQ1	-0.251737	0.000207921	0.00215327
Aff1	O88573	0.0642396	0.498004	0.620135
Aff4	Q9ESC8	-0.0549251	0.579883	0.690409
Afg3l1	Q920A7	-0.157983	0.00596004	0.0226675
Afg3l2	Q8JZQ2	0.101702	0.0984281	0.18754
Aftph	Q80WT5	0.371293	0.0395279	0.0933847
Aga	Q64191	0.606099	0.00244755	0.0118221
Agap1	Q8BXK8	0.583803	6.60083e-07	7.01751e-05
Agap3	Q8VHH5	0.00304445	0.954831	0.971392
Agfg1	Q8K2K6	-0.0451782	0.494094	0.616549
Agfg2	Q80WC7	0.232001	0.00853688	0.0294583
Aggf1	Q7TN31	0.0608386	0.636397	0.738337
Agk	Q9ESW4	0.0832995	0.586129	0.696354
Agl	F8VPN4	0.123836	0.165676	0.275749
Ago1	Q8CJG1	0.202304	0.0090897	0.0308544
Ago2	Q8CJG0	0.273312	0.000599155	0.0044408
Agpat1	O35083	0.203606	0.033471	0.0821858
Agpat2	Q8K3K7	0.248419	0.0243344	0.0645252
Agpat4	Q8K4X7	0.255634	0.121197	0.218335
Agpat5	Q9D1E8	0.0312488	0.923663	0.95178
Agps	Q8C0I1	0.046587	0.494045	0.616549
Agrn	A2ASQ1	-0.543627	0.000532289	0.00407033
Agtpbp1	Q641K1	-0.0563857	0.818751	0.87881
Ahctf1	Q8CJF7	-0.24051	0.0142297	0.043165
Ahcy	P50247	0.23465	0.00027869	0.00264464
Ahcyl1	Q80SW1	-0.0830188	0.156906	0.264845
Ahcyl2	Q68FL4	0.447034	6.87282e-06	0.000278349
Ahdc1	Q6PAL7	0.0518437	0.681813	0.774804
Ahnak	E9Q616	0.319481	0.00230232	0.011335
Ahnak2	A0A7N9VR94	0.841374	0.00395806	0.016665
Ahsa1	Q8BK64	-0.075185	0.172184	0.284079
Ahsa2	Q8N9S3	-0.305983	0.00709273	0.0256467
Aida	Q8C4Q6	0.421545	2.3682e-06	0.000141211
Aifm1	Q9Z0X1	0.00741255	0.865732	0.915518
Aifm2	Q8BUE4	0.205137	0.0361594	0.0870282
Aim2	Q91VJ1	0.385585	0.000147199	0.00171791
Aimp1	P31230	0.109347	0.114672	0.209177
Aimp2	Q8R010	0.0773173	0.167731	0.278419
Aip	O08915	-0.245083	0.117731	0.21327
Ajuba	Q91XC0	0.0713159	0.338055	0.46759
Ak1	Q9R0Y5	0.0299139	0.934163	0.958246
AK157302;Isca1	I3ITR1;Q9D924	0.0608558	0.370781	0.49996
Ak2	Q9WTP6	-0.383782	0.00110359	0.00675256
Ak3	Q9WTP7	0.246581	0.193304	0.309979
Ak4	Q9WUR9	-0.562126	4.61934e-05	0.000829287
Ak5	Q920P5	0.598518	0.0107244	0.0349468
Ak6	Q8VCP8	-0.33217	0.0498354	0.111101
Akap1	O08715	0.551469	0.01857	0.0529104
Akap10	O88845	0.105563	0.0327869	0.0810618
Akap11	E9Q777	0.251164	0.0116368	0.0371547
Akap12	Q9WTQ5	-0.308676	0.178452	0.291381
Akap13	E9Q394	0.153175	0.0237936	0.0634371
Akap2	O54931	0.773347	0.000128975	0.00157063
Akap8	Q9DBR0	-0.0768397	0.353465	0.482249
Akap8l	Q9R0L7	0.480212	0.00356419	0.0153778
Akap9	Q70FJ1	-0.0537812	0.506049	0.626712
Akirin2	B1AXD8	-0.51206	0.000759473	0.00521438
Akr1a1	Q9JII6	0.96869	2.07047e-07	4.29733e-05
Akr1b1	P45376	-0.0547375	0.484492	0.606864
Akr1b10	G5E895	0.381757	0.00100127	0.0063394
Akr1b7	P21300	0.28096	0.0206656	0.057251
Akr1b8	P45377	0.540428	3.25154e-06	0.0001715
Akr1c18	Q8K023	0.664339	0.00329787	0.0146562
Akr1e2	Q9DCT1	0.0653847	0.546254	0.660748
Akr7a2	Q8CG76	0.131466	0.241921	0.365419
Akt1	P31750	0.0241145	0.69928	0.78795
Akt1s1	Q9D1F4	0.457829	0.0288229	0.0735536
Akt2	Q60823	0.0764716	0.383287	0.514072
Akt3	Q9WUA6	0.131171	0.212917	0.332816
Aktip	Q64362	0.22182	0.110749	0.203879
Alad	P10518	0.179888	0.0135066	0.0415555
Alas1	Q8VC19	-0.47174	0.0210449	0.0579333
Alcam	Q61490	0.78732	2.69687e-05	0.000603603
Aldh16a1	Q571I9	0.465768	0.000439627	0.00359316
Aldh18a1	Q9Z110	0.792889	3.60986e-06	0.000184673
Aldh1l2	Q8K009	2.58363	2.12877e-07	4.29733e-05
Aldh2	P47738	0.456091	0.0024463	0.0118221
Aldh3a2	P47740	0.973008	5.39929e-06	0.000241815
Aldh4a1	Q8CHT0	0.708552	0.000311103	0.00284933
Aldh5a1	Q8BWF0	0.349099	0.111401	0.204416
Aldh6a1	Q9EQ20	0.0512604	0.812127	0.874183
Aldh7a1	Q9DBF1	-0.0299219	0.765729	0.837893
Aldh9a1	Q9JLJ2	0.100946	0.291892	0.420858
Aldoa	P05064	-0.392971	0.00387792	0.0163884
Aldoc	P05063	-1.50987	0.0224731	0.0608223
Alg1	Q921Q3	0.750741	1.34976e-05	0.000395853
Alg11	Q3TZM9	0.453105	3.71686e-05	0.000724658
Alg2	Q9DBE8	0.255778	0.0140884	0.0428197
Alg3	Q8K2A8	-0.0128222	0.932368	0.95756
Alg5	Q9DB25	0.582408	0.0399715	0.0940409
Alg9	Q8VDI9	0.0678931	0.463901	0.589758
Alkbh1	P0CB42	-0.126048	0.201761	0.320743
Alkbh2	Q6P6J4	-0.395811	0.0814939	0.162089
Alkbh3	Q8K1E6	0.0445237	0.661076	0.757306
Alkbh5	Q3TSG4	-0.325539	0.000120449	0.00150927
Alkbh6	Q8K2U2	0.0225423	0.866002	0.915661
Alkbh7	Q9D6Z0	-0.0423311	0.79961	0.865227
Alkbh8	Q80Y20	-0.00968058	0.893505	0.933857
Alms1	Q8K4E0	-0.378888	0.00479592	0.0192743
Als2	Q920R0	0.179098	0.311971	0.442772
Alyref	O08583	-0.353785	0.000301355	0.00279528
Amacr	O09174	0.387966	0.0227092	0.0612662
Ambra1	A2AH22	0.0388865	0.627334	0.731151
Amdhd2	Q8JZV7	0.422604	0.0240278	0.0638863
Amfr	Q9R049	0.0643826	0.265449	0.392719
Ammecr1	Q9JHT5	0.141236	0.409104	0.538403
Ammecr1l	Q8JZZ6	-0.102028	0.263183	0.389713
Amn1	B8JKV0	-0.0875443	0.704343	0.791731
Amot	Q8VHG2	-0.291392	0.345718	0.475013
Amotl1	Q9D4H4	-0.479579	0.0282672	0.0726321
Ampd2	Q9DBT5	0.30053	0.00123838	0.00726435
Anapc1	P53995	-0.173243	0.00350793	0.0152706
Anapc10	Q8K2H6	-0.0674498	0.567153	0.679146
Anapc11	Q9CPX9	-0.0847924	0.54023	0.654859
Anapc2	Q8BZQ7	-0.111163	0.0562402	0.122647
Anapc4	Q91W96	-0.21806	0.000890217	0.00583647
Anapc5	Q8BTZ4	-0.121736	0.135116	0.236332
Anapc7	Q9WVM3	-0.15776	0.0118243	0.0375694
Angel2	Q8K1C0	0.179501	0.132746	0.233024
Angptl2	Q9R045	0.708541	7.48039e-07	7.43867e-05
Ank1	Q02357	0.289486	0.172811	0.284699
Ank2	Q8C8R3	-0.0919581	0.290683	0.420095
Ank3	G5E8K5	0.0563055	0.494449	0.616724
Ankfy1	Q810B6	0.240399	0.000397676	0.00337801
Ankh	Q9JHZ2	0.695407	0.000511557	0.00397332
Ankhd1	E9PUR0	-0.0131961	0.801888	0.866522
Ankib1	Q6ZPS6	0.487327	0.0065863	0.024289
Ankle2	Q6P1H6	-0.00700591	0.887358	0.93029
Ankmy2	Q3TPE9	-0.1018	0.436555	0.565775
Ankrd11	E9Q4F7	0.0655721	0.321975	0.452721
Ankrd13a	Q80UP5	0.162558	0.121801	0.219067
Ankrd17	Q99NH0	0.0281785	0.657238	0.754597
Ankrd27	Q3UMR0	-0.325177	0.000860601	0.00572388
Ankrd28	Q505D1	-0.273058	0.000419225	0.00350418
Ankrd44	B2RXR6	0.101636	0.657435	0.754597
Ankrd50	A6H6J9	0.0708963	0.631794	0.734448
Ankrd52	Q8BTI7	0.0130171	0.916651	0.948061
Ankrd54	Q91WK7	0.0549658	0.743125	0.821544
Anks1a	P59672	-0.0655749	0.20523	0.324329
Ankzf1	Q80UU1	-0.178875	0.147581	0.252741
Anln	Q8K298	-0.409638	0.0393801	0.0932579
Ano1	Q8BHY3	0.638889	0.00378081	0.016098
Ano10	Q8BH79	0.344424	0.00303272	0.013729
Ano6	Q6P9J9	0.483561	0.000354095	0.00312486
Anp32a	O35381	-0.679802	4.72428e-05	0.000841467
Anp32b	Q9EST5	-0.140642	0.0824287	0.163369
Anp32e	P97822	-0.448564	0.00202992	0.010338
Antkmt	Q501J2	-0.535179	0.023463	0.0628201
Antxr2	Q6DFX2	1.2652	2.26755e-05	0.000549053
Anxa1	P10107	-0.249225	0.0280427	0.0722418
Anxa11	P97384	0.187507	0.0457292	0.104082
Anxa2	P07356	0.320415	0.000955029	0.00615343
Anxa3	O35639	0.769677	4.69504e-07	5.70448e-05
Anxa4	P97429	0.257277	0.0617109	0.131748
Anxa5	P48036	0.56501	0.00107924	0.00665474
Anxa6	P14824	0.205253	0.34967	0.478415
Anxa7	Q07076	0.437521	7.07821e-05	0.0010896
Anxa8	O35640	2.57757	1.05153e-06	8.83285e-05
Ap1b1	O35643	0.330519	6.79194e-05	0.00105749
Ap1g1	P22892	0.118322	0.0194956	0.0548131
Ap1g2	O88512	0.221782	0.0204336	0.056747
Ap1m1	P35585	0.272285	0.00024917	0.00240476
Ap1s1	P61967	0.303301	0.134485	0.235385
Ap1s2	Q9DB50	0.510708	0.002178	0.0108565
Ap2a1	P17426	0.294295	0.00906496	0.0308236
Ap2a2	P17427	0.153872	0.213056	0.332867
Ap2b1	Q9DBG3	0.217364	0.0190694	0.053927
Ap2m1	P84091	0.273289	0.0365786	0.0876649
Ap2s1	P62743	0.182567	0.110553	0.203683
Ap3b1	Q9Z1T1	0.333575	3.7003e-05	0.000724658
Ap3d1	O54774	0.277159	0.00052361	0.00403928
Ap3m1	Q9JKC8	0.275238	0.000230895	0.00230016
Ap3s1	Q9DCR2	0.264676	0.00125907	0.00735338
Ap4b1	Q9WV76	-0.0208126	0.712751	0.79827
Ap4e1	Q80V94	0.0322205	0.598856	0.707767
Ap4m1	Q9JKC7	0.00878491	0.92399	0.951874
Ap5b1	Q3TAP4	-0.44101	0.0226496	0.0611994
Ap5z1	Q3U829	0.125491	0.408612	0.537963
Apaf1	O88879	-0.0255479	0.805993	0.869442
Apba3	O88888	0.391678	0.0851931	0.167627
Apbb1	Q9QXJ1	-1.26409	0.000697755	0.00491683
Apbb1ip	Q8R5A3	0.491219	0.000400681	0.00339506
Apbb2	Q9DBR4	0.139977	0.0274572	0.0710337
Apc	Q61315	-0.0611925	0.624669	0.729155
Apcdd1	Q3U128	0.530196	0.0733948	0.150144
Apeh	Q8R146	0.092052	0.393993	0.523682
Apex1	P28352	0.000444428	0.994121	0.996422
Apex2	Q68G58	0.326598	0.132242	0.232499
Api5	O35841	-0.177676	0.0232888	0.0624584
Apip	Q9WVQ5	0.464947	6.4545e-05	0.00103333
Aplf	Q9D842	-0.210116	0.0360345	0.0868811
Aplp2	Q06335	-0.176264	0.0953465	0.182846
Apmap	Q9D7N9	0.50707	8.13766e-06	0.00031106
Apob	E9Q414	0.347623	0.136257	0.237655
Apobec3	Q99J72	-0.606235	0.00623806	0.0234505
Apobr	Q8VBT6	-0.434306	0.18511	0.30002
Apoo	Q9DCZ4	-0.0661398	0.435616	0.565097
Apool	Q78IK4	0.296185	0.0058225	0.022284
App	P12023	-0.101624	0.679598	0.772824
Appbp2	Q9DAX9	-0.166308	0.212755	0.332816
Appl1	Q8K3H0	0.106888	0.182781	0.29738
Appl2	Q8K3G9	-0.15628	0.370384	0.499708
Aprt	P08030	-0.309178	0.00142985	0.00808829
Aptx	Q7TQC5	-0.0213875	0.860991	0.912489
Aqr	Q8CFQ3	-0.178288	0.0879008	0.171861
Araf	P04627	0.45528	0.000804698	0.0054371
Arap1	Q4LDD4	0.0905741	0.71306	0.79827
Arcn1	Q5XJY5	0.0632688	0.299333	0.428952
Arf1	P84078	0.246611	0.000642679	0.00463312
Arf2	Q8BSL7	0.89536	0.000106346	0.00141878
Arf4	P61750	0.344307	0.00454099	0.0185419
Arf5	P84084	0.340435	0.00232584	0.0113907
Arf6	P62331	0.276941	0.00261437	0.0123529
Arfgap1	Q9EPJ9	0.240251	0.00690615	0.025212
Arfgap2	Q99K28	0.162443	0.00511061	0.0202284
Arfgap3	Q9D8S3	0.125606	0.423282	0.552831
Arfgef1	G3X9K3	-0.113382	0.0355825	0.0860354
Arfgef2	A2A5R2	0.277788	0.000324362	0.00293478
Arfip1	G5E8V9	0.150573	0.148163	0.25361
Arfip2	Q8K221	-0.369375	0.00628565	0.0235504
Arfrp1	Q8BXL7	0.217539	0.0218381	0.0595536
Arg1	Q61176	0.855248	1.05727e-07	3.26983e-05
Arhgap1	Q5FWK3	0.6192	7.0065e-08	2.64846e-05
Arhgap10	Q6Y5D8	-0.151645	0.0125978	0.0395184
Arhgap11a	Q80Y19	-0.139108	0.0528354	0.116491
Arhgap12	Q8C0D4	0.146894	0.0178946	0.0513518
Arhgap17	Q3UIA2	0.393965	0.000383436	0.00329823
Arhgap18	Q8K0Q5	-0.0566068	0.740405	0.81994
Arhgap19	Q8BRH3	-0.255129	0.100272	0.190049
Arhgap21	Q6DFV3	-0.0816814	0.232225	0.355389
Arhgap22	Q8BL80	0.526395	0.00337512	0.0149022
Arhgap29	Q8CGF1	0.167066	0.4089	0.538238
Arhgap31	A6X8Z5	-0.204514	0.257094	0.383038
Arhgap32	Q811P8	-0.0037506	0.96762	0.979376
Arhgap35	Q91YM2	-0.0720902	0.142188	0.245048
Arhgap42	B2RQE8	0.0118189	0.909611	0.943876
Arhgap5	P97393	-0.185776	0.00158459	0.00863215
Arhgap6	O54834	0.885307	6.37906e-05	0.00103333
Arhgdia	Q99PT1	0.101557	0.110043	0.202975
Arhgdib	Q61599	0.676462	0.00136714	0.00781684
Arhgef1	Q61210	-0.0309916	0.553986	0.667964
Arhgef10	Q8C033	-0.0355957	0.896275	0.935171
Arhgef11	Q68FM7	0.139587	0.342212	0.471911
Arhgef12	Q8R4H2	0.00689649	0.924413	0.951905
Arhgef17	Q80U35	0.0557486	0.719088	0.802867
Arhgef18	Q6P9R4	0.255336	0.0114299	0.0366318
Arhgef2	Q60875	0.475096	3.25645e-05	0.000676518
Arhgef40	Q3UPH7	-0.116394	0.117688	0.21327
Arhgef5	E9Q7D5	-0.0617006	0.53176	0.647708
Arhgef7	Q9ES28	0.107934	0.139274	0.241479
Arid1a	A2BH40	-0.145795	0.0187133	0.0531186
Arid1b	E9Q4N7	0.00575185	0.934131	0.958246
Arid2	E9Q7E2	-0.357386	5.99253e-05	0.00100367
Arid4a	F8VPQ2	-0.310656	0.00153036	0.00846551
Arid4b	A2CG63	-0.305152	0.00327451	0.0145714
Arid5b	Q8BM75	-0.32843	0.000188493	0.0020102
Arih1	Q9Z1K5	0.216632	0.00459999	0.018694
Arih2	Q9Z1K6	0.0625924	0.232991	0.356241
Arl1	P61211	0.0826042	0.23887	0.362383
Arl14ep	Q8BIX3	0.145515	0.0572209	0.12407
Arl2	Q9D0J4	-0.080825	0.250026	0.375287
Arl3	Q9WUL7	-0.242431	0.0772331	0.155794
Arl5a	Q80ZU0	-0.537231	0.00139618	0.00794279
Arl6	O88848	0.0299887	0.673612	0.768229
Arl6ip1	Q9JKW0	-0.0397625	0.724487	0.807042
Arl6ip4	Q9JM93	-0.0312988	0.648698	0.748038
Arl6ip5	Q8R5J9	0.240763	0.0455778	0.103855
Arl6ip6	Q8BH07	-0.829803	1.43563e-05	0.000410467
Arl8a	Q8VEH3	0.0249252	0.813213	0.875025
Arl8b	Q9CQW2	0.106659	0.707732	0.794098
Armc1	Q9D7A8	-0.0824303	0.189827	0.305555
Armc10	Q9D0L7	0.173844	0.0067413	0.0247533
Armc6	Q8BNU0	0.285939	0.00344489	0.0151122
Armc8	Q9DBR3	0.173263	0.00990802	0.0328369
Armc9	Q9D2I5	0.0864379	0.301748	0.431141
Armh3	Q6PD19	0.176613	0.0427231	0.0991094
Armt1	A6H630	-0.0560075	0.283304	0.411792
Arnt	P53762	-0.121536	0.136104	0.237511
Arpc1a	Q9R0Q6	0.0429171	0.805327	0.868926
Arpc1b	Q9WV32	0.0820137	0.509928	0.630369
Arpc2	Q9CVB6	0.00636599	0.88959	0.931956
Arpc3	Q9JM76	-0.00228521	0.976896	0.985734
Arpc4	P59999	-0.00933776	0.866994	0.91614
Arpc5	Q9CPW4	-0.103535	0.328911	0.458837
Arpc5l	Q9D898	-0.17268	0.0740818	0.151032
Arpin	Q9D0A3	0.107189	0.155416	0.262982
Arpp19	P56212	-0.186606	0.0291003	0.0741288
Arrb1	Q8BWG8	-0.813779	0.000513245	0.00397735
Arrb2	Q91YI4	-0.0720835	0.26061	0.386822
Arsa	P50428	-0.594467	0.0546931	0.11978
Arsb	P50429	0.468884	0.000199399	0.00209369
As3mt	Q91WU5	0.0357977	0.851698	0.905462
Asah1	Q9WV54	0.245886	0.00146782	0.00824017
Asap1	Q9QWY8	0.341524	0.00624229	0.0234525
Asap2	Q7SIG6	0.324051	0.00169537	0.00904135
Asb3	Q9WV72	0.0103691	0.941859	0.963091
Asb6	Q91ZU1	0.181223	0.338116	0.46759
Ascc1	Q9D8Z1	-0.0580545	0.365816	0.4948
Ascc2	Q91WR3	-0.0237587	0.641746	0.742719
Ascc3	E9PZJ8	-0.0335796	0.458387	0.584495
Asf1a	Q9CQE6	-0.454272	2.21857e-05	0.000546096
Asf1b	Q9DAP7	-0.217043	0.0196658	0.0551638
Ash1l	Q99MY8	0.023571	0.813609	0.875025
Ash2l	Q91X20	-0.0967068	0.131367	0.231386
Asl	Q91YI0	0.00175614	0.986482	0.99261
Asns	Q61024	1.03992	3.98803e-07	5.41166e-05
Asnsd1	Q8BFS9	-0.11178	0.359609	0.488575
Asph	Q8BSY0	0.29499	0.00350377	0.0152623
Aspm	Q8CJ27	-0.855138	9.79774e-08	3.26983e-05
Aspscr1	Q8VBT9	0.179057	0.00963581	0.0322172
Asrgl1	Q8C0M9	-0.159092	0.151522	0.257868
Ass1	P16460	0.966408	1.13722e-05	0.000361571
Asxl2	Q8BZ32	0.0312868	0.871959	0.919245
Atad1	Q9D5T0	0.0797344	0.482693	0.605167
Atad2	Q8CDM1	-0.50831	1.47619e-05	0.000417742
Atad2b	E9Q166	-0.652329	0.101168	0.191207
Atad3	Q925I1	-0.0902964	0.344905	0.47447
Atad5	Q4QY64	-0.364052	0.000507223	0.0039532
Ate1	Q9Z2A5	0.128686	0.0286972	0.0734179
Atf2	P16951	0.025463	0.877393	0.922617
Atf6	F6VAN0	0.485751	0.00162866	0.00879474
Atf6b	O35451	0.698301	0.00451909	0.0184672
Atf7	Q8R0S1	0.000212053	0.998744	0.999094
Atf7ip	Q7TT18	-0.00271064	0.960257	0.974435
Atg101	Q9D8Z6	-0.0124937	0.874962	0.921127
Atg13	Q91YI1	-0.159217	0.111173	0.204106
Atg16l1	Q8C0J2	0.433026	0.000531402	0.00407033
Atg2a	Q6P4T0	-0.111806	0.328587	0.458607
Atg2b	Q80XK6	-0.193404	0.00211751	0.0106565
Atg3	Q9CPX6	-0.00561035	0.954112	0.970951
Atg4a-ps	A0A0G2JFS9	0.39117	0.233534	0.35667
Atg4b	Q8BGE6	0.296769	0.000651163	0.00466581
Atg4c	Q811C2	-0.140542	0.36399	0.493147
Atg5	Q99J83	0.378508	0.00701509	0.0254428
Atg7	Q9D906	0.32123	0.000652701	0.0046698
Atg9a	Q68FE2	0.116276	0.394303	0.523992
Atic	Q9CWJ9	0.0974568	0.0823454	0.163251
Atl1	Q8BH66	0.505653	0.00192562	0.00994831
Atl2	Q6PA06	0.2465	0.00191164	0.00991374
Atl3	Q91YH5	0.648133	1.56741e-05	0.000435293
Atm	Q62388	0.0155123	0.777859	0.847079
Atn1	O35126	-0.162725	0.140255	0.242453
Atox1	O08997	0.37076	0.00235346	0.0114871
Atp11b	Q6DFW5	0.164807	0.363084	0.49241
Atp11c	Q9QZW0	-0.0876658	0.334587	0.463841
Atp13a1	Q9EPE9	0.494749	0.000113073	0.00146577
Atp13a3	Q5XF89	0.166662	0.454988	0.581562
Atp1a1	Q8VDN2	0.221639	0.128656	0.227904
Atp1b1	P14094	0.489841	0.0224427	0.0607795
Atp1b3	P97370	0.0970907	0.56757	0.679406
Atp2a2	O55143	-0.0998244	0.330471	0.460017
Atp2b1	G5E829	0.557605	9.1615e-06	0.000323294
Atp2c1	Q80XR2	0.17359	0.0126841	0.0397064
Atp5f1a	Q03265	0.0954613	0.0569225	0.123659
Atp5f1b	P56480	0.0813736	0.093742	0.180569
Atp5f1c	Q91VR2	0.0921219	0.0550254	0.120387
Atp5f1d	Q9D3D9	0.223932	0.324732	0.455241
Atp5f1e	P56382	0.167877	0.00493237	0.0196832
Atp5if1	O35143	-0.0495052	0.896171	0.935171
Atp5me	Q06185	0.0630554	0.285082	0.413493
Atp5mf	P56135	0.0875321	0.207375	0.326823
Atp5mg	Q9CPQ8	0.0009289	0.991296	0.995099
Atp5mk	Q78IK2	-0.101259	0.374851	0.504899
Atp5pb	Q9CQQ7	0.0658097	0.289087	0.418232
Atp5pd	Q9DCX2	-0.0581852	0.608675	0.715137
Atp5pf	P97450	-0.0103767	0.952276	0.969663
Atp5po	Q9DB20	0.0183491	0.805259	0.868926
Atp6ap1	Q9R1Q9	0.218618	0.06402	0.135361
Atp6ap2	Q9CYN9	0.0834363	0.209384	0.329158
Atp6v0a1	Q9Z1G4	0.287769	0.0219216	0.0597573
Atp6v0a2	P15920	0.4371	0.0003291	0.00296583
Atp6v0c	P63082	0.139588	0.848002	0.903221
Atp6v0d1	P51863	0.339408	0.00215336	0.0107811
Atp6v1a	P50516	0.0713986	0.183517	0.298149
Atp6v1b2	P62814	0.181038	0.0209977	0.057874
Atp6v1c1	Q9Z1G3	-0.0108865	0.850782	0.904845
Atp6v1d	P57746	-0.0344755	0.662858	0.758635
Atp6v1e1	P50518	0.0761321	0.526875	0.643948
Atp6v1f	Q9D1K2	-0.630919	0.000239001	0.00234496
Atp6v1g1	Q9CR51	0.11587	0.235006	0.358115
Atp6v1h	Q8BVE3	0.253489	0.00119292	0.00710117
Atp7a	Q64430	0.147264	0.126584	0.225112
Atpaf1	Q811I0	0.192029	0.0438061	0.100651
Atpaf2	Q91YY4	0.102534	0.40246	0.531262
Atr	Q9JKK8	-0.287505	7.89401e-05	0.00116619
Atrip	Q8BMG1	-0.389237	0.00270633	0.0126296
Atrx	Q61687	-0.110976	0.589529	0.699416
Atxn10	P28658	0.308374	0.000291578	0.00273641
Atxn2	O70305	-0.06837	0.334902	0.464182
Atxn2l	Q7TQH0	0.101563	0.0797582	0.159423
Atxn3	Q9CVD2	-0.236222	0.248998	0.374484
Atxn7l3b	Q3UD01	0.41337	0.00626524	0.0234948
Auh	Q9JLZ3	-0.280954	0.162433	0.271479
Aup1	P70295	-0.0969154	0.241248	0.364768
Aurka	P97477	-0.499722	0.000902216	0.00588125
Aurkb	O70126	-0.437049	3.4319e-05	0.000699122
Aven	Q9D9K3	-0.509781	0.0159097	0.046902
Avl9	Q80U56	0.0412892	0.623224	0.727843
Avpi1	Q9D7H4	0.0884857	0.41086	0.539983
AW551984	Q8BGF0	-0.0779741	0.709653	0.795728
Axin1	O35625	0.0302847	0.75668	0.830931
Axl	Q00993	0.330195	0.000103155	0.00138921
B2m	P01887	-0.0751279	0.769307	0.840592
B3galnt1	Q920V1	0.157471	0.375612	0.505771
B3galt6	Q91Z92	0.511728	7.91756e-05	0.00116619
B3glct	Q8BHT6	0.541875	0.000169949	0.00187629
B3GNT2	Q9Z222	-0.237478	0.054402	0.119327
B4galt1	P15535	0.419208	2.50948e-05	0.000582872
B4galt5	Q9JMK0	0.371149	0.21783	0.338537
B4galt7	Q8R087	0.444276	0.00017515	0.00190981
B4gat1	Q8BWP8	-0.276379	0.00415396	0.0173183
Babam1	Q3UI43	-0.22827	0.0993945	0.1888
Babam2	Q8K3W0	-0.160282	0.089191	0.173735
Bach1	P97302	-0.0317271	0.729467	0.81126
Bad	Q61337	0.00364955	0.983384	0.99037
Bag1	Q60739	0.185209	0.0316757	0.0791195
Bag2	Q91YN9	-0.0930247	0.385201	0.515926
Bag3	Q9JLV1	-0.532302	0.000886284	0.00583199
Bag4	Q8CI61	-0.381359	0.0251694	0.0662668
Bag5	Q8CI32	-0.138324	0.0581366	0.125615
Bag6	Q9Z1R2	0.0669274	0.503331	0.624255
Baiap2	Q8BKX1	0.377979	4.97971e-05	0.000872401
Baiap2l1	Q9DBJ3	0.882928	1.50875e-08	1.03208e-05
Banf1	O54962	-0.271404	0.0700374	0.145187
Banp	Q8VBU8	-0.167581	0.241137	0.36468
Bap1	Q99PU7	-0.366554	0.000984741	0.00626315
Bap18	Q9DCT6	-0.277328	0.0852635	0.167717
Bard1	O70445	-0.142063	0.104655	0.195969
Basp1	Q91XV3	-0.035345	0.863972	0.914225
Bax	Q07813	-0.0248077	0.773869	0.844086
Baz1a	O88379	-0.601699	0.000474691	0.00376873
Baz1b	Q9Z277	-0.256003	0.00998875	0.0330239
Baz2a	Q91YE5	-0.375355	0.00448299	0.0183749
Baz2b	A2AUY4	-0.227008	0.00780328	0.0275239
Bbx	Q8VBW5	-0.42439	0.00123923	0.00726435
Bcap29	Q61334	0.128372	0.33227	0.46157
Bcap31	Q61335	0.250356	0.0164975	0.0482378
Bcar1	Q61140	0.103605	0.62486	0.72917
Bcar3	Q9QZK2	0.234188	0.0324992	0.0805042
Bcas2	Q9D287	-0.389475	0.0156933	0.0464047
Bcas3	Q8CCN5	0.309267	0.0211569	0.0580918
Bcat1	P24288	0.887938	0.000396213	0.00337801
Bcat2	O35855	-0.0437775	0.66226	0.758195
Bccip	Q9CWI3	0.101964	0.337851	0.467509
Bckdha	P50136	0.29659	0.138072	0.240143
Bckdhb	Q6P3A8	0.491689	0.00162277	0.00877431
Bckdk	O55028	-0.368994	0.0105616	0.034532
Bcl10	Q9Z0H7	0.0356636	0.863637	0.914012
Bcl2l1	Q64373	0.448304	0.005885	0.02247
Bcl2l13	P59017	-0.274221	0.00125521	0.00733717
Bcl7a	Q9CXE2	-0.228869	0.199363	0.317599
Bcl7b	Q921K9	-0.1052	0.431607	0.561117
Bcl7c	O08664	-0.106562	0.285487	0.413904
Bcl9	Q9D219	-0.448252	0.0830871	0.164398
Bcl9l	Q67FY2	-0.754002	0.00617341	0.0232709
Bclaf1	Q8K019	-0.0928454	0.18214	0.296479
Bcor	Q8CGN4	-0.0707386	0.271465	0.399596
Bcorl1	A2AQH4	-0.169718	0.0570658	0.123852
Bcr	Q6PAJ1	0.316625	0.000170377	0.00187629
Bcs1l	Q9CZP5	0.549897	4.75683e-06	0.000227926
Bdh1	Q80XN0	-0.784342	6.4529e-05	0.00103333
Bdp1	Q571C7	0.0888508	0.61131	0.717378
Becn1	O88597	0.403205	0.0177243	0.0509488
Bend3	Q6PAL0	-0.0693247	0.453858	0.580679
Bet1	O35623	0.118323	0.644338	0.745123
Bicd2	Q921C5	0.151176	0.172973	0.28488
Bicra	F8VPZ9	-0.151466	0.360816	0.489921
Bid	P70444	0.165178	0.468697	0.593946
Bin1	O08539	0.0151097	0.877422	0.922617
Birc5	O70201	-0.780111	0.0191525	0.054072
Birc6	O88738	-0.0979176	0.19919	0.317547
Bles03	Q8VD62	0.2167	0.163572	0.272948
Blm	O88700	-0.588779	4.46986e-06	0.000218798
Blmh	Q8R016	-0.296636	0.00137818	0.0078667
Bloc1s1	O55102	-0.261991	0.283132	0.411631
Bloc1s3	Q5U5M8	0.297091	0.148642	0.254111
Bloc1s5	Q8R015	-0.294473	0.12288	0.220658
Bloc1s6	Q9R0C0	-0.180818	0.286229	0.414626
Bltp2	Q5SYL3	-0.265525	0.00207211	0.0104667
Bltp3a	B2KF50	0.234841	0.00288204	0.0132407
Bltp3b	A2RSJ4	0.438298	0.00114947	0.00694581
Blvra	Q9CY64	0.0714209	0.320264	0.451103
Blvrb	Q923D2	0.237064	0.0571794	0.124059
Bmal1	Q9WTL8	0.0436868	0.682539	0.775421
Bmp1	P98063	-0.149884	0.139863	0.242022
Bmp2k	Q91Z96	0.221612	0.291074	0.420388
Bmpr2	O35607	-0.205836	0.0709084	0.146467
Bms1	Q6PGF5	-0.0958846	0.528804	0.645436
Bmt2	Q8BXK4	-0.0512773	0.806903	0.869889
Bnc2	Q8BMQ3	0.0624586	0.601511	0.709673
Bnip1	Q6QD59	-0.557102	0.00260559	0.0123286
Bnip2	O54940	0.214921	0.0847123	0.166971
Bnip3l	Q9Z2F7	-1.09888	0.00376905	0.016058
Bod1l	E9Q6J5	-0.301109	0.000533618	0.00407033
Bok	O35425	0.324553	0.0101514	0.0334327
Bola1	Q9D8S9	-0.416401	0.00770167	0.0272928
Bola2	Q8BGS2	0.316682	0.00163443	0.00881193
Bop1	P97452	0.213073	0.196252	0.313683
Bora	Q8BS90	-0.0573316	0.717667	0.801676
Bpgm	P15327	-0.364021	0.00376695	0.016058
Bphl	Q8R164	0.200227	0.435944	0.565129
Bpnt1	Q9Z0S1	-0.0198726	0.755479	0.830431
Bpnt2	Q80V26	-0.123827	0.514563	0.633896
Bptf	A2A654	-0.241954	0.000201258	0.00210025
Braf	P28028	-0.165931	0.471775	0.596979
Brap	Q99MP8	0.156316	0.00817418	0.028507
Brat1	Q8C3R1	0.251521	0.0009608	0.00618475
Brca1	P48754	-0.300571	0.000561521	0.00422631
Brcc3	P46737	-0.0313462	0.679521	0.772824
Brd1	G5E8P1	-0.235442	0.0351685	0.0852463
Brd2	Q7JJ13	-0.32526	0.0190898	0.0539622
Brd3	Q8K2F0	-0.225188	0.0101332	0.0334204
Brd4	Q9ESU6	-0.246956	0.000465059	0.00372704
Brd7	O88665	-0.378942	2.04874e-05	0.000518218
Brd8	Q8R3B7	-0.369018	0.00644829	0.0240012
Brd9	Q3UQU0	0.0460964	0.547974	0.662509
Brf1	Q8CFK2	-0.0525685	0.451242	0.579169
Bri3bp	Q8BXV2	-0.0148966	0.833304	0.890125
Brip1	Q5SXJ3	-0.471953	6.90769e-05	0.00107061
Brix1	Q9DCA5	-0.397752	0.000211328	0.00217201
Brk1	Q91VR8	-0.0447196	0.836909	0.893369
Brms1	Q99N20	-0.280221	0.171663	0.283356
Brms1l	Q3U1T3	-0.0513193	0.394566	0.524239
Brox	Q8K2Q7	0.31978	0.000577333	0.00432618
Brpf1	B2RRD7	-0.0357659	0.69112	0.782081
Brpf3	B2KF05	0.151901	0.163592	0.272948
Brwd1	Q921C3	-0.53314	0.00246202	0.0118386
Bsdc1	Q80Y55	0.437417	0.00968381	0.0323301
Bsg	P18572	-0.213953	0.0669208	0.140261
Btaf1	E9QAE3	0.0251871	0.777044	0.846734
Btbd9	Q8C726	0.0190494	0.892569	0.933529
Btd	Q8CIF4	0.0979983	0.732151	0.813381
Btf3	Q64152	0.0647362	0.50311	0.624209
Btf3l4	Q9CQH7	-0.17919	0.0583992	0.125982
Bub1	O08901	-0.432977	0.000716282	0.00500882
Bub1b	Q9Z1S0	-0.422508	0.000183998	0.00197622
Bub3	Q9WVA3	-0.0477266	0.463542	0.589522
Bud13	Q8R149	-0.686646	8.97196e-07	8.26908e-05
Bud23	Q9CY21	-0.256482	0.0287394	0.0734179
Bud31	Q6PGH1	-0.141673	0.260536	0.386822
Bysl	O54825	-0.235795	0.199588	0.317883
Bzw1	Q9CQC6	0.370761	3.95129e-05	0.000753069
Bzw2	Q91VK1	-0.0907307	0.0763034	0.154281
C1d	O35473	-0.157795	0.0702324	0.145512
C1galt1	Q9JJ06	0.291604	0.00250423	0.0119654
C1galt1c1	Q9JMG2	0.48475	0.00284316	0.0130885
C1qbp	O35658	0.531914	0.00558386	0.0216113
C2cd2l	Q80X80	0.218629	0.220282	0.341334
C2cd5	Q7TPS5	-0.0116156	0.923096	0.951522
C3	P01027	0.336509	0.434612	0.564009
C9orf72	Q6DFW0	0.541911	0.00139266	0.00792943
Ca12	Q8CI85	-0.0873978	0.749553	0.825637
Ca13	Q9D6N1	1.17631	0.00602046	0.0228207
Caap1	Q8VDY9	-0.0783145	0.317787	0.448781
Cab39	Q06138	0.180666	0.067276	0.140738
Cab39l	Q9DB16	0.190742	0.0386541	0.0917344
Cabin1	G3X8Q1	-0.268708	0.00231987	0.0113802
Cachd1	Q6PDJ1	0.449415	0.187422	0.302471
Cacnb2	Q8CC27	-0.0142844	0.911545	0.945161
Cactin	Q9CS00	-0.143605	0.103711	0.194608
Cacul1	Q8R0X2	0.0577963	0.602919	0.710718
Cacybp	Q9CXW3	-0.550489	1.41938e-06	0.000111006
Cad	B2RQC6	-0.00576914	0.911221	0.94497
Cadm1	Q8R5M8	0.0568232	0.723525	0.806233
Calcoco1	Q8CGU1	-0.384045	0.0444303	0.101683
Cald1	E9QA15	0.399972	0.000433092	0.00355889
Calm1;Calm2;Calm3	P0DP26;P0DP27;P0DP28	0.432013	0.0586166	0.126291
Calr	P14211	0.123518	0.197547	0.315275
Calu	O35887	1.07651	4.43714e-07	5.57185e-05
Camk1	Q91YS8	-0.222203	0.565274	0.677851
Camk1d	Q8BW96	0.135112	0.277837	0.406625
Camk2b	P28652	0.375379	0.000846246	0.0056478
Camk2d	Q6PHZ2	0.620008	0.000114563	0.00146577
Camk2g	Q923T9	0.127726	0.0513293	0.113797
Camkk2	Q8C078	0.365946	0.000140287	0.00165983
Camlg	P49070	0.280544	0.000661771	0.00471486
Camsap1	A2AHC3	0.000573609	0.993336	0.995971
Camsap2	Q8C1B1	0.288164	0.000620065	0.00453236
Cand1	Q6ZQ38	-0.0179516	0.694269	0.783904
Cand2	Q6ZQ73	-0.707586	0.00495668	0.019757
Cant1	Q8VCF1	0.0315957	0.85599	0.908889
Canx	P35564	-0.03915	0.630476	0.733292
Cap1	P40124	0.370377	9.61416e-05	0.00133228
Capg	P24452	0.521843	0.00460481	0.018694
Capn1	O35350	0.393497	0.00324938	0.014488
Capn2	O08529	0.614957	5.05209e-07	5.91739e-05
Capn7	Q9R1S8	0.0227321	0.85151	0.905403
Capns1	O88456	0.446384	0.00925403	0.0312944
Capns2	Q9D7J7	0.397901	0.00505203	0.0200548
Caprin1	Q60865	-0.138399	0.163699	0.273058
Capza1	P47753	-0.018126	0.815975	0.876384
Capza2	P47754	0.240199	0.000616693	0.00452153
Capzb	P47757	0.163602	0.0243324	0.0645252
Carhsp1	Q9CR86	-0.0640659	0.660463	0.756913
Carm1	Q9WVG6	-0.0570987	0.303713	0.433415
Carmil1	Q6EDY6	0.0302084	0.746571	0.823819
Carnmt1	Q80UY1	-0.022343	0.747391	0.82414
Cars1	Q9ER72	0.711195	9.12863e-06	0.000323294
Cars2	Q8BYM8	0.300143	0.00272112	0.0126552
Casc3	Q8K3W3	0.155443	0.0761463	0.154059
Cask	O70589	0.107327	0.0396725	0.0935638
Caskin2	Q8VHK1	-0.119778	0.100276	0.190049
Casp2	P29594	-0.0330321	0.622338	0.727308
Casp3	P70677	-0.0931937	0.586777	0.697002
Casp6	O08738	0.0802738	0.657573	0.754597
Casp8	O89110	-0.0129944	0.901253	0.938351
Casp8ap2	Q9WUF3	-0.449949	0.0034005	0.0149776
Casp9	Q8C3Q9	0.184005	0.286126	0.414565
Cast	P51125	0.731032	3.85087e-06	0.000194084
Castor1	Q9CWQ8	0.0777134	0.744166	0.822098
Cat	P24270	0.0455106	0.73186	0.813381
Cav1	P49817	1.27076	1.12203e-06	9.19794e-05
Cav2	Q9WVC3	0.513973	0.0151645	0.0453137
Cavin1	O54724	0.63109	0.000158675	0.00179339
Cavin2	Q63918	1.08469	1.58684e-05	0.000438897
Cavin3	Q91VJ2	0.00607595	0.971669	0.981851
Cbfa2t2	O70374	0.170088	0.137441	0.239345
Cbfb	Q08024	-0.190234	0.0168671	0.0489396
Cbl	P22682	-0.00739119	0.951382	0.969043
Cblb	Q3TTA7	-0.390878	0.0188464	0.0534295
Cbll1	Q9JIY2	-0.478529	0.00560594	0.0216485
Cbr1	P48758	-0.175616	0.393276	0.523191
Cbr4	Q91VT4	0.0500482	0.810958	0.873339
Cbx1	P83917	-0.0284969	0.791296	0.858278
Cbx2	P30658	-0.430442	3.38648e-05	0.000696122
Cbx3	P23198	-0.392137	0.000463017	0.00371944
Cbx5	Q61686	0.132203	0.442088	0.570988
Cbx6	Q9DBY5	0.361307	0.128077	0.227113
Cbx8	Q9QXV1	0.0329468	0.714548	0.799462
Cc2d1a	Q8K1A6	0.00512904	0.941206	0.962568
Cc2d1b	Q8BRN9	0.0272767	0.679503	0.772824
Ccar1	Q8CH18	-0.332647	0.000360898	0.00315623
Ccar2	Q8VDP4	-0.243544	0.0165386	0.0482748
Ccdc102a	Q3TMW1	-0.403384	0.0394283	0.0932789
Ccdc115	Q8VE99	0.0252243	0.801681	0.866503
Ccdc117	Q6PB51	-0.324959	0.145301	0.249527
Ccdc12	Q8R344	-0.561836	0.00295458	0.0134288
Ccdc124	Q9D8X2	0.0894182	0.216316	0.336722
Ccdc134	Q8C7V8	-0.0521691	0.492974	0.615787
Ccdc137	Q8R0K4	-0.224688	0.0398755	0.0938799
Ccdc174	Q3U155	0.166197	0.138674	0.240821
Ccdc186	Q8C9S4	-0.200072	0.346561	0.475852
Ccdc22	Q9JIG7	0.108134	0.0660605	0.138984
Ccdc25	Q78PG9	-0.0492899	0.754104	0.829441
Ccdc40	Q8BI79	-0.434912	0.21569	0.336055
Ccdc43	Q9CR29	-0.174936	0.0961613	0.184006
Ccdc47	Q9D024	0.248879	0.00352127	0.0152895
Ccdc50	Q810U5	0.0702508	0.405791	0.534663
Ccdc51	Q3URS9	0.0535984	0.560256	0.67302
Ccdc6	D3YZP9	-0.197912	0.0106786	0.0348393
Ccdc61	Q3UJV1	-0.0758838	0.696634	0.785792
Ccdc77	Q9CZH8	-0.742961	0.00551654	0.0214361
Ccdc85b	Q6PDY0	-0.18949	0.343073	0.472619
Ccdc85c	E9Q6B2	-0.784016	5.21426e-05	0.000900452
Ccdc86	Q9JJ89	0.187469	0.284666	0.413067
Ccdc88a	Q5SNZ0	-0.17067	0.0436955	0.100441
Ccdc88c	Q6VGS5	-0.151212	0.145604	0.249922
Ccdc9	Q8VC31	-0.0566862	0.42686	0.556177
Ccdc93	Q7TQK5	0.133119	0.088137	0.172175
Ccdc97	Q9DBT3	0.176351	0.34751	0.476462
Ccm2	Q8K2Y9	0.480227	0.0151335	0.0453008
Ccn1	P18406	0.0280623	0.943004	0.963537
Ccn3	Q64299	-0.677369	0.0976404	0.186457
Ccna2	P51943	-0.2703	0.0616847	0.131733
Ccnb1	P24860	-0.320077	0.000969968	0.006226
Ccnb2	P30276	-0.542716	0.000355784	0.00313164
Ccnc	Q62447	-0.164865	0.134506	0.235385
Ccnd1	P25322	0.741745	0.000309152	0.00283869
Ccnd2	P30280	0.802203	0.00317917	0.0142309
Ccnd3	P30282	0.283864	0.316137	0.447192
Ccndbp1	Q3TVC7	0.802543	0.000462964	0.00371944
Ccnh	Q61458	0.0350183	0.524172	0.641681
Ccnk	O88874	-0.128749	0.0442904	0.101431
Ccnl1	Q52KE7	-0.386083	0.00026641	0.00254586
Ccnl2	Q9JJA7	-0.00992604	0.9218	0.95058
Ccnt1	Q9QWV9	0.0877856	0.181029	0.294952
Ccnt2	Q7TQK0	-0.284334	0.140108	0.242322
Ccny	Q8BGU5	0.557823	0.0186872	0.0531153
Ccs	Q9WU84	0.115466	0.399369	0.528708
Cct2	P80314	-0.109057	0.107431	0.199469
Cct3	P80318	-0.10488	0.0760121	0.153833
Cct4	P80315	-0.0334531	0.549795	0.663969
Cct5	P80316	-0.086361	0.0854544	0.167801
Cct6a	P80317	-0.0888731	0.105498	0.19678
Cct7	P80313	-0.0486562	0.361027	0.490011
Cct8	P42932	-0.167975	0.00986384	0.0327543
Ccz1	Q8C1Y8	0.122313	0.0809411	0.161219
Cd109	Q8R422	-0.310301	0.00446756	0.0183337
Cd151	O35566	0.0564499	0.728873	0.810865
Cd2ap	Q9JLQ0	-0.0127156	0.824124	0.883046
Cd2bp2	Q9CWK3	0.319638	0.097086	0.185502
Cd44	P15379	0.827527	0.000640295	0.0046248
Cd63	P41731	0.530033	0.021459	0.0587552
Cd81	P35762	-0.0552554	0.862179	0.913037
Cd9	P40240	0.0560579	0.807115	0.869889
Cda	P56389	-0.313186	0.250921	0.375967
Cdan1	Q8CC12	-0.0995277	0.0986531	0.187811
Cdc123	Q8CII2	0.00357195	0.956398	0.97253
Cdc16	Q8R349	-0.238102	0.00412009	0.0172088
Cdc20	Q9JJ66	-0.157533	0.353158	0.481927
Cdc23	Q8BGZ4	-0.158698	0.0108749	0.0352684
Cdc26	Q99JP4	-0.760944	0.0100245	0.0331099
Cdc27	A2A6Q5	-0.0625603	0.482288	0.604882
Cdc34	Q8CFI2	-0.339814	0.0303175	0.0766793
Cdc37	Q61081	-0.101566	0.271507	0.399596
Cdc40	Q9DC48	-0.445795	0.00696307	0.0253352
Cdc42	P60766	0.236789	0.00104256	0.00648999
Cdc42bpa	Q3UU96	0.0589764	0.650414	0.749095
Cdc42bpb	Q7TT50	0.461557	1.01211e-06	8.71694e-05
Cdc42bpg	Q80UW5	-0.237699	0.152439	0.259169
Cdc42ep1	Q91W92	-0.47773	0.0151543	0.0453031
Cdc42ep2	Q8JZX9	-0.32132	0.455232	0.581562
Cdc42ep4	Q9JM96	-0.150551	0.461627	0.588075
Cdc42se1	Q8BHL7	-0.278708	0.258826	0.384899
Cdc42se2	Q8BGH7	-0.0463722	0.898161	0.936313
Cdc45	Q9Z1X9	-0.720649	5.24941e-06	0.000241331
Cdc5l	Q6A068	-0.331531	0.0012068	0.00714004
Cdc6	O89033	-0.995777	0.0465115	0.105173
Cdc7	Q9Z0H0	-0.0222076	0.920877	0.949916
Cdc73	Q8JZM7	-0.193242	0.0311067	0.0780996
Cdca2	Q14B71	-0.65884	0.000338246	0.00302025
Cdca3	Q99M54	-0.663969	1.32981e-05	0.00039296
Cdca5	Q9CPY3	-0.357667	0.00193323	0.00996491
Cdca7	Q9D0M2	-0.0196054	0.950035	0.96854
Cdca7l	Q922M5	-0.164381	0.053368	0.117437
Cdca8	Q8BHX3	-0.504303	0.000114282	0.00146577
Cdh2	P15116	0.770896	7.91857e-05	0.00116619
Cdipt	Q8VDP6	0.371849	0.026279	0.0685855
Cdk1	P11440	-0.297696	0.000179478	0.00193529
Cdk10	Q3UMM4	-0.302716	0.0300498	0.0760919
Cdk11b	P24788	-0.307873	0.00174518	0.0092478
Cdk12	Q14AX6	-0.326528	0.00163836	0.00881917
Cdk13	Q69ZA1	-0.133685	0.0151523	0.0453031
Cdk14	O35495	0.383038	2.48587e-05	0.000582872
Cdk16	Q04735	-0.0482285	0.474469	0.599259
Cdk17	Q8K0D0	-0.157279	0.0438314	0.100651
Cdk18	Q04899	-0.45105	0.00039186	0.00335804
Cdk19	Q8BWD8	0.187574	0.21529	0.335775
Cdk2	P97377	0.070178	0.147868	0.253169
Cdk20	Q9JHU3	0.0814629	0.598848	0.707767
Cdk2ap1	O35207	-0.707894	0.00581229	0.0222673
Cdk4	P30285	0.0525386	0.65048	0.749095
Cdk5	P49615	0.240656	0.0328363	0.0811544
Cdk5rap2	Q8K389	0.0816987	0.316911	0.448008
Cdk5rap3	Q99LM2	-0.297506	0.066225	0.139201
Cdk6	Q64261	0.236162	0.0394057	0.0932579
Cdk7	Q03147	-0.106425	0.0316722	0.0791195
Cdk8	Q8R3L8	0.0521476	0.532552	0.64844
Cdk9	Q99J95	-0.210348	0.00236356	0.0114951
Cdkal1	Q91WE6	0.193122	0.013812	0.04218
Cdkn1b	P46414	-0.834523	0.00305937	0.013822
Cdkn2a	Q64364	0.187033	0.320183	0.451103
Cdkn2aip	Q8BI72	-0.208946	0.00105065	0.00652249
Cdkn2b	P55271	0.465601	0.0104538	0.0342785
Cdr2l	A2A6T1	1.03004	2.61896e-05	0.000592007
Cds2	Q99L43	0.0414759	0.714863	0.799462
Cdt1	Q8R4E9	0.0783753	0.551737	0.665842
Cdv3	Q4VAA2	-0.00814194	0.93278	0.957838
Cdx2	P43241	-0.198347	0.0165263	0.0482748
Cdyl	Q9WTK2	-0.0511688	0.589517	0.699416
Cdyl2	Q9D5D8	0.240987	0.0320264	0.0797905
Cebpb	P28033	-0.181993	0.126067	0.224662
Cebpg	P53568	0.00499425	0.970852	0.981527
Cebpz	P53569	-0.1461	0.109944	0.202892
Celf1	P28659	-0.0691832	0.451343	0.579169
Cemip2	Q5FWI3	0.358012	0.033968	0.0831959
Cenpa	O35216	-0.472141	0.00053695	0.00408606
Cenpb	P27790	-0.102951	0.326068	0.456405
Cenpc	P49452	-0.39769	0.00120454	0.0071393
Cenpe	Q6RT24	-0.467464	0.000648354	0.00465338
Cenpf	E9Q3P4	-0.546954	8.19261e-06	0.000311411
Cenph	Q9QYM8	-0.428586	0.000245095	0.00238573
Cenpi	Q8K1K4	-0.352708	0.00289821	0.0132701
Cenpk	Q9ESN5	-0.517014	0.135549	0.236906
Cenpo	Q8K015	-0.363676	0.00636451	0.0237543
Cenpp	Q9CZ92	-0.257018	0.122926	0.220658
Cenpq	Q9CPQ5	-0.431775	0.0133511	0.0412615
Cenpu	Q8C4M7	-0.129545	0.0413769	0.0966123
Cenpv	Q9CXS4	-0.408663	0.0207666	0.0574607
Cenpx	Q8C4X1	-0.0718457	0.699505	0.787985
Cep131	Q62036	-0.0985275	0.601127	0.709498
Cep152	A2AUM9	0.0326385	0.79074	0.857954
Cep162	Q6ZQ06	-0.498456	0.0484011	0.108472
Cep170	Q6A065	0.398114	2.92911e-05	0.000630685
Cep170b	Q80U49	-0.11354	0.469207	0.594234
Cep192	E9Q4Y4	0.0924716	0.222038	0.343664
Cep250	Q60952	-0.202324	0.212716	0.332816
Cep290	Q6A078	-0.716944	0.0101517	0.0334327
Cep350	E9Q309	-0.1161	0.222386	0.343889
Cep41	Q99NF3	0.0532636	0.555745	0.669136
Cep43	Q66JX5	-0.222639	0.0318814	0.079604
Cep44	Q5HZK1	-0.100296	0.227787	0.35041
Cep55	Q8BT07	-0.444714	0.000588769	0.00438771
Cep76	Q0VEJ0	-0.300856	0.115609	0.21049
Cept1	Q8BGS7	0.275875	0.0705701	0.146042
Cers2	Q924Z4	0.141405	0.339978	0.469687
Cers5	Q9D6K9	0.167635	0.101891	0.191987
Cers6	Q8C172	0.181304	0.0449024	0.102594
Cert1	Q9EQG9	0.131439	0.209119	0.328982
Cetn2	Q9R1K9	-0.342229	0.116086	0.211189
Cetn3	O35648	-0.356983	0.0280504	0.0722418
Cfap20	Q8BTU1	-0.121197	0.138828	0.241028
Cfap298	Q8BL95	-0.45069	0.000626871	0.00456567
Cfap36	Q8C6E0	-0.71753	0.00346418	0.0151773
Cfap418	Q3UJP5	-0.340604	0.104985	0.196282
Cfdp1	O88271	-0.159082	0.367809	0.496895
Cfl1	P18760	-0.17769	0.112189	0.205363
Cfl2	P45591	-0.0883266	0.168033	0.278581
Cggbp1	Q8BHG9	-0.1813	0.041425	0.0966584
Cgnl1	Q6AW69	0.752406	0.00126918	0.00739974
Chac2	Q9CQG1	0.0495814	0.566982	0.679061
Chaf1a	Q9QWF0	-0.304873	0.034851	0.084767
Chaf1b	Q9D0N7	-0.443771	0.00170639	0.00907053
Champ1	Q8K327	-0.0101206	0.842603	0.898741
Chchd1	Q9CQA6	-0.10486	0.722875	0.805642
Chchd3	Q9CRB9	0.111866	0.714646	0.799462
Chchd5	Q9CQP3	-1.03172	0.0210638	0.057953
Chchd6	Q91VN4	-0.280426	0.112707	0.206145
Chd1	P40201	-0.311267	0.0179249	0.0513736
Chd1l	Q9CXF7	-0.0245363	0.6949	0.784227
Chd2	E9PZM4	-0.154533	0.24932	0.374626
Chd3	B1AR17	-0.386841	0.00211942	0.0106582
Chd4	Q6PDQ2	-0.157914	0.0239909	0.0638382
Chd6	A3KFM7	-0.318234	0.0386801	0.0917641
Chd7	A2AJK6	-0.300843	0.118897	0.215095
Chd8	Q09XV5	-0.327867	0.000170421	0.00187629
Chek1	O35280	0.0271086	0.861451	0.912731
Chek2	Q9Z265	-0.16562	0.141707	0.244466
Cherp	Q8CGZ0	-0.3974	0.00017232	0.00188803
Chid1	Q922Q9	0.590256	0.000184145	0.00197622
Chka	O54804	0.557043	0.0292213	0.0743259
Chkb	O55229	0.0590186	0.640038	0.7412
Chm	Q9QXG2	-0.0975143	0.260363	0.386708
Chml	Q9QZD5	-0.169115	0.194651	0.311552
Chmp1a	Q921W0	0.36207	0.0473666	0.106681
Chmp1b1	Q99LU0	0.278726	0.0330157	0.0814793
Chmp2a	Q9DB34	-0.0582611	0.514618	0.633896
Chmp2b	Q8BJF9	-0.0693543	0.497415	0.619969
Chmp3	Q9CQ10	0.0435411	0.554207	0.668112
Chmp4b	Q9D8B3	0.0346288	0.651717	0.750175
Chmp5	Q9D7S9	0.0968524	0.38944	0.520171
Chmp6	P0C0A3	0.0166266	0.920592	0.949767
Chmp7	Q8R1T1	-0.329096	0.00104112	0.00648696
Chordc1	Q9D1P4	-0.289702	0.00181656	0.00953693
Chp1	P61022	-0.45151	0.00246747	0.011848
Chpf	Q6IQX7	0.666465	0.00709393	0.0256467
Chpf2	Q3UU43	-0.25792	0.250518	0.375529
Chrac1	Q9JKP8	-0.718273	0.000246106	0.00239215
Chst14	Q80V53	-0.0372289	0.733347	0.814378
Chsy1	Q6ZQ11	0.0724194	0.393393	0.523191
Chtf18	Q8BIW9	-0.151582	0.0163472	0.0479011
Chtf8	P0CG15	-0.293607	0.0323428	0.0803433
Chtop	Q9CY57	-0.0793348	0.601154	0.709498
Chuk	Q60680	0.121414	0.0929476	0.179459
Ciao1	Q99KN2	0.219309	0.149907	0.255758
Ciao2a	Q9DCL2	-0.00523774	0.974943	0.984347
Ciao2b	Q9D187	-0.277	0.0651552	0.137207
Ciao3	Q7TMW6	-0.0250147	0.87466	0.921127
Ciapin1	Q8WTY4	-0.110056	0.255702	0.381283
Cic	Q924A2	-0.0886436	0.111986	0.205101
Cinp	Q9D0V8	-0.622146	0.00514457	0.0203391
Cip2a	Q8BWY9	-0.593132	2.12201e-06	0.000140074
Cirbp	P60824	0.246498	0.0573855	0.12433
Cisd1	Q91WS0	0.245959	0.0690005	0.143353
Cisd2	Q9CQB5	0.316565	0.0369346	0.0882384
Cisd3	B1AR13	0.020061	0.741087	0.820162
Cit	P49025	0.243072	0.000442564	0.00360623
Ciz1	Q8VEH2	0.160573	0.0699026	0.144961
Ckap2	Q3V1H1	-0.415371	0.000403845	0.00340491
Ckap2l	Q7TS74	-0.343943	0.000762674	0.00522056
Ckap4	Q8BMK4	0.245406	0.150658	0.256783
Ckap5	A2AGT5	-0.326956	0.00111034	0.00678166
Ckb	Q04447	0.675407	1.226e-05	0.000379169
Cks1b	P61025	-0.161465	0.314366	0.445489
Cks2	P56390	-0.575206	0.135904	0.237283
Clasp1	Q80TV8	0.078384	0.185345	0.300331
Clasp2	Q8BRT1	-0.194396	0.00409488	0.0171174
Clasrp	Q8CFC7	0.00737609	0.936089	0.959497
Clcc1	Q99LI2	0.187295	0.0957105	0.183389
Clcn5	Q9WVD4	-0.21526	0.317347	0.448437
Clic1	Q9Z1Q5	0.032615	0.814503	0.875505
Clic4	Q9QYB1	0.372858	0.00562454	0.0216824
Clint1	Q99KN9	0.00966787	0.914896	0.947481
Clip1	Q922J3	-0.323203	0.00807294	0.0282117
Clip2	Q9Z0H8	0.352747	0.105533	0.19678
Clk1	P22518	-0.164313	0.219274	0.34016
Clk2	O35491	-0.176183	0.0756687	0.153339
Clk3	O35492	-0.786794	3.84413e-07	5.41166e-05
Clk4	O35493	-0.672066	0.000130654	0.00158461
Clmp	Q8R373	-0.35106	0.16051	0.269126
Cln8	Q9QUK3	-0.0651382	0.390371	0.520826
Clns1a	Q61189	-0.0183483	0.933518	0.958162
Clp1	Q99LI9	-0.0416218	0.566464	0.67856
Clpb	Q60649	0.0439161	0.560692	0.673186
Clpp	O88696	-0.0652413	0.49769	0.620119
Clptm1	Q8VBZ3	0.290344	0.0747432	0.152034
Clptm1l	Q8BXA5	0.466279	0.00263757	0.0124366
Clpx	Q9JHS4	-0.250863	0.00577736	0.022146
Clspn	Q80YR7	-0.324429	0.267151	0.394396
Clstn1	Q9EPL2	-0.343568	0.00293665	0.0133929
Clta	O08585	0.374471	0.0204994	0.05686
Cltc	Q68FD5	-0.010683	0.802049	0.866522
Clu	Q06890	0.363121	0.248951	0.374484
Cluh	Q5SW19	-0.074295	0.474545	0.599259
Clybl	Q8R4N0	-0.398578	0.255183	0.380927
Cmas	Q99KK2	-0.262632	0.000428978	0.00354282
Cmc1	Q9CPZ8	-0.505845	0.0281799	0.0725175
Cmc2	Q8K199	-0.514634	0.247423	0.372677
Cmip	Q9D486	0.125208	0.456212	0.582377
Cmpk1	Q9DBP5	0.158766	0.0619514	0.132137
Cmss1	Q9CZT6	0.194418	0.0988626	0.188157
Cmtr1	Q9DBC3	0.31608	0.000141383	0.0016672
Cmtr2	Q8BWQ4	0.242559	0.00671479	0.0246826
Cnbp	P53996	-0.0165306	0.79878	0.864967
Cndp2	Q9D1A2	0.0589035	0.408352	0.537726
Cnep1r1	Q3UJ81	0.103749	0.519391	0.637426
Cnih4	Q9CX13	0.0381956	0.940755	0.962252
Cnn2	Q08093	0.685161	1.88661e-06	0.000130985
Cnn3	Q9DAW9	0.121809	0.250675	0.375681
Cnnm3	Q32NY4	0.187747	0.0248518	0.0656926
Cnnm4	Q69ZF7	0.425034	0.0405725	0.0950931
Cnot1	Q6ZQ08	-0.0284383	0.515947	0.635218
Cnot10	Q8BH15	0.0591401	0.204731	0.323888
Cnot11	Q9CWN7	0.0166899	0.755181	0.830357
Cnot2	Q8C5L3	-0.00807707	0.944385	0.964659
Cnot3	Q8K0V4	0.00277842	0.968865	0.979955
Cnot4	Q8BT14	-0.0412222	0.569612	0.681034
Cnot6	Q8K3P5	-0.347428	0.00433038	0.0179003
Cnot6l	Q8VEG6	0.0606651	0.617221	0.723067
Cnot7	Q60809	-0.037445	0.573489	0.684445
Cnot8	Q9D8X5	-0.174169	0.0137032	0.0419416
Cnot9	Q9JKY0	-0.0146823	0.824436	0.88324
Cnp	P16330	-0.0124232	0.956805	0.97253
Cnpy2	Q9QXT0	0.942084	0.000265548	0.00254478
Cnpy3	Q9DAU1	0.0642476	0.554474	0.668144
Cnpy4	Q8BQ47	0.599924	0.000159488	0.00179661
Cntrl	A2AL36	-0.501626	0.0236481	0.0632226
Cntrob	Q8CB62	-0.177574	0.352261	0.481162
Coa3	Q9D2R6	0.0104947	0.928379	0.954715
Coa5	Q99M07	-1.09186	0.0303501	0.0766793
Coa7	Q921H9	-0.449552	0.0126869	0.0397064
Coasy	Q9DBL7	-0.179182	0.0950316	0.182448
Cobll1	Q3UMF0	0.28263	0.0011032	0.00675256
Cog1	Q9Z160	0.0912444	0.123212	0.221021
Cog2	Q921L5	0.0867714	0.48149	0.604172
Cog3	Q8CI04	0.177564	0.0522327	0.115308
Cog4	Q8R1U1	0.0223193	0.729941	0.811522
Cog5	Q8C0L8	0.201815	0.0332883	0.0819526
Cog6	Q8R3I3	0.0310312	0.746127	0.823596
Cog7	Q3UM29	0.0843851	0.357355	0.486386
Cog8	Q9JJA2	0.205471	0.00247305	0.0118545
Coil	Q5SU73	-0.435956	0.00159647	0.00866219
Col16a1	Q8BLX7	0.253415	0.506331	0.626858
Col18a1	P39061	2.55489	5.29703e-11	1.80205e-07
Col1a1	P11087	1.28813	0.000710705	0.00498006
Col3a1	P08121	1.84581	9.82901e-05	0.00134629
Col4a1	P02463	0.972596	0.000201259	0.00210025
Col4a2	P08122	0.431106	0.00502218	0.0199756
Col4a5	Q63ZW6	0.364923	0.0109956	0.035558
Col5a1	O88207	1.1347	1.44372e-06	0.000111626
Col6a1	Q04857	0.695776	0.050164	0.111651
Colec12	Q8K4Q8	0.240572	0.0778444	0.156656
Colgalt1	Q8K297	0.146203	0.0157603	0.0465825
Commd1	Q8K4M5	-0.0386786	0.73692	0.816879
Commd10	Q8JZY2	-0.383056	0.107859	0.200075
Commd2	Q8BXC6	-0.0219856	0.705954	0.793149
Commd3	Q63829	-0.444886	0.082867	0.164094
Commd4	Q9CQ02	0.0453182	0.558448	0.671429
Commd5	Q8R395	0.0653539	0.65034	0.749095
Commd6	Q3V4B5	0.0476365	0.868987	0.917533
Commd7	Q8BG94	-0.0341476	0.79437	0.861063
Comt	O88587	0.251273	0.0275226	0.071161
Comtd1	Q8BIG7	0.121413	0.139934	0.242082
Cop1	Q9R1A8	-0.354541	0.00147746	0.00826695
Copa	Q8CIE6	0.104694	0.0687126	0.142885
Copb1	Q9JIF7	0.0661008	0.309587	0.440135
Copb2	O55029	0.064783	0.298839	0.428514
Cope	O89079	0.11699	0.11772	0.21327
Copg1	Q9QZE5	0.0916796	0.111151	0.204106
Copg2	Q9QXK3	0.129368	0.227978	0.350545
Cops2	P61202	-0.0781776	0.0977384	0.186591
Cops3	O88543	0.18882	0.0309374	0.0779335
Cops4	O88544	-0.107236	0.0325022	0.0805042
Cops5	O35864	-0.00518935	0.962575	0.975478
Cops6	O88545	-0.0941056	0.104155	0.195334
Cops7a	Q9CZ04	-0.123905	0.0432394	0.0996954
Cops7b	Q8BV13	-0.0855992	0.128562	0.227795
Cops8	Q8VBV7	-0.121586	0.446548	0.575111
Copz1	P61924	0.110294	0.201667	0.320669
Copz2	Q9JHH9	0.109717	0.635594	0.737731
Coq3	Q8BMS4	0.0302534	0.778535	0.847617
Coq4	Q8BGB8	-0.355487	0.00517494	0.0204355
Coq5	Q9CXI0	-0.18347	0.0140907	0.0428197
Coq6	Q8R1S0	0.0234246	0.855554	0.908567
Coq7	P97478	-0.078095	0.655029	0.753152
Coq8b	Q566J8	-0.417911	0.0937609	0.180569
Coq9	Q8K1Z0	0.117326	0.713093	0.79827
Coro1b	Q9WUM3	0.196034	0.0310613	0.0780221
Coro1c	Q9WUM4	-0.0116922	0.888927	0.931505
Coro7	Q9D2V7	-0.0668813	0.449052	0.577353
Cotl1	Q9CQI6	0.447168	0.00268896	0.0125657
Cox11	Q6P8I6	0.10458	0.534042	0.6494
Cox15	Q8BJ03	-0.22161	0.117266	0.212597
Cox16	Q9CR63	0.687236	0.000443141	0.00360662
Cox17	P56394	-0.435795	0.0421657	0.0980169
Cox20	Q9D7J4	-0.226742	0.156027	0.263885
Cox4i1	P19783	-0.319887	0.0010016	0.0063394
Cox5b	P19536	0.056948	0.747056	0.82414
Cox6a1	P43024	-0.323466	0.281085	0.410057
Cox6b1	P56391	-0.24826	0.193769	0.310358
Cox6c	Q9CPQ1	-0.0517886	0.74777	0.824207
Cox7a2	P48771	-0.369304	0.186155	0.301078
Cpd	O89001	-0.133117	0.201545	0.32055
Cpe	Q00493	0.092394	0.387559	0.518065
Cpeb4	Q7TN98	0.685852	0.000121351	0.00151222
Cpne1	Q8C166	-0.354138	0.00274345	0.0127416
Cpne2	P59108	-0.00205831	0.992252	0.995617
Cpne3	Q8BT60	0.123907	0.214278	0.334392
Cpne8	Q9DC53	0.0411437	0.657475	0.754597
Cpox	P36552	-0.142294	0.0458866	0.104305
Cpped1	Q8BFS6	0.444244	0.000516046	0.00399025
Cpsf1	Q9EPU4	-0.228836	0.00124731	0.00730351
Cpsf2	O35218	-0.195166	0.00816506	0.0284898
Cpsf3	Q9QXK7	-0.168763	0.00948904	0.031836
Cpsf4	Q8BQZ5	-0.23595	0.228772	0.351365
Cpsf6	Q6NVF9	-0.191384	0.00273184	0.0126963
Cpsf7	Q8BTV2	0.0817812	0.11476	0.209224
Cpt1a	P97742	0.479137	0.00325783	0.0145067
Cpt2	P52825	-0.141894	0.337509	0.46713
Cr1l	Q64735	0.845058	7.83356e-05	0.00116121
Crabp1	P62965	0.247512	0.152358	0.259097
Crabp2	P22935	-0.634817	0.00485161	0.0194064
Cradd	O88843	0.281135	0.154274	0.261336
Crat	P47934	-0.0840991	0.577979	0.688716
Crbn	Q8C7D2	0.0285861	0.825347	0.883799
Creb1	Q01147	-0.147768	0.0471378	0.106234
Crebbp	P45481	-0.15802	0.0151845	0.0453155
Creld1	Q91XD7	-0.229408	0.280588	0.409507
Creld2	Q9CYA0	0.148639	0.58429	0.694897
Crim1	Q9JLL0	-0.0194973	0.883032	0.927225
Crip1	P63254	0.905613	1.43579e-05	0.000410467
Crip2	Q9DCT8	0.240687	0.0231	0.0621481
Cript	O70333	-0.174604	0.470087	0.594953
Crk	Q64010	0.280553	0.000113461	0.00146577
Crkl	P47941	0.110256	0.299026	0.428693
Crlf3	Q9Z2L7	-0.228488	0.000140177	0.00165983
Crnkl1	P63154	-0.383942	0.015382	0.0457226
Crocc	Q8CJ40	0.0851148	0.707231	0.793994
Crot	Q9DC50	0.0827641	0.506004	0.626712
Crppa	Q5RJG7	-0.335338	0.173974	0.286129
Crtap	Q9CYD3	0.513525	1.79711e-05	0.000477639
Crtc1	Q68ED7	0.0412231	0.763094	0.835682
Crtc2	Q3U182	-0.177722	0.108671	0.201087
Crtc3	Q91X84	0.0207132	0.887049	0.93011
Cry1	P97784	0.0809496	0.47263	0.597505
Crybg1	A0A0G2JG52	0.286948	0.00881688	0.0301484
Cryz	P47199	0.027593	0.784799	0.853271
Cryzl1	Q921W4	0.403141	0.0139405	0.0424771
Cs	Q9CZU6	0.163208	0.0124214	0.0391093
Csad	Q9DBE0	0.078685	0.756017	0.830605
Csde1	Q91W50	-0.182871	0.0730221	0.14975
Cse1l	Q9ERK4	-0.364781	2.40713e-05	0.00056685
Csgalnact2	Q8C1F4	0.461496	0.121363	0.218511
Csk	P41241	-0.117034	0.136224	0.237655
Csnk1a1	Q8BK63	-0.0204723	0.80051	0.86565
Csnk1d	Q9DC28	-0.0859139	0.282533	0.41111
Csnk1e	Q9JMK2	-0.368865	0.00133301	0.00766678
Csnk1g3	Q8C4X2	0.119849	0.494122	0.616549
Csnk2a1	Q60737	-0.119936	0.0552801	0.120785
Csnk2a2	O54833	0.00824151	0.920272	0.949718
Csnk2b	P67871	-0.0858656	0.138336	0.24048
Cspg4	Q8VHY0	0.145722	0.463	0.589272
Csrp1	P97315	0.53694	0.000113176	0.00146577
Csrp2	P97314	0.802706	1.51687e-08	1.03208e-05
Cst3	P21460	0.0435753	0.858039	0.910354
Cstb	Q62426	0.511894	0.00878607	0.0300858
Cstf1	Q99LC2	-0.120276	0.0586454	0.126313
Cstf2	Q8BIQ5	-0.326982	0.0134444	0.0414669
Cstf2t	Q8C7E9	0.137029	0.427383	0.556645
Cstf3	Q99LI7	-0.117715	0.0435031	0.100134
Ctbp1	O88712	0.00375924	0.95109	0.96889
Ctbp2	P56546	-0.178622	0.00413834	0.0172744
Ctc1	Q5SUQ9	-0.0661352	0.475458	0.599743
Ctcf	Q61164	-0.285401	0.00059176	0.00440518
Ctdnep1	Q3TP92	0.0756388	0.4165	0.545709
Ctdp1	Q7TSG2	-0.058213	0.450931	0.579112
Ctdsp1	P58466	-0.057569	0.529316	0.645655
Ctdspl2	Q8BG15	-0.201443	0.0231616	0.0622398
Cth	Q8VCN5	2.10043	1.86209e-07	4.08699e-05
Cthrc1	Q9D1D6	1.19528	0.000723141	0.00503888
Ctif	Q6PEE2	0.120508	0.0950736	0.182477
Ctnna1	P26231	0.260216	0.00657775	0.024289
Ctnnal1	O88327	-0.0560382	0.615791	0.721768
Ctnnb1	Q02248	0.761198	0.00754486	0.0268771
Ctnnbl1	Q9CWL8	-0.12225	0.0266148	0.0691965
Ctnnd1	P30999	0.311911	9.114e-05	0.00127334
Ctps1	P70698	-0.168704	0.0251309	0.0662514
Ctps2	P70303	-0.0862946	0.565418	0.677904
Ctr9	Q62018	-0.0639376	0.469604	0.594564
Ctsa	P16675	0.250066	0.12565	0.224272
Ctsb	P10605	0.56557	0.000378132	0.00326913
Ctsd	P18242	0.327102	0.00827568	0.0287872
Ctsl	P06797	0.186907	0.219121	0.34
Ctsz	Q9WUU7	0.0185101	0.850457	0.904708
Cttn	Q60598	0.0878622	0.477513	0.601269
Cttnbp2nl	Q99LJ0	0.297674	0.0226978	0.0612596
Ctu1	Q99J10	0.432875	0.0166003	0.0483306
Ctu2	Q3U308	0.404876	0.00401135	0.0168373
Cuedc1	Q8R3V6	-0.0289011	0.897644	0.93617
Cuedc2	Q9CXX9	0.173103	0.177052	0.289583
Cul1	Q9WTX6	-0.234297	0.000372708	0.00323458
Cul2	Q9D4H8	-0.0500083	0.533466	0.648972
Cul3	Q9JLV5	-0.0514761	0.310812	0.441403
Cul4a	Q3TCH7	-0.205413	0.0221888	0.0602445
Cul4b	A2A432	-0.184421	0.00373852	0.0159981
Cul5	Q9D5V5	0.0603113	0.217221	0.337822
Cul7	Q8VE73	0.190935	0.0361141	0.0869987
Custos	Q3UY34	-0.0566292	0.424131	0.553788
Cutc	Q9D8X1	0.435581	0.0340509	0.0833605
Cux1	P53564	-0.131006	0.174681	0.286851
Cwc15	Q9JHS9	-0.227359	0.00390768	0.0164937
Cwc22	Q8C5N3	-0.54008	0.000355753	0.00313164
Cwc25	Q9DBF7	-0.406888	0.000301959	0.00279528
Cwc27	Q3TKY6	-0.724789	2.16386e-07	4.29733e-05
Cwf19l1	Q8CI33	-0.0164798	0.783972	0.852638
Cwf19l2	Q8BG79	-0.254985	0.00451317	0.0184541
Cxadr	P97792	0.340321	0.0583184	0.125888
Cxxc1	Q9CWW7	-0.0651178	0.202336	0.321207
Cxxc5	Q91WA4	-0.486965	0.0341225	0.0834463
Cyb5a	P56395	-0.219965	0.397248	0.526671
Cyb5b	Q9CQX2	-0.329354	0.0502681	0.111846
Cyb5r1	Q9DB73	0.903718	7.08891e-07	7.22259e-05
Cyb5r3	Q9DCN2	0.565242	0.000189375	0.00201645
Cyb5r4	Q3TDX8	-0.143013	0.0689007	0.143233
Cybc1	Q3TYS2	0.087503	0.2189	0.339775
Cyc1	Q9D0M3	-0.67971	1.62137e-07	3.93993e-05
Cycs	P62897	0.18073	0.0621963	0.132535
Cyfip1	Q7TMB8	0.157916	0.00270961	0.0126362
Cyld	Q80TQ2	0.132598	0.115802	0.21073
Cyp20a1	Q8BKE6	0.33995	4.52412e-05	0.000818674
Cyp4f16	Q99N17	0.410024	0.00201805	0.0103007
Cyp51a1	Q8K0C4	-0.477534	0.000223892	0.00225607
Cyrib	Q921M7	0.17343	0.00535363	0.0209466
Cyth1	Q9QX11	0.0947963	0.199184	0.317547
Cyth2	P63034	0.323905	0.0028854	0.0132472
Cyth3	O08967	-2.64167e-05	0.999833	0.999845
Czib	Q8BHG2	-0.0185006	0.914523	0.947383
D2hgdh	Q8CIM3	-0.555742	0.0944885	0.181661
D6Wsu163e	Q91YN0	0.319759	0.00245774	0.0118366
D8Ertd738e	Q8R1F0	-0.188643	0.0482378	0.108189
Daam1	Q8BPM0	0.242104	0.238702	0.362341
Dab2	P98078	0.608938	7.61216e-07	7.43867e-05
Dab2ip	Q3UHC7	-0.13634	0.101359	0.191417
Dad1	P61804	0.164132	0.10715	0.199085
Dag1	Q62165	-0.055965	0.815852	0.876384
Dagla	Q6WQJ1	0.230716	0.239628	0.362883
Daglb	Q91WC9	-0.13113	0.158075	0.266223
Dalrd3	Q6PJN8	-0.170246	0.237711	0.361265
Dap	Q91XC8	-0.734358	0.0754216	0.153048
Dap3	Q9ER88	0.102131	0.0599301	0.128673
Dapk3	O54784	0.0534153	0.351795	0.480839
Dars1	Q922B2	0.00121256	0.982271	0.989868
Dars2	Q8BIP0	-0.149336	0.0907738	0.176012
Daxx	O35613	-0.205291	0.0679377	0.14175
Dazap1	Q9JII5	-0.0786729	0.11534	0.210113
Dbi	P31786	-0.471057	0.0534718	0.11759
Dbn1	Q9QXS6	0.0947365	0.530734	0.646822
Dbnl	Q62418	0.348226	0.0156573	0.0463184
Dbr1	Q923B1	0.161254	0.0965108	0.184559
Dbt	P53395	0.0133591	0.873422	0.92036
Dcaf1	Q80TR8	-0.356396	0.000439903	0.00359316
Dcaf12	Q8BGZ3	0.0321331	0.928756	0.954715
Dcaf13	Q6PAC3	-0.555615	6.26892e-05	0.00102414
Dcaf4	A0A1Y7VNZ0	-0.367061	0.000516668	0.00399025
Dcaf5	Q80T85	-0.0583778	0.40075	0.529972
Dcaf7	P61963	-0.0399078	0.402585	0.531262
Dcaf8	Q8N7N5	-0.200226	0.120253	0.217261
Dcakd	Q8BHC4	0.378267	9.37386e-06	0.000323294
Dcbld2	Q91ZV3	0.0306242	0.800044	0.865421
Dck	P43346	-0.0340174	0.750771	0.826577
Dcp1a	Q91YD3	-0.0653516	0.204701	0.323888
Dcp2	Q9CYC6	0.343187	0.00128756	0.00748763
Dcps	Q9DAR7	-0.180345	0.0530371	0.11686
Dctd	Q8K2D6	-0.030016	0.725384	0.807776
Dctn1	O08788	0.222668	0.00692621	0.025228
Dctn2	Q99KJ8	0.246788	0.209346	0.329158
Dctn3	Q9Z0Y1	0.0964856	0.153474	0.260279
Dctn4	Q8CBY8	0.13694	0.0497009	0.11091
Dctn5	Q9QZB9	0.13154	0.380456	0.511012
Dctn6	Q9WUB4	-0.0198013	0.821969	0.881431
Dcun1d1	Q9QZ73	-0.0161919	0.768137	0.839653
Dcun1d2	Q8BZJ7	0.0916805	0.46333	0.589472
Dcun1d5	Q9CXV9	-0.0987464	0.361021	0.490011
Dda1	Q9D9Z5	-0.683088	0.000165315	0.00184092
Ddah1	Q9CWS0	-0.169289	0.057919	0.125308
Ddah2	Q99LD8	-0.355855	0.230108	0.352864
Ddb1	Q3U1J4	-0.00275435	0.957231	0.97267
Ddhd1	Q80YA3	0.176819	0.0957905	0.183439
Ddhd2	Q80Y98	0.334993	0.000343253	0.00305693
Ddi2	A2ADY9	0.196496	0.00637595	0.023784
Ddost	O54734	0.0640002	0.441362	0.570375
Ddr2	Q62371	0.614153	9.06775e-05	0.00127059
Ddrgk1	Q80WW9	-0.0973568	0.319311	0.450487
Ddx1	Q91VR5	0.012342	0.807077	0.869889
Ddx10	Q80Y44	-0.407065	3.03544e-05	0.000647433
Ddx11	Q6AXC6	-0.210624	0.0279128	0.0720467
Ddx17	Q501J6	-0.11839	0.0521439	0.115191
Ddx18	Q8K363	-0.0106932	0.919207	0.949345
Ddx19a	Q61655	0.141655	0.0565277	0.123116
Ddx19b	Q8R3C7	0.29073	0.00591861	0.0225603
Ddx20	Q9JJY4	-0.288637	0.00650908	0.024135
Ddx21	Q9JIK5	-0.359137	0.0332918	0.0819526
Ddx23	D3Z0M9	-0.429969	7.0512e-06	0.000282139
Ddx24	Q9ESV0	0.0683988	0.646917	0.746924
Ddx27	Q921N6	-0.391491	0.0154733	0.0458937
Ddx28	Q9CWT6	0.0114493	0.880278	0.925006
Ddx31	Q6NZQ2	-0.380815	0.0029074	0.013301
Ddx39a	Q8VDW0	-0.0566261	0.534819	0.650037
Ddx39b	Q9Z1N5	-0.261697	0.00177763	0.00937596
Ddx3x	Q62167	-0.117005	0.172507	0.284335
Ddx41	Q91VN6	-0.324106	0.00158044	0.00862561
Ddx42	Q810A7	-0.0881455	0.0618539	0.131971
Ddx46	Q569Z5	0.165842	0.0139954	0.0426061
Ddx47	Q9CWX9	-0.163231	0.124195	0.222257
Ddx49	Q4FZF3	-0.195699	0.185457	0.30044
Ddx5	Q61656	-0.0308873	0.695616	0.784904
Ddx50	Q99MJ9	-0.416266	2.95198e-06	0.000159407
Ddx51	Q6P9R1	-0.144804	0.134614	0.235514
Ddx52	Q8K301	-0.16646	0.0646763	0.136325
Ddx54	Q8K4L0	-0.317794	0.0350175	0.0850318
Ddx55	Q6ZPL9	-0.151971	0.0134706	0.0415199
Ddx56	Q9D0R4	-0.270686	0.0197831	0.0553926
Ddx59	Q9DBN9	-0.0633535	0.51316	0.632754
Ddx6	P54823	0.316495	4.97413e-05	0.000872401
Decr1	Q9CQ62	0.648258	0.0117373	0.0373824
Decr2	Q9WV68	0.170273	0.465136	0.590996
Dedd	Q9Z1L3	0.00422877	0.956807	0.97253
Degs1	O09005	0.180578	0.321166	0.451957
Dek	Q7TNV0	-0.291232	0.000220874	0.00224638
Dennd10	Q9D8N2	0.10136	0.19645	0.31391
Dennd2a	Q8C4S8	-0.337066	0.0452882	0.103403
Dennd4a	E9Q8V6	0.282107	0.015389	0.0457234
Dennd4c	A6H8H2	-0.0501325	0.502348	0.623718
Dennd5a	Q6PAL8	-0.123205	0.396324	0.525753
Dennd6a	Q8BH65	0.126014	0.086965	0.170325
Denr	Q9CQJ6	0.276994	0.00677338	0.0248448
Depdc1b	Q8BH88	-0.310059	0.108482	0.200955
Deptor	Q570Y9	-0.205338	0.127147	0.225708
Dera	Q91YP3	0.340716	0.000898244	0.00587319
Derl1	Q99J56	0.265754	0.174785	0.286851
Derpc	P0CG14	-0.362787	0.007366	0.0263919
Des	P31001	0.0545952	0.904035	0.94024
Desi1	Q9CQT7	-0.238809	0.0454906	0.103761
Dgcr8	Q9EQM6	0.0342469	0.733517	0.814433
Dgka	O88673	0.37533	0.333148	0.462362
Dgkd	E9PUQ8	0.182283	0.563699	0.67632
Dgke	Q9R1C6	0.322831	0.216922	0.337434
Dgkz	Q80UP3	-0.355905	0.00649379	0.0241046
Dguok	Q9QX60	0.432255	0.236942	0.360499
Dhcr24	Q8VCH6	-0.00456748	0.976472	0.985452
Dhdds	Q99KU1	-0.0574173	0.597887	0.706991
Dhfr	P00375	-0.0743242	0.239533	0.362818
Dhodh	O35435	-0.315191	0.00308252	0.0139174
Dhps	Q3TXU5	-0.152303	0.0257177	0.067457
Dhrs1	Q99L04	-0.0367	0.777254	0.846815
Dhrs13	Q5SS80	0.0251579	0.779543	0.848506
Dhrs4	Q99LB2	0.36019	0.00507185	0.0200984
Dhrs7	Q9CXR1	1.06859	0.00249195	0.0119151
Dhrs7b	Q99J47	0.324471	0.000281995	0.00267228
Dhrsx	Q8VBZ0	0.492842	8.01458e-05	0.00117271
Dhx15	O35286	-0.097145	0.176445	0.288989
Dhx16	G3X8X0	-0.0967995	0.0731693	0.149863
Dhx29	Q6PGC1	0.0204887	0.783516	0.852285
Dhx30	Q99PU8	-0.138432	0.0193746	0.0545699
Dhx32	Q8BZS9	-0.314928	0.00171846	0.00912754
Dhx33	Q80VY9	0.187083	0.2819	0.410629
Dhx34	Q9DBV3	0.166334	0.0836602	0.165376
Dhx35	A2ACQ1	-0.149522	0.152698	0.259415
Dhx36	Q8VHK9	-0.0174774	0.820922	0.880586
Dhx37	Q6NZL1	0.165422	0.303722	0.433415
Dhx38	Q80X98	-0.323212	0.00103551	0.00646982
Dhx40	Q6PE54	-0.818881	2.905e-08	1.52043e-05
Dhx57	Q6P5D3	-0.221696	0.126066	0.224662
Dhx8	A2A4P0	-0.162217	0.183455	0.298119
Dhx9	O70133	-0.212353	0.0853348	0.167801
Diablo	Q9JIQ3	-0.076931	0.452738	0.57994
Diaph1	O08808	0.200901	0.000971783	0.006226
Diaph2	O70566	0.576997	1.91451e-06	0.000131579
Diaph3	Q9Z207	-0.182055	0.00967827	0.0323274
Dicer1	Q8R418	-0.235317	0.00116967	0.00700568
Dido1	Q8C9B9	0.00218061	0.96786	0.979376
Dimt1	Q9D0D4	0.12438	0.121725	0.218989
Dip2a	Q8BWT5	0.34551	0.000642807	0.00463312
Dip2b	Q3UH60	0.187873	0.0165699	0.048304
Dip2c	E9PWR4	0.341239	0.00455451	0.018565
Dipk1b	Q99ML4	-0.676707	0.000239183	0.00234496
Dipk2a	Q3USZ8	-0.490734	8.35494e-05	0.00120951
Dis3	Q9CSH3	-0.387707	0.000554903	0.00418113
Dis3l	Q8C0S1	-0.0485583	0.588291	0.698435
Dis3l2	Q8CI75	0.129152	0.166829	0.27715
Dkc1	Q9ESX5	0.186616	0.118685	0.214826
Dkk2	Q9QYZ8	0.810966	0.00914238	0.0309785
Dlat	Q8BMF4	-0.0645976	0.28249	0.41111
Dld	O08749	0.14843	0.0201669	0.0561898
Dlg1	Q811D0	-0.0721527	0.187662	0.302787
Dlg3	P70175	-0.0841181	0.330477	0.460017
Dlg5	E9Q9R9	0.109272	0.217651	0.338337
Dlgap4	B1AZP2	0.101484	0.297588	0.427171
Dlgap5	Q8K4R9	-0.796231	6.41637e-08	2.56806e-05
Dlst	Q9D2G2	0.108116	0.0462671	0.104829
Dlx1	Q64317	0.247358	0.0768537	0.155213
Dlx2;Dlx5	P40764;P70396	-0.230784	0.383478	0.514226
Dmac2	Q9D7K5	-0.18993	0.184645	0.29941
Dmac2l	Q9CRA7	-0.239224	0.185073	0.30002
Dmap1	Q9JI44	-0.212074	0.000597404	0.00443265
Dmwd	Q08274	-0.202602	0.344646	0.474211
Dmxl1	Q6PNC0	-0.0041407	0.928648	0.954715
Dna2	Q6ZQJ5	-0.20279	0.113088	0.206564
Dnaaf10	Q8BGF3	-0.300072	0.000932347	0.00604737
Dnaaf5	B9EJR8	-0.0752738	0.297692	0.42723
Dnaaf9	Q7TT23	0.74579	3.17358e-05	0.000670591
Dnah8	Q91XQ0	0.259727	0.0730891	0.149789
Dnaja1	P63037	-0.292304	0.0492788	0.110077
Dnaja2	Q9QYJ0	-0.260249	0.0284375	0.0730116
Dnaja3	Q99M87	0.00730334	0.914281	0.947277
Dnajb1	Q9QYJ3	-0.149643	0.00540527	0.0210646
Dnajb11	Q99KV1	0.110905	0.0479885	0.10776
Dnajb12	Q9QYI4	-0.0263556	0.738995	0.818913
Dnajb4	Q9D832	0.137296	0.251201	0.376138
Dnajb6	O54946	-0.0410862	0.609317	0.715655
Dnajc1	Q61712	-0.0398653	0.588406	0.69845
Dnajc10	Q9DC23	0.386521	0.00369932	0.0158602
Dnajc11	Q5U458	0.155574	0.39605	0.525595
Dnajc13	D4AFX7	-0.103548	0.0590784	0.127085
Dnajc15	Q78YY6	-0.739472	0.000385892	0.00331517
Dnajc16	Q80TN4	0.075796	0.468726	0.593946
Dnajc17	Q91WT4	-0.542069	0.000290397	0.00273287
Dnajc19	Q9CQV7	0.521302	0.000153438	0.00175774
Dnajc2	P54103	-0.171619	0.0261035	0.0682847
Dnajc21	E9Q8D0	-0.10275	0.313111	0.44402
Dnajc25	A2ALW5	0.650228	6.23461e-05	0.00102218
Dnajc3	Q91YW3	0.355891	4.28028e-05	0.000791386
Dnajc5	P60904	0.449975	0.0230339	0.0619948
Dnajc7	Q9QYI3	-0.100643	0.411125	0.540018
Dnajc8	Q6NZB0	-0.213035	0.0208069	0.0575406
Dnajc9	Q91WN1	-0.625522	5.12362e-05	0.000887052
Dnm1	P39053	0.527516	0.00506331	0.0200762
Dnm1l	Q8K1M6	-0.365035	7.98755e-05	0.00117128
Dnm2	P39054	0.326338	5.01336e-05	0.000872401
Dnm3	Q8BZ98	0.225925	0.130922	0.231075
Dnmbp	Q6TXD4	0.409874	0.000236894	0.00234496
Dnmt1	P13864	-0.138062	0.147543	0.252739
Dnmt3a	O88508	-0.569532	0.000303988	0.00281023
Dnpep	Q9Z2W0	0.371317	0.00256275	0.0121681
Dnph1	Q80VJ3	0.116727	0.417359	0.546624
Dnttip1	Q99LB0	-0.0850871	0.423317	0.552831
Dnttip2	Q8R2M2	-0.44091	0.00454283	0.0185419
Dock1	Q8BUR4	0.126675	0.299766	0.4293
Dock11	A2AF47	-0.174902	0.00334637	0.0148041
Dock5	B2RY04	-0.0906417	0.197157	0.314822
Dock7	Q8R1A4	-0.186766	0.00986974	0.0327579
Dock9	Q8BIK4	-0.0983647	0.341991	0.471798
Dohh	Q99LN9	0.340155	0.132703	0.233009
Dok1	P97465	0.295654	0.0161369	0.0474075
Donson	Q9QXP4	-0.337781	0.023879	0.0635652
Dop1a	Q8BL99	-0.0248533	0.877283	0.922617
Dop1b	Q3UHQ6	-0.056532	0.846538	0.90209
Dot1l	Q6XZL8	-0.154535	0.402318	0.531219
Dpcd	Q8BPA8	-0.0143827	0.915834	0.947816
Dpf2	Q61103	0.0187737	0.742445	0.821264
Dph1	Q5NCQ5	0.00645922	0.928143	0.954662
Dph2	Q9CR25	-0.205132	0.0060498	0.022881
Dph5	Q9CWQ0	0.070635	0.212512	0.332816
Dph6	Q9CQ28	0.0580148	0.518119	0.636678
Dph7	Q9CYU6	0.570129	0.00653386	0.0242005
Dpm1	O70152	-0.00121524	0.987608	0.992918
Dpm3	Q9D1Q4	-0.0831105	0.514806	0.633979
Dpp3	Q99KK7	-0.020981	0.674942	0.768951
Dpp7	Q9ET22	0.0751318	0.750432	0.826337
Dpp8	Q80YA7	0.125353	0.328954	0.458837
Dpp9	Q8BVG4	0.174796	0.00429885	0.0178168
Dpy19l1	A6X919	0.731468	2.82861e-06	0.000155693
Dpysl2	O08553	0.0150639	0.906566	0.94201
Dpysl3	Q62188	0.62594	2.66589e-05	0.000598637
Dr1	Q91WV0	0.103793	0.510345	0.630655
Drap1	Q9D6N5	-0.27112	0.0475977	0.106989
Drg1	P32233	-0.282882	0.00112156	0.00681347
Drg2	Q9QXB9	-0.0344717	0.559378	0.672202
Drosha	Q5HZJ0	-0.0816041	0.469889	0.594814
DSCC1	Q14AI0	-0.209881	0.00294008	0.0133929
Dse	Q8BLI4	0.0147763	0.924836	0.952123
Dsn1	Q9CYC5	-0.13101	0.338095	0.46759
Dst	Q91ZU6	0.166942	0.024852	0.0656926
Dstn	Q9R0P5	0.144303	0.0286628	0.0733716
Dstyk	Q6XUX1	0.330168	0.0336151	0.08248
Dtd1	Q9DD18	-0.176191	0.125499	0.22406
Dtd2	Q8BHA3	-0.123981	0.253691	0.379032
Dtl	Q3TLR7	-0.115831	0.605947	0.712559
Dtna	Q9D2N4	0.652254	0.00245432	0.011835
Dtnb	O70585	0.0500449	0.478101	0.601634
Dtnbp1	Q91WZ8	-0.222441	0.278488	0.407249
Dtwd1	Q9D8U7	-0.249342	0.0248789	0.0657382
Dtx2	Q8R3P2	0.0110133	0.936518	0.959505
Dtymk	P97930	0.29052	0.00204841	0.0103933
Dus1l	Q8C2P3	-0.155163	0.160728	0.269424
Dus2	Q9D7B1	0.094164	0.287259	0.415853
Dus3l	Q91XI1	0.0887994	0.249723	0.37508
Dus4l	Q32M08	0.307586	0.000209982	0.00216473
Dusp11	Q6NXK5	-0.00184459	0.991758	0.995269
Dusp12	Q9D0T2	-0.0508705	0.295773	0.425193
Dusp14	Q9JLY7	0.167067	0.122895	0.220658
Dusp19	Q8K4T5	-0.0784527	0.576244	0.68701
Dusp3	Q9D7X3	0.0927741	0.348228	0.476968
Dusp4	Q8BFV3	1.06586	0.0424998	0.098726
Dusp6	Q9DBB1	0.338568	0.0636708	0.134874
Dusp7	Q91Z46	-0.0554914	0.812519	0.874467
Dusp9	Q7TNL7	0.239826	0.0873453	0.170972
Dut	Q9CQ43	-0.111664	0.220134	0.341183
Dvl1	P51141	-0.083411	0.430914	0.560492
Dvl2	Q60838	0.138996	0.117092	0.212452
Dvl3	Q61062	0.0669241	0.498241	0.620204
Dxo	O70348	0.102332	0.615191	0.72131
Dym	Q8CHY3	0.0103996	0.870329	0.918271
Dync1h1	Q9JHU4	0.28064	0.000973368	0.00623029
Dync1i2	O88487	0.197923	0.011942	0.0378342
Dync1li1	Q8R1Q8	0.1913	0.00281182	0.0129706
Dync1li2	Q6PDL0	0.399917	1.21416e-05	0.00037785
Dync2h1	Q45VK7	0.077513	0.650434	0.749095
Dync2i1	Q8C761	-0.51488	0.0010643	0.0065952
Dync2i2	Q5U4F6	-0.334131	0.0153041	0.045531
Dync2li1	Q8K0T2	-0.682826	0.00430232	0.0178168
Dynll1	P63168	-0.0996326	0.272832	0.401112
Dynll2	Q9D0M5	-0.164058	0.603417	0.710935
Dynlrb1	P62627	0.0999791	0.299843	0.42932
Dynlt1	P51807	0.00342022	0.967762	0.979376
Dynlt3	P56387	1.23329	0.000756807	0.00520133
Dyrk1a	Q61214	0.0401187	0.461918	0.588226
Dzip3	Q7TPV2	-0.63732	0.00164186	0.00883101
E2f4	Q8R0K9	-0.103758	0.478644	0.601866
E2f7	Q6S7F2	-0.362138	0.00370313	0.0158666
E2f8	Q58FA4	0.468024	5.6332e-05	0.000963022
Eapp	Q5BU09	0.0325252	0.899675	0.937382
Ears2	Q9CXJ1	-0.370637	0.00148574	0.00828605
Ebf3;Ebf1	O08791;Q07802	-0.0134991	0.886665	0.92985
Ebna1bp2	Q9D903	-0.307712	0.00310873	0.0139893
Ebp	P70245	0.132213	0.0992064	0.188706
Ecd	Q9CS74	0.145634	0.331856	0.461405
Ece1	Q4PZA2	0.311202	0.0887716	0.173067
Ech1	O35459	0.648842	0.0674199	0.140929
Echdc1	Q9D9V3	-0.246442	0.0753968	0.153043
Echdc2	Q3TLP5	-0.340205	0.0204193	0.056743
Echdc3	Q9D7J9	-0.477586	0.0718262	0.147779
Echs1	Q8BH95	-0.233967	0.0957629	0.183438
Eci1	P42125	0.35757	0.00329366	0.0146471
Eci2	Q9WUR2	0.268578	0.0899658	0.174943
Ecm1	Q61508	0.0699123	0.599931	0.708573
Ecpas	Q6PDI5	-0.280702	6.05234e-05	0.00100367
Ecsit	Q9QZH6	0.0325516	0.655661	0.753567
Ect2	Q07139	-0.0875854	0.40271	0.531324
Edc3	Q8K2D3	-0.138012	0.0169544	0.0491511
Edc4	Q3UJB9	0.105607	0.0454732	0.103756
Edem3	Q2HXL6	-0.0103743	0.848309	0.903253
Edf1	Q9JMG1	-0.184972	0.0185371	0.0528389
Edrf1	Q6GQV7	-0.153247	0.11116	0.204106
Eea1	Q8BL66	-0.140854	0.425411	0.555033
Eed	Q921E6	-0.184734	0.189328	0.304897
Eef1a1	P10126	0.109187	0.0816793	0.162404
Eef1a2	P62631	0.372131	0.12528	0.223804
Eef1akmt1	Q9CY45	-0.195316	0.00340051	0.0149776
Eef1akmt2	Q9D853	-0.039253	0.67192	0.767071
Eef1akmt4	P0DPE0	0.268517	0.10198	0.192102
Eef1b	O70251	0.590433	0.0132415	0.0410642
Eef1d	P57776	0.0782178	0.307331	0.437556
Eef1e1	Q9D1M4	-0.273224	0.00302325	0.0136952
Eef1g	Q9D8N0	0.15653	0.0671627	0.140608
Eef2	P58252	0.247629	0.0145241	0.0439013
Eef2k	O08796	0.249294	0.135547	0.236906
Eef2kmt	Q3UZW7	-0.269678	0.0019236	0.00994728
Eefsec	Q9JHW4	0.281972	0.00462965	0.0187613
Eeig2	Q8BQS4	-0.0805608	0.819903	0.879631
Efcab7	Q8VDY4	-0.371102	0.00162052	0.00877169
Efemp1	Q8BPB5	-0.397158	0.0640138	0.135361
Efemp2	Q9WVJ9	-0.528536	0.0978762	0.18676
Efhd2	Q9D8Y0	-0.198744	0.013225	0.041032
Efl1	Q8C0D5	-0.263693	0.000139226	0.00165762
Efnb2	P52800	0.42827	0.00308895	0.0139253
Efr3a	Q8BG67	0.227986	0.126795	0.22531
Eftud2	O08810	-0.157671	0.166023	0.276135
Egfr	Q01279	0.463383	0.00959397	0.0321202
Egln1	Q91YE3	-0.351685	0.00543995	0.0211747
Egr3	P43300	0.871333	2.67409e-06	0.000149135
Ehbp1	Q69ZW3	-0.058784	0.570693	0.681826
Ehbp1l1	Q99MS7	0.0611001	0.308029	0.438275
Ehd1	Q9WVK4	0.0662003	0.422895	0.552491
Ehd2	Q8BH64	0.638511	2.04566e-05	0.000518218
Ehd4	Q9EQP2	0.0905251	0.476005	0.600096
Ehmt1	Q5DW34	-0.209992	0.000974827	0.00623376
Ehmt2	Q9Z148	-0.212851	0.000655212	0.00468284
Eif1	P48024	-0.175923	0.0804553	0.160627
Eif1a	Q60872	-0.0195589	0.815034	0.875789
Eif1ad	Q3THJ3	0.330548	0.0682296	0.142185
Eif1ax	Q8BMJ3	0.0478998	0.760227	0.83375
Eif1b	Q9CXU9	-0.288405	0.00121353	0.00715845
Eif2a	Q8BJW6	-0.0504239	0.537472	0.652795
Eif2ak2	Q03963	0.505518	0.000604812	0.00446327
Eif2ak3	Q9Z2B5	0.029188	0.674481	0.768891
Eif2ak4	Q9QZ05	-0.00940024	0.917142	0.94822
Eif2b1	Q99LC8	-0.0294142	0.567376	0.679293
Eif2b2	Q99LD9	-0.196406	0.0448548	0.102551
Eif2b3	B1AUN2	-0.0591571	0.438633	0.567672
Eif2b4	Q61749	-0.343486	0.000110164	0.00144677
Eif2b5	Q8CHW4	-0.100327	0.299706	0.4293
Eif2d	Q61211	-0.129699	0.139544	0.241781
Eif2s1	Q6ZWX6	-0.18117	0.00477025	0.0192052
Eif2s2	Q99L45	-0.0981642	0.127682	0.226591
Eif2s3x	Q9Z0N1	-0.13881	0.0581771	0.125663
Eif3a	P23116	-0.0423421	0.58369	0.694305
Eif3b	Q8JZQ9	-0.0111701	0.917052	0.94822
Eif3c	Q8R1B4	-0.0448276	0.457243	0.583254
Eif3d	O70194	-0.0385604	0.627346	0.731151
Eif3e	P60229	-0.0891623	0.211608	0.331975
Eif3f	Q9DCH4	-0.0973798	0.18149	0.295563
Eif3g	Q9Z1D1	0.170034	0.0435625	0.100228
Eif3h	Q91WK2	-0.0428262	0.6058	0.712509
Eif3i	Q9QZD9	0.124556	0.142675	0.245824
Eif3j1	Q3UGC7	-0.815286	6.62603e-05	0.0010436
Eif3k	Q9DBZ5	-0.282742	0.0704173	0.145851
Eif3l	Q8QZY1	-0.00890293	0.918242	0.948781
Eif3m	Q99JX4	0.00168228	0.984424	0.990982
Eif4a1	P60843	-0.0894206	0.193438	0.310047
Eif4a2	P10630	1.30116	4.50785e-08	1.91696e-05
Eif4a3	Q91VC3	-0.397616	0.00153242	0.00847002
Eif4b	Q8BGD9	0.056383	0.476176	0.600096
Eif4e	P63073	-0.0947747	0.32115	0.451957
Eif4e2	Q8BMB3	0.00990933	0.934059	0.958246
Eif4enif1	Q9EST3	-0.0529159	0.518912	0.637212
Eif4g1	Q6NZJ6	-0.130522	0.13021	0.229996
Eif4g2	Q62448	-0.0678666	0.400686	0.529972
Eif4g3	Q80XI3	0.220276	0.00428233	0.0177882
Eif4h	Q9WUK2	-0.503432	0.00426994	0.0177475
Eif5	P59325	-0.968954	7.84799e-09	7.62824e-06
Eif5a	P63242	-0.142389	0.221605	0.34315
Eif5b	Q05D44	-0.29247	6.84424e-05	0.0010632
Eif6	O55135	0.429509	6.44262e-05	0.00103333
Eipr1	Q8K0G5	0.186473	0.0128343	0.0400754
Elac2	Q80Y81	-0.100486	0.289028	0.418232
Elavl1	P70372	-0.173578	0.0141525	0.0429498
Elf1	Q60775	-0.0628379	0.452133	0.579745
Elf2	Q9JHC9	-0.18681	0.0202587	0.0563994
Ell	O08856	0.250608	0.0101069	0.0333661
Elmo2	Q8BHL5	0.201191	0.018098	0.0518043
Elmod2	Q8BGF6	0.567797	0.000359119	0.00315047
Eloa	Q8CB77	-0.0966956	0.131034	0.231153
Elob	P62869	0.0396392	0.758296	0.832035
Eloc	P83940	-0.0843152	0.252895	0.378093
Elovl1	Q9JLJ5	0.0104855	0.966157	0.978234
Elp1	Q7TT37	-0.496445	1.65703e-05	0.000450978
Elp2	Q91WG4	-1.36972	5.48515e-09	6.22016e-06
Elp3	Q9CZX0	-2.88233	1.46997e-11	1.00017e-07
Elp4	Q9ER73	0.208909	0.000939035	0.00606761
Elp5	Q99L85	0.0776722	0.193069	0.309918
Elp6	Q8BK75	0.148453	0.0193017	0.0544481
Emb	P21995	0.591646	0.000738183	0.00511987
Emc1	Q8C7X2	0.0972266	0.236306	0.359693
Emc10	Q3TAS6	-0.122902	0.274825	0.403272
Emc2	Q9CRD2	0.0842465	0.29269	0.421653
Emc3	Q99KI3	0.0307329	0.786386	0.854454
Emc4	Q9CZX9	0.184996	0.272455	0.400645
Emc7	Q9EP72	0.151143	0.133127	0.233573
Emc8	O70378	-0.147708	0.0853737	0.167801
Emd	O08579	0.0178398	0.88643	0.929747
Emg1	O35130	-0.18676	0.154669	0.261912
Emilin1	Q99K41	-1.11623	0.0137685	0.0421037
Emilin2	Q8K482	-0.107911	0.644866	0.745189
Eml1	Q05BC3	0.466548	0.000291031	0.00273505
Eml2	Q7TNG5	0.03163	0.909262	0.943662
Eml3	Q8VC03	-0.364607	0.000107559	0.00142936
Eml4	Q3UMY5	-0.13112	0.0280516	0.0722418
Eml5	Q8BQM8	0.370832	0.0199991	0.0558595
Emsy	Q8BMB0	-0.185536	0.00633614	0.0236744
Enah	Q03173	-0.353071	0.00892706	0.030446
Endod1	Q8C522	1.267	0.000331509	0.00297964
Endog	O08600	-0.23201	0.0740619	0.151032
Enkd1	Q7TSV9	-0.439497	0.153232	0.259933
Eno1	P17182	-0.154575	0.202488	0.321298
Eno2	P17183	-0.29369	0.39758	0.526906
Eno3	P21550	0.259998	0.0221489	0.0601841
Enoph1	Q8BGB7	-0.0808165	0.15137	0.257674
Enpp1	P06802	0.148309	0.597852	0.706991
Ensa	P60840	0.355237	0.0312562	0.0783593
Entpd5	Q9WUZ9	0.196652	0.515998	0.635218
Entpd6	Q3U0P5	0.283956	0.0227958	0.0614611
Eny2	Q9JIX0	-0.139706	0.293313	0.422371
Eogt	Q8BYW9	0.0440612	0.771921	0.842636
Eola1	Q9D1F3	-0.192816	0.316444	0.447441
Ep300	B2RWS6	0.0264308	0.647629	0.747493
Ep400	Q8CHI8	-0.180115	0.0124304	0.0391197
Epb41	P48193	-0.292008	0.0137386	0.0420313
Epb41l1	Q9Z2H5	0.236776	0.00972495	0.0324197
Epb41l2	O70318	-0.0604472	0.286716	0.415155
Epb41l3	Q9WV92	-0.072948	0.511476	0.631479
Epc1	Q8C9X6	0.108913	0.132567	0.232951
Epc2	Q8C0I4	-0.347114	0.000345604	0.00306844
Epdr1	Q99M71	-0.161428	0.541864	0.656505
Epg5	Q80TA9	0.328752	0.000259918	0.00249785
Epha2	Q03145	0.777925	0.0125118	0.0393029
Epha4	Q03137	0.565788	0.00047637	0.00377325
Ephb3	P54754	-0.278168	0.0654853	0.13786
Ephb4	P54761	-0.131746	0.284534	0.413001
Epm2aip1	Q8VEH5	0.0134592	0.900858	0.938227
Epn1	Q80VP1	-0.0437001	0.756535	0.830907
Epn2	Q8CHU3	-0.175162	0.0245186	0.0649628
Eppk1	Q8R0W0	-0.165992	0.274534	0.403093
Eprs1	Q8CGC7	0.183334	0.00222303	0.0110405
Eps15	P42567	-0.133924	0.150572	0.2567
Eps15l1	Q60902	0.117121	0.0292332	0.0743284
Eps8	Q08509	0.163557	0.0178576	0.0512888
Eps8l2	Q99K30	0.0571608	0.445553	0.574156
Eral1	Q9CZU4	-0.221798	0.000866207	0.00573639
Erap1	Q9EQH2	0.29759	0.0138397	0.0422198
Erbb2	P70424	-0.258693	0.241861	0.365419
Erbin	Q80TH2	-0.159046	0.0564191	0.122958
Erc1	Q99MI1	0.274168	0.00235208	0.0114871
Ercc1	P07903	-0.0104879	0.916055	0.947816
Ercc2	O08811	-0.116192	0.138441	0.24054
Ercc3	P49135	-0.0711976	0.218824	0.339772
Ercc4	Q9QZD4	-0.0834516	0.329116	0.458969
Ercc5	P35689	0.00725928	0.969141	0.980088
Ercc6	F8VPZ5	-0.176542	0.305282	0.435276
Ercc6l	Q8BHK9	-0.286728	0.00244613	0.0118221
Erf	P70459	0.264868	0.121006	0.218157
Ergic1	Q9DC16	0.111218	0.11669	0.212005
Ergic2	Q9CR89	0.0528444	0.497775	0.620119
Ergic3	Q9CQE7	0.0674189	0.508155	0.628749
Erh	P84089	-0.402545	0.00677751	0.024846
Eri1	Q7TMF2	-0.134303	0.0708908	0.146467
Eri3	Q8C460	0.0735964	0.555233	0.668756
Erlec1	Q8VEH8	0.0642826	0.658843	0.755643
Erlin1	Q91X78	0.202602	0.106471	0.198169
Erlin2	Q8BFZ9	0.126579	0.182137	0.296479
Ermp1	Q3UVK0	0.317747	0.000118566	0.00149806
Ern1	Q9EQY0	0.600757	0.000512496	0.00397608
Ero1a	Q8R180	0.472376	0.000971642	0.006226
Ero1b	Q8R2E9	0.015372	0.944296	0.964659
Erp29	P57759	0.087245	0.38997	0.520572
Erp44	Q9D1Q6	0.19355	0.0697416	0.144715
Errfi1	Q99JZ7	0.780065	1.09871e-05	0.000352622
Esco2	Q8CIB9	-0.495985	0.00166151	0.00890153
Esd	Q9R0P3	0.182247	0.0280285	0.0722418
Esf1	Q3V1V3	-0.0841685	0.447788	0.576143
Espl1	P60330	-0.13958	0.126384	0.224992
Esr1	P19785	-0.82208	2.53092e-06	0.000145717
Esrra	O08580	-0.414452	0.0105098	0.0344121
Ess2	O70279	-0.533209	0.00128372	0.00747243
Esyt1	Q3U7R1	0.822639	1.67035e-05	0.000452792
Esyt2	Q3TZZ7	0.666667	2.21056e-07	4.29733e-05
Etf1	Q8BWY3	-0.0812752	0.212026	0.332479
Etfa	Q99LC5	0.347794	0.0346641	0.084445
Etfb	Q9DCW4	0.379952	0.0158814	0.0468602
Etfdh	Q921G7	0.00148445	0.988107	0.992918
Ethe1	Q9DCM0	0.0751293	0.670057	0.765201
Etnk1	Q9D4V0	0.288771	0.0399415	0.0940028
Ets1	P27577	-0.186321	0.123937	0.221855
Etv3	Q8R4Z4	0.229014	0.0638939	0.135221
Etv6	P97360	0.00641564	0.939086	0.961267
Evc	P57680	0.88214	8.01384e-07	7.67974e-05
Evc2	Q8K1G2	0.14703	0.342421	0.472103
Evi5	P97366	-0.16671	0.133833	0.234631
Evl	P70429	0.166769	0.158605	0.266984
Ewsr1	Q61545	0.114257	0.468701	0.593946
Exd2	Q8VEG4	0.468813	0.0040045	0.0168189
Exo1	Q9QZ11	-0.139571	0.37489	0.504899
Exoc1	Q8R3S6	0.174217	0.00943179	0.0317378
Exoc2	Q9D4H1	0.214827	0.00363187	0.0156104
Exoc3	Q6KAR6	0.144194	0.0753061	0.152904
Exoc4	O35382	0.235388	0.00227482	0.0112159
Exoc5	Q3TPX4	0.177612	0.00396541	0.0166824
Exoc6	Q8R313	-0.0473357	0.503212	0.624221
Exoc6b	A6H5Z3	0.225146	0.0383526	0.0911779
Exoc7	O35250	0.101594	0.105047	0.196282
Exoc8	Q6PGF7	0.316018	2.34782e-05	0.000558551
Exog	Q8C163	-0.0919525	0.403817	0.532579
Exosc1	Q9DAA6	-0.136121	0.0388417	0.0920832
Exosc10	P56960	-0.16845	0.0116246	0.0371332
Exosc2	Q8VBV3	-0.142963	0.12091	0.218042
Exosc3	Q7TQK4	-0.26501	0.000403429	0.00340491
Exosc4	Q921I9	-0.18624	0.00450539	0.0184444
Exosc5	Q9CRA8	-0.212103	0.00362117	0.0155841
Exosc6	Q8BTW3	-0.330327	0.0082933	0.0287923
Exosc7	Q9D0M0	-0.181531	0.00745313	0.026634
Exosc8	Q9D753	-0.273059	0.000495279	0.00389132
Exosc9	Q9JHI7	-0.0603765	0.431204	0.560763
Ext2	P70428	0.367512	0.000857389	0.0057081
Extl2	Q9ES89	0.433002	0.00344838	0.0151178
Extl3	Q9WVL6	0.186802	0.0465042	0.105173
Eya3	P97480	-0.332307	0.000151738	0.00175285
Ezh2	Q61188	-0.358539	0.00205931	0.0104301
Ezr	P26040	0.315364	0.00146587	0.00823598
F11r	O88792	0.253364	0.0257499	0.0674893
F8a1	Q00558	0.354436	0.00571203	0.0219574
Faap100	A2ACJ2	-0.28132	0.045946	0.10431
Fabp3	P11404	0.111555	0.176686	0.289192
Fabp5	Q05816	-0.403484	0.0515672	0.114213
Fadd	Q61160	-0.164075	0.341883	0.471744
Fads1	Q920L1	-0.277132	0.0847868	0.167069
Fads2	Q9Z0R9	-0.858725	0.00020058	0.00209961
Fads3	Q9JJE7	-0.0270534	0.874925	0.921127
Faf1	P54731	0.0435942	0.453192	0.580205
Faf2	Q3TDN2	0.150246	0.00869596	0.0298674
Fah	P35505	-0.388778	0.189217	0.304868
Fahd1	Q8R0F8	0.20322	0.319316	0.450487
Faim	Q9WUD8	-0.0614153	0.49927	0.621144
Fam104a	A2A6P4	-0.113716	0.457169	0.583254
Fam107b	Q3TGF2	-0.224545	0.0584994	0.126119
Fam110a	Q8R184	-0.190095	0.291675	0.420635
Fam110c	Q8VE94	1.22123	1.9729e-06	0.000133059
Fam111a	Q9D2L9	-0.528211	1.65634e-05	0.000450978
Fam114a1	Q9D281	0.426192	0.145285	0.249527
Fam114a2	Q8VE88	-0.092492	0.435783	0.565098
Fam117a	Q7TNF9	-0.102519	0.639675	0.7412
Fam117b	Q3U3E2	-0.304855	0.0101952	0.0335436
Fam118a	Q91YN1	0.0893162	0.293396	0.422401
Fam118b	Q8C569	0.096654	0.332554	0.461775
FAM120A	Q6A0A9	0.0187216	0.672574	0.767431
Fam120b	Q6RI63	-0.126164	0.254455	0.379924
Fam120c	Q8C3F2	0.155707	0.127079	0.225708
Fam133b	Q9CVI2	-0.164463	0.158155	0.266293
Fam136a	Q9CR98	-0.795309	0.0125526	0.0394129
Fam162a	Q9D6U8	-0.344676	0.0736255	0.15039
Fam172a	Q3TNH5	0.0235133	0.735082	0.815594
Fam177a1	Q8BR63	0.150905	0.324813	0.455241
Fam185a	Q7TPD2	-0.219568	0.0107602	0.0349963
Fam193a	Q8CGI1	-0.0192987	0.819315	0.879278
Fam193b	Q3U2K0	0.377414	0.00658426	0.024289
Fam20b	Q8VCS3	0.187493	0.0949114	0.182268
Fam210a	Q8BGY7	-0.155034	0.0935586	0.180368
Fam234a	Q8C0Z1	0.392249	0.00863127	0.0296602
Fam32a	Q9CR80	-0.0675216	0.566355	0.678548
Fam3c	Q91VU0	0.127006	0.176481	0.288989
Fam50a	Q9WV03	0.377366	0.000114584	0.00146577
Fam76a	Q922G2	0.065723	0.560483	0.673137
Fam76b	Q80XP8	0.12881	0.0849499	0.167197
Fam83d	Q9D7I8	-0.26411	0.00476691	0.0192031
Fam83g	Q5SWY7	-0.197845	0.508952	0.629391
Fam83h	Q148V8	0.247966	0.018366	0.0524391
Fam8a1	Q3URQ4	0.399643	0.103944	0.194993
Fam91a1	Q3UVG3	-0.173742	0.0019822	0.0101538
Fam98a	Q3TJZ6	-0.0162175	0.86333	0.913829
Fam98b	Q80VD1	0.0522228	0.301463	0.431096
Fam98c	E9PYD1	-0.189392	0.204214	0.323487
Fanca	Q9JL70	-0.457363	0.0160361	0.0471626
Fancd2	Q80V62	-0.483976	7.0908e-06	0.000282139
Fanci	Q8K368	-0.334487	0.00347324	0.0152071
Fancl	Q9CR14	0.0604004	0.770083	0.841242
Far1	Q922J9	-0.0737566	0.363319	0.492533
Farp1	F8VPU2	0.173922	0.0674608	0.140971
Farp2	Q91VS8	0.609597	0.00143939	0.00812073
Fars2	Q99M01	0.0120479	0.892994	0.933609
Farsa	Q8C0C7	0.122234	0.0398138	0.093767
Farsb	Q9WUA2	0.14772	0.00915968	0.0310216
Fasn	P19096	-0.24748	0.0131807	0.0409131
Fastkd1	Q6DI86	0.0263069	0.857047	0.909869
Fastkd2	Q922E6	-0.164859	0.018871	0.053477
Fastkd3	Q8BSN9	-0.652509	0.00157549	0.008614
Fastkd5	Q7TMV3	0.104927	0.311563	0.442378
Fat1	A0A087WRT4	0.216391	0.125774	0.224398
Fau	P62862	0.159755	0.323007	0.45389
Fbh1	Q8K2I9	-0.228672	0.222614	0.344164
Fbl	P35550	0.109223	0.345263	0.474772
Fblim1	Q71FD7	-0.449426	0.0430557	0.0995003
Fbln1	Q08879	0.106772	0.699358	0.78795
Fbln2	P37889	1.53636	3.74004e-05	0.000724658
Fbn1	Q61554	0.246754	0.363413	0.492562
Fbxl12	Q9EPX5	-0.642062	0.0210481	0.0579333
Fbxl15	Q91W61	-0.030842	0.52996	0.646209
Fbxl18	E9PYR1	0.148895	0.0267217	0.0694479
Fbxl19	Q6PB97	-0.398611	0.00247579	0.0118545
Fbxl20	Q9CZV8	0.340724	0.173445	0.285536
Fbxl6	Q9QXW0	0.114699	0.452904	0.580003
Fbxl8	Q8CIG9	-0.25057	0.291477	0.420439
Fbxo11	Q7TPD1	-0.239797	0.0119985	0.037971
Fbxo21	Q8VDH1	-0.408506	0.000270538	0.00258072
Fbxo22	Q78JE5	0.23772	0.00112065	0.00681347
Fbxo28	Q8BIG4	0.0619121	0.69173	0.782206
Fbxo3	Q9DC63	-0.154632	0.0809051	0.161219
Fbxo30	Q8BJL1	0.120298	0.139731	0.241977
Fbxo33	Q8VE08	0.259679	0.131982	0.232162
Fbxo38	Q8BMI0	-0.105843	0.175141	0.287146
Fbxo4	Q8CHQ0	0.217107	0.00664921	0.0244679
Fbxo42	Q6PDJ6	-0.0699834	0.618931	0.724696
Fbxo45	Q8K3B1	-0.0506335	0.526677	0.643822
Fbxo5	Q7TSG3	0.0085066	0.962062	0.975115
Fbxo6	Q9QZN4	-0.0437852	0.804315	0.868384
Fbxo7	Q3U7U3	0.185298	0.157813	0.266046
Fbxw11	Q5SRY7	-0.0211532	0.878666	0.923597
Fbxw17	Q8CFE8	0.0975724	0.553372	0.667342
Fbxw8	Q8BIA4	0.156071	0.0363638	0.087304
Fcf1	Q9CTH6	-0.386293	0.212693	0.332816
Fcho2	Q3UQN2	0.104189	0.212171	0.332553
Fcsk	Q7TMC8	0.194872	0.00878414	0.0300858
Fdft1	P53798	-0.736057	2.5248e-05	0.00058431
Fdps	Q920E5	-0.995292	0.000468287	0.0037397
Fdx1	P46656	0.134549	0.250401	0.375436
Fdxr	Q61578	-0.0514886	0.65538	0.753371
Fech	P22315	0.216991	0.0559518	0.122096
Fem1aa	Q9Z2G1	0.933766	0.00202592	0.0103253
Fem1b	Q9Z2G0	0.267873	0.0678817	0.141677
Fem1c	Q8CEF1	-0.181902	0.235963	0.359331
Fen1	P39749	0.071583	0.300357	0.429785
Fer	P70451	0.265246	0.0312381	0.0783428
Fermt2	Q8CIB5	0.131505	0.0531341	0.117036
Fez1	Q8K0X8	0.970792	0.00192396	0.00994728
Fez2	Q6TYB5	0.0123363	0.906925	0.942094
Fgd1	P52734	0.154482	0.348003	0.476901
Fgd3	O88842	0.285131	0.025953	0.067943
Fgd6	Q69ZL1	-0.150955	0.210241	0.330137
Fgfr1	P16092	0.0889653	0.476386	0.600246
Fggy	A2AJL3	0.526959	0.116366	0.21153
Fh	P97807	0.370641	7.72e-05	0.0011519
Fhip1b	Q3U2I3	0.0354483	0.790745	0.857954
Fhip2a	Q8CDM8	0.309202	3.58775e-05	0.000709624
Fhip2b	Q80YR2	0.376909	0.0313942	0.0785764
Fhl1	P97447	1.54861	1.32053e-06	0.000105705
Fhl2	O70433	0.785733	1.35136e-07	3.67443e-05
Fhl3	Q9R059	0.449622	0.0151173	0.0452719
Fhod1	Q6P9Q4	0.177973	0.118742	0.214873
Fibp	Q9JI19	-0.397082	0.00695937	0.0253352
Fig4	Q91WF7	0.132477	0.0644948	0.135985
Fignl1	Q8BPY9	-0.196361	0.0680809	0.141919
Filip1l	Q6P6L0	0.0947876	0.370313	0.499708
Fip1l1	Q9D824	-0.349929	0.000131886	0.00159388
Fis1	Q9CQ92	-0.15966	0.189246	0.304868
Fitm2	P59266	0.340403	0.0186533	0.053081
Fiz1	Q9WTJ4	-0.0804942	0.232861	0.356121
Fkbp10	Q61576	0.635345	1.37616e-05	0.000401863
Fkbp11	Q9D1M7	-0.0626893	0.284821	0.413203
Fkbp15	Q6P9Q6	0.181805	0.00245923	0.0118366
Fkbp1a	P26883	0.240014	0.0730263	0.14975
Fkbp2	P45878	0.380123	0.00136437	0.00780755
Fkbp3	Q62446	-0.222915	0.0174797	0.0503736
Fkbp4	P30416	-0.191561	0.00383962	0.0162873
Fkbp5	Q64378	-0.0751882	0.339079	0.468636
Fkbp7	O54998	0.402026	0.00355275	0.0153479
Fkbp8	O35465	0.0898091	0.0885969	0.172874
Fkbp9	Q9Z247	0.249363	0.000620168	0.00453236
Flad1	Q8R123	0.226003	0.0204238	0.056743
Flcn	Q8QZS3	0.092091	0.240544	0.363945
Flii	Q9JJ28	0.171038	0.00848658	0.0293459
Flna	Q8BTM8	0.567269	7.7074e-06	0.000297961
[truncated: 4,805 more rows]

## Sheet: Rapamycin vs Ctrl
Gene_name	Protein_ID	log2 FC	pvalue	adj_pvalue
0610009B22Rik	Q8R3W2	0.203619	0.0538418	0.135
2200002D01Rik	Q9D809	1.15849	8.05927e-07	0.000211556
2210016F16Rik	G3X8U3	0.254165	0.0153394	0.0564072
2310061I04Rik	B8JJ69	0.147047	0.622514	0.741043
2410002F23Rik	Q3TE80	0.321819	0.00023799	0.00412255
2610044O15Rik8	A0A087WRJ1	0.352087	0.00315957	0.0198708
2700097O09Rik	Q6PGK3	-0.00117768	0.990554	0.993319
Aaas	P58742	0.0750637	0.343589	0.492232
Aacs	Q9D2R0	0.168178	0.0784496	0.176415
Aagab	Q8R2R3	-0.140391	0.153803	0.280224
Aak1	Q3UHJ0	0.188146	0.0404324	0.109897
Aamdc	Q8R0P4	0.791851	0.0360375	0.101765
Aamp	Q3TJ22	0.113708	0.366477	0.514863
Aar2	Q9D2V5	0.104592	0.657829	0.765248
Aars1	Q8BGQ7	0.00211744	0.974565	0.983354
Aars2	Q14CH7	-0.235191	0.00446297	0.0247842
Aarsd1	Q3THG9	-0.0498912	0.592603	0.71559
Aasdhppt	Q9CQF6	0.146109	0.470384	0.612199
Aatf	Q9JKX4	-0.224774	0.218172	0.360195
Abcb10	Q9JI39	-0.0574106	0.219586	0.361388
Abcb1b	P06795	-0.53078	0.140194	0.262431
Abcb7	Q61102	-0.351413	2.25261e-05	0.0011222
Abcb8	Q9CXJ4	0.410321	0.0888991	0.19152
Abcc1	O35379	-0.203519	0.161562	0.290674
Abcc4	E9Q236	-0.578205	0.00333725	0.0205298
Abcc5	Q9R1X5	0.198056	0.335617	0.484683
Abcd1	P48410	0.421845	0.0419752	0.112832
Abcd3	P55096	-0.0662777	0.576623	0.702383
Abcd4	O89016	0.00312553	0.991983	0.994168
Abce1	P61222	-0.168762	0.00290848	0.0188683
Abcf1	Q6P542	-0.365337	0.000106503	0.00264322
Abcf2	Q99LE6	-0.342116	0.0203558	0.0685389
Abcf3	Q8K268	-0.105408	0.0779473	0.17574
Abcg2	Q7TMS5	0.0194019	0.891265	0.929536
Abhd10	Q6PE15	0.135986	0.0945009	0.199928
Abhd11	Q8K4F5	-0.29548	0.00526959	0.0281416
Abhd12	Q99LR1	0.326966	0.000558345	0.0068712
Abhd14b	Q8VCR7	0.663554	0.00159793	0.0129063
Abhd16a	Q9Z1Q2	0.482504	1.327e-05	0.000842732
Abhd17b	Q7M759	-0.0605256	0.740878	0.826359
Abhd4	Q8VD66	0.44369	0.0918708	0.19625
Abhd5	Q9DBL9	-0.502106	0.00487837	0.0265636
Abhd6	Q8R2Y0	-0.0618951	0.516924	0.651765
Abi1	Q8CBW3	0.0994619	0.0617105	0.148943
Abi2	P62484	0.0724299	0.489096	0.628989
Abitram	Q80ZQ9	-0.406179	0.00226867	0.0161544
Abl1	P00520	0.158132	0.173241	0.3056
Abl2	Q4JIM5	0.0379527	0.644801	0.757186
Abr	Q5SSL4	0.183423	0.00720113	0.0340449
Abracl	Q4KML4	0.0298571	0.735018	0.822972
Abraxas1	Q8BPZ8	-0.0107607	0.878365	0.922283
Abraxas2	Q3TCJ1	0.219929	0.0259547	0.080923
Abt1	Q9QYL7	-0.28674	0.0483007	0.124545
Abtb3	Q6GQW0	0.76513	1.45514e-05	0.000888129
Acaa1a	Q921H8	0.378754	0.0347937	0.0997814
Acaa2	Q8BWT1	0.0468178	0.751318	0.834458
Acaca	Q5SWU9	-0.275785	0.00291496	0.0188754
Acad10	Q8K370	0.72277	0.00191555	0.0144193
Acad11	Q80XL6	0.399566	0.00102461	0.00967218
Acad8	Q9D7B6	0.218035	0.0953059	0.201257
Acad9	Q8JZN5	-0.115766	0.0712998	0.16518
Acadl	P51174	0.261864	0.0685321	0.16092
Acadm	P45952	-0.0254558	0.853781	0.906935
Acads	Q07417	-0.00672129	0.950138	0.969601
Acadsb	Q9DBL1	0.260914	0.291892	0.440159
Acadvl	P50544	0.175812	0.0550506	0.137475
Acap2	Q6ZQK5	0.127643	0.161828	0.291034
Acap3	Q6NXL5	-0.00909789	0.953926	0.971868
Acat1	Q8QZT1	0.130856	0.290721	0.439462
Acat2	Q8CAY6	-0.0780309	0.738512	0.824664
Acbd3	Q8BMP6	0.246574	0.00104566	0.00983008
Acbd5	Q5XG73	-0.0557342	0.532123	0.665841
Acbd6	Q9D061	-0.0829807	0.551639	0.682213
Acd	Q5EE38	0.0820248	0.595366	0.717657
Acin1	Q9JIX8	-0.273489	0.0307542	0.0909032
Acly	Q91V92	-0.133273	0.0886731	0.191509
Aco1	P28271	0.0168566	0.923235	0.951107
Aco2	Q99KI0	0.147209	0.142458	0.265795
Acot13	Q9CQR4	0.377948	0.0409072	0.110967
Acot2	Q9QYR9	-0.230963	0.27054	0.417651
Acot7	Q91V12	0.0640076	0.570065	0.697166
Acot8	P58137	0.264761	0.000332041	0.00495197
Acot9	Q9R0X4	0.123272	0.0147658	0.0547997
Acox1	Q9R0H0	0.205851	0.248595	0.394573
Acp1	Q9D358	0.0179406	0.823918	0.886955
Acp2	P24638	0.444803	0.0994758	0.207084
Acp6	Q8BP40	0.0621525	0.579982	0.705169
Acsf2	Q8VCW8	0.54767	0.0829418	0.183613
Acsf3	Q3URE1	0.325637	0.0179225	0.0626004
Acsl1	P41216	-0.883501	1.49123e-06	0.000299342
Acsl3	Q9CZW4	-0.118754	0.406557	0.55208
Acsl4	Q9QUJ7	0.0336431	0.639383	0.75368
Acsl5	Q8JZR0	0.0442548	0.412828	0.557821
Acsl6	Q91WC3	0.250039	0.148355	0.273667
Acss2	Q9QXG4	-0.203124	0.299652	0.448689
Acta1	P68134	-0.0355446	0.870428	0.91789
Actb	P60710	0.211162	0.00312747	0.0198005
Actbl2	Q8BFZ3	0.0430001	0.654595	0.762911
Actc1	P68033	0.193368	0.00218538	0.0157499
Actg1	P63260	0.118217	0.698681	0.79639
Actl6a	Q9Z2N8	-0.148443	0.018987	0.0650862
Actn1	Q7TPR4	0.174096	0.211181	0.352054
Actn4	P57780	-0.012833	0.933817	0.958823
Actr10	Q9QZB7	0.0339818	0.630027	0.748205
Actr1a	P61164	0.190681	0.00126074	0.0110598
Actr1b	Q8R5C5	0.157182	0.00203144	0.0149242
Actr2	P61161	0.090914	0.0476654	0.123622
Actr3	Q99JY9	0.101709	0.0787792	0.177039
Actr5	Q80US4	-0.171874	0.00478752	0.0261608
Actr6	Q9D864	-0.0447932	0.338221	0.486893
Actr8	Q8R2S9	-0.00218522	0.980333	0.986985
Acvr1	P37172	0.25561	0.422028	0.567546
Acy1	Q99JW2	-0.0935105	0.25063	0.396462
Acyp1	P56376	0.198775	0.353294	0.501749
Ada	P03958	-0.802857	6.48142e-06	0.00064266
Adam10	O35598	-0.109555	0.195102	0.331444
Adam17	Q9Z0F8	-0.164634	0.00226038	0.0161371
Adam9	Q61072	0.155283	0.294185	0.442828
Adar	Q99MU3	-0.405393	0.000103941	0.00259941
Adarb1	Q91ZS8	-0.514101	0.00110848	0.0101048
Adat1	Q9JHI2	0.15218	0.0135998	0.0518266
Adat2	Q6P6J0	-0.357411	0.000679347	0.0075025
Adat3	Q6PAT0	-0.400005	0.000636308	0.00725036
Adck1	Q9D0L4	0.0411238	0.513365	0.648236
Adck5	Q80V03	0.550204	0.00378935	0.0222568
Adcy6	Q01341	0.172677	0.236414	0.381088
Add1	Q9QYC0	0.415005	0.00380492	0.0222906
Add2	Q9QYB8	1.33846	2.48117e-08	3.3868e-05
Add3	Q9QYB5	-0.201922	0.11189	0.225436
Adgra2	Q91ZV8	0.750915	0.000988987	0.00946681
Adgrl2	Q8JZZ7	-0.21464	0.0804597	0.179692
Adh5	P28474	0.0553247	0.325762	0.474664
Adh7	Q64437	-0.690512	0.000611994	0.00713994
Adi1	Q99JT9	-0.328733	0.104694	0.215092
Adissp	Q9D1K7	0.38343	7.37058e-05	0.00219669
Adk	P55264	0.111879	0.159092	0.28725
Adnp	Q9Z103	-0.000776307	0.986151	0.990505
Adnp2	Q8CHC8	-0.0891933	0.211104	0.352012
Ado	Q6PDY2	0.225884	0.00167131	0.0133568
Adpgk	Q8VDL4	0.213065	0.00140887	0.0117838
Adprh	P54923	0.365167	0.00682946	0.0331044
Adprs	Q8CG72	0.287673	0.00177666	0.0138573
Adrbk2	Q3UYH7	0.079293	0.321218	0.47015
Adrm1b;Adrm1	A0A0A6YVU8;Q9JKV1	-0.0316485	0.610412	0.729992
Adsl	P54822	-0.0787496	0.0704415	0.163995
Adss1	P28650	-0.262231	0.43735	0.58061
Adss2	P46664	-0.138592	0.0730785	0.167876
Aebp1	Q640N1	0.38555	0.0011738	0.0104859
Aebp2	Q9Z248	-0.00488296	0.974424	0.983354
Aen	Q9CZI9	-0.195087	0.606248	0.72654
Afap1	Q80YS6	0.571337	0.00180056	0.0139329
Afdn	Q9QZQ1	-0.102232	0.0380835	0.105401
Aff1	O88573	0.0873784	0.230097	0.373641
Aff4	Q9ESC8	0.0636663	0.497753	0.635816
Afg3l1	Q920A7	-0.118529	0.0272587	0.0834264
Afg3l2	Q8JZQ2	-0.166708	0.0129569	0.0501878
Aftph	Q80WT5	0.31679	0.0769459	0.174263
Aga	Q64191	0.729054	7.27496e-05	0.00219254
Agap1	Q8BXK8	-0.130648	0.059074	0.144509
Agap3	Q8VHH5	-0.000280531	0.995404	0.996719
Agfg1	Q8K2K6	-0.144732	0.0389815	0.107148
Agfg2	Q80WC7	0.224352	0.0220647	0.0724898
Aggf1	Q7TN31	-0.0713236	0.614959	0.733757
Agk	Q9ESW4	-0.0374504	0.800437	0.871428
Agl	F8VPN4	-0.0561906	0.509662	0.645352
Ago1	Q8CJG1	0.315268	0.00185105	0.014084
Ago2	Q8CJG0	0.26539	0.00042716	0.00572763
Agpat1	O35083	0.354574	0.00356896	0.0214371
Agpat2	Q8K3K7	0.359243	0.00295961	0.018931
Agpat4	Q8K4X7	0.137281	0.400658	0.545915
Agpat5	Q9D1E8	-0.403747	0.307509	0.456278
Agps	Q8C0I1	0.0293164	0.644018	0.756657
Agrn	A2ASQ1	-0.441502	0.00343376	0.0209245
Agtpbp1	Q641K1	0.262557	0.115493	0.229606
Ahctf1	Q8CJF7	-0.160292	0.070947	0.164799
Ahcy	P50247	-0.038515	0.346217	0.494586
Ahcyl1	Q80SW1	-0.058843	0.191657	0.327752
Ahcyl2	Q68FL4	0.0267723	0.716081	0.809615
Ahdc1	Q6PAL7	0.219854	0.119539	0.235592
Ahnak	E9Q616	0.470122	0.00020212	0.00374855
Ahnak2	A0A7N9VR94	1.14992	0.000403312	0.0056137
Ahsa1	Q8BK64	-0.146016	0.0124159	0.0487002
Ahsa2	Q8N9S3	-0.259631	0.0150253	0.0555514
Aida	Q8C4Q6	0.634812	2.19235e-05	0.00111662
Aifm1	Q9Z0X1	-0.111114	0.0241501	0.0774002
Aifm2	Q8BUE4	-0.0158746	0.860024	0.911156
Aim2	Q91VJ1	0.102712	0.0948005	0.200438
Aimp1	P31230	-0.0372267	0.54432	0.676559
Aimp2	Q8R010	-0.0237916	0.634135	0.751408
Aip	O08915	-0.121024	0.48565	0.625862
Ajuba	Q91XC0	-0.223423	0.0471635	0.122953
Ak1	Q9R0Y5	0.837203	0.04357	0.115887
AK157302;Isca1	I3ITR1;Q9D924	0.0913648	0.216771	0.358744
Ak2	Q9WTP6	-0.156437	0.13145	0.25123
Ak3	Q9WTP7	0.0401534	0.828768	0.89014
Ak4	Q9WUR9	-0.60364	0.00012462	0.00290219
Ak5	Q920P5	1.66209	5.72775e-06	0.00064266
Ak6	Q8VCP8	-0.139732	0.412384	0.557662
Akap1	O08715	-0.271439	0.202888	0.341061
Akap10	O88845	0.150623	0.00804899	0.0367017
Akap11	E9Q777	0.293977	0.00388995	0.0226527
Akap12	Q9WTQ5	0.517618	0.0114056	0.0461702
Akap13	E9Q394	0.211921	0.00715547	0.0339139
Akap2	O54931	0.808687	3.18048e-05	0.00136553
Akap8	Q9DBR0	-0.184849	0.0864602	0.188347
Akap8l	Q9R0L7	0.0394422	0.745147	0.8299
Akap9	Q70FJ1	0.0294655	0.71915	0.812346
Akirin2	B1AXD8	-0.388255	0.00359269	0.0215088
Akr1a1	Q9JII6	0.211583	0.0172763	0.0611252
Akr1b1	P45376	-0.418022	0.000375454	0.00537206
Akr1b10	G5E895	-0.0507714	0.657749	0.765248
Akr1b7	P21300	-0.135241	0.349854	0.498488
Akr1b8	P45377	-0.156212	0.0104416	0.0435068
Akr1c18	Q8K023	0.289425	0.0121609	0.0479546
Akr1e2	Q9DCT1	0.29122	0.0230187	0.0748464
Akr7a2	Q8CG76	0.398648	0.00431852	0.0242583
Akt1	P31750	0.185821	0.00699048	0.0335514
Akt1s1	Q9D1F4	0.46866	0.0583276	0.143145
Akt2	Q60823	0.335353	0.00138788	0.0117347
Akt3	Q9WUA6	0.491711	0.000283434	0.00454094
Aktip	Q64362	0.366913	0.0116297	0.0468552
Alad	P10518	0.0715209	0.388409	0.534562
Alas1	Q8VC19	-0.74538	0.00234074	0.0164358
Alcam	Q61490	1.09114	6.88901e-05	0.00214167
Aldh16a1	Q571I9	0.484944	0.000280907	0.00451103
Aldh18a1	Q9Z110	-0.27525	0.00866162	0.0382873
Aldh1l2	Q8K009	-0.267761	0.278218	0.425081
Aldh2	P47738	0.763221	2.10002e-05	0.00108581
Aldh3a2	P47740	0.377162	0.00460055	0.025383
Aldh4a1	Q8CHT0	0.171221	0.259378	0.405743
Aldh5a1	Q8BWF0	0.475206	0.0487693	0.125273
Aldh6a1	Q9EQ20	0.663661	0.0149791	0.0554405
Aldh7a1	Q9DBF1	0.26499	0.0216304	0.0716639
Aldh9a1	Q9JLJ2	-0.0198597	0.849316	0.903569
Aldoa	P05064	-0.361645	0.013706	0.0522006
Aldoc	P05063	-0.289672	0.649766	0.760424
Alg1	Q921Q3	0.182117	0.123567	0.240474
Alg11	Q3TZM9	0.210998	0.0191349	0.065446
Alg13	Q9D8C3	-0.603154	0.00225618	0.016124
Alg2	Q9DBE8	0.157831	0.177158	0.309868
Alg3	Q8K2A8	-0.0381607	0.734037	0.822869
Alg5	Q9DB25	0.478522	0.0772571	0.174654
Alg9	Q8VDI9	0.0537242	0.573836	0.700364
Alkbh1	P0CB42	-0.216916	0.0113731	0.0461208
Alkbh2	Q6P6J4	-0.167273	0.219823	0.361603
Alkbh3	Q8K1E6	-0.0448392	0.707761	0.803596
Alkbh5	Q3TSG4	-0.27834	0.00126759	0.0111056
Alkbh6	Q8K2U2	0.197527	0.128344	0.246955
Alkbh7	Q9D6Z0	-0.0735119	0.650936	0.76102
Alkbh8	Q80Y20	0.0584031	0.295842	0.44435
Alms1	Q8K4E0	-0.0330276	0.740448	0.826015
Als2	Q920R0	0.20713	0.245046	0.390574
Alyref	O08583	-0.176173	0.0327566	0.09554
Amacr	O09174	0.355069	0.0367567	0.10294
Ambra1	A2AH22	0.0736041	0.407325	0.552696
Amdhd2	Q8JZV7	0.722597	0.000831212	0.00849176
Amfr	Q9R049	-0.00206588	0.975025	0.983673
Ammecr1	Q9JHT5	-0.265991	0.0849648	0.186278
Ammecr1l	Q8JZZ6	0.00521031	0.949378	0.969127
Amn1	B8JKV0	0.131755	0.580183	0.705169
Amot	Q8VHG2	0.375838	0.28712	0.434983
Amotl1	Q9D4H4	-0.279224	0.174064	0.30639
Ampd2	Q9DBT5	-0.0264817	0.681471	0.783455
Anapc1	P53995	0.0993539	0.0688026	0.161289
Anapc10	Q8K2H6	0.096119	0.378842	0.526372
Anapc11	Q9CPX9	0.306465	0.026983	0.0828427
Anapc2	Q8BZQ7	0.180754	0.00743473	0.0346836
Anapc4	Q91W96	0.121581	0.0289489	0.0871676
Anapc5	Q8BTZ4	0.122362	0.112644	0.22645
Anapc7	Q9WVM3	0.0226627	0.648616	0.760085
Angel2	Q8K1C0	0.152032	0.174597	0.306882
Angptl2	Q9R045	0.33539	0.00067648	0.00748294
Ank1	Q02357	0.487007	0.0148349	0.0549709
Ank2	Q8C8R3	-0.651218	3.87752e-05	0.00149515
Ank3	G5E8K5	0.0739448	0.388172	0.534562
Ankfy1	Q810B6	0.0742379	0.138167	0.259682
Ankh	Q9JHZ2	1.01958	1.58279e-05	0.000925068
Ankhd1	E9PUR0	-0.124591	0.0316196	0.0928988
Ankib1	Q6ZPS6	0.0772689	0.640304	0.75368
Ankle2	Q6P1H6	-0.132892	0.0121626	0.0479546
Ankmy1	Q8C0W1	-0.303169	0.377973	0.525604
Ankmy2	Q3TPE9	0.0721691	0.601739	0.722445
Ankrd11	E9Q4F7	-0.0457106	0.508109	0.643862
Ankrd13a	Q80UP5	-0.00805389	0.917762	0.94704
Ankrd17	Q99NH0	-0.00822066	0.894712	0.931642
Ankrd27	Q3UMR0	0.270438	0.00261373	0.0176621
Ankrd28	Q505D1	0.0305997	0.579206	0.704523
Ankrd44	B2RXR6	0.140007	0.547767	0.679234
Ankrd50	A6H6J9	0.516298	0.00295174	0.0189227
Ankrd52	Q8BTI7	-0.290694	0.0403229	0.109743
Ankrd54	Q91WK7	-0.0916935	0.596819	0.718774
Anks1a	P59672	0.0420401	0.321413	0.47026
Ankzf1	Q80UU1	-0.110796	0.330489	0.4793
Anln	Q8K298	-0.424012	0.0403274	0.109743
Ano1	Q8BHY3	0.847359	0.00102676	0.00967905
Ano10	Q8BH79	0.0530409	0.547524	0.679136
Ano6	Q6P9J9	0.035348	0.734652	0.822968
Anp32a	O35381	-0.0472755	0.713129	0.807417
Anp32b	Q9EST5	-0.0675366	0.302234	0.451071
Anp32e	P97822	-0.338484	0.0145052	0.0541785
Antkmt	Q501J2	-0.0875498	0.652839	0.76245
Antxr2	Q6DFX2	0.445525	0.0702699	0.163683
Anxa1	P10107	0.123919	0.242841	0.387965
Anxa11	P97384	-0.0664866	0.468882	0.61071
Anxa2	P07356	0.469532	7.65419e-05	0.00223247
Anxa3	O35639	0.747966	9.63329e-08	9.39246e-05
Anxa4	P97429	0.393967	0.00904035	0.0393498
Anxa5	P48036	0.847888	3.20125e-05	0.00136553
Anxa6	P14824	0.690789	0.00917572	0.0396676
Anxa7	Q07076	0.279817	0.000216694	0.00389194
Anxa8	O35640	1.69526	1.58148e-06	0.000300485
Ap1b1	O35643	0.184248	0.00197274	0.0146562
Ap1g1	P22892	0.0677544	0.114266	0.228584
Ap1g2	O88512	0.0800606	0.164331	0.29414
Ap1m1	P35585	0.217702	0.000890641	0.00882239
Ap1s1	P61967	0.346851	0.0796659	0.178503
Ap1s2	Q9DB50	-0.166262	0.111423	0.224856
Ap2a1	P17426	0.086342	0.395397	0.540861
Ap2a2	P17427	0.0407321	0.737704	0.824156
Ap2b1	Q9DBG3	0.127742	0.101485	0.210208
Ap2m1	P84091	0.14533	0.218655	0.36055
Ap2s1	P62743	-0.0249535	0.808376	0.876456
Ap3b1	Q9Z1T1	0.205953	0.00161577	0.0130043
Ap3d1	O54774	0.19199	0.0135921	0.0518266
Ap3m1	Q9JKC8	0.162574	0.00887105	0.0388856
Ap3s1	Q9DCR2	0.207661	0.00539153	0.0285249
Ap4b1	Q9WV76	0.050721	0.320145	0.469385
Ap4e1	Q80V94	-0.0364052	0.493796	0.632645
Ap4m1	Q9JKC7	0.0105231	0.940053	0.96262
Ap5b1	Q3TAP4	0.189706	0.305141	0.454415
Ap5z1	Q3U829	0.405033	0.0199921	0.0676146
Apaf1	O88879	0.1656	0.153805	0.280224
Apba3	O88888	-0.30703	0.167539	0.298225
Apbb1	Q9QXJ1	-0.264279	0.135095	0.256703
Apbb1ip	Q8R5A3	0.291888	0.0108796	0.0447849
Apbb2	Q9DBR4	0.29615	0.000458952	0.00597776
Apc	Q61315	-0.211724	0.109949	0.222868
Apcdd1	Q3U128	0.754238	0.0260495	0.0810893
Apeh	Q8R146	0.27646	0.0341497	0.0984671
Apex1	P28352	0.126099	0.0591743	0.144603
Apex2	Q68G58	0.344393	0.0813221	0.180966
Api5	O35841	-0.132832	0.142971	0.266255
Apip	Q9WVQ5	0.186914	0.0258844	0.0808147
Aplf	Q9D842	0.0856305	0.392005	0.537775
Aplp2	Q06335	-0.410219	0.000867546	0.00868902
Apmap	Q9D7N9	-0.0278745	0.675021	0.778475
Apob	E9Q414	0.193752	0.461377	0.603469
Apobec3	Q99J72	-0.0538803	0.778473	0.855293
Apobr	Q8VBT6	0.262892	0.388223	0.534562
Apoo	Q9DCZ4	-0.201309	0.0522409	0.1322
Apool	Q78IK4	0.205868	0.0552632	0.137654
App	P12023	-0.0699077	0.821566	0.886091
Appbp2	Q9DAX9	0.0548989	0.678403	0.781106
Appl1	Q8K3H0	0.25076	0.00658069	0.0323003
Appl2	Q8K3G9	0.147151	0.400412	0.545859
Aprt	P08030	-0.0389146	0.489275	0.628989
Aptx	Q7TQC5	-0.00163053	0.989098	0.992032
Aqr	Q8CFQ3	-0.243505	0.0157869	0.057403
Araf	P04627	0.25086	0.034747	0.0997679
Arap1	Q4LDD4	0.568089	0.0606198	0.147078
Arcn1	Q5XJY5	0.125348	0.0364808	0.102504
Arf1	P84078	0.0385871	0.374162	0.521654
Arf2	Q8BSL7	0.306637	0.0657443	0.156398
Arf4	P61750	0.292626	0.00318589	0.019985
Arf5	P84084	0.581959	2.72632e-05	0.00123281
Arf6	P62331	0.141027	0.0493905	0.126535
Arfgap1	Q9EPJ9	0.282147	0.00853328	0.0379906
Arfgap2	Q99K28	0.0764824	0.105864	0.216843
Arfgap3	Q9D8S3	0.202001	0.25687	0.403314
Arfgef1	G3X9K3	-0.203652	0.0020657	0.0151109
Arfgef2	A2A5R2	-0.013676	0.782374	0.858059
Arfip1	G5E8V9	0.19942	0.082885	0.183546
Arfip2	Q8K221	-0.22909	0.0600955	0.146186
Arfrp1	Q8BXL7	-0.072173	0.404875	0.550891
Arg1	Q61176	0.844957	5.7122e-05	0.00190174
Arhgap1	Q5FWK3	0.561764	1.13522e-07	9.68489e-05
Arhgap10	Q6Y5D8	0.0383173	0.410467	0.55573
Arhgap11a	Q80Y19	-0.0930348	0.219409	0.36127
Arhgap12	Q8C0D4	0.160501	0.0187844	0.0646188
Arhgap17	Q3UIA2	0.28039	0.00236098	0.0165066
Arhgap18	Q8K0Q5	0.163872	0.333001	0.48183
Arhgap19	Q8BRH3	-0.268403	0.055118	0.137493
Arhgap21	Q6DFV3	0.0487119	0.392093	0.537788
Arhgap22	Q8BL80	0.276819	0.0534277	0.134357
Arhgap29	Q8CGF1	0.145796	0.547588	0.679136
Arhgap31	A6X8Z5	-0.204026	0.194096	0.330764
Arhgap32	Q811P8	0.303874	0.00236534	0.0165066
Arhgap35	Q91YM2	0.172372	0.00588999	0.0303099
Arhgap42	B2RQE8	0.023605	0.82859	0.89014
Arhgap5	P97393	0.0871991	0.0683559	0.160595
Arhgap6	O54834	0.922304	1.4921e-05	0.000901202
Arhgdia	Q99PT1	0.173589	0.00768954	0.0354837
Arhgdib	Q61599	0.647507	0.000928606	0.00907985
Arhgef1	Q61210	0.0723085	0.151892	0.27815
Arhgef10	Q8C033	0.616797	0.02241	0.0733918
Arhgef11	Q68FM7	0.0241107	0.86757	0.916164
Arhgef12	Q8R4H2	0.115454	0.0782531	0.176154
Arhgef17	Q80U35	0.405192	0.022273	0.0730832
Arhgef18	Q6P9R4	0.0891161	0.327737	0.476105
Arhgef2	Q60875	-0.0131611	0.846807	0.901913
Arhgef40	Q3UPH7	0.346376	0.000198239	0.00369829
Arhgef5	E9Q7D5	0.431562	0.000264095	0.00438551
Arhgef7	Q9ES28	0.323592	0.00019553	0.0036859
Arid1a	A2BH40	-0.03074	0.533754	0.667276
Arid1b	E9Q4N7	0.157792	0.0595714	0.145205
Arid2	E9Q7E2	-0.276413	0.000250621	0.00425495
Arid4a	F8VPQ2	-0.116785	0.0848716	0.186278
Arid4b	A2CG63	-0.0685924	0.327162	0.475693
Arid5b	Q8BM75	-0.142957	0.065235	0.155729
Arih1	Q9Z1K5	0.0813446	0.142919	0.266255
Arih2	Q9Z1K6	-0.0894166	0.0756417	0.172085
Arl1	P61211	0.106114	0.14142	0.264219
Arl14ep	Q8BIX3	-0.112827	0.105917	0.216886
Arl15	Q8BGR6	-0.311636	0.207662	0.347206
Arl2	Q9D0J4	0.189722	0.0119586	0.0474854
Arl3	Q9WUL7	0.163381	0.216248	0.35814
Arl5a	Q80ZU0	0.163823	0.151142	0.277446
Arl6	O88848	-0.231036	0.00575548	0.0298263
Arl6ip1	Q9JKW0	0.0678672	0.52018	0.654782
Arl6ip4	Q9JM93	-0.194831	0.136248	0.257803
Arl6ip5	Q8R5J9	0.160497	0.202474	0.340613
Arl6ip6	Q8BH07	-0.122192	0.291335	0.439805
Arl8a	Q8VEH3	0.229952	0.0185401	0.0639073
Arl8b	Q9CQW2	0.27815	0.312244	0.461772
Armc1	Q9D7A8	-0.243546	0.00660495	0.0323495
Armc10	Q9D0L7	-0.0549265	0.233824	0.378163
Armc6	Q8BNU0	0.00273468	0.973842	0.983129
Armc8	Q9DBR3	-0.0219843	0.710775	0.805553
Armc9	Q9D2I5	0.200689	0.0121364	0.0479546
Armh3	Q6PD19	0.330709	0.00186095	0.0141436
Armt1	A6H630	-0.0830807	0.130939	0.250534
Arnt	P53762	-0.275608	0.0182543	0.0632336
Arpc1a	Q9R0Q6	0.403823	0.0325008	0.0949563
Arpc1b	Q9WV32	0.271319	0.0376791	0.104621
Arpc2	Q9CVB6	0.154223	0.00240913	0.0167096
Arpc3	Q9JM76	0.124029	0.0833466	0.184091
Arpc4	P59999	0.108498	0.0669364	0.158186
Arpc5	Q9CPW4	0.0882319	0.412759	0.557821
Arpc5l	Q9D898	0.0147387	0.892168	0.930335
Arpin	Q9D0A3	0.310318	0.00128369	0.0111895
Arpp19	P56212	-0.0038945	0.953539	0.971764
Arrb1	Q8BWG8	-0.27967	0.115348	0.22955
Arrb2	Q91YI4	-0.1397	0.0174913	0.0616984
Arsa	P50428	0.371921	0.177391	0.310117
Arsb	P50429	0.498717	2.96392e-05	0.00130508
As3mt	Q91WU5	-0.0450863	0.800904	0.87163
Asah1	Q9WV54	0.475572	0.000123915	0.00290219
Asap1	Q9QWY8	0.436616	0.00139837	0.0117391
Asap2	Q7SIG6	0.485368	4.12174e-05	0.00155419
Asb3	Q9WV72	0.303108	0.0322316	0.0943315
Asb6	Q91ZU1	-0.0727804	0.702474	0.79961
Ascc1	Q9D8Z1	0.0271506	0.669717	0.774583
Ascc2	Q91WR3	0.0025403	0.959849	0.975427
Ascc3	E9PZJ8	-0.0258003	0.566865	0.694468
Asf1a	Q9CQE6	-0.0598281	0.261447	0.408059
Asf1b	Q9DAP7	-0.20718	0.0321064	0.094086
Ash1l	Q99MY8	0.182498	0.0906815	0.194379
Ash2l	Q91X20	0.0166788	0.783509	0.859155
Asl	Q91YI0	-0.149695	0.269852	0.416906
Asns	Q61024	-0.345137	0.00461721	0.0254017
Asnsd1	Q8BFS9	0.317945	0.00151583	0.0124196
Asph	Q8BSY0	0.0871872	0.340309	0.488867
Aspm	Q8CJ27	-0.434611	2.72753e-05	0.00123281
Aspscr1	Q8VBT9	0.0712937	0.207634	0.347206
Asrgl1	Q8C0M9	-0.389585	0.0023303	0.01643
Ass1	P16460	0.490813	0.00409392	0.0234012
Asxl2	Q8BZ32	-0.131056	0.527039	0.661389
Atad1	Q9D5T0	-0.309991	0.00424093	0.0239606
Atad2	Q8CDM1	-0.154653	0.0800629	0.179098
Atad2b	E9Q166	-0.68451	0.0140806	0.0530567
Atad3	Q925I1	-0.140813	0.120076	0.236198
Atad5	Q4QY64	-0.368449	0.000963491	0.00930102
Ate1	Q9Z2A5	-0.00519781	0.908865	0.941231
Atf2	P16951	0.187591	0.232025	0.376055
Atf6	F6VAN0	-0.0899629	0.501931	0.639668
Atf6b	O35451	-0.0263677	0.906247	0.939419
Atf7	Q8R0S1	-0.0298281	0.791871	0.865416
Atf7ip	Q7TT18	-0.0128824	0.840079	0.897441
Atg101	Q9D8Z6	0.526131	2.84233e-06	0.000457781
Atg13	Q91YI1	0.303896	0.00381862	0.0223517
Atg16l1	Q8C0J2	0.108205	0.25808	0.404454
Atg2a	Q6P4T0	0.258385	0.0421402	0.113097
Atg2b	Q80XK6	-0.156529	0.0124466	0.0487645
Atg3	Q9CPX6	-0.00426839	0.97	0.980923
Atg4a-ps	A0A0G2JFS9	0.190618	0.5434	0.675662
Atg4b	Q8BGE6	0.159226	0.00716706	0.0339453
Atg4c	Q811C2	-0.193846	0.080302	0.179574
Atg5	Q99J83	0.124106	0.307198	0.456184
Atg7	Q9D906	0.242263	0.00371373	0.0219828
Atg9a	Q68FE2	-0.137055	0.342171	0.490715
Atic	Q9CWJ9	-0.0672601	0.2063	0.34569
Atl1	Q8BH66	0.386342	0.0126848	0.0493962
Atl2	Q6PA06	-0.216358	0.00669501	0.0326615
Atl3	Q91YH5	0.664955	8.66755e-06	0.000712723
Atm	Q62388	0.311341	0.000167872	0.00339979
Atn1	O35126	0.219007	0.0172094	0.0610151
Atox1	O08997	0.27736	0.0220325	0.0724561
Atp11b	Q6DFW5	-0.484403	0.041656	0.112328
Atp11c	Q9QZW0	-0.321266	0.00912409	0.0395628
Atp13a1	Q9EPE9	-0.0187417	0.776671	0.853725
Atp13a3	Q5XF89	-0.241951	0.242393	0.38734
Atp1a1	Q8VDN2	-0.259549	0.0862635	0.188038
Atp1b1	P14094	-1.10722	6.53255e-05	0.00208339
Atp1b3	P97370	-0.182199	0.291438	0.439864
Atp2a2	O55143	-0.346268	0.00271233	0.0181487
Atp2b1	G5E829	0.0884248	0.145792	0.270831
Atp2c1	Q80XR2	0.112262	0.0815948	0.18129
Atp5f1a	Q03265	-0.0470701	0.32053	0.469749
Atp5f1b	P56480	-0.0547413	0.330023	0.47893
Atp5f1c	Q91VR2	-0.0466561	0.302109	0.450983
Atp5f1d	Q9D3D9	0.128952	0.549751	0.681076
Atp5f1e	P56382	0.0414167	0.522702	0.656996
Atp5if1	O35143	0.46949	0.035627	0.101272
Atp5me	Q06185	-0.0138747	0.780229	0.856257
Atp5mf	P56135	-0.0866408	0.19637	0.333058
Atp5mg	Q9CPQ8	0.0221903	0.858313	0.909767
Atp5mk	Q78IK2	-0.155414	0.146591	0.271797
Atp5pb	Q9CQQ7	-0.0407288	0.341253	0.489914
Atp5pd	Q9DCX2	-0.0527873	0.660032	0.766891
Atp5pf	P97450	0.0442603	0.846268	0.901621
Atp5po	Q9DB20	-0.0977959	0.264599	0.410803
Atp6ap1	Q9R1Q9	-0.147415	0.220688	0.362589
Atp6ap2	Q9CYN9	-0.200527	0.00636273	0.0317429
Atp6v0a1	Q9Z1G4	0.100017	0.361407	0.510061
Atp6v0a2	P15920	0.196254	0.0396048	0.108555
Atp6v0c	P63082	0.211037	0.637773	0.752901
Atp6v0d1	P51863	0.139503	0.132562	0.252833
Atp6v1a	P50516	-0.0737443	0.17226	0.304501
Atp6v1b2	P62814	-0.0504302	0.467268	0.609073
Atp6v1c1	Q9Z1G3	-0.047381	0.396633	0.541946
Atp6v1d	P57746	-0.196544	0.0311963	0.0918527
Atp6v1e1	P50518	-0.097532	0.414355	0.55933
Atp6v1f	Q9D1K2	-0.394278	0.018101	0.0629735
Atp6v1g1	Q9CR51	-0.0981187	0.291774	0.440159
Atp6v1h	Q8BVE3	-0.0241155	0.680876	0.783045
Atp7a	Q64430	-0.13423	0.170585	0.302323
Atpaf1	Q811I0	0.0653351	0.487323	0.627307
Atpaf2	Q91YY4	-0.0930664	0.426282	0.571137
Atr	Q9JKK8	0.0479387	0.300613	0.449636
Atrip	Q8BMG1	-0.146574	0.0888656	0.191509
Atrx	Q61687	-0.0247376	0.899403	0.934596
Atxn10	P28658	0.316657	0.000236287	0.00411535
Atxn2	O70305	0.153211	0.0366563	0.102796
Atxn2l	Q7TQH0	-0.246348	0.000454846	0.00595128
Atxn3	Q9CVD2	0.291953	0.160696	0.289609
Atxn7l3b	Q3UD01	0.340513	0.0198086	0.0672605
Auh	Q9JLZ3	0.456036	0.038183	0.105537
Aup1	P70295	-0.147125	0.0535884	0.134566
Aurka	P97477	-0.372806	0.00643956	0.0319469
Aurkb	O70126	-0.329133	0.000260155	0.00434123
Aven	Q9D9K3	-0.474965	0.0190836	0.0653514
Avl9	Q80U56	-0.101573	0.119778	0.235858
Avpi1	Q9D7H4	0.0389474	0.671163	0.775599
AW551984	Q8BGF0	-0.117996	0.595303	0.717657
Axin1	O35625	-0.00481658	0.969038	0.980403
Axl	Q00993	0.484545	8.45552e-05	0.00237691
B2m	P01887	0.149985	0.590427	0.713468
B3galnt1	Q920V1	0.0902387	0.583824	0.707583
B3galt6	Q91Z92	0.435527	0.000132464	0.00296416
B3glct	Q8BHT6	0.384318	0.00132781	0.0114135
B3GNT2	Q9Z222	0.0345503	0.752883	0.835924
B4galt1	P15535	-0.0216907	0.728567	0.818514
B4galt5	Q9JMK0	0.160461	0.573795	0.700364
B4galt7	Q8R087	0.279174	0.0306324	0.0906692
B4gat1	Q8BWP8	-0.11425	0.172728	0.305073
Babam1	Q3UI43	0.209585	0.163304	0.29284
Babam2	Q8K3W0	0.213116	0.035069	0.100125
Bach1	P97302	0.0541541	0.447037	0.590027
Bad	Q61337	0.45719	0.0211163	0.070556
Bag1	Q60739	0.182812	0.0614894	0.148501
Bag2	Q91YN9	-0.196597	0.100877	0.209266
Bag3	Q9JLV1	-0.22216	0.0606895	0.147195
Bag4	Q8CI61	-0.285335	0.321431	0.47026
Bag5	Q8CI32	0.203621	0.0188414	0.0647171
Bag6	Q9Z1R2	-0.00481874	0.960129	0.975567
Baiap2	Q8BKX1	-0.0921684	0.144646	0.269067
Baiap2l1	Q9DBJ3	0.330955	9.25023e-05	0.00248497
Banf1	O54962	0.064081	0.709519	0.80453
Banp	Q8VBU8	-0.160718	0.283221	0.430451
Bap1	Q99PU7	-0.176622	0.0138513	0.0525777
Bap18	Q9DCT6	-0.0742252	0.660631	0.767457
Bard1	O70445	-0.0944235	0.119377	0.235372
Basp1	Q91XV3	0.222068	0.366185	0.514665
Bax	Q07813	0.118668	0.276492	0.423499
Baz1a	O88379	-0.431953	0.00636123	0.0317429
Baz1b	Q9Z277	-0.110654	0.171512	0.30365
Baz2a	Q91YE5	-0.503483	0.000263258	0.00438228
Baz2b	A2AUY4	-0.281515	0.000958913	0.00928034
Bbx	Q8VBW5	-0.0175904	0.864219	0.91385
Bcap29	Q61334	0.205258	0.11421	0.228584
Bcap31	Q61335	0.202817	0.0649159	0.155076
Bcar1	Q61140	0.37201	0.0903446	0.193839
Bcar3	Q9QZK2	0.580256	2.14593e-05	0.0011012
Bcas2	Q9D287	-0.243814	0.180547	0.314195
Bcas3	Q8CCN5	0.581627	0.000296864	0.00465769
Bcat1	P24288	-0.491197	0.0181451	0.0630231
Bcat2	O35855	-0.0254239	0.819495	0.884761
Bccip	Q9CWI3	-0.00746989	0.9406	0.962746
Bckdha	P50136	0.5367	0.0166423	0.0595929
Bckdhb	Q6P3A8	0.0687905	0.582382	0.706485
Bckdk	O55028	0.275824	0.0405108	0.110066
Bcl10	Q9Z0H7	0.0991914	0.58483	0.708209
Bcl2l1	Q64373	0.478123	0.0127426	0.0495761
Bcl2l13	P59017	0.0693632	0.224913	0.367408
Bcl7a	Q9CXE2	0.231655	0.22311	0.365253
Bcl7c	O08664	0.0827741	0.261457	0.408059
Bcl9	Q9D219	-0.114123	0.61467	0.733669
Bcl9l	Q67FY2	0.0831042	0.725437	0.816989
Bclaf1	Q8K019	0.0105363	0.864291	0.91385
Bcor	Q8CGN4	-0.0447999	0.405537	0.551463
Bcorl1	A2AQH4	-0.0859333	0.424095	0.569213
Bcr	Q6PAJ1	0.239022	0.000470026	0.00609441
Bcs1l	Q9CZP5	0.0941804	0.136602	0.258253
Bdh1	Q80XN0	-1.14392	1.71184e-06	0.000315765
Bdp1	Q571C7	-0.00457143	0.979828	0.986622
Becn1	O88597	0.139006	0.449812	0.593001
Bend3	Q6PAL0	-0.109098	0.255607	0.401963
Bet1	O35623	0.212164	0.429339	0.573544
Bicd2	Q921C5	-0.08209	0.522709	0.656996
Bicra	F8VPZ9	0.0288322	0.854239	0.907139
Bid	P70444	0.0752499	0.789256	0.863249
Bin1	O08539	-0.0801029	0.490621	0.630126
Birc5	O70201	-0.381143	0.156168	0.28332
Birc6	O88738	-0.320062	0.000839852	0.0085552
Bles03	Q8VD62	0.405554	0.0249102	0.0787629
Blm	O88700	-0.184337	0.00441835	0.0246425
Blmh	Q8R016	-0.142575	0.0804864	0.179692
Bloc1s1	O55102	-0.159025	0.41373	0.558708
Bloc1s3	Q5U5M8	0.603069	0.0090402	0.0393498
Bloc1s5	Q8R015	0.106656	0.481222	0.621358
Bloc1s6	Q9R0C0	0.0115735	0.957349	0.973756
Bltp2	Q5SYL3	0.479123	6.68097e-06	0.000651395
Bltp3a	B2KF50	0.0134399	0.830337	0.890765
Bltp3b	A2RSJ4	-0.116488	0.304964	0.454251
Blvra	Q9CY64	0.241845	0.00417928	0.0237301
Blvrb	Q923D2	0.415241	0.0016908	0.013481
Bmal1	Q9WTL8	-0.270979	0.0254027	0.0798587
Bmp1	P98063	0.0414233	0.681801	0.783646
Bmp2k	Q91Z96	-0.239152	0.3014	0.450418
Bmpr2	O35607	0.47671	7.25501e-05	0.00219254
Bms1	Q6PGF5	-0.329929	0.0490346	0.125789
Bmt2	Q8BXK4	0.0696016	0.485826	0.62597
Bnc2	Q8BMQ3	0.316601	0.0562642	0.139485
Bnip1	Q6QD59	-0.321212	0.0497395	0.127334
Bnip2	O54940	0.112816	0.306496	0.455728
Bnip3l	Q9Z2F7	-0.637705	0.0452889	0.119481
Bod1l	E9Q6J5	-0.0873445	0.180892	0.314625
Bok	O35425	-0.296668	0.00734491	0.0343891
Bola1	Q9D8S9	-0.327219	0.0264349	0.0817853
Bola2	Q8BGS2	0.253793	0.0248683	0.0787227
Bop1	P97452	-0.593953	0.00280945	0.018525
Bora	Q8BS90	0.127344	0.56137	0.689961
Bpgm	P15327	-0.373887	0.000922987	0.00905085
Bphl	Q8R164	0.697893	0.0220394	0.0724561
Bpnt1	Q9Z0S1	-0.122304	0.0609752	0.147678
Bpnt2	Q80V26	-0.023475	0.871306	0.917978
Bptf	A2A654	0.115238	0.020344	0.0685328
Braf	P28028	-0.436172	0.0669329	0.158186
Brap	Q99MP8	0.0907914	0.104156	0.214428
Brat1	Q8C3R1	-0.00560743	0.920052	0.948543
Brca1	P48754	-0.205284	0.0104108	0.0434149
Brcc3	P46737	0.0807298	0.2765	0.423499
Brd1	G5E8P1	0.0175174	0.804246	0.873902
Brd2	Q7JJ13	-0.37646	0.00883335	0.0388451
Brd3	Q8K2F0	0.131712	0.0270791	0.0829882
Brd4	Q9ESU6	0.0216074	0.628702	0.747022
Brd7	O88665	-0.214793	0.00171145	0.0135822
Brd8	Q8R3B7	-0.209975	0.146866	0.272158
Brd9	Q3UQU0	-0.0262308	0.716575	0.809974
Brf1	Q8CFK2	0.200732	0.0347651	0.0997779
Bri3bp	Q8BXV2	-0.277807	0.00223816	0.016012
Brip1	Q5SXJ3	-0.27319	0.00230458	0.0163571
Brix1	Q9DCA5	-0.375849	0.00043086	0.00576566
Brk1	Q91VR8	0.351358	0.0417502	0.112449
Brms1	Q99N20	-0.331924	0.176133	0.30855
Brms1l	Q3U1T3	0.1859	0.0117042	0.0470165
Brox	Q8K2Q7	0.345783	0.000320707	0.00485866
Brpf1	B2RRD7	-0.0626511	0.474578	0.61613
Brpf3	B2KF05	0.460267	0.00249771	0.0171153
Brwd1	Q921C3	-0.160158	0.0182697	0.0632336
Bsdc1	Q80Y55	0.687767	0.000866532	0.00868902
Bsg	P18572	-0.453179	0.000321208	0.00485866
Btaf1	E9QAE3	-0.234513	0.0156869	0.0571918
Btbd9	Q8C726	-0.154589	0.221978	0.364007
Btd	Q8CIF4	0.506682	0.131689	0.251407
Btf3	Q64152	-0.0566142	0.551322	0.682097
Btf3l4	Q9CQH7	0.227778	0.0247892	0.078659
Bub1	O08901	-0.151667	0.113318	0.227402
Bub1b	Q9Z1S0	-0.232746	0.00577376	0.0298824
Bub3	Q9WVA3	-0.0423143	0.451182	0.594004
Bud13	Q8R149	-0.479213	6.08298e-06	0.00064266
Bud23	Q9CY21	-0.320339	0.00775787	0.035715
Bud31	Q6PGH1	-0.208235	0.0973589	0.204643
Bysl	O54825	-0.500133	0.018143	0.0630231
Bzw1	Q9CQC6	0.0522442	0.264522	0.410803
Bzw2	Q91VK1	-0.0332294	0.42493	0.569998
C1d	O35473	-0.151766	0.0955735	0.201577
C1galt1	Q9JJ06	0.231155	0.0179631	0.0627022
C1galt1c1	Q9JMG2	0.336579	0.0321436	0.0941546
C1qbp	O35658	0.25925	0.184483	0.319191
C2cd2l	Q80X80	0.05904	0.626872	0.745366
C2cd5	Q7TPS5	-0.260358	0.086259	0.188038
C3	P01027	0.390668	0.283418	0.43052
C9orf72	Q6DFW0	-0.26694	0.502084	0.639671
Ca12	Q8CI85	0.54271	0.0440101	0.116875
Ca13	Q9D6N1	-0.2252	0.671555	0.775921
Caap1	Q8VDY9	-0.078774	0.249756	0.395588
Cab39	Q06138	-0.0975292	0.323588	0.472505
Cab39l	Q9DB16	-0.249167	0.0363982	0.102398
Cabin1	G3X8Q1	-0.0599653	0.381837	0.529107
Cachd1	Q6PDJ1	0.184172	0.554556	0.684296
Cacnb2	Q8CC27	-0.205229	0.14941	0.274932
Cactin	Q9CS00	-0.142278	0.0770445	0.174266
Cacul1	Q8R0X2	0.0290519	0.818458	0.884136
Cacybp	Q9CXW3	-0.291286	0.0004705	0.00609441
Cad	B2RQC6	-0.190662	0.00214889	0.0155692
Cadm1	Q8R5M8	0.14285	0.496288	0.634419
Calcoco1	Q8CGU1	0.3104	0.0479416	0.123912
Cald1	E9QA15	0.634048	3.07167e-05	0.00134386
Calm1;Calm2;Calm3	P0DP26;P0DP27;P0DP28	0.278953	0.488333	0.628369
Calr	P14211	0.00719834	0.945502	0.965921
Calu	O35887	0.886733	6.03269e-06	0.00064266
Camk1	Q91YS8	0.327917	0.39608	0.541408
Camk1d	Q8BW96	-0.106712	0.354097	0.502272
Camk2b	P28652	0.399755	0.000341279	0.00506354
Camk2d	Q6PHZ2	0.453489	0.00108979	0.0100679
Camk2g	Q923T9	0.419407	1.58583e-05	0.000925068
Camkk2	Q8C078	0.314121	9.92765e-05	0.00259602
Camlg	P49070	0.121275	0.0560762	0.13912
Camsap1	A2AHC3	-0.0769136	0.315795	0.46485
Camsap2	Q8C1B1	-0.0107352	0.850812	0.904766
Cand1	Q6ZQ38	0.103557	0.0362075	0.10203
Cand2	Q6ZQ73	0.0420593	0.832447	0.891487
Cant1	Q8VCF1	0.117198	0.492673	0.631798
Canx	P35564	-0.0152322	0.85797	0.909685
Cap1	P40124	0.262523	0.00123747	0.010922
Capg	P24452	0.664081	0.000371329	0.00534679
Capn1	O35350	0.393095	0.00373896	0.0220366
Capn2	O08529	0.491155	9.47015e-06	0.000712912
Capn7	Q9R1S8	0.191991	0.140461	0.262787
Capns1	O88456	0.367904	0.0110638	0.0452758
Capns2	Q9D7J7	0.371066	0.00430417	0.0241976
Caprin1	Q60865	-0.179251	0.0721361	0.166609
Capza1	P47753	0.113203	0.173472	0.305849
Capza2	P47754	0.179734	0.00324598	0.0201949
Capzb	P47757	0.188318	0.00923321	0.0398206
Carhsp1	Q9CR86	0.263607	0.0848058	0.186278
Carm1	Q9WVG6	-0.0728947	0.147925	0.27323
Carmil1	Q6EDY6	0.0840813	0.38976	0.53545
Carnmt1	Q80UY1	0.0128162	0.84539	0.901247
Cars1	Q9ER72	-0.253987	0.0180391	0.0628148
Cars2	Q8BYM8	-0.171097	0.0455551	0.120044
Casc3	Q8K3W3	0.0611873	0.497877	0.635855
Cask	O70589	-0.0738411	0.215866	0.35768
Caskin2	Q8VHK1	0.00976646	0.895697	0.932306
Casp2	P29594	-0.0197893	0.803576	0.873313
Casp3	P70677	0.209599	0.237065	0.381687
Casp6	O08738	0.207685	0.261677	0.408217
Casp8	O89110	0.314743	0.0101425	0.042651
Casp8ap2	Q9WUF3	-0.551546	0.00848298	0.0378756
Casp9	Q8C3Q9	0.343441	0.0675396	0.159006
Cast	P51125	0.511187	7.32453e-05	0.00219254
Castor1	Q9CWQ8	0.0617221	0.795507	0.867999
Cat	P24270	0.106651	0.446422	0.589467
Cav1	P49817	0.415812	0.000666843	0.00743551
Cav2	Q9WVC3	0.0240544	0.865316	0.91449
Cavin1	O54724	0.332997	0.0126523	0.0493367
Cavin2	Q63918	0.938096	0.000577013	0.00698247
Cavin3	Q91VJ2	-0.257492	0.203685	0.342233
Cbfa2t2	O70374	0.379619	0.0324913	0.0949563
Cbfb	Q08024	0.129728	0.0794298	0.178091
Cbl	P22682	-0.0220311	0.877854	0.922031
Cblb	Q3TTA7	-0.603278	0.00149967	0.012302
Cbll1	Q9JIY2	-0.434287	0.00402436	0.0232198
Cbr1	P48758	0.136426	0.481098	0.621358
Cbr4	Q91VT4	0.412478	0.0712212	0.16511
Cbx1	P83917	-0.096394	0.468191	0.610159
Cbx2	P30658	-0.17645	0.00766268	0.0353842
Cbx3	P23198	-0.240613	0.0296877	0.0887122
Cbx5	Q61686	0.117251	0.462345	0.604301
Cbx6	Q9DBY5	0.707877	0.00341632	0.0208928
Cbx8	Q9QXV1	-0.0865018	0.385082	0.531805
Cc2d1a	Q8K1A6	0.164074	0.0444126	0.117702
Cc2d1b	Q8BRN9	0.394474	0.000148064	0.00319468
Ccar1	Q8CH18	-0.00935507	0.875972	0.920904
Ccar2	Q8VDP4	-0.111632	0.217498	0.359425
Ccdc102a	Q3TMW1	0.263151	0.147194	0.272397
Ccdc115	Q8VE99	-0.420946	0.00174672	0.0137185
Ccdc117	Q6PB51	0.0332971	0.861234	0.912296
Ccdc12	Q8R344	-0.357835	0.00827611	0.0373328
Ccdc124	Q9D8X2	0.0568025	0.347251	0.495503
Ccdc134	Q8C7V8	-0.260181	0.0242041	0.0774462
Ccdc137	Q8R0K4	-0.330719	0.00706575	0.0337496
Ccdc174	Q3U155	0.100205	0.370922	0.518883
Ccdc186	Q8C9S4	0.00728735	0.966256	0.979459
Ccdc22	Q9JIG7	0.0454046	0.365352	0.513917
Ccdc25	Q78PG9	-0.0746975	0.637083	0.752901
Ccdc43	Q9CR29	-0.258783	0.0273513	0.0835229
Ccdc47	Q9D024	0.10985	0.0988876	0.206457
Ccdc50	Q810U5	0.0983356	0.166277	0.296923
Ccdc51	Q3URS9	-0.115686	0.133651	0.254511
Ccdc6	D3YZP9	-0.131321	0.151379	0.277508
Ccdc61	Q3UJV1	0.0875652	0.653563	0.762882
Ccdc77	Q9CZH8	-0.52102	0.0298113	0.0890037
Ccdc85b	Q6PDY0	-0.0767001	0.779251	0.855597
Ccdc85c	E9Q6B2	-0.260032	0.0521298	0.132017
Ccdc86	Q9JJ89	-0.245998	0.149278	0.274837
Ccdc88a	Q5SNZ0	0.127363	0.1247	0.242268
Ccdc88c	Q6VGS5	0.138313	0.116377	0.230929
Ccdc9	Q8VC31	-0.148014	0.0476434	0.123622
Ccdc93	Q7TQK5	0.147517	0.0831949	0.183875
Ccdc97	Q9DBT3	0.249513	0.13823	0.259682
Ccm2	Q8K2Y9	0.463438	0.0157466	0.0572869
Ccn1	P18406	0.281954	0.49388	0.632645
Ccn3	Q64299	-0.878439	0.0331726	0.0964236
Ccna2	P51943	-0.31667	0.024226	0.0774799
Ccnb1	P24860	-0.431924	0.000205788	0.00377158
Ccnb2	P30276	-0.535892	0.000300775	0.00470823
Ccnc	Q62447	0.0643789	0.30089	0.449753
Ccnd1	P25322	0.561208	0.0040519	0.0232389
Ccnd2	P30280	0.364294	0.100221	0.208222
Ccnd3	P30282	0.286044	0.314472	0.46368
Ccndbp1	Q3TVC7	0.75373	0.00179566	0.0139266
Ccnh	Q61458	0.101536	0.0970539	0.204127
Ccnk	O88874	-0.0374873	0.530998	0.665087
Ccnl1	Q52KE7	-0.239925	0.00884853	0.0388618
Ccnl2	Q9JJA7	-0.161324	0.107932	0.220192
Ccnt1	Q9QWV9	0.00933578	0.873641	0.919587
Ccnt2	Q7TQK0	-0.254845	0.153978	0.280314
Ccny	Q8BGU5	-0.119578	0.697116	0.795488
Ccs	Q9WU84	0.306152	0.061006	0.1477
Cct2	P80314	-0.186535	0.0108296	0.0446097
Cct3	P80318	-0.151872	0.018265	0.0632336
Cct4	P80315	-0.165604	0.0162194	0.0585699
Cct5	P80316	-0.159675	0.00316186	0.0198708
Cct6a	P80317	-0.170773	0.00549756	0.0289666
Cct7	P80313	-0.176105	0.00449987	0.0248878
Cct8	P42932	-0.250088	0.000456078	0.00595169
Ccz1	Q8C1Y8	-0.0399823	0.559708	0.688683
Cd109	Q8R422	-0.162184	0.087351	0.189682
Cd151	O35566	-0.130001	0.432846	0.576649
Cd2ap	Q9JLQ0	-0.0482724	0.427221	0.571608
Cd2bp2	Q9CWK3	0.133299	0.496193	0.634417
Cd44	P15379	0.411844	0.0874165	0.18974
Cd47	Q61735	-0.417197	0.0239784	0.0769769
Cd63	P41731	0.411429	0.0477544	0.123688
Cd81	P35762	-0.0384864	0.914936	0.94541
Cd9	P40240	-0.197793	0.511775	0.646707
Cda	P56389	0.136021	0.610232	0.729985
Cdan1	Q8CC12	-0.0826902	0.14498	0.269615
Cdc123	Q8CII2	-0.00523391	0.937645	0.960758
Cdc16	Q8R349	0.0936947	0.177212	0.309882
Cdc20	Q9JJ66	-0.293357	0.100518	0.208711
Cdc23	Q8BGZ4	0.0980466	0.135961	0.25757
Cdc26	Q99JP4	-0.282548	0.298089	0.446937
Cdc27	A2A6Q5	0.0129406	0.868811	0.917048
Cdc34	Q8CFI2	-0.169216	0.231999	0.376055
Cdc37	Q61081	-0.170624	0.0473419	0.123209
Cdc40	Q9DC48	-0.252213	0.0300259	0.0894485
Cdc42	P60766	0.26032	0.000632847	0.00724695
Cdc42bpa	Q3UU96	-0.0692427	0.682851	0.784589
Cdc42bpb	Q7TT50	0.226004	0.000789112	0.00823843
Cdc42bpg	Q80UW5	0.203351	0.120599	0.236736
Cdc42ep1	Q91W92	0.347899	0.08758	0.189877
Cdc42ep2	Q8JZX9	0.041953	0.916396	0.94606
Cdc42ep4	Q9JM96	0.0991683	0.626308	0.744826
Cdc42se1	Q8BHL7	-0.145483	0.582111	0.706294
Cdc42se2	Q8BGH7	0.266792	0.370403	0.518714
Cdc45	Q9Z1X9	-0.119597	0.200724	0.338592
Cdc5l	Q6A068	-0.13535	0.0533765	0.134327
Cdc6	O89033	-0.800812	0.0464008	0.121382
Cdc7	Q9Z0H0	-0.254764	0.305684	0.454942
Cdc73	Q8JZM7	-0.104117	0.183765	0.318163
Cdca2	Q14B71	-0.21021	0.119765	0.235858
Cdca3	Q99M54	-0.705136	9.82108e-06	0.000720476
Cdca5	Q9CPY3	-0.198158	0.0309079	0.0912119
Cdca7	Q9D0M2	0.350434	0.272118	0.419044
Cdca7l	Q922M5	0.395564	0.000510479	0.00643996
Cdca8	Q8BHX3	-0.52084	0.000138955	0.00304679
Cdh2	P15116	0.150774	0.283855	0.431089
Cdipt	Q8VDP6	0.075746	0.387428	0.533967
Cdk1	P11440	-0.0545382	0.219699	0.361486
Cdk10	Q3UMM4	-0.183705	0.150261	0.276275
Cdk11b	P24788	-0.124995	0.133983	0.255071
Cdk12	Q14AX6	-0.28354	0.00154376	0.012575
Cdk13	Q69ZA1	0.0921167	0.0745427	0.170152
Cdk14	O35495	0.313309	0.000537888	0.00669035
Cdk16	Q04735	0.0877705	0.246611	0.392062
Cdk17	Q8K0D0	0.166184	0.0403769	0.109834
Cdk18	Q04899	-0.0226615	0.79798	0.869509
Cdk19	Q8BWD8	0.531395	0.00293988	0.0188959
Cdk2	P97377	-0.158735	0.00827492	0.0373328
Cdk20	Q9JHU3	0.0629228	0.652969	0.76245
Cdk2ap1	O35207	-0.478865	0.0361288	0.101922
Cdk4	P30285	0.102735	0.381062	0.528178
Cdk5	P49615	0.54421	0.000163315	0.00335174
Cdk5rap2	Q8K389	0.0723694	0.374301	0.521654
Cdk5rap3	Q99LM2	-0.0536068	0.705433	0.802029
Cdk6	Q64261	0.124783	0.239047	0.383623
Cdk7	Q03147	0.00531485	0.899921	0.934864
Cdk8	Q8R3L8	0.320385	0.00720008	0.0340449
Cdk9	Q99J95	-0.0756449	0.0944889	0.199928
Cdkal1	Q91WE6	-0.2494	0.000621097	0.00715571
Cdkn1b	P46414	-0.696651	0.0281232	0.0851935
Cdkn2a	Q64364	0.688493	0.00316029	0.0198708
Cdkn2aip	Q8BI72	0.109872	0.0333104	0.0967006
Cdkn2b	P55271	0.684755	0.000732421	0.0078845
Cdr2l	A2A6T1	0.0203884	0.878974	0.922464
Cds2	Q99L43	-0.189697	0.0575372	0.141617
Cdt1	Q8R4E9	-0.082055	0.510693	0.645938
Cdv3	Q4VAA2	-0.00795862	0.939897	0.962604
Cdx2	P43241	-0.00123634	0.987679	0.991311
Cdyl	Q9WTK2	-0.0740501	0.320535	0.469749
Cdyl2	Q9D5D8	0.254508	0.0220709	0.0724898
Cebpb	P28033	-0.417627	0.00048153	0.00618915
Cebpg	P53568	-0.118979	0.382846	0.529979
Cebpz	P53569	-0.141154	0.118323	0.233738
Celf1	P28659	-0.0222	0.769521	0.849094
Cemip2	Q5FWI3	-0.0454886	0.799003	0.870239
Cenpa	O35216	-0.401759	0.00184322	0.014084
Cenpb	P27790	-0.0414995	0.617803	0.736636
Cenpc	P49452	-0.232489	0.0246449	0.078379
Cenpe	Q6RT24	-0.459516	0.00114151	0.0102997
Cenpf	E9Q3P4	-0.302517	0.00212273	0.0154124
Cenph	Q9QYM8	0.266076	0.00695444	0.0334489
Cenpi	Q8K1K4	-0.275395	0.00924099	0.0398206
Cenpk	Q9ESN5	0.134396	0.673511	0.777129
Cenpo	Q8K015	-0.195684	0.038067	0.105401
Cenpp	Q9CZ92	0.479803	0.00520479	0.0278609
Cenpq	Q9CPQ5	-0.0432808	0.696206	0.794716
Cenpu	Q8C4M7	0.260043	0.0062143	0.0313008
Cenpv	Q9CXS4	-0.0928677	0.547345	0.679136
Cenpx	Q8C4X1	0.0584104	0.765632	0.846225
Cep131	Q62036	0.405777	0.0458719	0.120553
Cep152	A2AUM9	-0.111479	0.43051	0.574547
Cep162	Q6ZQ06	-0.165517	0.418466	0.563647
Cep170	Q6A065	0.387507	1.03534e-05	0.000728471
Cep170b	Q80U49	0.253136	0.10795	0.220192
Cep192	E9Q4Y4	0.0616	0.380463	0.527855
Cep250	Q60952	-0.278468	0.125661	0.243577
Cep290	Q6A078	-0.166601	0.566192	0.694137
Cep350	E9Q309	-0.126676	0.172061	0.304305
Cep41	Q99NF3	0.511999	1.42885e-05	0.000886534
Cep43	Q66JX5	-0.0120087	0.876947	0.921629
Cep44	Q5HZK1	0.13644	0.138715	0.260369
Cep55	Q8BT07	-0.286092	0.022962	0.0746977
Cep76	Q0VEJ0	-0.422395	0.0123873	0.0486441
Cept1	Q8BGS7	-0.15685	0.322008	0.470802
Cers2	Q924Z4	-0.031299	0.80203	0.872188
Cers5	Q9D6K9	-0.158956	0.137934	0.259409
Cers6	Q8C172	-0.146947	0.0344067	0.0990827
Cert1	Q9EQG9	0.374461	0.00288596	0.0187622
Cetn2	Q9R1K9	-0.0185106	0.933444	0.958644
Cetn3	O35648	-0.0115813	0.930201	0.955974
Cfap20	Q8BTU1	-0.0503169	0.385664	0.532394
Cfap298	Q8BL95	-0.500011	0.000305264	0.00475344
Cfap36	Q8C6E0	-0.448442	0.0783865	0.176369
Cfap418	Q3UJP5	-1.00421	0.000101556	0.00259941
Cfdp1	O88271	0.171427	0.383914	0.530889
Cfl1	P18760	0.0983044	0.365607	0.51417
Cfl2	P45591	0.229513	0.000884199	0.00879232
Cggbp1	Q8BHG9	-0.0478597	0.502641	0.640011
Cgnl1	Q6AW69	1.05784	8.72787e-05	0.00241165
Chac2	Q9CQG1	-0.345341	0.0513584	0.130451
Chaf1a	Q9QWF0	-0.16645	0.170802	0.302549
Chaf1b	Q9D0N7	-0.277246	0.0132501	0.0509762
Champ1	Q8K327	0.0970917	0.0636513	0.152696
Chchd1	Q9CQA6	-0.130091	0.711492	0.805884
Chchd3	Q9CRB9	0.155107	0.578224	0.70358
Chchd4	Q8VEA4	-0.143656	0.675426	0.778547
Chchd5	Q9CQP3	0.18995	0.521001	0.655453
Chchd6	Q91VN4	-0.27926	0.0998865	0.207763
Chd1	P40201	-0.274669	0.0352819	0.100417
Chd1l	Q9CXF7	-0.185713	0.00335743	0.0206065
Chd2	E9PZM4	0.171466	0.250447	0.396314
Chd3	B1AR17	-0.0480805	0.63791	0.752901
Chd4	Q6PDQ2	0.0256158	0.653802	0.762911
Chd6	A3KFM7	0.17957	0.218281	0.360195
Chd7	A2AJK6	-0.329575	0.0729975	0.16786
Chd8	Q09XV5	-0.0586467	0.294245	0.442828
Chek1	O35280	-0.322184	0.0305631	0.0905351
Chek2	Q9Z265	-0.0755732	0.549165	0.680598
Cherp	Q8CGZ0	-0.159351	0.076582	0.173645
Chid1	Q922Q9	0.545252	0.00032481	0.00489365
Chka	O54804	0.0284953	0.901811	0.935958
Chkb	O55229	0.189579	0.138046	0.259549
Chm	Q9QXG2	0.125598	0.185891	0.320786
Chml	Q9QZD5	-0.259533	0.0360389	0.101765
Chmp1a	Q921W0	0.17853	0.329941	0.478913
Chmp1b1	Q99LU0	0.332208	0.0171885	0.0610043
Chmp2a	Q9DB34	0.060802	0.505337	0.642223
Chmp2b	Q8BJF9	-0.0611809	0.492756	0.631798
Chmp3	Q9CQ10	0.168377	0.0307393	0.0908995
Chmp4b	Q9D8B3	0.125207	0.111027	0.224396
Chmp5	Q9D7S9	0.181972	0.0826301	0.183041
Chmp6	P0C0A3	0.218032	0.187365	0.322351
Chmp7	Q8R1T1	-0.167498	0.0301397	0.0896311
Chordc1	Q9D1P4	-0.174259	0.0236356	0.0763794
Chp1	P61022	-0.353994	0.0460782	0.120909
Chpf	Q6IQX7	0.375324	0.104182	0.214428
Chpf2	Q3UU43	0.0315866	0.877126	0.921629
Chrac1	Q9JKP8	-0.176151	0.223762	0.366054
Chst14	Q80V53	0.15002	0.178031	0.310982
Chsy1	Q6ZQ11	0.215217	0.0365698	0.102669
Chtf18	Q8BIW9	0.0888493	0.0743511	0.16985
Chtf8	P0CG15	0.199696	0.124701	0.242268
Chtop	Q9CY57	0.148088	0.137632	0.259349
Chuk	Q60680	-0.11471	0.112473	0.226172
Ciao1	Q99KN2	0.283352	0.0657767	0.15642
Ciao2a	Q9DCL2	0.0867409	0.52113	0.655494
Ciao2b	Q9D187	-0.0903724	0.533047	0.666574
Ciao3	Q7TMW6	-0.0566132	0.73126	0.820459
Ciapin1	Q8WTY4	-0.179743	0.178069	0.310982
Cic	Q924A2	0.0604372	0.297406	0.446305
Cinp	Q9D0V8	-0.263451	0.105551	0.216331
Cip2a	Q8BWY9	-0.233767	0.00173422	0.0136779
Cir1	Q9DA19	0.139508	0.385856	0.532551
Cirbp	P60824	0.244807	0.0620766	0.149549
Cisd1	Q91WS0	0.00761337	0.95496	0.972239
Cisd2	Q9CQB5	-0.33745	0.0402139	0.109565
Cisd3	B1AR13	-0.237268	0.00398024	0.0230408
Cit	P49025	0.283488	0.000233619	0.00409884
Ciz1	Q8VEH2	0.0164734	0.840771	0.897866
Ckap2	Q3V1H1	-0.227948	0.0156959	0.057194
Ckap2l	Q7TS74	-0.359929	0.00044969	0.00592497
Ckap4	Q8BMK4	0.11239	0.46209	0.60417
Ckap5	A2AGT5	-0.164581	0.0418519	0.112634
Ckb	Q04447	0.252758	0.0372934	0.103846
Cks1b	P61025	0.0229502	0.893957	0.93149
Cks2	P56390	0.0877346	0.833254	0.891988
Clasp1	Q80TV8	-0.167964	0.0134382	0.051469
Clasp2	Q8BRT1	-0.192761	0.00626333	0.0314178
Clasrp	Q8CFC7	-0.0123846	0.90421	0.937735
Clcc1	Q99LI2	0.253404	0.0248515	0.0787082
Clcn5	Q9WVD4	-0.6395	0.00342646	0.0208987
Clic1	Q9Z1Q5	0.363119	0.00965915	0.0410996
Clic4	Q9QYB1	0.126401	0.23506	0.379533
Clint1	Q99KN9	0.0839228	0.412681	0.557821
Clip1	Q922J3	-0.330395	0.00552893	0.0290716
Clip2	Q9Z0H8	0.563884	0.0124133	0.0487002
Clk1	P22518	-0.0428275	0.678447	0.781106
Clk2	O35491	-0.113707	0.128017	0.246524
Clk3	O35492	-0.512753	6.24244e-06	0.00064266
Clk4	O35493	-0.786082	0.000165096	0.0033736
Clmp	Q8R373	-0.164463	0.436894	0.580117
Cln8	Q9QUK3	0.112322	0.342426	0.490978
Clns1a	Q61189	0.166521	0.537819	0.670677
Clp1	Q99LI9	-0.028706	0.649013	0.76017
Clpb	Q60649	-0.10094	0.19205	0.32826
Clpp	O88696	-0.0212645	0.830675	0.890765
Clptm1	Q8VBZ3	-0.12883	0.371955	0.519671
Clptm1l	Q8BXA5	-0.0428474	0.726395	0.817554
Clpx	Q9JHS4	-0.217736	0.00731875	0.0343133
Clspn	Q80YR7	-0.421676	0.180553	0.314195
Clstn1	Q9EPL2	-0.277932	0.00382933	0.022376
Clta	O08585	0.458718	0.048576	0.124965
Cltc	Q68FD5	-0.0697902	0.127472	0.246007
Clu	Q06890	0.428587	0.153933	0.280308
Cluh	Q5SW19	-0.403729	0.00192123	0.0144193
Clybl	Q8R4N0	-0.00285081	0.993687	0.995583
Cmas	Q99KK2	-0.0477297	0.351409	0.500025
Cmc1	Q9CPZ8	0.0612595	0.707224	0.803263
Cmc2	Q8K199	-0.808146	0.269561	0.416611
Cmip	Q9D486	0.0945878	0.570093	0.697166
Cmpk1	Q9DBP5	0.182896	0.0551418	0.137502
Cmss1	Q9CZT6	-0.134057	0.25449	0.400688
Cmtr1	Q9DBC3	0.269844	0.000100891	0.00259941
Cmtr2	Q8BWQ4	0.0980637	0.205119	0.344304
Cnbp	P53996	-0.0886299	0.186023	0.320933
Cndp2	Q9D1A2	-0.186457	0.0118342	0.0472817
Cnep1r1	Q3UJ81	0.281206	0.0471014	0.122883
Cnih4	Q9CX13	-0.322835	0.513569	0.648374
Cnn2	Q08093	0.849758	3.35552e-06	0.000487264
Cnn3	Q9DAW9	0.18272	0.127295	0.245838
Cnnm3	Q32NY4	0.071018	0.407335	0.552696
Cnnm4	Q69ZF7	-0.338873	0.085733	0.187382
Cnot1	Q6ZQ08	-0.0580905	0.187263	0.322338
Cnot10	Q8BH15	-0.0326335	0.43555	0.579053
Cnot11	Q9CWN7	-0.00276059	0.954651	0.972172
Cnot2	Q8C5L3	0.0492297	0.656614	0.764612
Cnot3	Q8K0V4	0.0544784	0.395184	0.540856
Cnot4	Q8BT14	-0.00645561	0.936968	0.96047
Cnot6	Q8K3P5	-0.156928	0.125756	0.243692
Cnot6l	Q8VEG6	-0.0637127	0.633648	0.751328
Cnot7	Q60809	-0.0256417	0.657963	0.765248
Cnot8	Q9D8X5	-0.0419141	0.393351	0.538863
Cnot9	Q9JKY0	-0.0400833	0.634155	0.751408
Cnp	P16330	0.256198	0.312567	0.462147
Cnpy2	Q9QXT0	0.813189	0.00261145	0.0176621
Cnpy3	Q9DAU1	0.0563044	0.661331	0.768008
Cnpy4	Q8BQ47	0.505863	0.00197774	0.0146562
Cntrl	A2AL36	-0.45908	0.0490686	0.125805
Cntrob	Q8CB62	0.0636677	0.707467	0.803405
Coa3	Q9D2R6	-0.0627114	0.627626	0.746133
Coa5	Q99M07	-0.464927	0.221735	0.363696
Coa6	Q8BGD8	-1.07499	0.236946	0.381675
Coa7	Q921H9	-0.494872	0.0300987	0.0895482
Coasy	Q9DBL7	0.0416724	0.687251	0.788318
Cobll1	Q3UMF0	-0.15889	0.0367958	0.102965
Cog1	Q9Z160	0.133156	0.0244445	0.0779596
Cog2	Q921L5	0.230879	0.0847553	0.186278
Cog3	Q8CI04	0.210417	0.0137404	0.0523025
Cog4	Q8R1U1	0.142923	0.0205133	0.0689672
Cog5	Q8C0L8	0.210117	0.0372037	0.103766
Cog6	Q8R3I3	0.039354	0.708463	0.803867
Cog7	Q3UM29	0.174905	0.106916	0.218538
Cog8	Q9JJA2	0.223236	0.00158572	0.012823
Coil	Q5SU73	-0.448792	0.000196041	0.0036859
Col16a1	Q8BLX7	0.813847	0.0575242	0.141617
Col18a1	P39061	0.969109	1.31261e-05	0.000842732
Col1a1	P11087	1.13164	0.00364107	0.021681
Col3a1	P08121	0.682971	0.0721073	0.166599
Col4a1	P02463	0.402004	0.0383559	0.105812
Col4a2	P08122	-0.0732911	0.537434	0.67032
Col4a5	Q63ZW6	0.10725	0.380969	0.528178
Col5a1	O88207	0.958414	1.01936e-05	0.000727368
Col6a1	Q04857	0.44897	0.229796	0.373418
Colec12	Q8K4Q8	0.0369306	0.811025	0.878573
Colgalt1	Q8K297	-0.0058288	0.889773	0.928831
Commd1	Q8K4M5	-0.113804	0.420074	0.565373
Commd10	Q8JZY2	-0.0353019	0.871655	0.918204
Commd2	Q8BXC6	-0.0279233	0.601848	0.722445
Commd3	Q63829	-0.0403189	0.829998	0.890681
Commd4	Q9CQ02	0.0177284	0.806776	0.875589
Commd5	Q8R395	0.0668671	0.659059	0.766022
Commd6	Q3V4B5	0.224801	0.495582	0.634066
Commd7	Q8BG94	0.120286	0.284571	0.431984
Comt	O88587	0.242353	0.0174043	0.0614507
Comtd1	Q8BIG7	-0.234282	0.00781364	0.0359354
Cop1	Q9R1A8	-0.0881914	0.105136	0.215871
Copa	Q8CIE6	0.165233	0.0122488	0.0482214
Copb1	Q9JIF7	0.149763	0.0364723	0.102504
Copb2	O55029	0.174127	0.0155363	0.0569775
Cope	O89079	0.222557	0.00899968	0.0392563
Copg1	Q9QZE5	0.129352	0.0425232	0.113812
Copg2	Q9QXK3	0.311139	0.0156072	0.0571116
Cops2	P61202	0.0621141	0.150838	0.277038
Cops3	O88543	0.194216	0.0950282	0.200857
Cops4	O88544	0.0431457	0.313415	0.462699
Cops5	O35864	0.147608	0.18425	0.31892
Cops6	O88545	0.0592198	0.250657	0.396462
Cops7a	Q9CZ04	-0.00723681	0.894401	0.931642
Cops7b	Q8BV13	0.157323	0.0266641	0.0822335
Cops8	Q8VBV7	0.258696	0.25004	0.395762
Copz1	P61924	0.123139	0.122216	0.238936
Copz2	Q9JHH9	0.387899	0.199162	0.336873
Coq3	Q8BMS4	-9.45451e-05	0.999423	0.999765
Coq4	Q8BGB8	-0.403428	0.00322294	0.0201942
Coq5	Q9CXI0	-0.204401	0.00944881	0.0403555
Coq6	Q8R1S0	-0.00434861	0.971843	0.981913
Coq7	P97478	0.126707	0.540817	0.673186
Coq8b	Q566J8	-0.498199	0.0782561	0.176154
Coq9	Q8K1Z0	0.331072	0.36673	0.515113
Coro1b	Q9WUM3	0.330507	0.00279749	0.0184651
Coro1c	Q9WUM4	-0.0365152	0.689015	0.789412
Coro7	Q9D2V7	-0.0703292	0.488986	0.628989
Cotl1	Q9CQI6	0.465526	0.00242445	0.0167989
Cox11	Q6P8I6	0.269371	0.0819917	0.181922
Cox15	Q8BJ03	-0.0717731	0.54168	0.674014
Cox16	Q9CR63	0.164637	0.31938	0.468869
Cox17	P56394	-0.185159	0.614607	0.733669
Cox20	Q9D7J4	0.0784213	0.576565	0.702383
Cox4i1	P19783	-0.183813	0.0987672	0.206269
Cox5b	P19536	0.0129663	0.933501	0.958644
Cox6a1	P43024	-0.162176	0.610299	0.729985
Cox6b1	P56391	-0.228753	0.267953	0.414878
Cox6c	Q9CPQ1	0.057545	0.748522	0.832365
Cox7a2	P48771	-0.228473	0.465812	0.607871
Cpd	O89001	-0.457958	0.00373409	0.022027
Cpe	Q00493	0.275291	0.0326983	0.0954518
Cpeb4	Q7TN98	-0.197097	0.0887294	0.191509
Cpne1	Q8C166	0.0125221	0.880569	0.923177
Cpne2	P59108	0.265052	0.227584	0.370706
Cpne3	Q8BT60	0.17623	0.11227	0.226006
Cpne8	Q9DC53	-0.23039	0.00483239	0.0263637
Cpox	P36552	-0.651111	3.96663e-06	0.000525827
Cpped1	Q8BFS6	0.297036	0.0100365	0.042288
Cpsf1	Q9EPU4	-0.0867347	0.0816269	0.18129
Cpsf2	O35218	-0.122025	0.0595354	0.145169
Cpsf3	Q9QXK7	-0.0899236	0.0814518	0.181137
Cpsf4	Q8BQZ5	0.0705797	0.708222	0.803813
Cpsf6	Q6NVF9	-0.0835272	0.0911264	0.19521
Cpsf7	Q8BTV2	0.0707855	0.17529	0.307722
Cpt1a	P97742	0.000719612	0.99631	0.997479
Cpt2	P52825	0.096377	0.525178	0.659628
Cptp	Q8BS40	0.234653	0.0868667	0.188991
Cr1l	Q64735	-0.0733522	0.673907	0.777408
Crabp1	P62965	0.577584	0.0101793	0.0427259
Crabp2	P22935	-0.289273	0.299013	0.44783
Cradd	O88843	0.373694	0.088864	0.191509
Crat	P47934	0.00649675	0.96686	0.97978
Crbn	Q8C7D2	0.300889	0.0317517	0.0932468
Creb1	Q01147	-0.0765064	0.193956	0.330608
Crebbp	P45481	0.0602275	0.306233	0.455446
Creld1	Q91XD7	-0.307351	0.21856	0.360482
Creld2	Q9CYA0	0.021614	0.945325	0.965921
Crim1	Q9JLL0	0.00342052	0.988694	0.991891
Crip1	P63254	0.641186	9.88253e-06	0.000720476
Crip2	Q9DCT8	-0.0435585	0.633076	0.750781
Cript	O70333	0.0136979	0.943994	0.965207
Crk	Q64010	0.132712	0.00840915	0.0376838
Crkl	P47941	0.181404	0.148359	0.273667
Crlf3	Q9Z2L7	-0.00417132	0.911594	0.943243
Crnkl1	P63154	-0.151287	0.262199	0.408668
Crocc	Q8CJ40	0.139238	0.537041	0.669973
Crot	Q9DC50	0.478315	0.000817803	0.0084069
Crppa	Q5RJG7	0.21178	0.312246	0.461772
Crtap	Q9CYD3	0.139384	0.070957	0.164799
Crtc1	Q68ED7	0.367646	0.0343791	0.0990448
Crtc2	Q3U182	0.00670471	0.952852	0.971642
Crtc3	Q91X84	0.244411	0.110126	0.223029
Cry1	P97784	0.0600034	0.603637	0.724047
Crybg1	A0A0G2JG52	0.208701	0.0568328	0.140538
Cryz	P47199	0.0332091	0.784287	0.859604
Cryzl1	Q921W4	0.0307779	0.821754	0.886121
Cs	Q9CZU6	-0.113202	0.0530473	0.133795
Csad	Q9DBE0	0.788295	0.0122514	0.0482214
Csde1	Q91W50	-0.229544	0.0376448	0.104569
Cse1l	Q9ERK4	-0.0988319	0.0475732	0.123519
Csgalnact2	Q8C1F4	0.222439	0.483363	0.623856
Csk	P41241	0.280704	0.00173953	0.0136779
Csnk1a1	Q8BK63	0.0406502	0.601879	0.722445
Csnk1d	Q9DC28	0.0426237	0.58012	0.705169
Csnk1e	Q9JMK2	0.00562951	0.945321	0.965921
Csnk1g3	Q8C4X2	-0.123438	0.505686	0.642223
Csnk2a1	Q60737	-0.15474	0.0141653	0.0531492
Csnk2a2	O54833	-0.0836988	0.320599	0.469749
Csnk2b	P67871	-0.115665	0.0389434	0.107146
Cspg4	Q8VHY0	-0.0484632	0.848082	0.902849
Csrp1	P97315	0.621642	6.19255e-05	0.00201712
Csrp2	P97314	0.806521	2.80187e-09	1.91228e-05
Cst3	P21460	0.207914	0.433852	0.577476
Cstb	Q62426	0.691124	0.0003974	0.00559228
Cstf1	Q99LC2	-0.051136	0.378287	0.52572
Cstf2	Q8BIQ5	0.00360647	0.98196	0.987752
Cstf2t	Q8C7E9	0.230753	0.200141	0.338097
Cstf3	Q99LI7	0.00596591	0.907793	0.940736
Ctbp1	O88712	0.0234102	0.698228	0.796359
Ctbp2	P56546	0.0286729	0.50472	0.641832
Ctc1	Q5SUQ9	0.332935	0.00369997	0.0219204
Ctcf	Q61164	-0.124452	0.0848976	0.186278
Ctdnep1	Q3TP92	0.18957	0.0418233	0.112601
Ctdp1	Q7TSG2	-0.0182452	0.794793	0.867636
Ctdsp1	P58466	-0.151609	0.130025	0.249346
Ctdspl2	Q8BG15	-0.17928	0.022848	0.0744333
Cth	Q8VCN5	-0.547038	0.0125112	0.0489784
Cthrc1	Q9D1D6	1.31558	0.000400211	0.00561079
Ctif	Q6PEE2	0.181746	0.0203265	0.0685077
Ctnna1	P26231	0.114573	0.193867	0.330576
Ctnnal1	O88327	0.311644	0.035929	0.101588
Ctnnb1	Q02248	0.13625	0.552151	0.682686
Ctnnbl1	Q9CWL8	-0.0816475	0.0647519	0.154901
Ctnnd1	P30999	0.0724299	0.181328	0.315061
Ctps1	P70698	0.00651379	0.928098	0.954531
Ctps2	P70303	0.448521	0.0140863	0.0530567
Ctr9	Q62018	-0.00464603	0.958899	0.975042
Ctsa	P16675	0.601923	0.00211513	0.0153985
Ctsb	P10605	0.49572	0.000409649	0.0056368
Ctsd	P18242	0.604867	0.000481037	0.00618915
Ctsl	P06797	0.103047	0.486826	0.626903
Ctsz	Q9WUU7	0.198939	0.0298613	0.0890359
Cttn	Q60598	0.282759	0.0283567	0.0856348
Cttnbp2nl	Q99LJ0	0.232258	0.0727497	0.167685
Ctu1	Q99J10	0.152492	0.345848	0.494431
Ctu2	Q3U308	0.0596842	0.601405	0.722257
Cuedc1	Q8R3V6	0.419601	0.0218054	0.071992
Cuedc2	Q9CXX9	0.219936	0.0847012	0.186278
Cul1	Q9WTX6	-0.0548776	0.163666	0.293257
Cul2	Q9D4H8	0.0351999	0.658062	0.765248
Cul3	Q9JLV5	-0.0464354	0.30574	0.454942
Cul4a	Q3TCH7	0.107182	0.187258	0.322338
Cul4b	A2A432	-0.0713784	0.140073	0.262277
Cul5	Q9D5V5	0.0278619	0.567391	0.694609
Cul7	Q8VE73	0.436835	1.87516e-05	0.00102384
Custos	Q3UY34	0.0539052	0.395315	0.540861
Cutc	Q9D8X1	0.207701	0.287989	0.436008
Cux1	P53564	-0.112544	0.27025	0.417298
Cwc15	Q9JHS9	-0.0751499	0.264904	0.410902
Cwc22	Q8C5N3	-0.345443	0.00454046	0.025092
Cwc25	Q9DBF7	-0.164898	0.073845	0.169068
Cwc27	Q3TKY6	-0.269878	0.000197572	0.00369829
Cwf19l1	Q8CI33	-0.215368	0.00197738	0.0146562
Cwf19l2	Q8BG79	-0.0736565	0.32722	0.475693
Cxadr	P97792	-0.287714	0.0995215	0.207084
Cxxc1	Q9CWW7	-0.0914558	0.111365	0.224805
Cxxc5	Q91WA4	0.282111	0.147513	0.272617
Cyb5a	P56395	0.318272	0.218759	0.360635
Cyb5b	Q9CQX2	-0.00632793	0.969045	0.980403
Cyb5r1	Q9DB73	0.0961553	0.251945	0.398008
Cyb5r3	Q9DCN2	0.479247	0.000349393	0.0051479
Cyb5r4	Q3TDX8	-0.299607	0.000130824	0.00295087
Cybc1	Q3TYS2	0.0474248	0.538552	0.671151
Cyc1	Q9D0M3	-0.701748	7.38247e-07	0.000201541
Cycs	P62897	0.0920257	0.344348	0.492906
Cyfip1	Q7TMB8	0.100103	0.0255984	0.0802222
Cyld	Q80TQ2	0.249367	0.00978952	0.0414476
Cyp20a1	Q8BKE6	0.108809	0.0398503	0.108902
Cyp4f16	Q99N17	0.569985	9.83033e-05	0.00258046
Cyp51a1	Q8K0C4	0.0624831	0.666401	0.772057
Cyrib	Q921M7	0.253891	0.000254714	0.00429241
Cyth1	Q9QX11	0.149128	0.0366659	0.102796
Cyth2	P63034	0.0975734	0.253161	0.399128
Cyth3	O08967	0.13788	0.3532	0.501749
Czib	Q8BHG2	0.0309877	0.831204	0.891135
D2hgdh	Q8CIM3	0.167151	0.383164	0.530123
D6Wsu163e	Q91YN0	0.353759	0.00477464	0.0261113
D8Ertd738e	Q8R1F0	-0.0548656	0.613685	0.733007
Daam1	Q8BPM0	-0.449022	0.101812	0.210757
Dab2	P98078	0.440127	5.40769e-05	0.00184537
Dab2ip	Q3UHC7	0.00464217	0.949528	0.969127
Dad1	P61804	-0.212044	0.0313271	0.0921584
Dag1	Q62165	-0.170046	0.466464	0.608603
Dagla	Q6WQJ1	0.0825893	0.640325	0.75368
Daglb	Q91WC9	-0.394485	0.00106609	0.00996394
Dalrd3	Q6PJN8	-0.119161	0.411922	0.557148
Dap	Q91XC8	0.108807	0.776102	0.853486
Dap3	Q9ER88	-0.108279	0.0374312	0.104145
Dapk3	O54784	0.04206	0.511399	0.646462
Dars1	Q922B2	0.0458307	0.422188	0.567546
Dars2	Q8BIP0	-0.153767	0.0995027	0.207084
Daxx	O35613	-0.32046	0.00283443	0.0186368
Dazap1	Q9JII5	-0.00145041	0.974054	0.983129
Dbi	P31786	-0.0206275	0.934126	0.958997
Dbn1	Q9QXS6	0.743806	0.000455175	0.00595128
Dbnl	Q62418	0.387132	0.0172646	0.0611157
Dbr1	Q923B1	-0.0787629	0.323326	0.472223
Dbt	P53395	-0.472979	0.000965743	0.0093096
Dcaf1	Q80TR8	-0.342894	0.000293549	0.00462953
Dcaf12	Q8BGZ3	0.0445884	0.901191	0.935742
Dcaf13	Q6PAC3	-0.477767	0.000350736	0.0051479
Dcaf4	A0A1Y7VNZ0	-0.104906	0.195092	0.331444
Dcaf5	Q80T85	0.141212	0.0425841	0.11393
Dcaf7	P61963	-0.0604581	0.192208	0.328349
Dcaf8	Q8N7N5	0.120414	0.339595	0.488199
Dcakd	Q8BHC4	0.133027	0.0134618	0.0515006
Dcbld2	Q91ZV3	0.0985287	0.507858	0.643665
Dck	P43346	-0.292975	0.0135173	0.0516838
Dcp1a	Q91YD3	0.0295257	0.522681	0.656996
Dcp2	Q9CYC6	0.0930152	0.264585	0.410803
Dcps	Q9DAR7	-0.0819144	0.385044	0.531805
Dctd	Q8K2D6	0.39277	0.000180977	0.00353917
Dctn1	O08788	0.229872	0.00532066	0.0282595
Dctn2	Q99KJ8	0.394629	0.0917106	0.196092
Dctn3	Q9Z0Y1	0.116405	0.0957246	0.201767
Dctn4	Q8CBY8	0.101503	0.0980753	0.20517
Dctn5	Q9QZB9	0.168089	0.227687	0.370785
Dctn6	Q9WUB4	0.036373	0.692837	0.791929
Dcun1d1	Q9QZ73	0.138428	0.0149976	0.0554789
Dcun1d2	Q8BZJ7	0.228727	0.0350522	0.100125
Dcun1d5	Q9CXV9	-0.121455	0.264732	0.41087
Dda1	Q9D9Z5	-0.353302	0.0294253	0.088166
Ddah1	Q9CWS0	0.15068	0.0698128	0.16292
Ddah2	Q99LD8	0.303751	0.297864	0.446697
Ddb1	Q3U1J4	0.040748	0.43462	0.578167
Ddhd1	Q80YA3	-0.339129	0.0064021	0.0318462
Ddhd2	Q80Y98	0.22866	0.00463133	0.0254294
Ddi2	A2ADY9	0.104815	0.129302	0.248447
Ddost	O54734	-0.193041	0.0218439	0.0720215
Ddr2	Q62371	-0.190332	0.0319027	0.0935692
Ddrgk1	Q80WW9	0.013869	0.872642	0.918972
Ddx1	Q91VR5	-0.0216667	0.664748	0.770403
Ddx10	Q80Y44	-0.19446	0.00884237	0.0388597
Ddx11	Q6AXC6	-0.233068	0.0119617	0.0474854
Ddx17	Q501J6	0.0497746	0.422898	0.568165
Ddx18	Q8K363	-0.359438	0.00480409	0.0262303
Ddx19a	Q61655	0.0106043	0.862368	0.912647
Ddx19b	Q8R3C7	-0.00722622	0.939805	0.962604
Ddx20	Q9JJY4	-0.268265	0.0065062	0.0320844
Ddx21	Q9JIK5	-0.557679	0.00349383	0.0211771
Ddx23	D3Z0M9	-0.0831484	0.122974	0.239936
Ddx24	Q9ESV0	-0.19297	0.20225	0.340408
Ddx27	Q921N6	-0.233537	0.0710644	0.164859
Ddx28	Q9CWT6	-0.00113231	0.987986	0.991472
Ddx31	Q6NZQ2	-0.319121	0.00974848	0.0412994
Ddx39a	Q8VDW0	-0.434801	0.00145739	0.012042
Ddx39b	Q9Z1N5	-0.218659	0.00356916	0.0214371
Ddx3x	Q62167	-0.296744	0.00373156	0.022027
Ddx3y	Q62095	-0.371326	0.123236	0.240174
Ddx41	Q91VN6	-0.362903	8.98857e-05	0.00246373
Ddx42	Q810A7	-0.0774505	0.120654	0.236736
Ddx46	Q569Z5	-0.103468	0.0723674	0.167059
Ddx47	Q9CWX9	-0.220705	0.0359317	0.101588
Ddx49	Q4FZF3	-0.354602	0.026827	0.0826237
Ddx5	Q61656	-0.0497549	0.542661	0.674865
Ddx50	Q99MJ9	0.193418	0.0021622	0.0156159
Ddx51	Q6P9R1	-0.228565	0.0260032	0.0810297
Ddx52	Q8K301	-0.232371	0.011045	0.0452744
Ddx54	Q8K4L0	-0.252039	0.0835443	0.184229
Ddx55	Q6ZPL9	-0.377221	2.42544e-05	0.00115108
Ddx56	Q9D0R4	-0.304167	0.0064537	0.0319641
Ddx59	Q9DBN9	0.232474	0.0367074	0.102844
Ddx6	P54823	0.0509947	0.290233	0.439016
Decr1	Q9CQ62	0.87785	0.001807	0.0139353
Decr2	Q9WV68	0.628683	0.0205727	0.069048
Dedd	Q9Z1L3	0.0844719	0.257351	0.403682
Degs1	O09005	0.212381	0.250033	0.395762
Dek	Q7TNV0	-0.14283	0.00911916	0.0395628
Dennd10	Q9D8N2	0.13167	0.111892	0.225436
Dennd2a	Q8C4S8	0.524015	0.00790533	0.0363326
Dennd4a	E9Q8V6	-0.592298	9.07895e-05	0.00247855
Dennd4c	A6H8H2	0.00741032	0.9121	0.94342
Dennd5a	Q6PAL8	0.106212	0.345638	0.494234
Dennd6a	Q8BH65	0.0774139	0.29676	0.445433
Denr	Q9CQJ6	0.0400143	0.640197	0.75368
Depdc1a	Q8CIG0	-0.5585	0.00190502	0.0143828
Depdc1b	Q8BH88	-0.289514	0.109431	0.221951
Deptor	Q570Y9	0.427376	0.00185005	0.014084
Dera	Q91YP3	0.274469	0.00313705	0.0198244
Derl1	Q99J56	0.053411	0.757661	0.839863
Derpc	P0CG14	-0.0663454	0.580874	0.705657
Desi1	Q9CQT7	-0.337439	0.0300682	0.0894964
Dgcr8	Q9EQM6	0.0209602	0.829327	0.890242
Dgka	O88673	0.0589358	0.833545	0.892104
Dgkd	E9PUQ8	0.00678078	0.982367	0.988007
Dgke	Q9R1C6	0.542734	0.04868	0.125091
Dgkz	Q80UP3	0.156414	0.115136	0.229432
Dguok	Q9QX60	0.794785	0.0390288	0.107192
Dhcr24	Q8VCH6	-0.0110406	0.932025	0.957416
Dhdds	Q99KU1	-0.109468	0.186093	0.320971
Dhfr	P00375	0.106656	0.0884961	0.191377
Dhodh	O35435	-0.672807	1.94141e-05	0.00103524
Dhps	Q3TXU5	-0.430452	2.69243e-05	0.00123281
Dhrs1	Q99L04	0.157642	0.26929	0.416381
Dhrs13	Q5SS80	0.0443892	0.594389	0.717005
Dhrs4	Q99LB2	0.385026	0.00278488	0.01843
Dhrs7	Q9CXR1	-0.230954	0.418147	0.563557
Dhrs7b	Q99J47	0.0631729	0.295677	0.444255
Dhrsx	Q8VBZ0	0.0977287	0.151364	0.277508
Dhx15	O35286	-0.118625	0.0852178	0.186593
Dhx16	G3X8X0	-0.149648	0.00625834	0.0314178
Dhx29	Q6PGC1	-0.0795981	0.306556	0.455728
Dhx30	Q99PU8	-0.0557012	0.232116	0.376113
Dhx32	Q8BZS9	-0.434513	0.000213075	0.0038574
Dhx33	Q80VY9	-0.480142	0.0199499	0.0675054
Dhx34	Q9DBV3	-0.0143122	0.868214	0.916702
Dhx35	A2ACQ1	-0.252408	0.00939653	0.0401825
Dhx36	Q8VHK9	-0.186213	0.012067	0.0477986
Dhx37	Q6NZL1	-0.113347	0.465579	0.607684
Dhx38	Q80X98	-0.19916	0.0110528	0.0452758
Dhx40	Q6PE54	-0.314981	0.000161918	0.00333864
Dhx57	Q6P5D3	0.211942	0.0908401	0.194657
Dhx8	A2A4P0	-0.137649	0.218989	0.360928
Dhx9	O70133	-0.237665	0.0463779	0.121382
Diablo	Q9JIQ3	-0.0569259	0.576239	0.702166
Diaph1	O08808	0.105676	0.0410569	0.111319
Diaph2	O70566	0.109974	0.0762953	0.173337
Diaph3	Q9Z207	-0.107587	0.100823	0.209217
Dicer1	Q8R418	-0.00157059	0.982697	0.98803
Dido1	Q8C9B9	0.140469	0.0117013	0.0470165
Dimt1	Q9D0D4	-0.133635	0.0871075	0.189394
Dip2a	Q8BWT5	0.338034	0.00188276	0.0142617
Dip2b	Q3UH60	-0.12615	0.0330751	0.0961813
Dip2c	E9PWR4	-0.0660548	0.531472	0.665437
Dipk1b	Q99ML4	0.210195	0.160121	0.288802
Dipk2a	Q3USZ8	-0.70928	0.00148766	0.0122329
Dis3	Q9CSH3	-0.294831	0.00223701	0.016012
Dis3l	Q8C0S1	0.155633	0.121371	0.237692
Dis3l2	Q8CI75	0.140901	0.161313	0.290491
Dkc1	Q9ESX5	-0.0678103	0.554464	0.684296
Dkk2	Q9QYZ8	1.54968	0.000198326	0.00369829
Dlat	Q8BMF4	-0.373088	0.000424866	0.0057246
Dld	O08749	-0.0701376	0.255963	0.402337
Dlg1	Q811D0	-0.0623374	0.257825	0.404147
Dlg3	P70175	-0.155999	0.119653	0.235748
Dlg5	E9Q9R9	0.0285357	0.741673	0.826811
Dlgap4	B1AZP2	0.0742843	0.417891	0.563435
Dlgap5	Q8K4R9	-0.172893	0.00834722	0.0375564
Dlst	Q9D2G2	-0.049463	0.321065	0.470129
Dlx1	Q64317	0.147532	0.307925	0.456669
Dlx2;Dlx5	P40764;P70396	-0.0983121	0.63197	0.74973
Dmac2	Q9D7K5	0.0870676	0.438621	0.581844
Dmac2l	Q9CRA7	0.210756	0.173684	0.306066
Dmap1	Q9JI44	-0.130264	0.0178833	0.0625595
Dmwd	Q08274	-0.00638464	0.971385	0.981886
Dmxl1	Q6PNC0	0.0867267	0.147508	0.272617
Dna2	Q6ZQJ5	-0.605556	0.000205954	0.00377158
Dnaaf10	Q8BGF3	-0.0557115	0.366322	0.514752
Dnaaf5	B9EJR8	-0.132316	0.0629909	0.151591
Dnaaf9	Q7TT23	1.08717	7.17511e-07	0.000201541
Dnah8	Q91XQ0	0.428187	0.000667834	0.00743551
Dnaja1	P63037	-0.219242	0.13787	0.259361
Dnaja2	Q9QYJ0	-0.247729	0.0279127	0.0847515
Dnaja3	Q99M87	-0.222112	0.00859667	0.0381732
Dnajb1	Q9QYJ3	-0.196301	0.000849058	0.00858492
Dnajb11	Q99KV1	-0.0797086	0.144213	0.268408
Dnajb12	Q9QYI4	-0.234952	0.0231608	0.0752011
Dnajb4	Q9D832	-0.439223	0.00255367	0.0174114
Dnajb6	O54946	0.107639	0.214741	0.356335
Dnajc1	Q61712	0.0665935	0.212661	0.353658
Dnajc10	Q9DC23	0.334489	0.0117193	0.047022
Dnajc11	Q5U458	-0.369571	0.0923555	0.196915
Dnajc13	D4AFX7	-0.0230699	0.610204	0.729985
Dnajc15	Q78YY6	-0.57896	0.00135464	0.0115567
Dnajc16	Q80TN4	-0.11192	0.475754	0.61725
Dnajc17	Q91WT4	-0.454355	0.000955973	0.00926778
Dnajc19	Q9CQV7	-0.121528	0.139407	0.2614
Dnajc2	P54103	-0.123547	0.0656122	0.15617
Dnajc21	E9Q8D0	-0.450845	0.00100032	0.00951423
Dnajc25	A2ALW5	0.119602	0.261862	0.408411
Dnajc3	Q91YW3	0.201004	0.00267358	0.0179422
Dnajc5	P60904	0.221838	0.0655317	0.15617
Dnajc7	Q9QYI3	-0.279225	0.0361392	0.101922
Dnajc8	Q6NZB0	0.0106426	0.887236	0.92746
Dnajc9	Q91WN1	-0.216523	0.0351251	0.100221
Dnm1	P39053	0.641105	0.00379895	0.022285
Dnm1l	Q8K1M6	0.000388417	0.994494	0.995998
Dnm2	P39054	0.0591284	0.197896	0.33523
Dnm3	Q8BZ98	0.0684577	0.479692	0.620409
Dnmbp	Q6TXD4	0.350585	0.0012115	0.0107522
Dnmt1	P13864	-0.279117	0.00581112	0.0300157
Dnmt3a	O88508	-0.252692	0.0341176	0.0984162
Dnpep	Q9Z2W0	0.290211	0.0113957	0.0461575
Dnph1	Q80VJ3	0.142132	0.344093	0.492644
Dnttip1	Q99LB0	0.0240665	0.655619	0.763714
Dnttip2	Q8R2M2	-0.325181	0.0169387	0.0604176
Dock1	Q8BUR4	0.478462	0.00277904	0.01843
Dock11	A2AF47	-0.134645	0.0171805	0.0610043
Dock5	B2RY04	0.543819	1.22744e-05	0.00081333
Dock7	Q8R1A4	0.0821514	0.189136	0.324825
Dock9	Q8BIK4	-0.271486	0.045721	0.120249
Dohh	Q99LN9	0.194255	0.426768	0.571322
Dok1	P97465	0.564415	0.000174065	0.00346346
Donson	Q9QXP4	-0.434548	0.0110713	0.0452758
Dop1a	Q8BL99	-0.5826	0.000977886	0.0094001
Dop1b	Q3UHQ6	0.670231	0.0261591	0.0813374
Dot1l	Q6XZL8	-0.084468	0.561094	0.689835
Dpcd	Q8BPA8	0.196643	0.162539	0.2918
Dpf2	Q61103	0.0588413	0.232474	0.376337
Dph1	Q5NCQ5	-0.137027	0.0201296	0.0679448
Dph2	Q9CR25	-0.226161	0.00263931	0.0177813
Dph5	Q9CWQ0	-0.0620744	0.285733	0.433458
Dph6	Q9CQ28	0.281247	0.0141109	0.0530909
Dph7	Q9CYU6	0.610514	0.00447568	0.0247943
Dpm1	O70152	0.233152	0.0131142	0.0506225
Dpm3	Q9D1Q4	0.18022	0.2708	0.417959
Dpp3	Q99KK7	-0.0568277	0.270116	0.417186
Dpp7	Q9ET22	0.686258	0.00750258	0.0349046
Dpp8	Q80YA7	0.642358	0.000279395	0.00449733
Dpp9	Q8BVG4	0.26454	0.000180798	0.00353917
Dpy19l1	A6X919	0.366539	0.000221858	0.00397422
Dpysl2	O08553	0.395826	0.0111306	0.0454342
Dpysl3	Q62188	0.617403	2.34313e-05	0.00115049
Dr1	Q91WV0	0.368449	0.0423641	0.113564
Drap1	Q9D6N5	-0.155457	0.183157	0.317431
Drg1	P32233	-0.0973436	0.118766	0.234272
Drg2	Q9QXB9	-0.0184612	0.748228	0.832245
Drosha	Q5HZJ0	-0.0412527	0.648828	0.760085
DSCC1	Q14AI0	0.0888565	0.102759	0.212203
Dse	Q8BLI4	0.175704	0.269439	0.416516
Dsn1	Q9CYC5	-0.0722092	0.564042	0.692496
Dst	Q91ZU6	0.200754	0.0345717	0.0993969
Dstn	Q9R0P5	0.25382	0.00186782	0.0141801
Dstyk	Q6XUX1	0.352551	0.0274037	0.0836076
Dtd1	Q9DD18	-0.15104	0.152957	0.279306
Dtd2	Q8BHA3	0.25173	0.0336024	0.0973827
Dtl	Q3TLR7	0.131165	0.551132	0.682097
Dtna	Q9D2N4	0.64928	0.00249044	0.0170999
Dtnb	O70585	0.0145948	0.821983	0.886121
Dtnbp1	Q91WZ8	0.345067	0.137792	0.259349
Dtwd1	Q9D8U7	0.375183	0.000984027	0.00943256
Dtx2	Q8R3P2	0.24106	0.104612	0.215074
Dtymk	P97930	0.5647	1.76281e-05	0.000978145
Dus1l	Q8C2P3	-0.223783	0.0306674	0.0907259
Dus2	Q9D7B1	-0.367031	0.00134973	0.0115293
Dus3l	Q91XI1	-0.333855	0.000484177	0.00621148
Dus4l	Q32M08	0.141385	0.0876142	0.189891
Dusp11	Q6NXK5	0.15556	0.422151	0.567546
Dusp12	Q9D0T2	-0.11882	0.0408349	0.110858
Dusp14	Q9JLY7	-0.158828	0.110263	0.223175
Dusp19	Q8K4T5	-0.0334352	0.870821	0.917976
Dusp3	Q9D7X3	-0.387172	0.00141564	0.0118258
Dusp4	Q8BFV3	0.902072	0.0818731	0.181718
Dusp6	Q9DBB1	0.51683	0.00589362	0.0303099
Dusp7	Q91Z46	0.519513	0.0271422	0.0831069
Dusp9	Q7TNL7	-0.448535	0.0142365	0.053387
Dut	Q9CQ43	-0.196993	0.0396278	0.108575
Dvl1	P51141	-0.270112	0.0894418	0.192366
Dvl2	Q60838	0.0831057	0.321195	0.47015
Dvl3	Q61062	-0.274429	0.00776049	0.035715
Dxo	O70348	0.324863	0.0955757	0.201577
Dym	Q8CHY3	0.0903095	0.0694664	0.16231
Dync1h1	Q9JHU4	0.236258	0.00264179	0.0177813
Dync1i2	O88487	0.20331	0.00665207	0.0325217
Dync1li1	Q8R1Q8	0.013059	0.797579	0.869509
Dync1li2	Q6PDL0	0.350227	4.01512e-05	0.00152862
Dync2h1	Q45VK7	0.330649	0.0656257	0.15617
Dync2i1	Q8C761	0.126405	0.300429	0.449459
Dync2i2	Q5U4F6	0.272796	0.0281727	0.0853055
Dync2li1	Q8K0T2	0.199697	0.332311	0.481329
Dynll1	P63168	0.0879472	0.414829	0.559859
Dynll2	Q9D0M5	-0.255903	0.393295	0.538863
Dynlrb1	P62627	0.177176	0.0839963	0.185047
Dynlt1	P51807	0.209088	0.0108006	0.0446097
Dynlt3	P56387	1.14582	0.00192258	0.0144193
Dyrk1a	Q61214	0.0810265	0.170183	0.30188
Dzip3	Q7TPV2	-0.133553	0.451959	0.594578
E2f4	Q8R0K9	0.0253344	0.869649	0.917416
E2f7	Q6S7F2	0.182366	0.158196	0.286237
E2f8	Q58FA4	0.211543	0.0521776	0.132089
Eapp	Q5BU09	0.166273	0.506794	0.643047
Ears2	Q9CXJ1	-0.101793	0.309617	0.458878
Ebf3;Ebf1	O08791;Q07802	-0.120142	0.527802	0.662179
Ebna1bp2	Q9D903	-0.370848	0.00061798	0.00715571
Ebp	P70245	-0.0889114	0.262746	0.409136
Ecd	Q9CS74	-0.266349	0.0847957	0.186278
Ece1	Q4PZA2	0.347978	0.15678	0.284203
Ech1	O35459	0.986093	0.0124312	0.0487323
Echdc1	Q9D9V3	-0.00724615	0.962186	0.976784
Echdc2	Q3TLP5	-0.211495	0.178969	0.312156
Echdc3	Q9D7J9	0.690189	0.0172286	0.0610318
Echs1	Q8BH95	0.00515481	0.971028	0.981671
Eci1	P42125	0.358455	0.00411461	0.0234605
Eci2	Q9WUR2	0.275476	0.0926273	0.19731
Ecm1	Q61508	0.163367	0.36427	0.512712
Ecpas	Q6PDI5	-0.0544788	0.261087	0.407668
Ecsit	Q9QZH6	-0.550449	6.05957e-06	0.00064266
Ect2	Q07139	-0.35772	0.00533275	0.0282797
Edc3	Q8K2D3	-0.00615099	0.892702	0.930608
Edc4	Q3UJB9	0.0136465	0.763544	0.844327
Edem3	Q2HXL6	-0.0150655	0.785522	0.860544
Edf1	Q9JMG1	-0.160516	0.0177299	0.062246
Edrf1	Q6GQV7	-0.0777045	0.395692	0.540985
Eea1	Q8BL66	-0.248088	0.113242	0.227342
Eed	Q921E6	-0.0907756	0.469387	0.611018
Eef1a1	P10126	0.00598581	0.923559	0.951296
Eef1a2	P62631	-0.0715791	0.795099	0.867693
Eef1akmt1	Q9CY45	0.232514	0.00247467	0.0170258
Eef1akmt2	Q9D853	0.172645	0.114011	0.228324
Eef1akmt4	P0DPE0	-0.124053	0.469076	0.610846
Eef1b	O70251	0.174659	0.43958	0.582551
Eef1d	P57776	-0.0758312	0.334972	0.483951
Eef1e1	Q9D1M4	-0.107415	0.165754	0.296221
Eef1g	Q9D8N0	-0.219987	0.0118267	0.0472817
Eef2	P58252	-0.0981133	0.314652	0.463823
Eef2k	O08796	-0.0167633	0.925065	0.952416
Eef2kmt	Q3UZW7	-0.456728	4.63757e-05	0.00166586
Eefsec	Q9JHW4	0.318421	0.00302496	0.0192587
Eeig2	Q8BQS4	0.468255	0.234459	0.378939
Efcab7	Q8VDY4	-0.0835375	0.29991	0.448879
Efemp1	Q8BPB5	0.272973	0.290885	0.439613
Efemp2	Q9WVJ9	0.659205	0.0774819	0.174954
Efhd2	Q9D8Y0	-0.201922	0.0268923	0.0827503
Efl1	Q8C0D5	-0.0738959	0.146058	0.271203
Efnb2	P52800	-0.280193	0.0888503	0.191509
Efr3a	Q8BG67	0.0387919	0.794162	0.867224
Eftud2	O08810	-0.294038	0.0163692	0.0589239
Egfr	Q01279	-0.221792	0.124998	0.242705
Egln1	Q91YE3	-0.237362	0.0877935	0.190099
Egr1	P08046	1.17222	5.01948e-05	0.00175163
Egr3	P43300	0.982689	7.10073e-06	0.000657018
Ehbp1	Q69ZW3	-0.00233872	0.981963	0.987752
Ehbp1l1	Q99MS7	-0.0331944	0.652848	0.76245
Ehd1	Q9WVK4	-0.113196	0.182267	0.31629
Ehd2	Q8BH64	0.314885	0.00512408	0.0275369
Ehd4	Q9EQP2	-0.172352	0.177592	0.310388
Ehmt1	Q5DW34	-0.0879714	0.0666724	0.157974
Ehmt2	Q9Z148	-0.074214	0.109163	0.221748
Eif1	P48024	0.0384413	0.6635	0.770003
Eif1a	Q60872	-0.0090345	0.865062	0.91449
Eif1ad	Q3THJ3	-0.162597	0.378099	0.525647
Eif1ax	Q8BMJ3	0.205464	0.161879	0.291049
Eif1b	Q9CXU9	0.0279099	0.671938	0.776173
Eif2a	Q8BJW6	-0.152453	0.0535898	0.134566
Eif2ak2	Q03963	0.204124	0.0334088	0.0969041
Eif2ak3	Q9Z2B5	0.108999	0.174511	0.306811
Eif2ak4	Q9QZ05	-0.105831	0.277386	0.424284
Eif2b1	Q99LC8	-0.254642	0.000656298	0.00735507
Eif2b2	Q99LD9	-0.287604	0.00322712	0.0201942
Eif2b3	B1AUN2	-0.110269	0.15311	0.279331
Eif2b4	Q61749	-0.462621	1.08343e-05	0.000754535
Eif2b5	Q8CHW4	-0.146004	0.112351	0.22606
Eif2d	Q61211	0.0438377	0.594946	0.717531
Eif2s1	Q6ZWX6	-0.111736	0.0517331	0.131256
Eif2s2	Q99L45	-0.209854	0.00587696	0.0302947
Eif2s3x	Q9Z0N1	-0.189634	0.0118298	0.0472817
Eif3a	P23116	-0.0720777	0.331321	0.480098
Eif3b	Q8JZQ9	-0.108662	0.294885	0.443498
Eif3c	Q8R1B4	-0.159113	0.0165277	0.0593067
Eif3d	O70194	-0.0821554	0.224499	0.366907
Eif3e	P60229	-0.147872	0.0583547	0.14316
Eif3f	Q9DCH4	-0.164731	0.0348336	0.0998066
Eif3g	Q9Z1D1	-0.0464093	0.508657	0.644438
Eif3h	Q91WK2	-0.093023	0.253252	0.399178
Eif3i	Q9QZD9	-0.064003	0.423789	0.568915
Eif3j1	Q3UGC7	-0.443419	0.00707513	0.0337496
Eif3k	Q9DBZ5	-0.0885914	0.592375	0.715441
Eif3l	Q8QZY1	-0.114655	0.16005	0.288802
Eif3m	Q99JX4	-0.168942	0.0764177	0.173446
Eif4a1	P60843	-0.100587	0.164821	0.294787
Eif4a2	P10630	0.615233	0.000104354	0.00259941
Eif4a3	Q91VC3	-0.276351	0.0113271	0.045989
Eif4b	Q8BGD9	-0.075442	0.349797	0.498488
Eif4e	P63073	0.0532388	0.567801	0.694985
Eif4e2	Q8BMB3	0.20129	0.117606	0.232666
Eif4enif1	Q9EST3	-0.0761072	0.337855	0.486571
Eif4g1	Q6NZJ6	-0.195977	0.0349444	0.100019
Eif4g2	Q62448	-0.251417	0.00446865	0.0247943
Eif4g3	Q80XI3	0.218169	0.0069018	0.0332797
Eif4h	Q9WUK2	-0.109175	0.341735	0.490193
Eif5	P59325	-0.257647	0.00624536	0.0314109
Eif5a	P63242	-0.140185	0.271835	0.418797
Eif5b	Q05D44	-0.106213	0.0389473	0.107146
Eif6	O55135	-0.209619	0.00792979	0.036396
Eipr1	Q8K0G5	0.279683	0.000652482	0.0073364
Elac2	Q80Y81	-0.463945	0.000190468	0.00365204
Elavl1	P70372	-0.103797	0.139456	0.261408
Elf1	Q60775	-0.125959	0.176316	0.308712
Elf2	Q9JHC9	-0.028401	0.706632	0.802991
Ell	O08856	-0.0760869	0.38868	0.534719
Elmo2	Q8BHL5	0.44217	0.000102461	0.00259941
Elmod2	Q8BGF6	0.0372938	0.803126	0.872963
Eloa	Q8CB77	-0.123568	0.0393543	0.107912
Elob	P62869	0.198881	0.0896687	0.192692
Eloc	P83940	0.150259	0.0283522	0.0856348
Elovl1	Q9JLJ5	-0.572114	0.0562544	0.139485
Elp1	Q7TT37	0.0708157	0.220248	0.362169
Elp2	Q91WG4	0.174232	0.0506649	0.12917
Elp3	Q9CZX0	0.0752676	0.390289	0.53596
Elp4	Q9ER73	0.0684294	0.285158	0.432778
Elp5	Q99L85	0.0421754	0.500053	0.638156
Elp6	Q8BK75	0.0201559	0.658233	0.765248
Emb	P21995	0.154394	0.371347	0.519128
Emc1	Q8C7X2	-0.210636	0.00935754	0.0400657
Emc10	Q3TAS6	-0.227413	0.0100498	0.0423133
Emc2	Q9CRD2	-0.149841	0.0496546	0.127164
Emc3	Q99KI3	-0.16124	0.0728253	0.16774
Emc4	Q9CZX9	-0.0816611	0.59668	0.718774
Emc7	Q9EP72	-0.139238	0.152382	0.278822
Emc8	O70378	-0.128982	0.188636	0.324129
Emd	O08579	0.101714	0.359262	0.508179
Emg1	O35130	-0.326335	0.0139157	0.0527629
Emilin1	Q99K41	0.0863385	0.846074	0.901621
Eml1	Q05BC3	0.299931	0.00496368	0.0268653
Eml2	Q7TNG5	0.410824	0.175534	0.307722
Eml3	Q8VC03	-0.0943627	0.215078	0.356671
Eml4	Q3UMY5	0.0748465	0.211388	0.352055
Eml5	Q8BQM8	0.308425	0.0769567	0.174263
Emsy	Q8BMB0	0.0328627	0.587057	0.710402
Enah	Q03173	-0.202806	0.0970342	0.204127
Endod1	Q8C522	0.334734	0.167281	0.298047
Endog	O08600	-0.765328	2.67165e-05	0.00123203
Enkd1	Q7TSV9	-0.0332484	0.909802	0.941817
Eno1	P17182	-0.247597	0.0281088	0.0851877
Eno2	P17183	-0.361986	0.173379	0.305764
Eno3	P21550	0.377094	0.00180905	0.0139354
Enoph1	Q8BGB7	-0.270562	0.000206125	0.00377158
Enpp1	P06802	0.492928	0.141118	0.263799
Ensa	P60840	0.183845	0.169591	0.301187
Entpd5	Q9WUZ9	0.019718	0.950665	0.969811
Entpd6	Q3U0P5	0.0559924	0.574036	0.700482
Eny2	Q9JIX0	-0.0477554	0.636554	0.752551
Eogt	Q8BYW9	0.16832	0.110925	0.224315
Eola1	Q9D1F3	0.0249251	0.857168	0.908976
Ep300	B2RWS6	-0.0738417	0.19606	0.332614
Ep400	Q8CHI8	0.00313876	0.957129	0.973678
Epb41	P48193	-0.0405892	0.654502	0.762911
Epb41l1	Q9Z2H5	0.406909	0.000326724	0.00490086
Epb41l2	O70318	0.183328	0.00372649	0.0220202
Epb41l3	Q9WV92	0.17421	0.0873136	0.189682
Epc1	Q8C9X6	0.0495173	0.372857	0.520405
Epc2	Q8C0I4	-0.185173	0.00968157	0.041118
Epdr1	Q99M71	-0.0133166	0.968238	0.980403
Epg5	Q80TA9	0.062515	0.374301	0.521654
Epha2	Q03145	0.47054	0.121224	0.237541
Epha4	Q03137	0.652956	0.00324491	0.0201949
Ephb3	P54754	0.185726	0.241535	0.386603
Ephb4	P54761	0.0504433	0.694754	0.793589
Epm2aip1	Q8VEH5	0.430833	0.00208309	0.0151892
Epn1	Q80VP1	0.0556813	0.693883	0.792737
Epn2	Q8CHU3	0.0103659	0.897154	0.933396
Eppk1	Q8R0W0	-0.248143	0.042989	0.114789
Eprs1	Q8CGC7	-0.0879049	0.0366754	0.102796
Eps15	P42567	0.220217	0.0256123	0.0802222
Eps15l1	Q60902	0.195963	0.00131059	0.0113465
Eps8	Q08509	-0.059349	0.423247	0.5683
Eps8l2	Q99K30	0.0675873	0.359578	0.508415
Eral1	Q9CZU4	-0.358053	6.49722e-06	0.00064266
Erap1	Q9EQH2	0.413618	0.00727112	0.0342008
Erbb2	P70424	0.146562	0.436445	0.579634
Erbin	Q80TH2	-0.15292	0.0618448	0.149149
Erc1	Q99MI1	0.241199	0.00655832	0.0322482
Ercc1	P07903	-0.212681	0.0139123	0.0527629
Ercc2	O08811	-0.0979483	0.319069	0.468614
Ercc3	P49135	-0.160167	0.0136002	0.0518266
Ercc4	Q9QZD4	-0.284098	0.00703935	0.0337043
Ercc5	P35689	0.0284232	0.864308	0.91385
Ercc6	F8VPZ5	0.0570157	0.747429	0.831581
Ercc6l	Q8BHK9	-0.213083	0.0070421	0.0337043
Erf	P70459	0.478599	0.0112472	0.0457733
Ergic1	Q9DC16	0.323262	0.000609245	0.00712003
Ergic2	Q9CR89	0.131552	0.0635917	0.152607
Ergic3	Q9CQE7	0.217835	0.0294533	0.088205
Erh	P84089	-0.0776315	0.667734	0.772877
Eri1	Q7TMF2	-0.23719	0.00353417	0.0213435
Eri3	Q8C460	0.194075	0.135977	0.25757
Erlec1	Q8VEH8	0.355022	0.0263966	0.0817427
Erlin1	Q91X78	-0.130199	0.224816	0.367337
Erlin2	Q8BFZ9	0.114497	0.214938	0.356575
Ermp1	Q3UVK0	-0.299249	0.000154904	0.00326303
Ern1	Q9EQY0	0.252985	0.0532369	0.134124
Ero1a	Q8R180	-0.394708	0.00167112	0.0133568
Ero1b	Q8R2E9	0.0769634	0.654485	0.762911
Erp29	P57759	0.108255	0.324071	0.473008
Erp44	Q9D1Q6	0.135855	0.229874	0.373423
Errfi1	Q99JZ7	0.975415	2.53551e-07	0.000144207
Esco2	Q8CIB9	-0.574428	0.000850469	0.00858647
Esd	Q9R0P3	-0.1807	0.00281199	0.018525
Esf1	Q3V1V3	-0.53085	0.000619847	0.00715571
Espl1	P60330	-0.179821	0.119911	0.236053
Esr1	P19785	-0.377245	0.0382831	0.105654
Esrra	O08580	-0.501986	0.0101854	0.0427259
Ess2	O70279	-0.233095	0.0648153	0.154998
Esyt1	Q3U7R1	0.032055	0.766995	0.846909
Esyt2	Q3TZZ7	0.45612	0.000134641	0.00299325
Etf1	Q8BWY3	-0.234658	0.00239336	0.0166341
Etfa	Q99LC5	0.35305	0.0304095	0.0902762
Etfb	Q9DCW4	0.386142	0.0152623	0.0562142
Etfdh	Q921G7	0.229242	0.0603211	0.146641
Ethe1	Q9DCM0	-0.0679257	0.655779	0.76377
Etnk1	Q9D4V0	0.251179	0.0712109	0.16511
Ets1	P27577	0.123846	0.247262	0.392822
Etv3	Q8R4Z4	0.0433568	0.735016	0.822972
Etv6	P97360	-0.0193647	0.883749	0.925123
Evc	P57680	0.589548	0.00246144	0.0169519
Evc2	Q8K1G2	0.196038	0.194342	0.33082
Evi5	P97366	-0.273946	0.0211514	0.070556
Evl	P70429	-0.0932516	0.466813	0.608712
Ewsr1	Q61545	0.293064	0.0689203	0.161421
Exd2	Q8VEG4	0.130248	0.353981	0.50227
Exo1	Q9QZ11	0.0359897	0.821935	0.886121
Exoc1	Q8R3S6	0.0964612	0.1012	0.209746
Exoc2	Q9D4H1	0.184302	0.00879546	0.0387034
Exoc3	Q6KAR6	0.11448	0.131391	0.251188
Exoc4	O35382	0.188	0.0112727	0.0458498
Exoc5	Q3TPX4	0.195658	0.00276721	0.0183885
Exoc6	Q8R313	-0.200792	0.0177976	0.0623875
Exoc6b	A6H5Z3	0.396589	0.00175695	0.013783
Exoc7	O35250	0.267393	0.00124057	0.010922
Exoc8	Q6PGF7	0.232322	0.000296226	0.00465769
Exog	Q8C163	0.0801264	0.459531	0.602208
Exosc1	Q9DAA6	-0.155506	0.0138495	0.0525777
Exosc10	P56960	-0.117802	0.0363834	0.102398
Exosc2	Q8VBV3	-0.11816	0.125438	0.243215
Exosc3	Q7TQK4	-0.160622	0.00923023	0.0398206
Exosc4	Q921I9	-0.137136	0.0179076	0.0625802
Exosc5	Q9CRA8	-0.10568	0.0511431	0.130098
Exosc6	Q8BTW3	-0.299959	0.00837523	0.0376059
Exosc7	Q9D0M0	-0.19396	0.00313202	0.019811
Exosc8	Q9D753	-0.208559	0.0026687	0.0179271
Exosc9	Q9JHI7	-0.103005	0.192862	0.329153
Ext2	P70428	0.224614	0.0527051	0.133128
Extl2	Q9ES89	0.394197	0.0059339	0.0304274
Extl3	Q9WVL6	0.248099	0.00731093	0.0343133
Eya3	P97480	-0.0373798	0.524099	0.658501
Ezh2	Q61188	-0.23244	0.0210531	0.0705041
Ezr	P26040	0.17584	0.0538177	0.134989
F11r	O88792	-0.103709	0.298501	0.447358
F8a1	Q00558	0.267204	0.0259095	0.0808202
Faap100	A2ACJ2	0.168673	0.162826	0.292137
Fabp3	P11404	-0.247457	0.0255408	0.0801451
Fabp5	Q05816	-0.216249	0.198442	0.335987
Fadd	Q61160	-0.134825	0.451742	0.594512
Fads1	Q920L1	-0.173679	0.373287	0.520603
Fads2	Q9Z0R9	-0.40459	0.0593154	0.14478
Fads3	Q9JJE7	-0.392899	0.0569269	0.140668
Faf1	P54731	-0.159302	0.0106598	0.0441733
Faf2	Q3TDN2	0.305055	5.57914e-05	0.00188503
Fah	P35505	0.391591	0.147811	0.273094
Fahd1	Q8R0F8	0.287207	0.165884	0.296376
Faim	Q9WUD8	0.288629	0.00644555	0.0319469
Fam104a	A2A6P4	-0.0494043	0.661226	0.768008
Fam107b	Q3TGF2	0.106351	0.220472	0.362322
Fam110a	Q8R184	-0.107559	0.567324	0.694609
Fam110c	Q8VE94	0.0868948	0.55257	0.682957
Fam111a	Q9D2L9	-0.0510155	0.550375	0.681602
Fam114a1	Q9D281	1.05383	0.000602572	0.00710286
Fam114a2	Q8VE88	0.0608268	0.590267	0.713401
Fam117a	Q7TNF9	0.331131	0.108664	0.221053
Fam117b	Q3U3E2	-0.205934	0.0979609	0.205087
Fam118a	Q91YN1	0.061166	0.346208	0.494586
Fam118b	Q8C569	0.0652099	0.49564	0.634066
FAM120A	Q6A0A9	0.0756594	0.109671	0.222372
Fam120b	Q6RI63	0.324097	0.00851487	0.0379334
Fam120c	Q8C3F2	0.45364	0.000204824	0.00377158
Fam133b	Q9CVI2	-0.297687	0.0315977	0.0928743
Fam136a	Q9CR98	-0.731783	0.114432	0.228738
Fam162a	Q9D6U8	-0.0963903	0.62337	0.741848
Fam172a	Q3TNH5	0.0165824	0.769667	0.849094
Fam177a1	Q8BR63	0.277239	0.150839	0.277038
Fam185a	Q7TPD2	-0.130798	0.0613181	0.148245
Fam193a	Q8CGI1	0.201357	0.0245877	0.0782702
Fam193b	Q3U2K0	0.4766	0.000599251	0.00709528
Fam20b	Q8VCS3	0.485397	0.000523876	0.00656047
Fam210a	Q8BGY7	0.0620515	0.44677	0.589788
Fam234a	Q8C0Z1	0.371714	0.00703769	0.0337043
Fam32a	Q9CR80	0.0574798	0.612592	0.732214
Fam3c	Q91VU0	-0.0586487	0.556055	0.685156
Fam50a	Q9WV03	0.105049	0.155476	0.282364
Fam76a	Q922G2	-0.0284416	0.737002	0.824056
Fam76b	Q80XP8	0.137768	0.0499455	0.127718
Fam83d	Q9D7I8	-0.4621	3.39442e-05	0.00141262
Fam83g	Q5SWY7	-0.090694	0.711658	0.805884
Fam83h	Q148V8	0.306217	0.0027857	0.01843
Fam8a1	Q3URQ4	0.363885	0.13774	0.259349
Fam91a1	Q3UVG3	-0.0425455	0.326366	0.475138
Fam98a	Q3TJZ6	-0.248602	0.0237818	0.0766244
Fam98b	Q80VD1	0.114333	0.0280556	0.0851018
Fam98c	E9PYD1	-0.111806	0.45042	0.593272
Fanca	Q9JL70	0.0901762	0.727082	0.817872
Fancd2	Q80V62	-0.318128	1.45744e-05	0.000888129
Fancg	Q9EQR6	-0.234628	0.0987106	0.206214
Fanci	Q8K368	0.0603061	0.530515	0.66497
Fancl	Q9CR14	-0.0237669	0.902619	0.936369
Far1	Q922J9	0.33844	0.000400432	0.00561079
Farp1	F8VPU2	0.275788	0.00628768	0.0314845
Farp2	Q91VS8	-0.0813899	0.581915	0.706294
Fars2	Q99M01	0.0371641	0.688415	0.78899
Farsa	Q8C0C7	-0.103088	0.0420035	0.112864
Farsb	Q9WUA2	-0.0986452	0.0375992	0.104527
Fasn	P19096	-0.170044	0.0589706	0.14436
Fastkd1	Q6DI86	-0.15422	0.351249	0.499953
Fastkd2	Q922E6	-0.185145	0.00560266	0.0293666
Fastkd3	Q8BSN9	-0.384537	0.0224462	0.073475
Fastkd5	Q7TMV3	-0.143244	0.158486	0.28661
Fat1	A0A087WRT4	0.766407	0.000572981	0.00695835
Fau	P62862	-0.418062	0.0654501	0.156086
Fbh1	Q8K2I9	0.256797	0.133363	0.254035
Fbl	P35550	-0.285741	0.0390191	0.107192
Fblim1	Q71FD7	0.220899	0.252524	0.3984
Fbln1	Q08879	0.784545	0.0309118	0.0912119
Fbln2	P37889	2.566	3.31234e-07	0.00016651
Fbn1	Q61554	0.0243674	0.915853	0.945642
Fbxl12	Q9EPX5	0.0279015	0.905625	0.938917
Fbxl15	Q91W61	0.0148782	0.780056	0.856205
Fbxl18	E9PYR1	0.168744	0.0260126	0.0810297
Fbxl19	Q6PB97	-0.138801	0.19389	0.330576
Fbxl20	Q9CZV8	0.882287	0.0016052	0.0129498
Fbxl6	Q9QXW0	0.0563015	0.679402	0.781715
Fbxl8	Q8CIG9	0.0644561	0.764896	0.845548
Fbxo11	Q7TPD1	-0.164385	0.0345465	0.0993969
Fbxo21	Q8VDH1	-0.166522	0.0755662	0.17197
Fbxo22	Q78JE5	0.190529	0.00681304	0.0330619
Fbxo28	Q8BIG4	0.240367	0.158703	0.286742
Fbxo3	Q9DC63	-0.0635441	0.395443	0.540861
Fbxo30	Q8BJL1	0.0847632	0.219339	0.361243
Fbxo33	Q8VE08	0.117861	0.501987	0.639668
Fbxo38	Q8BMI0	-0.142737	0.0309276	0.091219
Fbxo4	Q8CHQ0	0.205882	0.0089826	0.0392291
Fbxo42	Q6PDJ6	-0.242973	0.0581173	0.142731
Fbxo45	Q8K3B1	-0.0179116	0.812152	0.879412
Fbxo5	Q7TSG3	0.160244	0.385625	0.532394
Fbxo6	Q9QZN4	0.632609	0.00368334	0.0218409
Fbxo7	Q3U7U3	-0.0726504	0.519449	0.654344
Fbxw11	Q5SRY7	-0.0490935	0.697451	0.795604
Fbxw17	Q8CFE8	0.414721	0.030324	0.0900614
Fbxw8	Q8BIA4	0.357511	0.000366086	0.00529352
Fcf1	Q9CTH6	-0.270842	0.356846	0.50518
Fcho2	Q3UQN2	0.123859	0.182465	0.316546
Fcsk	Q7TMC8	0.125284	0.0694555	0.16231
Fdft1	P53798	0.231775	0.0551016	0.137493
Fdps	Q920E5	0.123963	0.584261	0.707837
Fdx1	P46656	0.0750441	0.523949	0.658434
Fdxr	Q61578	-0.367347	0.0165466	0.0593124
Fech	P22315	0.030831	0.810293	0.877997
Fem1aa	Q9Z2G1	0.5002	0.0858074	0.187463
Fem1b	Q9Z2G0	0.152997	0.275026	0.422
Fem1c	Q8CEF1	-0.215317	0.200309	0.338142
Fen1	P39749	-0.0119479	0.85184	0.905437
Fer	P70451	0.347472	0.00711054	0.0337949
Fermt2	Q8CIB5	0.156036	0.0189789	0.0650862
Fez1	Q8K0X8	0.733876	0.0247914	0.078659
Fez2	Q6TYB5	0.0612533	0.594405	0.717005
Fgd1	P52734	0.372306	0.0170115	0.0605969
Fgd3	O88842	-0.150234	0.440983	0.583814
Fgd6	Q69ZL1	0.0293577	0.748662	0.832365
Fgfr1	P16092	0.260989	0.0981327	0.205195
Fggy	A2AJL3	1.47663	0.00134572	0.0115184
Fh	P97807	0.24425	0.00405095	0.0232389
Fhip1b	Q3U2I3	0.163284	0.266488	0.413048
Fhip2a	Q8CDM8	0.150436	0.0086322	0.0382564
Fhip2b	Q80YR2	0.452594	0.0104132	0.0434149
Fhl1	P97447	1.38389	0.000154057	0.00326303
Fhl2	O70433	0.429792	0.000112272	0.00274643
Fhl3	Q9R059	0.450628	0.0111687	0.0455357
Fhod1	Q6P9Q4	0.302907	0.0241557	0.0774002
Fibp	Q9JI19	-0.1741	0.179816	0.313472
Fig4	Q91WF7	0.146622	0.0249016	0.0787629
Fignl1	Q8BPY9	-0.0692511	0.480325	0.620993
Filip1l	Q6P6L0	0.116923	0.316317	0.465316
Fip1l1	Q9D824	0.0283689	0.554823	0.684356
Fis1	Q9CQ92	0.304936	0.00738932	0.0345426
Fitm2	P59266	0.117611	0.351671	0.500241
Fiz1	Q9WTJ4	-0.0765875	0.27678	0.423593
Fkbp10	Q61576	0.401455	0.00107385	0.00999866
Fkbp11	Q9D1M7	-0.154076	0.0127514	0.0495761
Fkbp15	Q6P9Q6	-0.100814	0.0728848	0.16774
Fkbp1a	P26883	0.553381	0.00100091	0.00951423
Fkbp2	P45878	0.0461194	0.646493	0.758521
Fkbp3	Q62446	0.270141	0.000595244	0.00708995
[truncated: 4,826 more rows]

## Sheet: Ctu1 iKO+Rapa vs Ctrl
Gene_name	Protein_ID	log2 FC	pvalue	adj_pvalue
0610009B22Rik	Q8R3W2	-0.0800587	0.715973	0.763615
2200002D01Rik	Q9D809	1.85534	1.63282e-08	1.51651e-06
2210016F16Rik	G3X8U3	0.525845	0.000248005	0.000800319
2310061I04Rik	B8JJ69	0.6598	0.0667108	0.0971641
2410002F23Rik	Q3TE80	0.58666	2.63606e-06	2.52286e-05
2610044O15Rik8	A0A087WRJ1	-0.029985	0.758978	0.801106
2700097O09Rik	Q6PGK3	-0.163675	0.0884616	0.124537
Aaas	P58742	-0.218135	0.0344986	0.0546114
Aacs	Q9D2R0	0.0383146	0.604895	0.661482
Aagab	Q8R2R3	-0.180469	0.103171	0.142725
Aak1	Q3UHJ0	0.454332	0.000117102	0.000428008
Aamdc	Q8R0P4	1.26896	0.000410622	0.00121679
Aamp	Q3TJ22	0.136991	0.242116	0.298789
Aar2	Q9D2V5	-0.286722	0.359987	0.422707
Aars1	Q8BGQ7	1.2484	1.08696e-08	1.23076e-06
Aars2	Q14CH7	0.16683	0.0237718	0.0392243
Aarsd1	Q3THG9	-0.368581	0.000842107	0.00219934
Aasdhppt	Q9CQF6	-0.149893	0.591706	0.648943
Aatf	Q9JKX4	-0.541618	0.00704833	0.0135491
Abcb10	Q9JI39	-0.192336	0.00311719	0.00665655
Abcb1b	P06795	-0.0426216	0.876365	0.901359
Abcb7	Q61102	-0.34334	2.16191e-05	0.000117356
Abcb8	Q9CXJ4	0.393092	0.0647567	0.0946433
Abcc1	O35379	-0.0590602	0.737424	0.782431
Abcc4	E9Q236	-0.335172	0.0569752	0.084676
Abcc5	Q9R1X5	0.75895	0.00411818	0.00846355
Abcd1	P48410	1.26736	7.1275e-06	5.12998e-05
Abcd3	P55096	0.316764	0.0177102	0.0302152
Abcd4	O89016	0.444866	0.163787	0.213061
Abce1	P61222	-0.164358	0.00615629	0.0120089
Abcf1	Q6P542	-0.684505	4.71933e-07	8.58129e-06
Abcf2	Q99LE6	-0.557518	0.00146865	0.00350492
Abcf3	Q8K268	0.0855148	0.188989	0.241172
Abcg2	Q7TMS5	0.208669	0.215633	0.270439
Abhd10	Q6PE15	0.5821	7.60879e-06	5.40448e-05
Abhd11	Q8K4F5	-0.155781	0.0576234	0.0854521
Abhd12	Q99LR1	0.528803	1.00159e-05	6.67073e-05
Abhd14b	Q8VCR7	1.62729	4.97701e-07	8.79183e-06
Abhd16a	Q9Z1Q2	1.09512	6.77918e-09	9.99192e-07
Abhd17b	Q7M759	0.0586586	0.71838	0.765459
Abhd4	Q8VD66	0.316948	0.165085	0.214544
Abhd5	Q9DBL9	0.514765	0.00300709	0.00644785
Abhd6	Q8R2Y0	0.0230658	0.78492	0.823801
Abi1	Q8CBW3	0.41171	4.42022e-05	0.00020222
Abi2	P62484	0.0248791	0.761658	0.803367
Abitram	Q80ZQ9	-0.460422	0.000145538	0.000513179
Abl1	P00520	0.230786	0.0686993	0.0998888
Abl2	Q4JIM5	0.23126	0.0210802	0.0352941
Abr	Q5SSL4	0.515319	2.85154e-06	2.65934e-05
Abracl	Q4KML4	0.275461	0.0369579	0.0578426
Abraxas1	Q8BPZ8	-0.543045	0.000221995	0.000729581
Abraxas2	Q3TCJ1	0.442478	0.000139488	0.000494627
Abt1	Q9QYL7	-1.02774	3.16372e-05	0.000157953
Abtb3	Q6GQW0	1.50188	1.87429e-08	1.59491e-06
Acaa1a	Q921H8	0.89542	0.000147295	0.000517439
Acaa2	Q8BWT1	0.293219	0.0331005	0.0526934
Acaca	Q5SWU9	-0.512811	3.42577e-05	0.000167581
Acad10	Q8K370	1.77181	5.83676e-07	9.72349e-06
Acad11	Q80XL6	0.959677	3.60348e-06	3.1309e-05
Acad8	Q9D7B6	0.233488	0.0454764	0.0694907
Acad9	Q8JZN5	0.120969	0.0536616	0.0801555
Acadl	P51174	0.63016	0.000323766	0.000996429
Acadm	P45952	0.122778	0.291656	0.352545
Acads	Q07417	0.190257	0.0599245	0.0884004
Acadsb	Q9DBL1	0.699429	0.009605	0.017653
Acadvl	P50544	0.697552	3.92359e-06	3.32109e-05
Acap2	Q6ZQK5	0.510341	4.39938e-05	0.000201539
Acap3	Q6NXL5	0.430616	0.0119062	0.0213048
Acat1	Q8QZT1	0.166618	0.12487	0.168784
Acat2	Q8CAY6	-0.862024	0.00071196	0.00190118
Acbd3	Q8BMP6	0.707405	1.62706e-07	4.44816e-06
Acbd5	Q5XG73	-0.0353613	0.736466	0.781659
Acbd6	Q9D061	-0.580258	0.00299929	0.00643519
Acd	Q5EE38	-0.48278	0.0286743	0.0464543
Acin1	Q9JIX8	-1.22916	2.43104e-05	0.00012887
Acly	Q91V92	-0.328481	5.18121e-05	0.000226954
Aco1	P28271	0.0383558	0.789821	0.827537
Aco2	Q99KI0	0.819397	2.07119e-06	2.21145e-05
Acot13	Q9CQR4	0.846373	0.00087085	0.00226481
Acot2	Q9QYR9	2.05197	4.73389e-06	3.80733e-05
Acot7	Q91V12	0.316655	0.0709414	0.102669
Acot8	P58137	0.939378	1.60956e-08	1.51651e-06
Acot9	Q9R0X4	0.733237	6.65451e-08	2.83567e-06
Acox1	Q9R0H0	0.893677	2.79403e-05	0.000142647
Acp1	Q9D358	-0.367333	0.000130299	0.000466578
Acp6	Q8BP40	0.930686	4.52383e-06	3.68206e-05
Acsf2	Q8VCW8	0.598589	0.0412812	0.063741
Acsf3	Q3URE1	0.535871	0.000379681	0.00113904
Acsl1	P41216	-0.715414	1.10749e-05	7.24084e-05
Acsl3	Q9CZW4	-1.12472	7.78262e-06	5.47365e-05
Acsl4	Q9QUJ7	0.240188	0.00852836	0.0160344
Acsl5	Q8JZR0	0.383473	9.96505e-05	0.000376606
Acsl6	Q91WC3	0.539498	0.00607391	0.0118746
Acss2	Q9QXG4	-0.119536	0.571794	0.630301
Acta1	P68134	0.645889	0.0077939	0.0148309
Actb	P60710	0.347039	5.0335e-05	0.000221749
Actbl2	Q8BFZ3	0.0311246	0.867787	0.8943
Actc1	P68033	0.529529	8.7993e-07	1.283e-05
Actg1	P63260	0.318243	0.269474	0.328368
Actl6a	Q9Z2N8	-0.553305	1.08759e-06	1.47407e-05
Actn1	Q7TPR4	0.813143	8.12397e-05	0.0003211
Actn4	P57780	0.47317	0.00267184	0.0058568
Actr10	Q9QZB7	0.25853	0.00246985	0.00548316
Actr1a	P61164	0.4334	1.19293e-06	1.54648e-05
Actr1b	Q8R5C5	0.426381	1.54436e-06	1.81469e-05
Actr2	P61161	0.307327	4.97282e-05	0.000220076
Actr3	Q99JY9	0.348328	9.79439e-05	0.000372858
Actr5	Q80US4	-0.217304	0.00309263	0.00661035
Actr6	Q9D864	-0.445925	3.56683e-05	0.000172563
Actr8	Q8R2S9	-0.400848	0.000843818	0.00220296
Acvr1	P37172	0.910869	0.0180909	0.0307641
Acy1	Q99JW2	0.023635	0.752659	0.79536
Acyp1	P56376	0.671679	0.00459728	0.00931581
Ada	P03958	-0.893698	2.37595e-07	5.77381e-06
Adam10	O35598	0.111572	0.195815	0.248062
Adam17	Q9Z0F8	-0.144534	0.0446557	0.0683907
Adam9	Q61072	0.91657	0.000357506	0.00108548
Adar	Q99MU3	-0.124816	0.095906	0.134043
Adarb1	Q91ZS8	-0.861113	2.57112e-05	0.000133785
Adat1	Q9JHI2	0.049088	0.369188	0.43209
Adat2	Q6P6J0	-0.483822	0.000390282	0.00116645
Adat3	Q6PAT0	-0.509605	0.000105742	0.000396313
Adck1	Q9D0L4	0.534673	4.59868e-06	3.7251e-05
Adck5	Q80V03	0.94119	3.69212e-05	0.000176286
Adcy6	Q01341	0.448805	0.130341	0.175205
Add1	Q9QYC0	0.603875	0.000220981	0.000726953
Add2	Q9QYB8	1.53044	5.91831e-08	2.71574e-06
Add3	Q9QYB5	0.0233857	0.80408	0.838847
Adgra2	Q91ZV8	1.10042	4.76119e-05	0.000213357
Adgrl2	Q8JZZ7	-0.422886	0.00257614	0.00568192
Adh5	P28474	0.18929	0.0128491	0.0227104
Adh7	Q64437	1.58158	3.38226e-06	2.99761e-05
Adi1	Q99JT9	-0.736853	0.00294138	0.00632495
Adissp	Q9D1K7	0.454135	1.13464e-05	7.31547e-05
Adk	P55264	0.14252	0.0497257	0.0751037
Adnp	Q9Z103	-0.318809	0.000396924	0.00118178
Adnp2	Q8CHC8	-0.319154	0.000617841	0.00169319
Ado	Q6PDY2	0.441267	2.62283e-06	2.52286e-05
Adpgk	Q8VDL4	0.661053	3.49777e-07	7.25227e-06
Adprh	P54923	0.48025	0.000518301	0.00146848
Adprs	Q8CG72	0.543771	6.04022e-06	4.50525e-05
Adrbk2	Q3UYH7	0.0769928	0.334973	0.397396
Adrm1b;Adrm1	A0A0A6YVU8;Q9JKV1	-0.0736358	0.255972	0.313776
Adsl	P54822	-0.117537	0.0449268	0.0687592
Adss1	P28650	0.24622	0.46067	0.524051
Adss2	P46664	-0.0981681	0.228561	0.284547
Aebp1	Q640N1	0.25183	0.0118427	0.0212081
Aebp2	Q9Z248	-0.559913	0.00321881	0.0068348
Aen	Q9CZI9	0.104819	0.758523	0.800856
Afap1	Q80YS6	0.876903	0.000155184	0.000540323
Afdn	Q9QZQ1	-0.18377	0.0025789	0.00568537
Aff1	O88573	0.0297763	0.809388	0.843216
Aff4	Q9ESC8	-0.122227	0.231434	0.28728
Afg3l1	Q920A7	-0.258643	0.000218497	0.000720178
Afg3l2	Q8JZQ2	0.212298	0.00419375	0.00860842
Aftph	Q80WT5	0.308236	0.142091	0.188713
Aga	Q64191	1.25171	3.78436e-06	3.22088e-05
Agap1	Q8BXK8	0.421263	7.7369e-06	5.4585e-05
Agap3	Q8VHH5	0.0603183	0.339034	0.40151
Agfg1	Q8K2K6	0.0604029	0.241077	0.297723
Agfg2	Q80WC7	0.551165	3.04349e-05	0.000152964
Aggf1	Q7TN31	-0.271091	0.133982	0.179735
Agk	Q9ESW4	0.0776611	0.658087	0.711502
Agl	F8VPN4	0.288033	0.00905695	0.0168236
Ago1	Q8CJG1	0.61476	1.68853e-06	1.92731e-05
Ago2	Q8CJG0	0.570959	8.24698e-06	5.73482e-05
Ago3	Q8CJF9	0.415759	0.230813	0.286614
Agpat1	O35083	0.540863	3.68169e-05	0.000176284
Agpat2	Q8K3K7	0.465811	0.0148002	0.0257692
Agpat4	Q8K4X7	0.157966	0.561796	0.620878
Agpat5	Q9D1E8	-0.487657	0.301418	0.362665
Agps	Q8C0I1	0.181076	0.0309007	0.0496109
Agrn	A2ASQ1	-1.27377	1.7213e-05	9.93226e-05
Agtpbp1	Q641K1	0.0880092	0.563311	0.622331
Ahctf1	Q8CJF7	-0.432399	0.000233422	0.000760864
Ahcy	P50247	-0.0181794	0.683779	0.734827
Ahcyl1	Q80SW1	-0.162134	0.00777949	0.0148077
Ahcyl2	Q68FL4	0.650003	1.79647e-06	2.01656e-05
Ahdc1	Q6PAL7	0.125796	0.289962	0.350936
Ahnak	E9Q616	0.7119	1.14065e-05	7.33896e-05
Ahnak2	A0A7N9VR94	1.88291	7.35275e-06	5.25307e-05
Ahsa1	Q8BK64	-0.330968	5.30612e-05	0.00023076
Ahsa2	Q8N9S3	-0.630438	6.66573e-05	0.000277773
Aida	Q8C4Q6	0.998729	1.9297e-07	4.88185e-06
Aifm1	Q9Z0X1	-0.0555299	0.233339	0.289341
Aifm2	Q8BUE4	0.927859	9.67715e-07	1.36123e-05
Aim2	Q91VJ1	0.283147	0.000965794	0.00246771
Aimp1	P31230	0.0616165	0.39684	0.460873
Aimp2	Q8R010	0.0447782	0.435217	0.498694
Aip	O08915	-0.249434	0.0746976	0.107367
Ajuba	Q91XC0	0.0816588	0.453154	0.516194
Ak1	Q9R0Y5	0.978217	0.00897091	0.0167004
AK157302;Isca1	I3ITR1;Q9D924	0.0266004	0.744614	0.788626
Ak2	Q9WTP6	-0.445645	0.00194763	0.00446414
Ak3	Q9WTP7	0.793361	0.000304857	0.000949003
Ak4	Q9WUR9	-0.865423	4.27161e-07	8.03924e-06
Ak5	Q920P5	1.80352	1.2004e-06	1.55044e-05
Ak6	Q8VCP8	-1.30631	9.81049e-05	0.00037289
Akap1	O08715	0.198985	0.276624	0.336233
Akap10	O88845	0.42233	3.89976e-06	3.30504e-05
Akap11	E9Q777	0.441406	9.75173e-05	0.000371442
Akap12	Q9WTQ5	1.03267	0.000465819	0.00134968
Akap13	E9Q394	0.433719	1.89988e-05	0.000106898
Akap2	O54931	1.71062	8.6826e-08	3.17711e-06
Akap8	Q9DBR0	-0.483933	9.83198e-05	0.00037289
Akap8l	Q9R0L7	0.709933	8.74788e-06	6.00918e-05
Akap9	Q70FJ1	0.197422	0.0470727	0.0716715
Akirin2	B1AXD8	-0.945466	2.12855e-05	0.000116056
Akr1a1	Q9JII6	1.44908	3.19047e-09	6.91961e-07
Akr1b1	P45376	-0.178283	0.0527958	0.0791412
Akr1b10	G5E895	0.537402	6.66279e-05	0.000277773
Akr1b7	P21300	0.280449	0.0580671	0.0859713
Akr1b8	P45377	0.492372	1.35554e-05	8.33351e-05
Akr1c18	Q8K023	0.993212	5.76384e-07	9.67298e-06
Akr1e2	Q9DCT1	0.315461	0.0097613	0.0178918
Akr7a2	Q8CG76	0.550802	0.000373578	0.00112472
Akt1	P31750	0.216637	0.0134264	0.0235893
Akt1s1	Q9D1F4	0.394002	0.0523947	0.0786617
Akt2	Q60823	0.297304	0.0138476	0.0242728
Akt3	Q9WUA6	0.74934	9.19834e-06	6.27066e-05
Aktip	Q64362	0.555457	0.000825824	0.00216599
Alad	P10518	0.0325385	0.684176	0.735137
Alas1	Q8VC19	-1.52466	2.6679e-06	2.53145e-05
Alcam	Q61490	1.29254	4.72098e-07	8.58129e-06
Aldh16a1	Q571I9	0.618473	0.000266168	0.000850433
Aldh18a1	Q9Z110	0.951641	1.61179e-06	1.86802e-05
Aldh1l2	Q8K009	2.52786	3.2259e-07	6.89956e-06
Aldh2	P47738	1.25166	1.44455e-07	4.12818e-06
Aldh3a2	P47740	1.69332	1.83576e-08	1.59491e-06
Aldh4a1	Q8CHT0	1.09873	8.33427e-06	5.78958e-05
Aldh5a1	Q8BWF0	0.103264	0.698855	0.748977
Aldh6a1	Q9EQ20	1.41538	2.40417e-05	0.000127745
Aldh7a1	Q9DBF1	0.523288	0.000119892	0.000436236
Aldh9a1	Q9JLJ2	0.255817	0.0147464	0.0256821
Aldoa	P05064	-0.57853	0.000309935	0.000961282
Aldoc	P05063	-0.87701	0.118434	0.161145
Alg1	Q921Q3	1.02492	4.50258e-05	0.000204608
Alg11	Q3TZM9	0.762629	1.33706e-06	1.65727e-05
Alg2	Q9DBE8	0.542319	0.000208851	0.000693102
Alg3	Q8K2A8	0.0450356	0.717119	0.764596
Alg5	Q9DB25	0.430795	0.219598	0.274904
Alg9	Q8VDI9	0.307934	0.0163893	0.0281671
Alkbh1	P0CB42	-0.239412	0.069577	0.100949
Alkbh2	Q6P6J4	-0.271021	0.0352827	0.0556334
Alkbh3	Q8K1E6	0.0380465	0.71111	0.759503
Alkbh5	Q3TSG4	-0.409431	4.97753e-05	0.000220141
Alkbh6	Q8K2U2	0.415948	0.00350288	0.0073528
Alkbh7	Q9D6Z0	-0.152574	0.372734	0.435864
Alkbh8	Q80Y20	-0.0110388	0.909867	0.928788
Alms1	Q8K4E0	-0.602669	0.00236793	0.00528274
Als2	Q920R0	0.752805	0.000696724	0.00186816
Alyref	O08583	-0.540385	6.98027e-06	5.05082e-05
Amacr	O09174	0.962037	3.54141e-05	0.00017212
Ambra1	A2AH22	-0.131306	0.098425	0.137111
Amdhd2	Q8JZV7	1.33323	5.03702e-06	3.98021e-05
Amfr	Q9R049	0.0872511	0.135519	0.181441
Ammecr1	Q9JHT5	-0.415619	0.0120547	0.0215463
Ammecr1l	Q8JZZ6	-0.251539	0.0223184	0.0371061
Amn1	B8JKV0	0.542543	0.0417665	0.0644317
Amot	Q8VHG2	-0.212685	0.430541	0.494171
Amotl1	Q9D4H4	-0.0815542	0.617386	0.673404
Ampd2	Q9DBT5	0.196516	0.0153463	0.0265631
Anapc1	P53995	-0.168732	0.00695931	0.013397
Anapc10	Q8K2H6	-0.21955	0.0877055	0.123575
Anapc11	Q9CPX9	-0.472658	0.221716	0.277196
Anapc2	Q8BZQ7	0.0597461	0.309632	0.370902
Anapc4	Q91W96	-0.238883	0.000539232	0.00151701
Anapc5	Q8BTZ4	0.0183691	0.792359	0.829427
Anapc7	Q9WVM3	-0.300597	0.000187702	0.000632516
Angel2	Q8K1C0	0.560314	0.000338876	0.00103605
Angptl2	Q9R045	1.1485	4.23105e-08	2.33224e-06
Ank1	Q02357	0.76375	0.00190957	0.00438967
Ank2	Q8C8R3	-0.236703	0.0419191	0.0646082
Ank3	G5E8K5	0.158313	0.0742704	0.106846
Ankfy1	Q810B6	0.418387	4.06916e-06	3.41025e-05
Ankh	Q9JHZ2	0.970868	0.00021626	0.000714543
Ankhd1	E9PUR0	-0.239427	0.00172441	0.00401553
Ankib1	Q6ZPS6	0.517806	0.00957089	0.0176095
Ankle2	Q6P1H6	-0.137576	0.0377533	0.0588972
Ankmy1	Q8C0W1	-0.0282043	0.928385	0.94304
Ankmy2	Q3TPE9	-0.239186	0.0614672	0.0904794
Ankrd11	E9Q4F7	-0.246146	0.0140423	0.0245949
Ankrd13a	Q80UP5	0.200136	0.199788	0.252387
Ankrd17	Q99NH0	-0.146389	0.0419669	0.0646645
Ankrd27	Q3UMR0	-0.17764	0.0335633	0.0533675
Ankrd28	Q505D1	0.06784	0.245867	0.302757
Ankrd44	B2RXR6	0.388494	0.0912716	0.1282
Ankrd50	A6H6J9	0.721758	0.00010018	0.000378184
Ankrd52	Q8BTI7	-0.496678	0.00145103	0.00347141
Ankrd54	Q91WK7	-0.0310896	0.828191	0.860293
Anks1a	P59672	0.0676596	0.150447	0.19768
Ankzf1	Q80UU1	-0.116125	0.313037	0.374253
Anln	Q8K298	-0.863676	0.00043926	0.00128486
Ano1	Q8BHY3	0.74541	0.0110263	0.0199249
Ano10	Q8BH79	0.871641	1.56101e-06	1.8262e-05
Ano6	Q6P9J9	0.694074	6.61972e-05	0.000276365
Anp32a	O35381	-0.824835	0.000115732	0.00042529
Anp32b	Q9EST5	-0.326758	0.0688291	0.100056
Anp32e	P97822	-0.910494	0.000155938	0.000542186
Antkmt	Q501J2	-0.302074	0.135395	0.181311
Antxr2	Q6DFX2	1.35781	3.62852e-05	0.000174231
Anxa1	P10107	-0.00938957	0.933286	0.947257
Anxa11	P97384	0.342282	0.00168193	0.00394038
Anxa2	P07356	0.801792	5.33759e-07	9.25547e-06
Anxa3	O35639	1.65316	7.47525e-11	1.26705e-07
Anxa4	P97429	0.875859	2.10092e-05	0.000114907
Anxa5	P48036	1.2817	1.86888e-06	2.06368e-05
Anxa6	P14824	1.16532	0.000107415	0.000401914
Anxa7	Q07076	1.17329	2.78817e-10	2.70054e-07
Anxa8	O35640	4.08315	2.59892e-10	2.70054e-07
Ap1b1	O35643	0.708377	2.20483e-07	5.45575e-06
Ap1g1	P22892	0.235918	0.000725138	0.0019318
Ap1g2	O88512	0.600323	1.35312e-06	1.66199e-05
Ap1m1	P35585	0.467521	1.3204e-05	8.16486e-05
Ap1s1	P61967	0.195523	0.459409	0.522704
Ap1s2	Q9DB50	0.360453	0.0109952	0.0198741
Ap2a1	P17426	0.246225	0.0342126	0.0542472
Ap2a2	P17427	0.241516	0.0695772	0.100949
Ap2b1	Q9DBG3	0.348384	0.00077691	0.00205256
Ap2m1	P84091	0.312619	0.0325654	0.0519514
Ap2s1	P62743	0.117023	0.407527	0.471588
Ap3b1	Q9Z1T1	0.65726	8.30408e-08	3.12787e-06
Ap3d1	O54774	0.549968	7.09504e-06	5.1196e-05
Ap3m1	Q9JKC8	0.466549	4.9918e-06	3.96273e-05
Ap3s1	Q9DCR2	0.72051	1.97901e-08	1.63631e-06
Ap4b1	Q9WV76	0.0535071	0.387727	0.451372
Ap4e1	Q80V94	-0.0202889	0.747517	0.790912
Ap4m1	Q9JKC7	0.0362521	0.644673	0.699565
Ap5b1	Q3TAP4	0.687898	0.00360293	0.00754645
Ap5z1	Q3U829	0.920614	4.59896e-05	0.000207873
Apaf1	O88879	0.287476	0.0148793	0.025865
Apba3	O88888	0.513518	0.0346095	0.0547632
Apbb1	Q9QXJ1	-0.937459	0.000151422	0.000530014
Apbb1ip	Q8R5A3	0.225675	0.0715545	0.103463
Apbb2	Q9DBR4	0.510739	1.7703e-05	0.000101477
Apc	Q61315	-0.47467	0.00496019	0.0099321
Apcdd1	Q3U128	0.100976	0.745746	0.789569
Apeh	Q8R146	0.624635	0.000125478	0.000452521
Apex1	P28352	0.100484	0.18775	0.239861
Apex2	Q68G58	-0.0942333	0.627482	0.683316
Api5	O35841	-0.344489	0.000131055	0.000468684
Apip	Q9WVQ5	0.559643	4.00685e-06	3.36218e-05
Aplf	Q9D842	-0.152497	0.129594	0.174404
Aplp2	Q06335	-0.376635	0.00140363	0.00336991
Apmap	Q9D7N9	0.486829	1.87983e-05	0.00010621
Apob	E9Q414	0.252234	0.232752	0.288757
Apobec3	Q99J72	-0.844153	0.000599191	0.00165547
Apobr	Q8VBT6	0.0368585	0.880411	0.90423
Apoo	Q9DCZ4	-0.277177	0.00112611	0.00280611
Apool	Q78IK4	0.464659	0.00323784	0.00685848
App	P12023	0.13682	0.509052	0.571514
Appbp2	Q9DAX9	-0.315556	0.0277301	0.0450756
Appl1	Q8K3H0	0.447142	9.8253e-05	0.00037289
Appl2	Q8K3G9	0.250931	0.118068	0.160723
Aprt	P08030	-0.341673	0.00127344	0.00310686
Aptx	Q7TQC5	-0.0230571	0.869861	0.896028
Aqr	Q8CFQ3	-0.841273	2.3471e-06	2.34349e-05
Araf	P04627	0.895924	3.23832e-06	2.91191e-05
Arap1	Q4LDD4	0.792903	0.00578167	0.0113688
Arcn1	Q5XJY5	0.31449	0.00017686	0.00060348
Arf1	P84078	0.334922	9.27442e-05	0.00035687
Arf2	Q8BSL7	1.42868	2.76181e-05	0.000141522
Arf4	P61750	0.725916	3.2511e-06	2.91953e-05
Arf5	P84084	0.83143	4.12743e-06	3.4463e-05
Arf6	P62331	0.405761	0.000241053	0.000781233
Arfgap1	Q9EPJ9	0.606768	7.44827e-06	5.31572e-05
Arfgap2	Q99K28	0.259165	0.000451139	0.00131332
Arfgap3	Q9D8S3	0.749589	0.000545413	0.00153249
Arfgef1	G3X9K3	-0.129364	0.0176885	0.0301933
Arfgef2	A2A5R2	0.623754	1.29507e-07	3.80803e-06
Arfip1	G5E8V9	0.42507	0.00118554	0.00292822
Arfip2	Q8K221	-0.175868	0.0972885	0.135779
Arfrp1	Q8BXL7	0.1632	0.0663118	0.0966658
Arg1	Q61176	1.44892	3.26589e-09	6.91961e-07
Arhgap1	Q5FWK3	1.1082	6.05856e-10	3.42309e-07
Arhgap10	Q6Y5D8	0.085084	0.18481	0.236909
Arhgap11a	Q80Y19	-0.498782	0.000370198	0.00111702
Arhgap12	Q8C0D4	0.515107	1.48337e-05	8.88451e-05
Arhgap17	Q3UIA2	0.584703	6.2216e-05	0.000263476
Arhgap18	Q8K0Q5	0.265504	0.103282	0.142821
Arhgap19	Q8BRH3	-0.978347	0.000167306	0.00057522
Arhgap21	Q6DFV3	0.033307	0.604158	0.660995
Arhgap22	Q8BL80	1.06487	1.84659e-06	2.04908e-05
Arhgap29	Q8CGF1	0.707663	0.0120956	0.0216038
Arhgap31	A6X8Z5	0.287509	0.0748941	0.107558
Arhgap32	Q811P8	0.392119	0.000455906	0.00132435
Arhgap35	Q91YM2	0.0996081	0.0430486	0.0661835
Arhgap42	B2RQE8	0.23977	0.0573701	0.0851323
Arhgap5	P97393	-0.104026	0.053134	0.0795778
Arhgap6	O54834	1.74104	1.59462e-08	1.51651e-06
Arhgdia	Q99PT1	0.390437	4.38303e-05	0.00020112
Arhgdib	Q61599	1.56226	2.22413e-07	5.46363e-06
Arhgef1	Q61210	0.14335	0.015392	0.0266166
Arhgef10	Q8C033	1.50599	3.55089e-05	0.00017213
Arhgef11	Q68FM7	0.340457	0.0286489	0.0464244
Arhgef12	Q8R4H2	0.310542	0.000593976	0.00164374
Arhgef17	Q80U35	0.540415	0.00465922	0.00941845
Arhgef18	Q6P9R4	0.730499	7.78593e-06	5.47365e-05
Arhgef2	Q60875	0.40104	0.000222665	0.000731073
Arhgef40	Q3UPH7	0.357563	0.000282013	0.000890983
Arhgef5	E9Q7D5	0.685903	2.99183e-06	2.75606e-05
Arhgef7	Q9ES28	0.585328	2.07555e-06	2.21262e-05
Arid1a	A2BH40	-0.329628	0.000395048	0.00117821
Arid1b	E9Q4N7	0.0886976	0.245637	0.302528
Arid2	E9Q7E2	-0.792451	3.77728e-07	7.59939e-06
Arid4a	F8VPQ2	-0.449021	0.00417748	0.00857789
Arid4b	A2CG63	-0.639119	2.30895e-06	2.31578e-05
Arid5b	Q8BM75	-0.381618	6.37863e-05	0.000268282
Arih1	Q9Z1K5	0.203226	0.0197558	0.033245
Arih2	Q9Z1K6	0.182713	0.0122881	0.0218958
Arl1	P61211	0.111582	0.272137	0.331254
Arl14ep	Q8BIX3	-0.177504	0.0194083	0.0327252
Arl2	Q9D0J4	0.308661	0.000734112	0.00195264
Arl3	Q9WUL7	-0.0873577	0.496796	0.559514
Arl5a	Q80ZU0	-0.368263	0.0763972	0.109369
Arl6	O88848	0.0483541	0.494728	0.557834
Arl6ip1	Q9JKW0	-0.136505	0.23026	0.286189
Arl6ip4	Q9JM93	-0.042928	0.59988	0.656951
Arl6ip5	Q8R5J9	0.3077	0.0768969	0.109992
Arl6ip6	Q8BH07	-1.25235	2.67995e-06	2.53772e-05
Arl8a	Q8VEH3	0.343902	0.0119444	0.0213659
Arl8b	Q9CQW2	-0.102193	0.780561	0.819734
Armc1	Q9D7A8	-0.305808	0.000499082	0.00142655
Armc10	Q9D0L7	0.426763	5.36724e-06	4.13992e-05
Armc6	Q8BNU0	0.365367	0.000322387	0.000992983
Armc8	Q9DBR3	0.277326	0.000848492	0.00221431
Armc9	Q9D2I5	-0.0224181	0.840169	0.870203
Armh3	Q6PD19	0.527606	0.000188136	0.000633664
Armt1	A6H630	0.0107351	0.825373	0.858155
Arnt	P53762	-0.411579	0.00110707	0.00276767
Arpc1a	Q9R0Q6	0.105824	0.640878	0.695892
Arpc1b	Q9WV32	0.220775	0.196174	0.248377
Arpc2	Q9CVB6	0.308775	3.11721e-05	0.000155975
Arpc3	Q9JM76	0.273287	0.00136859	0.00330451
Arpc4	P59999	0.260947	0.00145959	0.0034882
Arpc5	Q9CPW4	0.147573	0.138986	0.185096
Arpc5l	Q9D898	-0.229324	0.0322944	0.0516283
Arpin	Q9D0A3	0.325973	0.00122247	0.00299735
Arpp19	P56212	-0.255559	0.0591735	0.0874256
Arrb1	Q8BWG8	-0.11371	0.529498	0.589975
Arrb2	Q91YI4	-0.324384	7.61596e-05	0.00030554
Arsa	P50428	0.463042	0.0698156	0.101251
Arsb	P50429	0.707013	6.31034e-06	4.66566e-05
As3mt	Q91WU5	0.141169	0.484991	0.548406
Asah1	Q9WV54	0.501671	0.000303032	0.000944189
Asap1	Q9QWY8	0.919848	1.86473e-06	2.06246e-05
Asap2	Q7SIG6	0.941191	7.72237e-08	3.03702e-06
Asb3	Q9WV72	0.223337	0.165056	0.214544
Asb6	Q91ZU1	-0.1567	0.367573	0.430422
Ascc1	Q9D8Z1	0.127779	0.0616236	0.0906504
Ascc2	Q91WR3	0.0745103	0.230385	0.286292
Ascc3	E9PZJ8	0.125447	0.01891	0.0319805
Asf1a	Q9CQE6	-0.810521	2.81456e-07	6.27722e-06
Asf1b	Q9DAP7	-0.907904	5.06038e-06	3.98021e-05
Ash1l	Q99MY8	-0.150657	0.185934	0.238096
Ash2l	Q91X20	-0.222472	0.0148459	0.0258223
Asl	Q91YI0	0.129364	0.18833	0.240557
Asns	Q61024	0.806209	4.1528e-06	3.4537e-05
Asnsd1	Q8BFS9	0.0661915	0.357352	0.42005
Asph	Q8BSY0	0.325365	0.00231282	0.00518549
Aspm	Q8CJ27	-1.32993	4.47204e-08	2.37688e-06
Aspscr1	Q8VBT9	0.590664	9.67448e-07	1.36123e-05
Asrgl1	Q8C0M9	-0.334353	0.00322551	0.00684276
Ass1	P16460	0.948828	3.52076e-06	3.09206e-05
Asxl2	Q8BZ32	-0.128115	0.602126	0.659198
Atad1	Q9D5T0	0.0638715	0.523332	0.58416
Atad2	Q8CDM1	-0.762508	2.9722e-07	6.457e-06
Atad2b	E9Q166	-0.554363	0.0535881	0.0800986
Atad3	Q925I1	-0.165626	0.0744824	0.107103
Atad5	Q4QY64	-1.19784	5.60037e-08	2.63684e-06
Ate1	Q9Z2A5	0.237096	0.00111048	0.00277416
Atf2	P16951	0.0295864	0.834703	0.866166
Atf6	F6VAN0	0.0406107	0.719771	0.766339
Atf6b	O35451	0.172459	0.375819	0.439017
Atf7	Q8R0S1	0.0136429	0.912265	0.930238
Atf7ip	Q7TT18	-0.477047	5.91171e-06	4.43378e-05
Atg101	Q9D8Z6	0.328039	0.00799495	0.0151666
Atg13	Q91YI1	0.417355	0.000434698	0.00127531
Atg16l1	Q8C0J2	0.645671	1.8178e-05	0.000103656
Atg2a	Q6P4T0	0.256286	0.033718	0.0535633
Atg2b	Q80XK6	-0.219382	0.000649896	0.0017597
Atg3	Q9CPX6	0.00856432	0.927918	0.942938
Atg4a-ps	A0A0G2JFS9	0.41844	0.213796	0.268505
Atg4b	Q8BGE6	0.446837	5.34801e-06	4.13914e-05
Atg4c	Q811C2	0.0642913	0.613952	0.670305
Atg5	Q99J83	0.600288	3.18086e-05	0.000158692
Atg7	Q9D906	0.776194	2.72025e-07	6.21751e-06
Atg9a	Q68FE2	0.00121845	0.993053	0.993639
Atic	Q9CWJ9	0.0532082	0.365847	0.428675
Atl1	Q8BH66	0.898428	3.79095e-06	3.22088e-05
Atl2	Q6PA06	0.0605327	0.395041	0.45894
Atl3	Q91YH5	1.13298	5.29738e-08	2.57252e-06
Atm	Q62388	0.0239783	0.705414	0.754608
Atn1	O35126	0.0473276	0.638098	0.693207
Atox1	O08997	0.805628	1.89421e-05	0.000106667
Atp11b	Q6DFW5	-0.132955	0.571745	0.630301
Atp11c	Q9QZW0	-0.412254	0.000338932	0.00103605
Atp13a1	Q9EPE9	0.653127	4.18881e-06	3.47615e-05
Atp13a3	Q5XF89	0.00613364	0.974425	0.979964
Atp1a1	Q8VDN2	-0.0757092	0.604473	0.661165
Atp1b1	P14094	-0.187011	0.223922	0.27949
Atp1b3	P97370	-0.187371	0.318255	0.379825
Atp2a2	O55143	-0.147027	0.160075	0.208713
Atp2b1	G5E829	0.675127	4.40087e-07	8.19723e-06
Atp2c1	Q80XR2	0.501469	1.47104e-05	8.83407e-05
Atp5f1a	Q03265	0.165545	0.00691376	0.0133131
Atp5f1b	P56480	0.105089	0.0489569	0.0741076
Atp5f1c	Q91VR2	0.123595	0.0299372	0.0482812
Atp5f1d	Q9D3D9	0.347429	0.150176	0.197396
Atp5f1e	P56382	0.0917316	0.0816046	0.116089
Atp5if1	O35143	0.387717	0.0710418	0.102788
Atp5me	Q06185	-0.0174966	0.710694	0.759178
Atp5mf	P56135	0.166026	0.0878879	0.123781
Atp5mg	Q9CPQ8	0.00525554	0.96361	0.971291
Atp5mk	Q78IK2	-0.16498	0.156162	0.204082
Atp5pb	Q9CQQ7	0.146708	0.0124462	0.0221135
Atp5pd	Q9DCX2	-0.0253478	0.737971	0.782881
Atp5pf	P97450	-0.141413	0.625277	0.681243
Atp5po	Q9DB20	-0.0536531	0.36546	0.428318
Atp6ap1	Q9R1Q9	0.142881	0.147812	0.19486
Atp6ap2	Q9CYN9	0.0512681	0.451617	0.514615
Atp6v0a1	Q9Z1G4	0.401574	0.0483151	0.0732341
Atp6v0a2	P15920	0.702146	3.30365e-05	0.000163137
Atp6v0c	P63082	0.640103	0.25271	0.310169
Atp6v0d1	P51863	0.855292	3.96222e-06	3.33298e-05
Atp6v1a	P50516	0.145921	0.0174413	0.0298315
Atp6v1b2	P62814	0.361815	0.000360838	0.00109316
Atp6v1c1	Q9Z1G3	0.0906944	0.126679	0.171058
Atp6v1d	P57746	0.128844	0.0968577	0.135234
Atp6v1e1	P50518	0.118236	0.323312	0.385179
Atp6v1f	Q9D1K2	-0.629692	0.00100704	0.00255386
Atp6v1g1	Q9CR51	0.119822	0.331556	0.394032
Atp6v1h	Q8BVE3	0.260341	0.00193124	0.00443106
Atp7a	Q64430	-0.0297725	0.789718	0.827537
Atpaf1	Q811I0	0.347469	0.00476715	0.00959942
Atpaf2	Q91YY4	-0.0575637	0.700059	0.750063
Atr	Q9JKK8	-0.353021	4.4934e-05	0.000204328
Atrip	Q8BMG1	-0.421846	0.00121775	0.00298709
Atrx	Q61687	-0.489641	0.0270269	0.0440805
Atxn10	P28658	0.519974	9.56694e-06	6.46054e-05
Atxn2	O70305	0.110551	0.150948	0.198147
Atxn2l	Q7TQH0	-0.269886	0.00106358	0.00267472
Atxn3	Q9CVD2	-0.142997	0.539613	0.59936
Atxn7l3b	Q3UD01	0.420793	0.0115125	0.0206987
Auh	Q9JLZ3	0.475445	0.0230766	0.0382635
Aup1	P70295	0.187023	0.015626	0.026999
Aurka	P97477	-1.13298	1.86417e-06	2.06246e-05
Aurkb	O70126	-1.08678	1.09194e-07	3.47575e-06
Aven	Q9D9K3	-1.12526	0.000472365	0.00136515
Avl9	Q80U56	0.305224	0.00091764	0.00236833
Avpi1	Q9D7H4	0.214535	0.136441	0.18246
AW551984	Q8BGF0	-0.0861465	0.7127	0.760722
Axin1	O35625	0.110137	0.34638	0.408925
Axl	Q00993	0.697675	3.65388e-06	3.15997e-05
B2m	P01887	-0.10231	0.673364	0.725474
B3galnt1	Q920V1	0.368704	0.047497	0.072107
B3galt6	Q91Z92	1.00008	7.0524e-08	2.9218e-06
B3glct	Q8BHT6	0.969716	5.6671e-07	9.55795e-06
B3GNT2	Q9Z222	-0.0498106	0.680285	0.731535
B4galt1	P15535	0.424307	0.000638401	0.00173342
B4galt5	Q9JMK0	0.361309	0.0719071	0.103885
B4galt7	Q8R087	0.807219	5.83595e-06	4.39153e-05
B4gat1	Q8BWP8	-0.558212	0.000119964	0.000436236
Babam1	Q3UI43	-0.0774038	0.585559	0.643347
Babam2	Q8K3W0	0.17982	0.0672008	0.0978358
Bach1	P97302	0.181827	0.14033	0.186629
Bad	Q61337	0.176834	0.47277	0.536286
Bag1	Q60739	0.733439	2.1527e-06	2.25236e-05
Bag2	Q91YN9	-0.154626	0.131008	0.175958
Bag3	Q9JLV1	-0.505007	3.4875e-05	0.000170314
Bag5	Q8CI32	0.225178	0.0324304	0.0517969
Bag6	Q9Z1R2	-0.10229	0.151373	0.198667
Baiap2	Q8BKX1	0.297753	0.000276227	0.000874741
Baiap2l1	Q9DBJ3	1.41959	5.52187e-10	3.42309e-07
Banf1	O54962	-0.185144	0.22932	0.285178
Banp	Q8VBU8	-0.554543	0.00386919	0.00802235
Bap1	Q99PU7	-0.517191	0.000360507	0.00109264
Bap18	Q9DCT6	-0.0582282	0.730014	0.776148
Bard1	O70445	-0.483538	0.000155466	0.000540821
Basp1	Q91XV3	0.323698	0.0691805	0.100481
Bax	Q07813	-0.00122428	0.986204	0.988976
Baz1a	O88379	-1.26593	6.96175e-07	1.08721e-05
Baz1b	Q9Z277	-0.509038	4.23515e-05	0.000195469
Baz2a	Q91YE5	-0.870664	6.77882e-05	0.00028102
Baz2b	A2AUY4	-0.305133	0.00205372	0.00467726
Bbx	Q8VBW5	-0.460677	0.00186934	0.00430946
Bcap29	Q61334	0.441777	0.00283912	0.00615386
Bcap31	Q61335	0.435075	8.00206e-05	0.00031746
Bcar1	Q61140	0.146575	0.472039	0.535636
Bcar3	Q9QZK2	0.37356	0.0096031	0.017653
Bcas2	Q9D287	-0.882593	1.20276e-05	7.66957e-05
Bcas3	Q8CCN5	0.841653	2.54571e-05	0.000132871
Bcat1	P24288	0.214196	0.272965	0.332136
Bcat2	O35855	-0.0323917	0.744044	0.788468
Bccip	Q9CWI3	-0.161217	0.234658	0.290696
Bckdha	P50136	0.820655	0.00110188	0.00275774
Bckdhb	Q6P3A8	0.581262	0.000399724	0.00118865
Bckdk	O55028	-0.112315	0.376531	0.439697
Bcl10	Q9Z0H7	-0.239511	0.198934	0.251449
Bcl2l1	Q64373	0.935113	9.74929e-05	0.000371442
Bcl2l13	P59017	0.060219	0.275456	0.334934
Bcl7a	Q9CXE2	-0.716579	0.00670157	0.0129412
Bcl7c	O08664	-0.347648	0.0186535	0.0315831
Bcl9	Q9D219	-0.449847	0.0123681	0.0220035
Bcl9l	Q67FY2	-0.367586	0.0264835	0.04329
Bclaf1	Q8K019	-0.0382226	0.604119	0.660995
Bcor	Q8CGN4	-0.523858	3.13675e-06	2.85465e-05
Bcorl1	A2AQH4	-0.106669	0.219168	0.274466
Bcr	Q6PAJ1	0.649719	1.09062e-07	3.47575e-06
Bcs1l	Q9CZP5	0.660382	7.02265e-07	1.09206e-05
Bdh1	Q80XN0	-1.03413	9.35061e-05	0.000358987
Bdp1	Q571C7	-0.267644	0.153957	0.201667
Becn1	O88597	0.528316	0.00125572	0.00307136
Bend3	Q6PAL0	-0.588512	0.000232763	0.000759083
Bet1	O35623	0.437649	0.0794647	0.11333
Bicd2	Q921C5	0.17756	0.123318	0.167052
Bicra	F8VPZ9	-0.29771	0.138102	0.18419
Bin1	O08539	-0.0350032	0.673807	0.725721
Birc6	O88738	-0.440875	6.60395e-05	0.000275877
Bles03	Q8VD62	0.624257	0.00137714	0.00331923
Blm	O88700	-1.17079	2.16357e-08	1.7057e-06
Blmh	Q8R016	-0.503864	4.89623e-05	0.000218541
Bloc1s1	O55102	0.14687	0.237707	0.294043
Bloc1s3	Q5U5M8	0.618976	0.00699222	0.013445
Bloc1s5	Q8R015	0.108029	0.380372	0.443767
Bloc1s6	Q9R0C0	0.157262	0.352739	0.415636
Bltp2	Q5SYL3	0.135088	0.0451959	0.0691088
Bltp3a	B2KF50	0.233159	0.00886175	0.0165517
Bltp3b	A2RSJ4	0.334426	0.0137814	0.0241692
Blvra	Q9CY64	0.325422	0.000640465	0.00173625
Blvrb	Q923D2	0.824283	6.21848e-06	4.61789e-05
Bmal1	Q9WTL8	-0.263093	0.0194178	0.0327331
Bmp1	P98063	-0.144683	0.336703	0.399099
Bmp2k	Q91Z96	0.1708	0.434487	0.498026
Bmpr2	O35607	0.317661	0.0098072	0.0179613
Bms1	Q6PGF5	-0.553936	0.00248477	0.00550908
Bnc2	Q8BMQ3	0.189465	0.195708	0.247973
Bnip1	Q6QD59	-0.743693	0.000788225	0.00207783
Bnip2	O54940	0.232214	0.124002	0.167844
Bnip3l	Q9Z2F7	-0.070849	0.69588	0.746057
Bod1l	E9Q6J5	-0.450912	1.56688e-05	9.21903e-05
Bok	O35425	-0.0176199	0.863289	0.890747
Bola1	Q9D8S9	-0.457167	0.00825661	0.015602
Bola2	Q8BGS2	0.371599	0.00105551	0.00265936
Bop1	P97452	-0.218588	0.192154	0.244215
Bora	Q8BS90	-0.803317	0.00292806	0.0063063
Bpgm	P15327	-0.644465	8.0498e-06	5.62656e-05
Bphl	Q8R164	1.29364	0.000253909	0.000816551
Bpnt1	Q9Z0S1	-0.0187553	0.771163	0.81175
Bpnt2	Q80V26	-0.24421	0.248195	0.30507
Bptf	A2A654	-0.294056	0.000109923	0.00040927
Braf	P28028	-0.327921	0.217127	0.272161
Brap	Q99MP8	0.43993	1.4999e-05	8.95217e-05
Brat1	Q8C3R1	0.236775	0.0114639	0.0206331
Brca1	P48754	-0.731756	1.8206e-06	2.03355e-05
Brcc3	P46737	0.242572	0.0118189	0.0211766
Brd1	G5E8P1	-0.249897	0.0179481	0.0305442
Brd2	Q7JJ13	-0.806582	3.55431e-05	0.00017213
Brd3	Q8K2F0	-0.274478	0.00170354	0.00397865
Brd4	Q9ESU6	-0.344129	3.99236e-05	0.00018642
Brd7	O88665	-0.759992	4.36141e-08	2.35704e-06
Brd8	Q8R3B7	-1.00637	4.48127e-07	8.30368e-06
Brd9	Q3UQU0	-0.194457	0.00572118	0.0112662
Brf1	Q8CFK2	-0.0226376	0.803945	0.838835
Bri3bp	Q8BXV2	-0.185646	0.0548852	0.081785
Brip1	Q5SXJ3	-1.00627	3.99131e-08	2.28714e-06
Brix1	Q9DCA5	-0.842354	6.22917e-07	1.00849e-05
Brk1	Q91VR8	-0.01011	0.956008	0.96552
Brms1l	Q3U1T3	-0.212916	0.0245119	0.0403572
Brox	Q8K2Q7	0.957704	1.08917e-08	1.23076e-06
Brpf1	B2RRD7	-0.132277	0.15249	0.199939
Brpf3	B2KF05	0.0886624	0.484318	0.547736
Brwd1	Q921C3	-0.600477	5.26033e-05	0.000229062
Bsdc1	Q80Y55	1.15509	6.73142e-07	1.06341e-05
Bsg	P18572	-0.779832	5.31095e-06	4.12465e-05
Btaf1	E9QAE3	-0.144642	0.100512	0.13956
Btbd9	Q8C726	-0.0351729	0.773105	0.813486
Btd	Q8CIF4	0.59361	0.07171	0.103666
Btf3	Q64152	-0.325875	0.0066692	0.0128971
Btf3l4	Q9CQH7	-0.118664	0.216473	0.271442
Bub1	O08901	-0.865667	1.55531e-05	9.18556e-05
Bub1b	Q9Z1S0	-0.964427	1.02264e-07	3.42455e-06
Bub3	Q9WVA3	-0.236507	0.00433038	0.00886204
Bud13	Q8R149	-1.27708	2.60297e-08	1.87746e-06
Bud23	Q9CY21	-0.68384	1.27379e-05	7.99654e-05
Bud31	Q6PGH1	-0.905674	3.54069e-05	0.00017212
Bysl	O54825	-0.89326	0.000351567	0.00107033
Bzw1	Q9CQC6	0.213667	0.000747089	0.00198322
Bzw2	Q91VK1	-0.289211	3.36604e-05	0.000165615
C1d	O35473	-0.584875	0.00297096	0.00638451
C1galt1	Q9JJ06	0.475696	0.00248573	0.0055094
C1galt1c1	Q9JMG2	0.676088	0.000577011	0.00160399
C1qbp	O35658	0.415883	0.00944911	0.0174279
C2cd2l	Q80X80	0.55352	0.0118734	0.0212574
C2cd5	Q7TPS5	0.0915891	0.528105	0.588906
C3	P01027	0.0970746	0.798849	0.835188
C9orf72	Q6DFW0	0.715562	0.00235453	0.00525988
Ca12	Q8CI85	-0.707154	0.0336943	0.0535464
Ca13	Q9D6N1	1.65488	0.000457206	0.00132756
Caap1	Q8VDY9	0.0695091	0.516125	0.577283
Cab39	Q06138	0.0349106	0.713166	0.761099
Cab39l	Q9DB16	0.127815	0.192605	0.244681
Cabin1	G3X8Q1	-0.509577	3.88708e-05	0.000182636
Cachd1	Q6PDJ1	0.619615	0.0933803	0.130864
Cacnb2	Q8CC27	0.102933	0.541087	0.600519
Cactin	Q9CS00	-0.341566	0.00117812	0.00291308
Cacul1	Q8R0X2	-0.165888	0.11849	0.161188
Cacybp	Q9CXW3	-1.02778	4.78629e-08	2.44029e-06
Cad	B2RQC6	-0.157587	0.00889963	0.0166042
Cadm1	Q8R5M8	-0.414765	0.00734697	0.0140634
Calcoco1	Q8CGU1	0.06273	0.675034	0.726812
Cald1	E9QA15	1.17439	1.46669e-08	1.44118e-06
Calm1;Calm2;Calm3	P0DP26;P0DP27;P0DP28	0.320648	0.0932094	0.130705
Calr	P14211	0.0871797	0.392355	0.455977
Calu	O35887	1.40291	5.42581e-08	2.57252e-06
Camk1	Q91YS8	0.353616	0.28247	0.342479
Camk1d	Q8BW96	0.327712	0.0157788	0.0272492
Camk2b	P28652	0.876744	6.62839e-07	1.05742e-05
Camk2d	Q6PHZ2	1.15792	1.95555e-07	4.92887e-06
Camk2g	Q923T9	0.554029	2.23355e-06	2.28408e-05
Camkk2	Q8C078	0.618707	3.91641e-07	7.76411e-06
Camlg	P49070	0.540802	1.7706e-05	0.000101477
Camsap1	A2AHC3	-0.114474	0.13037	0.175205
Camsap2	Q8C1B1	0.403432	1.71318e-05	9.90229e-05
Cand1	Q6ZQ38	0.154679	0.0134036	0.0235615
Cand2	Q6ZQ73	-0.736985	0.000863469	0.00224907
Cant1	Q8VCF1	0.571042	0.00550251	0.0109021
Canx	P35564	-0.123139	0.190802	0.24295
Cap1	P40124	0.853204	4.09786e-08	2.30574e-06
Capg	P24452	1.33466	6.37847e-07	1.02479e-05
Capn1	O35350	0.77547	1.52423e-05	9.07314e-05
Capn2	O08529	1.18781	3.75858e-09	7.64537e-07
Capn7	Q9R1S8	0.0349933	0.775669	0.815607
Capns1	O88456	0.956768	7.64166e-06	5.41033e-05
Capns2	Q9D7J7	0.856526	3.95369e-07	7.81196e-06
Caprin1	Q60865	-0.714216	0.00026206	0.000840079
Capza1	P47753	0.156083	0.0644691	0.0943044
Capza2	P47754	0.425469	1.27138e-05	7.98886e-05
Capzb	P47757	0.299409	0.000495579	0.00141835
Carhsp1	Q9CR86	0.693189	0.000291811	0.000915538
Carm1	Q9WVG6	0.0258003	0.617529	0.673452
Carmil1	Q6EDY6	0.282599	0.0150348	0.026084
Carnmt1	Q80UY1	-0.00828978	0.914132	0.931753
Cars1	Q9ER72	0.617829	8.83406e-05	0.000343756
Cars2	Q8BYM8	0.0728511	0.412279	0.475868
Casc3	Q8K3W3	-0.0235057	0.753302	0.795916
Cask	O70589	0.0897542	0.113577	0.155315
Caskin2	Q8VHK1	0.127404	0.0624139	0.0916738
Casp2	P29594	-0.468528	0.000866859	0.00225616
Casp3	P70677	-0.384771	0.0816942	0.116167
Casp6	O08738	0.571591	0.00567594	0.0111966
Casp8	O89110	0.300062	0.014741	0.0256793
Casp8ap2	Q9WUF3	-1.06388	0.00029551	0.000925003
Casp9	Q8C3Q9	0.665912	0.00282771	0.00613697
Cast	P51125	1.37028	9.95439e-09	1.16363e-06
Castor1	Q9CWQ8	-0.268558	0.433286	0.496901
Cat	P24270	0.25919	0.0556271	0.0827995
Cav1	P49817	1.98241	1.09267e-09	4.24647e-07
Cav2	Q9WVC3	0.721197	0.00377536	0.00786871
Cavin1	O54724	1.12123	9.50039e-07	1.35321e-05
Cavin2	Q63918	2.00057	2.73277e-07	6.21751e-06
Cavin3	Q91VJ2	0.0369329	0.849738	0.878771
Cbfa2t2	O70374	-0.685668	0.00846396	0.0159405
Cbfb	Q08024	-0.0183254	0.799255	0.835295
Cbl	P22682	-0.129265	0.368146	0.430944
Cblb	Q3TTA7	-0.469683	0.0108233	0.0195895
Cbll1	Q9JIY2	-0.918382	0.000787193	0.00207591
Cbr1	P48758	-0.00794802	0.960299	0.968584
Cbr4	Q91VT4	0.533144	0.0234316	0.0387196
Cbx1	P83917	-0.169493	0.111229	0.152504
Cbx2	P30658	-1.02907	3.83396e-09	7.64537e-07
Cbx3	P23198	-0.785085	5.38302e-07	9.2821e-06
Cbx5	Q61686	-0.420128	0.054289	0.0809855
Cbx6	Q9DBY5	0.35564	0.186688	0.23882
Cbx8	Q9QXV1	0.133995	0.193863	0.246141
Cc2d1a	Q8K1A6	0.230574	0.00669954	0.0129412
Cc2d1b	Q8BRN9	0.427992	5.68841e-05	0.000244717
Ccar1	Q8CH18	-0.425128	4.57741e-05	0.000207175
Ccar2	Q8VDP4	-0.222276	0.016287	0.0280138
Ccdc102a	Q3TMW1	0.0667591	0.672214	0.72437
Ccdc115	Q8VE99	-0.0455412	0.614933	0.670943
Ccdc117	Q6PB51	-1.42457	0.00139142	0.00334651
Ccdc12	Q8R344	-1.48426	0.000633478	0.00172697
Ccdc124	Q9D8X2	0.178747	0.0113733	0.020481
Ccdc134	Q8C7V8	-0.366679	0.004258	0.00872447
Ccdc137	Q8R0K4	-0.617504	0.000431194	0.00126558
Ccdc174	Q3U155	-0.13117	0.261795	0.319873
Ccdc186	Q8C9S4	0.320667	0.0442073	0.0677653
Ccdc22	Q9JIG7	0.171941	0.00860481	0.0161474
Ccdc25	Q78PG9	-0.474461	0.0369707	0.0578488
Ccdc43	Q9CR29	-0.0867212	0.409579	0.473478
Ccdc47	Q9D024	0.238778	0.0192154	0.0324323
Ccdc50	Q810U5	0.175907	0.0315442	0.0505482
Ccdc51	Q3URS9	0.435165	0.000234648	0.000764495
Ccdc6	D3YZP9	-0.0366207	0.589782	0.647251
Ccdc61	Q3UJV1	0.244802	0.20895	0.262982
Ccdc77	Q9CZH8	-0.983142	0.000751231	0.0019927
Ccdc85b	Q6PDY0	0.275373	0.391587	0.455163
Ccdc85c	E9Q6B2	-1.27591	2.30679e-06	2.31578e-05
Ccdc86	Q9JJ89	-0.410912	0.0180456	0.0306948
Ccdc88a	Q5SNZ0	0.118002	0.147729	0.194788
Ccdc88c	Q6VGS5	-0.0437697	0.630917	0.686505
Ccdc9	Q8VC31	-0.0971362	0.181906	0.233895
Ccdc93	Q7TQK5	0.48209	0.000113292	0.000418367
Ccdc97	Q9DBT3	-0.0277409	0.908052	0.927826
Ccm2	Q8K2Y9	0.490132	0.0106835	0.019357
Ccn1	P18406	0.222412	0.610505	0.667187
Ccn3	Q64299	-0.582085	0.211689	0.266033
Ccna2	P51943	-0.809186	7.24598e-05	0.000293858
Ccnb1	P24860	-0.910678	6.71346e-07	1.06341e-05
Ccnb2	P30276	-1.23325	2.92085e-08	1.98034e-06
Ccnc	Q62447	-0.153556	0.200658	0.253359
Ccnd1	P25322	0.629058	0.00162864	0.00382877
Ccnd2	P30280	0.775704	0.000620026	0.0016975
Ccnd3	P30282	-0.139012	0.614268	0.670434
Ccndbp1	Q3TVC7	1.29845	3.88292e-05	0.000182576
Ccnh	Q61458	-0.326326	0.000453485	0.00131831
Ccnk	O88874	-0.154023	0.0211197	0.0353473
Ccnl1	Q52KE7	-0.628605	1.55169e-06	1.82015e-05
Ccnl2	Q9JJA7	-0.450132	0.000494817	0.00141795
Ccnt1	Q9QWV9	-0.00155215	0.980346	0.984703
Ccnt2	Q7TQK0	-0.280123	0.130098	0.174943
Ccny	Q8BGU5	0.761106	0.00250437	0.00554046
Ccs	Q9WU84	0.381699	0.0218349	0.0364021
Cct2	P80314	-0.182468	0.0349575	0.0551575
Cct3	P80318	-0.14376	0.042955	0.0660847
Cct4	P80315	-0.0937872	0.138115	0.18419
Cct5	P80316	-0.140881	0.0343084	0.0543483
Cct6a	P80317	-0.101951	0.132724	0.178228
Cct7	P80313	-0.140631	0.0294582	0.0475653
Cct8	P42932	-0.290042	0.000246895	0.000797119
Ccz1	Q8C1Y8	0.0310596	0.700575	0.750331
Cd109	Q8R422	-0.198286	0.0380537	0.059325
Cd151	O35566	0.112373	0.590951	0.648429
Cd2ap	Q9JLQ0	0.0709095	0.256851	0.314625
Cd2bp2	Q9CWK3	-0.113129	0.504246	0.566681
Cd44	P15379	0.876439	0.00320725	0.00681453
Cd47	Q61735	0.273382	0.230527	0.286416
Cd63	P41731	0.554005	0.0187204	0.0316835
Cd81	P35762	0.073124	0.833159	0.864924
Cd9	P40240	0.080723	0.761204	0.803137
Cda	P56389	0.225244	0.344272	0.407004
Cdan1	Q8CC12	-0.0192894	0.74379	0.788322
Cdc123	Q8CII2	-0.511542	0.000100349	0.000378614
Cdc16	Q8R349	-0.186465	0.058075	0.0859713
Cdc20	Q9JJ66	-0.786419	0.000603841	0.00166628
Cdc23	Q8BGZ4	-0.0146542	0.791823	0.829121
Cdc26	Q99JP4	-0.638732	0.00802829	0.0152087
Cdc27	A2A6Q5	-0.277985	0.00204184	0.00465647
Cdc34	Q8CFI2	-0.609178	0.00247355	0.00548779
Cdc37	Q61081	-0.17001	0.0980268	0.136669
Cdc40	Q9DC48	-1.38081	4.36891e-06	3.5948e-05
Cdc42	P60766	0.540209	6.32183e-07	1.0181e-05
Cdc42bpa	Q3UU96	0.300566	0.0556471	0.0828112
Cdc42bpb	Q7TT50	0.949655	4.83378e-08	2.44575e-06
Cdc42bpg	Q80UW5	0.365518	0.00997967	0.0182181
Cdc42ep1	Q91W92	-0.250572	0.150865	0.198099
Cdc42ep2	Q8JZX9	-0.392252	0.357313	0.42005
Cdc42ep4	Q9JM96	0.101885	0.585915	0.643529
Cdc42se1	Q8BHL7	-0.00662303	0.978309	0.982803
Cdc42se2	Q8BGH7	0.168665	0.66126	0.714363
Cdc45	Q9Z1X9	-1.24289	4.11496e-08	2.30574e-06
Cdc5l	Q6A068	-0.633315	2.64453e-06	2.52286e-05
Cdc6	O89033	-1.61547	0.00290086	0.00626165
Cdc7	Q9Z0H0	-0.921601	0.00409255	0.00842365
Cdc73	Q8JZM7	-0.466152	0.000118638	0.000432716
Cdca2	Q14B71	-1.26816	1.34643e-06	1.65963e-05
Cdca3	Q99M54	-1.6064	1.68572e-07	4.52887e-06
Cdca5	Q9CPY3	-0.724639	2.27355e-06	2.30053e-05
Cdca7	Q9D0M2	-1.09666	0.00527821	0.0105007
Cdca7l	Q922M5	-0.0200554	0.812073	0.845364
Cdca8	Q8BHX3	-1.16185	5.22566e-08	2.56739e-06
Cdh2	P15116	0.85972	0.00023518	0.000765801
Cdipt	Q8VDP6	0.620291	0.00785398	0.0149285
Cdk1	P11440	-0.805955	2.32463e-08	1.7749e-06
Cdk10	Q3UMM4	-0.521137	0.00734381	0.0140613
Cdk11b	P24788	-0.736377	2.41238e-05	0.000128081
Cdk12	Q14AX6	-0.43779	0.000113239	0.000418367
Cdk13	Q69ZA1	-0.0245033	0.726306	0.772569
Cdk14	O35495	0.668285	5.8709e-07	9.72349e-06
Cdk16	Q04735	0.121812	0.123365	0.167083
Cdk17	Q8K0D0	0.184903	0.02559	0.0419386
Cdk18	Q04899	-0.474488	0.000347329	0.00105885
Cdk19	Q8BWD8	0.798668	0.000284312	0.00089574
Cdk2	P97377	-0.329786	2.52955e-05	0.000132435
Cdk20	Q9JHU3	0.691548	0.00437989	0.00894447
Cdk2ap1	O35207	-1.1403	0.0010518	0.002652
Cdk4	P30285	-0.10707	0.382521	0.446
Cdk5	P49615	0.898566	1.16001e-06	1.53013e-05
Cdk5rap2	Q8K389	-0.101732	0.221405	0.276961
Cdk5rap3	Q99LM2	-0.297498	0.0158484	0.0273554
Cdk6	Q64261	0.256483	0.0319854	0.051219
Cdk7	Q03147	-0.385456	5.51726e-06	4.22202e-05
Cdk8	Q8R3L8	0.0900628	0.560827	0.620092
Cdk9	Q99J95	-0.332166	3.05218e-05	0.000153174
Cdkal1	Q91WE6	-0.0403036	0.56987	0.6286
Cdkn1b	P46414	-0.873224	0.0215641	0.0359932
Cdkn2a	Q64364	0.527292	0.0126917	0.0224966
Cdkn2aip	Q8BI72	0.0150014	0.798305	0.834749
Cdkn2b	P55271	0.836703	0.000476198	0.00137388
Cdr2l	A2A6T1	1.16108	4.54284e-06	3.68867e-05
Cds2	Q99L43	0.401263	0.0395484	0.0613448
Cdt1	Q8R4E9	-0.250862	0.113111	0.154802
Cdv3	Q4VAA2	-0.0386754	0.753715	0.796227
Cdx2	P43241	-0.638672	9.34672e-06	6.33708e-05
Cdyl	Q9WTK2	-0.204763	0.0540403	0.0806678
Cdyl2	Q9D5D8	0.421735	0.000816107	0.00214382
Cebpb	P28033	-0.367199	0.0192234	0.0324369
Cebpg	P53568	0.00972053	0.960242	0.968584
Cebpz	P53569	-0.266072	0.00560743	0.0110873
Celf1	P28659	-0.29549	0.0183414	0.0311276
Cemip2	Q5FWI3	0.178129	0.289424	0.35041
Cenpa	O35216	-0.504959	0.00944904	0.0174279
Cenpb	P27790	-0.196841	0.0860249	0.121688
Cenpc	P49452	-0.773901	2.0602e-05	0.00011292
Cenpe	Q6RT24	-1.1461	2.98089e-07	6.457e-06
Cenpf	E9Q3P4	-1.10741	5.85065e-08	2.71574e-06
Cenph	Q9QYM8	-0.609296	9.52054e-06	6.43562e-05
Cenpi	Q8K1K4	-0.509441	0.00423856	0.00869252
Cenpo	Q8K015	-0.305826	0.0186505	0.0315831
Cenpp	Q9CZ92	-0.475482	0.011617	0.0208589
Cenpq	Q9CPQ5	-0.352569	0.0781154	0.11158
Cenpu	Q8C4M7	-0.519874	4.97125e-05	0.000220076
Cenpv	Q9CXS4	-0.373986	0.0336855	0.0535464
Cenpx	Q8C4X1	-0.87378	0.012057	0.0215463
Cep131	Q62036	0.186748	0.30606	0.367238
Cep152	A2AUM9	-0.227469	0.0979792	0.136631
Cep162	Q6ZQ06	-0.54734	0.023141	0.0383422
Cep170	Q6A065	0.713878	8.07053e-08	3.05688e-06
Cep170b	Q80U49	0.417111	0.0146074	0.0254859
Cep192	E9Q4Y4	-0.112696	0.246221	0.303027
Cep250	Q60952	-0.125549	0.5614	0.620625
Cep350	E9Q309	-0.323865	0.182283	0.234334
Cep41	Q99NF3	0.37814	0.00054893	0.00153855
Cep43	Q66JX5	-0.436152	5.96592e-06	4.4577e-05
Cep44	Q5HZK1	-0.199099	0.0703979	0.10203
Cep55	Q8BT07	-1.02508	9.75959e-07	1.36789e-05
Cep76	Q0VEJ0	-0.899297	7.95928e-05	0.00031619
Cept1	Q8BGS7	0.364737	0.05407	0.0806943
Cers2	Q924Z4	0.0225247	0.901573	0.922806
Cers5	Q9D6K9	-0.0135933	0.901049	0.922409
Cers6	Q8C172	0.186736	0.0718834	0.103879
Cert1	Q9EQG9	0.618825	0.000239687	0.000777923
Cetn2	Q9R1K9	-1.04674	0.0016549	0.00388536
Cetn3	O35648	-0.913623	1.83863e-05	0.000104292
Cfap20	Q8BTU1	-0.18406	0.00969349	0.0177867
Cfap298	Q8BL95	-0.702707	4.97235e-05	0.000220076
Cfap36	Q8C6E0	-1.0632	0.000262366	0.000840662
Cfap418	Q3UJP5	-0.806198	0.000446023	0.00130178
Cfdp1	O88271	-0.807064	0.00259334	0.00570316
Cfl1	P18760	-0.0656673	0.533106	0.59302
Cfl2	P45591	0.178313	0.0169339	0.0290222
Cggbp1	Q8BHG9	-0.386419	0.0043077	0.0088183
Cgnl1	Q6AW69	1.4898	3.70977e-06	3.18786e-05
Chac2	Q9CQG1	-0.18062	0.108344	0.149091
Chaf1a	Q9QWF0	-1.0881	8.37182e-06	5.80972e-05
Chaf1b	Q9D0N7	-1.12675	4.27641e-07	8.03924e-06
Champ1	Q8K327	-0.0858577	0.173301	0.224498
Chchd1	Q9CQA6	0.175933	0.63525	0.690223
Chchd3	Q9CRB9	0.0417285	0.90277	0.923752
Chchd5	Q9CQP3	-0.218558	0.32166	0.38348
Chchd6	Q91VN4	-0.159416	0.524168	0.584708
Chd1	P40201	-0.760392	2.02058e-05	0.000111185
Chd1l	Q9CXF7	-0.213139	0.0098768	0.0180498
Chd2	E9PZM4	0.310077	0.037493	0.0585534
Chd3	B1AR17	-0.438809	0.00027112	0.000862596
Chd4	Q6PDQ2	-0.412022	6.26705e-05	0.000264574
Chd6	A3KFM7	-0.206986	0.148426	0.195327
Chd7	A2AJK6	-0.724903	0.0013809	0.00332358
Chd8	Q09XV5	-0.577912	2.55325e-06	2.48722e-05
Chek1	O35280	-0.917895	9.18314e-05	0.000353961
Chek2	Q9Z265	-0.285444	0.0184294	0.0312692
Cherp	Q8CGZ0	-0.715408	9.4774e-05	0.000363033
Chid1	Q922Q9	0.944526	4.00573e-05	0.000186916
Chka	O54804	0.340677	0.165859	0.215467
Chkb	O55229	0.577041	0.000377412	0.00113274
Chm	Q9QXG2	0.133464	0.124817	0.168779
Chml	Q9QZD5	-0.413343	0.00411736	0.00846355
Chmp1a	Q921W0	0.217825	0.340442	0.402967
Chmp1b1	Q99LU0	0.46517	0.00335268	0.00708578
Chmp2a	Q9DB34	0.302986	0.00570563	0.0112487
Chmp2b	Q8BJF9	0.270697	0.0272343	0.0443383
Chmp3	Q9CQ10	0.0614951	0.356415	0.419167
Chmp4b	Q9D8B3	0.275847	0.00279391	0.0060675
Chmp5	Q9D7S9	0.473332	0.00150851	0.00358615
Chmp6	P0C0A3	0.000665055	0.997723	0.998017
Chmp7	Q8R1T1	-0.298789	0.000849219	0.00221535
Chordc1	Q9D1P4	-0.456996	3.73408e-05	0.000177414
Chp1	P61022	-0.474962	0.00281085	0.00610233
Chpf	Q6IQX7	0.294566	0.161264	0.210101
Chpf2	Q3UU43	0.0975332	0.657215	0.710955
Chrac1	Q9JKP8	-1.22364	2.00131e-05	0.000110496
Chst14	Q80V53	0.00489041	0.965326	0.972642
Chsy1	Q6ZQ11	0.300221	0.00663817	0.0128444
Chtf18	Q8BIW9	-0.20659	0.00686973	0.0132396
Chtf8	P0CG15	-0.0963156	0.511566	0.573576
Chtop	Q9CY57	-0.492953	0.00184885	0.00426512
Chuk	Q60680	0.319162	0.00120186	0.00295775
Ciao1	Q99KN2	0.127792	0.511346	0.573425
Ciao2a	Q9DCL2	-0.120935	0.407218	0.471391
Ciao2b	Q9D187	-0.221376	0.306783	0.367945
Ciao3	Q7TMW6	0.422053	0.0153413	0.0265631
Ciapin1	Q8WTY4	-0.105193	0.281891	0.341839
Cic	Q924A2	0.09094	0.182888	0.234934
Cinp	Q9D0V8	-0.278784	0.0158998	0.0274302
Cip2a	Q8BWY9	-1.17388	2.06202e-09	6.07848e-07
Cirbp	P60824	0.772539	7.24676e-05	0.000293858
Cisd1	Q91WS0	0.2732	0.0475518	0.072174
Cisd2	Q9CQB5	0.290284	0.0554177	0.0825059
Cisd3	B1AR13	-0.208043	0.0224598	0.0373229
Cit	P49025	-0.110292	0.0649358	0.0948846
Ciz1	Q8VEH2	0.0301993	0.746006	0.789684
Ckap2	Q3V1H1	-0.85901	1.18591e-06	1.54578e-05
Ckap2l	Q7TS74	-0.46202	0.000150627	0.000527778
Ckap4	Q8BMK4	0.36138	0.0207249	0.0347465
Ckap5	A2AGT5	-0.682036	1.70441e-06	1.93891e-05
Ckb	Q04447	1.53493	1.15654e-07	3.63024e-06
Cks1b	P61025	-0.524	0.0217243	0.0362428
Cks2	P56390	-1.84922	0.00223938	0.00504754
Clasp1	Q80TV8	-0.0435081	0.488515	0.551746
Clasp2	Q8BRT1	-0.251512	0.00118851	0.00293145
Clasrp	Q8CFC7	-0.127166	0.240381	0.296972
Clcc1	Q99LI2	0.29126	0.00461198	0.00933968
Clcn5	Q9WVD4	-0.202122	0.451212	0.514327
Clic1	Q9Z1Q5	0.487668	0.00156874	0.0037137
Clic4	Q9QYB1	0.571468	0.000294881	0.000923461
Clint1	Q99KN9	0.116504	0.180078	0.231939
Clip1	Q922J3	-0.476462	0.000773452	0.00204684
Clip2	Q9Z0H8	0.666507	0.00236571	0.00528043
Clk1	P22518	-0.208299	0.0841023	0.119292
Clk2	O35491	-0.534814	1.2488e-05	7.89084e-05
Clk3	O35492	-1.17575	7.66726e-09	1.0609e-06
Clk4	O35493	-0.83265	0.00437877	0.00894447
Clmp	Q8R373	-0.211995	0.176125	0.22754
Cln8	Q9QUK3	-0.0685597	0.605712	0.662268
Clns1a	Q61189	-0.377214	0.101209	0.140355
Clp1	Q99LI9	-0.204078	0.0218836	0.0364637
Clpb	Q60649	-0.179995	0.017395	0.0297598
Clpp	O88696	-0.109852	0.3533	0.416081
Clptm1	Q8VBZ3	0.00942732	0.956855	0.965973
Clptm1l	Q8BXA5	0.591398	0.00103063	0.00260638
Clpx	Q9JHS4	-0.27666	0.00335878	0.00709425
Clspn	Q80YR7	-1.54065	0.000623449	0.00170492
Clstn1	Q9EPL2	-0.82044	1.4435e-06	1.73527e-05
Clta	O08585	0.63166	0.00358626	0.00751386
Cltc	Q68FD5	0.167419	0.00268943	0.00589155
Clu	Q06890	0.917213	0.0024757	0.00549075
Cluh	Q5SW19	-0.648454	3.00261e-05	0.000151583
Clybl	Q8R4N0	0.381915	0.256789	0.314607
Cmas	Q99KK2	0.0546329	0.355324	0.417956
Cmc1	Q9CPZ8	-0.457605	0.0447593	0.0685338
Cmc2	Q8K199	-0.871031	0.189407	0.241569
Cmip	Q9D486	0.00575087	0.980776	0.984835
Cmpk1	Q9DBP5	0.312436	0.000144667	0.000510857
Cmss1	Q9CZT6	-0.233066	0.0493532	0.0746076
Cmtr1	Q9DBC3	0.504866	1.54033e-06	1.8131e-05
Cmtr2	Q8BWQ4	0.0206156	0.797058	0.833827
Cnbp	P53996	-0.158034	0.191985	0.244122
Cndp2	Q9D1A2	0.0282128	0.663757	0.716718
Cnep1r1	Q3UJ81	0.345797	0.0304109	0.048894
Cnih4	Q9CX13	0.604953	0.321245	0.383121
Cnn2	Q08093	1.38475	2.88854e-07	6.36128e-06
Cnn3	Q9DAW9	0.216633	0.0322506	0.0515705
Cnnm3	Q32NY4	-0.123691	0.104388	0.144292
Cnnm4	Q69ZF7	0.276029	0.180997	0.232946
Cnot1	Q6ZQ08	-0.133617	0.0096741	0.0177559
Cnot10	Q8BH15	0.00462439	0.929617	0.943957
Cnot11	Q9CWN7	-0.0729736	0.280197	0.340089
Cnot2	Q8C5L3	-0.155042	0.319591	0.381282
Cnot3	Q8K0V4	-0.062891	0.381701	0.445197
Cnot4	Q8BT14	-0.128295	0.192139	0.244215
Cnot6	Q8K3P5	-0.59005	0.000156456	0.000543706
Cnot6l	Q8VEG6	-0.0586497	0.653485	0.707542
Cnot7	Q60809	-0.297317	0.0663509	0.0966816
Cnot8	Q9D8X5	-0.406309	2.58694e-05	0.000134094
Cnot9	Q9JKY0	-0.202728	0.00170123	0.00397598
Cnp	P16330	0.616358	0.0149142	0.0259011
Cnpy2	Q9QXT0	1.47217	3.358e-05	0.00016546
Cnpy3	Q9DAU1	0.0868594	0.64504	0.699723
Cnpy4	Q8BQ47	0.771485	3.57735e-05	0.000172876
Cntrl	A2AL36	-1.00142	0.000726751	0.00193534
Cntrob	Q8CB62	-0.258158	0.107732	0.148369
Coa3	Q9D2R6	-0.0494882	0.705987	0.755103
Coa5	Q99M07	-0.830018	0.076179	0.109124
Coa7	Q921H9	-0.614803	0.00346208	0.0072852
Coasy	Q9DBL7	0.315209	0.0119525	0.0213707
Cobll1	Q3UMF0	0.307833	0.000380914	0.00114173
Cog1	Q9Z160	0.403501	1.02906e-05	6.80683e-05
Cog2	Q921L5	0.291151	0.0469206	0.0714559
Cog3	Q8CI04	0.486017	0.000104874	0.000393496
Cog4	Q8R1U1	0.343418	0.000230866	0.000753983
Cog5	Q8C0L8	0.53983	6.08624e-05	0.000259363
Cog6	Q8R3I3	0.378734	0.0022251	0.00502036
Cog7	Q3UM29	0.323385	0.00909705	0.0168935
Cog8	Q9JJA2	0.546006	2.19861e-06	2.262e-05
Coil	Q5SU73	-1.29957	5.36232e-07	9.27462e-06
Col16a1	Q8BLX7	0.708118	0.0863618	0.122088
Col18a1	P39061	1.76067	2.70503e-09	6.91961e-07
Col1a1	P11087	1.54423	8.17976e-05	0.000322492
Col3a1	P08121	0.741934	0.029228	0.0472386
Col4a1	P02463	0.564983	0.0188594	0.0319029
Col4a2	P08122	0.12874	0.245461	0.302367
Col4a5	Q63ZW6	0.0422895	0.751682	0.794575
Col5a1	O88207	0.998389	4.11696e-05	0.000190793
Col6a1	Q04857	0.413854	0.188431	0.240641
Colec12	Q8K4Q8	0.364634	0.00312779	0.00667497
Colgalt1	Q8K297	-0.0320123	0.700249	0.750148
Commd1	Q8K4M5	-0.0497477	0.545606	0.604799
Commd10	Q8JZY2	-0.176749	0.312159	0.373599
Commd2	Q8BXC6	0.0354937	0.640089	0.695147
Commd3	Q63829	-0.335002	0.149159	0.196254
Commd4	Q9CQ02	0.214752	0.0109911	0.0198718
Commd5	Q8R395	0.230797	0.114348	0.156243
Commd6	Q3V4B5	-0.281773	0.391092	0.454665
Commd7	Q8BG94	0.314775	0.000408765	0.00121288
Comt	O88587	0.637438	4.87425e-05	0.000217872
Comtd1	Q8BIG7	0.27406	0.00246889	0.00548282
Cop1	Q9R1A8	-0.320444	0.00609599	0.0119075
Copa	Q8CIE6	0.345416	8.2265e-05	0.0003239
Copb1	Q9JIF7	0.290327	0.000610187	0.00167764
Copb2	O55029	0.300857	0.000949377	0.0024354
Cope	O89079	0.387192	0.00035206	0.00107135
Copg1	Q9QZE5	0.310089	0.000222446	0.000730708
Copg2	Q9QXK3	0.521519	0.000327454	0.00100504
Cops2	P61202	0.0538476	0.268417	0.327255
Cops3	O88543	0.242376	0.0221707	0.0368877
Cops4	O88544	-0.00428501	0.924176	0.939981
Cops5	O35864	0.0474324	0.677035	0.72885
Cops6	O88545	-0.00809315	0.872841	0.898825
Cops7a	Q9CZ04	-0.020946	0.745782	0.789569
Cops7b	Q8BV13	0.0746723	0.200791	0.253418
Cops8	Q8VBV7	-0.297725	0.143897	0.190482
Copz1	P61924	0.430859	0.00136541	0.00329801
Copz2	Q9JHH9	0.97562	0.00146833	0.00350492
Coq3	Q8BMS4	0.235012	0.0632389	0.0927248
Coq4	Q8BGB8	-0.523758	0.000559564	0.00156061
Coq5	Q9CXI0	-0.200265	0.0402121	0.0622319
Coq6	Q8R1S0	0.0343793	0.781798	0.820906
Coq7	P97478	-0.740934	0.00668094	0.0129161
Coq8b	Q566J8	-0.058238	0.807098	0.841218
Coq9	Q8K1Z0	0.242863	0.508533	0.571026
Coro1b	Q9WUM3	0.757794	1.06974e-05	7.02797e-05
Coro1c	Q9WUM4	0.275159	0.00891522	0.0166241
Coro7	Q9D2V7	-0.0892842	0.335591	0.39792
Cotl1	Q9CQI6	0.555457	0.00985767	0.0180197
Cox11	Q6P8I6	-0.182841	0.388126	0.451759
Cox15	Q8BJ03	-0.234278	0.182521	0.234507
Cox16	Q9CR63	0.301354	0.0751973	0.107886
Cox17	P56394	-0.013559	0.961705	0.96957
Cox20	Q9D7J4	0.0105605	0.934952	0.948239
Cox4i1	P19783	-0.634282	0.000150543	0.000527756
Cox5b	P19536	-0.153361	0.475565	0.538735
Cox6a1	P43024	-0.696456	0.00837705	0.0157899
Cox6b1	P56391	-0.715868	0.0103389	0.018798
Cox6c	Q9CPQ1	-0.317574	0.070776	0.102511
Cox7a2	P48771	-1.05464	0.00187219	0.00431309
Cpd	O89001	-0.860189	1.92468e-06	2.11497e-05
Cpe	Q00493	0.617303	9.98765e-05	0.000377249
Cpeb4	Q7TN98	0.985605	3.97511e-07	7.81196e-06
Cpne1	Q8C166	-0.210135	0.0295179	0.0476503
Cpne2	P59108	0.231714	0.302927	0.364157
Cpne3	Q8BT60	0.314518	0.00496434	0.009936
Cpne8	Q9DC53	0.0400798	0.688076	0.738742
Cpox	P36552	-0.434968	3.81108e-05	0.000180189
Cpped1	Q8BFS6	0.593402	3.75055e-05	0.000178072
Cpsf1	Q9EPU4	-0.388877	1.96727e-05	0.000109239
Cpsf2	O35218	-0.446824	1.94983e-05	0.000108895
Cpsf3	Q9QXK7	-0.451045	2.80717e-06	2.62573e-05
Cpsf4	Q8BQZ5	-0.464489	0.050568	0.0762569
Cpsf6	Q6NVF9	-0.231748	0.000728556	0.00193938
Cpsf7	Q8BTV2	0.194645	0.00215092	0.0048757
Cpt1a	P97742	0.788884	0.000124342	0.000448663
Cpt2	P52825	0.283949	0.0504884	0.0761537
Cptp	Q8BS40	0.101133	0.503552	0.566089
Cr1l	Q64735	0.634609	0.00129617	0.00314983
Crabp1	P62965	0.576774	0.00233353	0.005225
Crabp2	P22935	0.00167541	0.992039	0.993321
Cradd	O88843	0.193501	0.327063	0.389169
Crat	P47934	0.622066	0.00156338	0.0037036
Crbn	Q8C7D2	0.250626	0.0868971	0.122742
Creb1	Q01147	-0.256224	0.00661569	0.0128082
Crebbp	P45481	-0.22846	0.00273041	0.00596014
Creld1	Q91XD7	-0.0963399	0.691784	0.742136
Creld2	Q9CYA0	0.246279	0.44329	0.506575
Crim1	Q9JLL0	0.184426	0.299786	0.361159
Crip1	P63254	1.4946	3.30652e-08	2.1556e-06
Crip2	Q9DCT8	0.484736	0.000552643	0.00154703
Cript	O70333	-0.752307	0.00405863	0.00837163
Crk	Q64010	0.514234	8.49145e-07	1.25978e-05
Crkl	P47941	0.418403	0.0021248	0.00482295
Crlf3	Q9Z2L7	-0.119924	0.0641067	0.0938147
Crnkl1	P63154	-0.985722	1.59869e-05	9.33201e-05
Crocc	Q8CJ40	0.330425	0.179067	0.230812
Crot	Q9DC50	0.503668	0.000462851	0.00134166
Crppa	Q5RJG7	0.0364499	0.89673	0.918403
Crtap	Q9CYD3	0.468427	7.86987e-05	0.000314054
Crtc1	Q68ED7	0.523307	0.00433472	0.00886559
Crtc2	Q3U182	0.0245579	0.822921	0.855869
Crtc3	Q91X84	0.442681	0.00494494	0.00990813
Cry1	P97784	-0.293956	0.227884	0.283988
Crybg1	A0A0G2JG52	0.753863	5.1381e-06	4.01803e-05
Cryz	P47199	0.153973	0.137878	0.184054
Cryzl1	Q921W4	0.354252	0.021434	0.0358026
Cs	Q9CZU6	0.115936	0.0617848	0.0908285
Csad	Q9DBE0	1.09567	0.000800075	0.00210415
Csde1	Q91W50	-0.605575	5.78326e-05	0.000247541
Cse1l	Q9ERK4	-0.564758	1.71738e-07	4.53066e-06
Csgalnact2	Q8C1F4	0.993983	0.0102678	0.0186903
Csk	P41241	0.315803	0.00110622	0.00276657
Csnk1a1	Q8BK63	-0.158343	0.0747799	0.107417
Csnk1d	Q9DC28	-0.119936	0.160957	0.209743
Csnk1e	Q9JMK2	-0.224759	0.0364622	0.0572254
Csnk1g3	Q8C4X2	-0.0800399	0.661055	0.714255
Csnk2a1	Q60737	-0.237086	0.0013467	0.00325783
Csnk2a2	O54833	0.0303648	0.708796	0.757509
Csnk2b	P67871	-0.283319	0.00119771	0.00294862
Cspg4	Q8VHY0	-0.239489	0.365891	0.428675
Csrp1	P97315	1.20619	2.42291e-07	5.82529e-06
Csrp2	P97314	1.31274	8.64364e-10	4.18599e-07
Cst3	P21460	-0.367086	0.230693	0.28657
Cstb	Q62426	1.19459	4.11412e-06	3.43942e-05
Cstf1	Q99LC2	-0.18174	0.0109503	0.0198088
Cstf2	Q8BIQ5	-0.287029	0.00455589	0.00924265
Cstf2t	Q8C7E9	0.245525	0.104596	0.144491
Cstf3	Q99LI7	-0.0822712	0.138822	0.18495
Ctbp1	O88712	0.289406	0.00104972	0.00264774
Ctbp2	P56546	-0.183348	0.0027243	0.00595064
Ctc1	Q5SUQ9	0.207783	0.031881	0.0510638
Ctcf	Q61164	-0.65766	8.1065e-06	5.66036e-05
Ctdnep1	Q3TP92	0.395251	0.00221731	0.00500675
Ctdp1	Q7TSG2	-0.00740753	0.914162	0.931753
Ctdsp1	P58466	-0.0166011	0.852029	0.880737
Ctdspl2	Q8BG15	-0.488778	0.000430731	0.00126477
Cth	Q8VCN5	1.56492	3.26653e-05	0.000161766
Cthrc1	Q9D1D6	2.02849	1.20485e-05	7.66957e-05
Ctif	Q6PEE2	0.341864	0.00863769	0.0161912
Ctnna1	P26231	0.245765	0.0124036	0.0220551
Ctnnal1	O88327	0.0103205	0.926514	0.941895
Ctnnb1	Q02248	0.817012	0.00618368	0.0120579
Ctnnbl1	Q9CWL8	-0.220987	0.00115649	0.00287007
Ctnnd1	P30999	0.323125	4.70464e-05	0.000211943
Ctps1	P70698	-0.0654584	0.31222	0.373606
Ctps2	P70303	0.552166	0.00161301	0.00379465
Ctr9	Q62018	-0.346433	0.00495479	0.00992421
Ctsa	P16675	0.642919	0.00324367	0.00686609
Ctsb	P10605	0.969058	1.11265e-06	1.49353e-05
Ctsd	P18242	0.734956	5.65278e-05	0.000243474
Ctsl	P06797	0.14817	0.33519	0.397583
Ctsz	Q9WUU7	0.184621	0.15243	0.199899
Cttn	Q60598	0.506247	0.00037317	0.00112399
Cttnbp2nl	Q99LJ0	0.618638	8.66426e-05	0.00033819
Ctu1	Q99J10	-2.60007	4.57288e-06	3.70863e-05
Ctu2	Q3U308	-1.32997	4.83188e-07	8.62108e-06
Cuedc1	Q8R3V6	0.724935	0.000298142	0.000931093
Cuedc2	Q9CXX9	0.098522	0.424248	0.488105
Cul1	Q9WTX6	-0.181414	0.0011717	0.00290038
Cul2	Q9D4H8	-0.173688	0.0999959	0.138957
Cul3	Q9JLV5	0.0327951	0.493016	0.556181
Cul4a	Q3TCH7	-0.0174487	0.820565	0.853548
Cul4b	A2A432	-0.286327	0.000109471	0.000408032
Cul5	Q9D5V5	0.0968452	0.0792985	0.11314
Cul7	Q8VE73	0.135538	0.0734354	0.105822
Custos	Q3UY34	-0.322362	0.000444934	0.00129916
Cutc	Q9D8X1	0.548119	0.00912648	0.0169342
Cux1	P53564	-0.344039	0.000611161	0.00167896
Cwc15	Q9JHS9	-0.458779	0.00286783	0.00619824
Cwc22	Q8C5N3	-1.03993	1.79155e-06	2.01438e-05
Cwc25	Q9DBF7	-0.457143	0.000780407	0.00206042
Cwc27	Q3TKY6	-0.866862	2.32988e-08	1.7749e-06
Cwf19l1	Q8CI33	-0.270083	0.000450703	0.00131261
Cwf19l2	Q8BG79	-0.510881	1.90675e-05	0.000107195
Cxadr	P97792	-0.105359	0.550618	0.6097
Cxxc1	Q9CWW7	-0.168852	0.00541498	0.0107412
Cxxc5	Q91WA4	-0.329827	0.113081	0.154802
Cyb5a	P56395	0.109955	0.670476	0.722943
Cyb5b	Q9CQX2	-0.545835	0.0083546	0.015752
Cyb5r1	Q9DB73	1.03883	5.85243e-07	9.72349e-06
Cyb5r3	Q9DCN2	1.24465	8.5601e-08	3.15421e-06
Cyb5r4	Q3TDX8	0.0433642	0.513987	0.575625
Cybc1	Q3TYS2	0.490903	0.000282797	0.000892626
Cyc1	Q9D0M3	-0.986344	1.53215e-07	4.23999e-06
Cycs	P62897	0.425585	0.000386257	0.00115519
Cyfip1	Q7TMB8	0.274143	0.000159858	0.000553336
Cyld	Q80TQ2	0.523098	3.70826e-05	0.000176807
Cyp20a1	Q8BKE6	0.566266	2.43578e-05	0.00012892
Cyp4f16	Q99N17	1.26303	9.93692e-08	3.36266e-06
Cyp51a1	Q8K0C4	-0.927421	7.52001e-06	5.36127e-05
Cyrib	Q921M7	0.557892	4.26521e-07	8.03924e-06
Cyth1	Q9QX11	-0.0846926	0.180617	0.232501
Cyth2	P63034	0.273168	0.0179195	0.0305329
Cyth3	O08967	-0.31209	0.0597758	0.0882194
Czib	Q8BHG2	0.180762	0.191251	0.243372
D2hgdh	Q8CIM3	0.21078	0.312654	0.373927
D6Wsu163e	Q91YN0	0.653679	5.74074e-05	0.000245876
D8Ertd738e	Q8R1F0	-0.698402	0.000567246	0.00157944
Daam1	Q8BPM0	0.304923	0.353754	0.416447
Dab2	P98078	0.854118	1.92526e-07	4.88185e-06
Dab2ip	Q3UHC7	0.0937793	0.344401	0.407085
Dad1	P61804	0.23459	0.0759024	0.108822
Dag1	Q62165	0.0347026	0.856995	0.885331
Dagla	Q6WQJ1	0.608641	0.00159182	0.00375393
Daglb	Q91WC9	-0.269762	0.0271608	0.0442563
Dalrd3	Q6PJN8	-0.162505	0.228444	0.284547
Dap	Q91XC8	0.0953468	0.793734	0.830609
Dap3	Q9ER88	-0.0107859	0.826041	0.858586
Dapk3	O54784	0.159955	0.0525885	0.0789002
Dars1	Q922B2	0.187667	0.00730562	0.0139951
Dars2	Q8BIP0	0.0158848	0.837838	0.86885
Daxx	O35613	-0.335999	0.00314991	0.00671585
Dazap1	Q9JII5	-0.164266	0.0248772	0.040889
Dbi	P31786	-0.102752	0.678413	0.730037
Dbn1	Q9QXS6	1.05027	0.000340619	0.00104074
Dbnl	Q62418	0.533437	0.00370464	0.00774035
Dbr1	Q923B1	0.107149	0.244514	0.301365
Dbt	P53395	-0.19906	0.0280636	0.0455848
Dcaf1	Q80TR8	-0.774791	2.7651e-07	6.22788e-06
Dcaf12	Q8BGZ3	-0.281327	0.580941	0.63879
Dcaf13	Q6PAC3	-1.09779	1.51419e-07	4.22477e-06
Dcaf4	A0A1Y7VNZ0	-0.601882	0.000397065	0.00118178
Dcaf5	Q80T85	0.0403634	0.531058	0.591324
Dcaf7	P61963	0.0184604	0.728933	0.775242
Dcaf8	Q8N7N5	-0.0790067	0.49543	0.558254
Dcakd	Q8BHC4	0.368726	2.7075e-05	0.000139173
Dcbld2	Q91ZV3	0.145693	0.280836	0.340713
Dck	P43346	-0.481973	0.00132565	0.00320996
Dcp1a	Q91YD3	0.0037835	0.938308	0.950788
Dcp2	Q9CYC6	0.230849	0.0362235	0.0569166
Dcps	Q9DAR7	0.0442275	0.655776	0.709796
Dctd	Q8K2D6	-0.0913336	0.264269	0.322663
Dctn1	O08788	0.531166	1.11256e-05	7.26003e-05
Dctn2	Q99KJ8	0.618529	0.000885442	0.00229659
Dctn3	Q9Z0Y1	0.280512	0.00173233	0.00402922
Dctn4	Q8CBY8	0.369744	7.18035e-05	0.000292655
Dctn5	Q9QZB9	-0.0578339	0.736231	0.781654
Dctn6	Q9WUB4	-0.0410744	0.522535	0.583559
Dcun1d1	Q9QZ73	-0.00529479	0.93395	0.947648
Dcun1d2	Q8BZJ7	0.461428	0.00184672	0.0042618
Dcun1d5	Q9CXV9	-0.463537	0.00117636	0.00290978
Dda1	Q9D9Z5	-0.903249	0.000114009	0.000420715
Ddah1	Q9CWS0	0.194254	0.0445536	0.0682498
Ddah2	Q99LD8	0.752729	0.00730187	0.0139928
Ddb1	Q3U1J4	-0.160191	0.0102714	0.0186903
Ddhd1	Q80YA3	0.118928	0.265304	0.32381
Ddhd2	Q80Y98	0.440977	3.9908e-05	0.00018642
Ddi2	A2ADY9	0.369018	7.87868e-05	0.00031422
Ddost	O54734	0.117779	0.14632	0.193133
Ddr2	Q62371	0.114923	0.230111	0.286057
Ddrgk1	Q80WW9	-0.0955059	0.432487	0.496236
Ddx1	Q91VR5	0.0313831	0.555554	0.614763
Ddx10	Q80Y44	-0.513071	6.93055e-06	5.03095e-05
Ddx11	Q6AXC6	-1.21714	2.45115e-08	1.7987e-06
Ddx17	Q501J6	-0.0359994	0.571826	0.630301
Ddx18	Q8K363	-0.582973	4.9003e-05	0.000218579
Ddx19a	Q61655	0.0453416	0.49815	0.560667
Ddx19b	Q8R3C7	0.245895	0.0179765	0.0305848
Ddx20	Q9JJY4	-0.686376	4.49813e-06	3.6786e-05
Ddx21	Q9JIK5	-1.24692	2.5133e-06	2.45536e-05
Ddx23	D3Z0M9	-0.354811	9.81343e-05	0.00037289
Ddx24	Q9ESV0	-0.367255	0.0190024	0.0321207
Ddx27	Q921N6	-0.866445	8.49283e-06	5.88165e-05
Ddx28	Q9CWT6	-0.10171	0.184402	0.236609
Ddx31	Q6NZQ2	-0.639065	4.47663e-05	0.000203926
Ddx39a	Q8VDW0	-0.750987	6.51128e-06	4.77259e-05
Ddx39b	Q9Z1N5	-0.691842	1.97315e-06	2.14048e-05
Ddx3x	Q62167	-0.486829	6.3273e-05	0.000266653
Ddx41	Q91VN6	-0.872313	1.27236e-07	3.80803e-06
Ddx42	Q810A7	-0.269138	0.000171585	0.000586806
Ddx46	Q569Z5	0.0837541	0.147962	0.194942
Ddx47	Q9CWX9	-0.707072	1.30803e-05	8.10646e-05
Ddx49	Q4FZF3	-1.05275	5.76085e-06	4.35046e-05
Ddx5	Q61656	-0.352711	0.0015472	0.00366912
Ddx50	Q99MJ9	-0.198512	0.00107084	0.00268746
Ddx51	Q6P9R1	-0.389516	0.000696841	0.00186816
Ddx52	Q8K301	-0.600424	8.62465e-06	5.94864e-05
Ddx54	Q8K4L0	-0.766149	0.000163287	0.000563027
Ddx55	Q6ZPL9	-0.43639	2.7857e-05	0.000142436
Ddx56	Q9D0R4	-0.800623	2.22724e-06	2.28107e-05
Ddx59	Q9DBN9	0.107464	0.24352	0.300308
Ddx6	P54823	0.180046	0.00315799	0.00673063
Decr1	Q9CQ62	1.2606	0.000229943	0.000751331
Decr2	Q9WV68	1.16894	0.00021871	0.000720531
Dedd	Q9Z1L3	-0.163796	0.0871229	0.122933
Degs1	O09005	0.288876	0.183835	0.236016
Dek	Q7TNV0	-0.618067	1.49355e-07	4.20177e-06
Dennd10	Q9D8N2	0.363003	0.00271854	0.00594188
Dennd2a	Q8C4S8	0.0213157	0.889549	0.912565
Dennd4a	E9Q8V6	0.0134839	0.893963	0.915984
Dennd4c	A6H8H2	0.106808	0.159276	0.207831
Dennd5a	Q6PAL8	0.21894	0.0816217	0.116089
Dennd6a	Q8BH65	0.206033	0.0266914	0.0435961
Denr	Q9CQJ6	0.421905	0.000287346	0.000904038
Depdc1b	Q8BH88	-0.759406	0.000780863	0.00206082
Deptor	Q570Y9	-0.00721779	0.950039	0.960809
Dera	Q91YP3	0.372511	0.000738122	0.001961
Derl1	Q99J56	0.133259	0.59882	0.655896
Derpc	P0CG14	-0.367596	0.00162509	0.00382176
Des	P31001	0.311831	0.614442	0.670516
Desi1	Q9CQT7	-0.380797	0.0195217	0.0328838
Dgcr8	Q9EQM6	-0.2516	0.0348638	0.0550609
Dgka	O88673	0.406642	0.187395	0.239543
Dgkd	E9PUQ8	-0.328871	0.360986	0.423807
Dgke	Q9R1C6	0.724976	0.0165191	0.0283759
Dgkz	Q80UP3	-0.0752	0.407319	0.471428
Dguok	Q9QX60	0.92974	0.0246712	0.0405701
Dhcr24	Q8VCH6	-0.493874	0.0104472	0.0189643
Dhdds	Q99KU1	-0.253239	0.148074	0.195015
Dhfr	P00375	-0.300174	0.00049171	0.00141083
Dhodh	O35435	-0.875659	2.56272e-07	6.05408e-06
Dhps	Q3TXU5	-0.665795	1.29017e-06	1.63228e-05
Dhrs1	Q99L04	0.671853	0.000248862	0.000802704
Dhrs13	Q5SS80	0.0616405	0.454699	0.517867
Dhrs4	Q99LB2	0.648028	6.15128e-05	0.000261478
Dhrs7	Q9CXR1	1.61768	0.00013431	0.00047852
Dhrs7b	Q99J47	0.436789	2.5979e-05	0.000134456
Dhrsx	Q8VBZ0	0.574995	0.000799699	0.00210398
Dhx15	O35286	-0.306786	0.000775331	0.00204941
Dhx16	G3X8X0	-0.336503	3.19611e-05	0.000159102
Dhx29	Q6PGC1	-0.192045	0.0133199	0.0234447
Dhx30	Q99PU8	-0.105565	0.0440146	0.0675309
Dhx32	Q8BZS9	-0.207755	0.061491	0.0904947
Dhx33	Q80VY9	-0.878786	0.000131677	0.000470621
Dhx34	Q9DBV3	0.324476	0.00292768	0.0063063
Dhx35	A2ACQ1	-0.590418	0.000722884	0.00192807
Dhx36	Q8VHK9	-0.417087	0.000263309	0.000842489
Dhx37	Q6NZL1	-0.394061	0.0176086	0.0300722
Dhx38	Q80X98	-0.573383	6.56407e-06	4.8009e-05
Dhx40	Q6PE54	-0.987465	1.29576e-07	3.80803e-06
Dhx57	Q6P5D3	0.251026	0.0421791	0.0649498
Dhx8	A2A4P0	-0.563573	0.000272954	0.000866805
Dhx9	O70133	-0.499294	0.00284022	0.00615427
Diablo	Q9JIQ3	0.251568	0.0321005	0.0513669
Diaph1	O08808	0.390725	5.04933e-06	3.98021e-05
Diaph2	O70566	0.591862	2.90925e-07	6.38341e-06
Diaph3	Q9Z207	-0.616311	3.1642e-07	6.81057e-06
Dicer1	Q8R418	-0.22628	0.00361931	0.00757607
Dido1	Q8C9B9	-0.0681028	0.243832	0.300633
Dimt1	Q9D0D4	-0.494696	3.09848e-05	0.000155349
Dip2a	Q8BWT5	0.778068	3.93862e-06	3.32551e-05
Dip2b	Q3UH60	0.034474	0.704477	0.753844
Dip2c	E9PWR4	0.372609	0.0213568	0.0356911
Dipk1b	Q99ML4	-0.82203	0.0113505	0.0204509
Dipk2a	Q3USZ8	-1.15003	0.00210394	0.00478105
Dis3	Q9CSH3	-0.679348	3.33684e-06	2.97682e-05
Dis3l	Q8C0S1	0.133371	0.143068	0.189675
Dis3l2	Q8CI75	0.153014	0.0951017	0.133056
Dkc1	Q9ESX5	0.0680864	0.569912	0.6286
Dkk2	Q9QYZ8	1.31191	0.000840991	0.00219727
Dlat	Q8BMF4	0.0307318	0.651776	0.705917
Dld	O08749	0.188549	0.0056616	0.0111723
Dlg1	Q811D0	0.0999828	0.0795449	0.11342
Dlg3	P70175	-0.247046	0.011604	0.020841
Dlg5	E9Q9R9	0.192058	0.045786	0.0699165
Dlgap4	B1AZP2	0.284724	0.028114	0.0456557
Dlgap5	Q8K4R9	-0.963135	1.29743e-07	3.80803e-06
Dlst	Q9D2G2	0.251498	0.00111	0.00277397
Dlx1	Q64317	0.00369748	0.97554	0.980602
Dlx2;Dlx5	P40764;P70396	-0.365208	0.204005	0.257139
Dmac2	Q9D7K5	-0.134279	0.176942	0.228543
Dmac2l	Q9CRA7	0.283095	0.0618212	0.0908623
Dmap1	Q9JI44	-0.36161	0.00015988	0.000553336
Dmxl1	Q6PNC0	0.208878	0.0082542	0.0156018
Dna2	Q6ZQJ5	-1.53996	1.69104e-07	4.52887e-06
Dnaaf10	Q8BGF3	-0.547576	9.24958e-06	6.29009e-05
Dnaaf5	B9EJR8	-0.247159	0.00545378	0.010815
Dnaaf9	Q7TT23	1.67724	1.38562e-09	4.69724e-07
Dnah8	Q91XQ0	0.110108	0.523183	0.58416
Dnaja1	P63037	-0.857047	4.923e-05	0.000218741
Dnaja2	Q9QYJ0	-0.612438	4.47856e-05	0.000203926
Dnaja3	Q99M87	0.0880689	0.224709	0.28037
Dnajb1	Q9QYJ3	-0.301381	0.000936711	0.00240655
Dnajb11	Q99KV1	0.158801	0.0185699	0.0314681
Dnajb12	Q9QYI4	-0.495684	0.000119936	0.000436236
Dnajb4	Q9D832	-0.00455907	0.966118	0.973096
Dnajb6	O54946	-0.0973834	0.313388	0.374541
Dnajc1	Q61712	0.0429431	0.53096	0.591312
Dnajc10	Q9DC23	0.656242	6.24529e-05	0.000263984
Dnajc11	Q5U458	-0.0534434	0.786522	0.824844
Dnajc13	D4AFX7	0.211193	0.00857085	0.0160926
Dnajc15	Q78YY6	-1.59952	8.55143e-07	1.26415e-05
Dnajc16	Q80TN4	0.164771	0.173341	0.224498
Dnajc17	Q91WT4	-0.946422	4.51116e-06	3.6786e-05
Dnajc19	Q9CQV7	0.38733	0.00182517	0.0042191
Dnajc2	P54103	-0.301555	0.000775284	0.00204941
Dnajc21	E9Q8D0	-0.327981	0.00936922	0.0173088
Dnajc25	A2ALW5	0.530523	0.000204003	0.000679674
Dnajc3	Q91YW3	0.511899	1.43571e-06	1.73205e-05
Dnajc5	P60904	0.343691	0.0663259	0.0966658
Dnajc7	Q9QYI3	-0.627868	0.000182398	0.000618022
Dnajc8	Q6NZB0	-0.282124	0.0127604	0.0225831
Dnajc9	Q91WN1	-1.06906	4.9956e-06	3.96273e-05
Dnm1	P39053	1.46692	1.17794e-06	1.54179e-05
Dnm1l	Q8K1M6	-0.180499	0.00819361	0.0154959
Dnm2	P39054	0.73385	5.92816e-08	2.71574e-06
Dnm3	Q8BZ98	0.571673	0.000986333	0.00250744
Dnmbp	Q6TXD4	0.95024	7.32346e-08	2.93805e-06
Dnmt1	P13864	-0.881534	4.15481e-07	7.96871e-06
Dnmt3a	O88508	-0.73064	0.000494022	0.00141626
Dnpep	Q9Z2W0	0.717183	1.18519e-05	7.57798e-05
Dnph1	Q80VJ3	0.0846451	0.352595	0.415538
Dnttip1	Q99LB0	-0.227557	0.0152261	0.026382
Dnttip2	Q8R2M2	-0.832348	1.11402e-05	7.26254e-05
Dock1	Q8BUR4	0.445399	0.00205082	0.00467381
Dock11	A2AF47	-0.106967	0.0577855	0.0856362
Dock5	B2RY04	0.584783	3.55998e-06	3.10639e-05
Dock7	Q8R1A4	0.0484931	0.375765	0.439017
Dock9	Q8BIK4	0.133814	0.300842	0.3621
Dohh	Q99LN9	0.339787	0.167253	0.21707
Dok1	P97465	0.959224	3.68151e-06	3.17565e-05
Donson	Q9QXP4	-1.14329	0.000760783	0.00201489
Dop1a	Q8BL99	-0.216305	0.255801	0.313623
Dop1b	Q3UHQ6	1.24792	0.000477849	0.00137689
Dot1l	Q6XZL8	-0.444418	0.00707082	0.0135885
Dpcd	Q8BPA8	-0.0949481	0.647937	0.70232
Dpf2	Q61103	-0.130734	0.0623405	0.0915858
Dph1	Q5NCQ5	0.0500819	0.378526	0.441874
Dph2	Q9CR25	-0.0797356	0.297972	0.35922
Dph5	Q9CWQ0	-0.0914239	0.14213	0.188728
Dph6	Q9CQ28	0.224377	0.0394252	0.0611817
Dph7	Q9CYU6	0.773974	0.000656256	0.00177197
Dpm1	O70152	0.425948	0.000286307	0.000901608
Dpm3	Q9D1Q4	0.10054	0.468459	0.532108
Dpp3	Q99KK7	0.157826	0.00844386	0.015907
Dpp7	Q9ET22	1.00724	0.000671407	0.00180497
Dpp8	Q80YA7	0.930619	6.64831e-06	4.85205e-05
Dpp9	Q8BVG4	0.64768	7.19968e-08	2.92299e-06
Dpy19l1	A6X919	1.00319	6.46182e-06	4.74146e-05
Dpysl2	O08553	0.478778	0.00226909	0.00510432
Dpysl3	Q62188	1.27575	2.44798e-08	1.7987e-06
Dr1	Q91WV0	0.238076	0.0604629	0.089117
Drap1	Q9D6N5	-0.405636	0.00791742	0.0150407
Drg1	P32233	-0.575721	2.72372e-06	2.56128e-05
Drg2	Q9QXB9	0.00515615	0.93041	0.944621
Drosha	Q5HZJ0	-0.400805	0.00216192	0.00489409
DSCC1	Q14AI0	-0.285395	0.00374136	0.00780745
Dse	Q8BLI4	0.293749	0.109983	0.15104
Dsn1	Q9CYC5	-0.597636	0.000259117	0.00083143
Dst	Q91ZU6	0.413604	0.0016615	0.00389792
Dstn	Q9R0P5	0.380639	3.60401e-05	0.000173792
Dstyk	Q6XUX1	0.496182	0.00663385	0.0128397
Dtd1	Q9DD18	-0.269634	0.0163986	0.028176
Dtd2	Q8BHA3	0.200047	0.0814184	0.115873
Dtl	Q3TLR7	-0.571003	0.0190721	0.0322225
Dtna	Q9D2N4	1.5345	1.81359e-06	2.02906e-05
Dtnb	O70585	0.237942	0.0129503	0.0228535
Dtnbp1	Q91WZ8	0.411314	0.0376015	0.0586875
Dtwd1	Q9D8U7	-0.038032	0.682304	0.733357
Dtx2	Q8R3P2	0.458298	0.0123722	0.0220052
Dtymk	P97930	0.26325	0.00387248	0.00802672
Dus1l	Q8C2P3	-0.813874	1.45252e-05	8.74608e-05
Dus2	Q9D7B1	-0.100985	0.283724	0.343939
Dus3l	Q91XI1	-0.309669	0.00217	0.00490912
Dus4l	Q32M08	0.271261	0.000394204	0.00117688
Dusp11	Q6NXK5	-0.645116	0.0037132	0.00775585
Dusp12	Q9D0T2	-0.204621	0.00957095	0.0176095
Dusp14	Q9JLY7	-0.0817357	0.398201	0.462216
Dusp19	Q8K4T5	0.291881	0.00321145	0.00682131
Dusp3	Q9D7X3	0.472389	0.001084	0.002716
Dusp4	Q8BFV3	1.36137	0.015071	0.0261401
Dusp6	Q9DBB1	0.397109	0.0283689	0.0460367
Dusp7	Q91Z46	-0.055777	0.82343	0.856266
Dusp9	Q7TNL7	-0.546593	0.00216071	0.004893
Dut	Q9CQ43	-0.551316	4.8063e-06	3.83825e-05
Dvl1	P51141	0.0757018	0.517914	0.579162
Dvl2	Q60838	0.350667	0.00108813	0.00272534
Dvl3	Q61062	0.201136	0.0263911	0.0431576
Dxo	O70348	0.353078	0.0773964	0.11066
Dym	Q8CHY3	0.0260247	0.746316	0.789888
Dync1h1	Q9JHU4	0.585761	2.3504e-06	2.34349e-05
Dync1i2	O88487	0.507363	9.66659e-06	6.50839e-05
Dync1li1	Q8R1Q8	0.378907	6.32892e-05	0.000266653
Dync1li2	Q6PDL0	0.646084	8.44166e-07	1.25514e-05
Dync2h1	Q45VK7	0.255041	0.114033	0.155875
Dync2i1	Q8C761	-0.233969	0.0993195	0.138216
Dync2i2	Q5U4F6	-0.0187404	0.867944	0.894325
Dync2li1	Q8K0T2	-0.655202	0.00293216	0.00631112
Dynll1	P63168	-0.0875607	0.334237	0.396731
Dynll2	Q9D0M5	0.250469	0.554962	0.614208
Dynlrb1	P62627	0.32668	0.00231867	0.0051962
Dynlt1	P51807	0.0506572	0.500159	0.562648
Dynlt3	P56387	2.30375	1.95371e-05	0.000109022
Dyrk1a	Q61214	0.190065	0.00298218	0.00640455
Dzip3	Q7TPV2	-0.65098	0.00151419	0.00359838
E2f4	Q8R0K9	-0.303488	0.0762326	0.109157
E2f7	Q6S7F2	0.0537234	0.653076	0.707212
E2f8	Q58FA4	-0.00714568	0.950658	0.961292
Eapp	Q5BU09	-0.958237	0.0293483	0.0474104
Ears2	Q9CXJ1	-0.082805	0.354655	0.417314
Ebf3;Ebf1	O08791;Q07802	-0.145233	0.515877	0.577169
Ebna1bp2	Q9D903	-0.736162	1.00598e-06	1.39479e-05
Ebp	P70245	0.306434	0.00299279	0.00642326
Ecd	Q9CS74	-0.401665	0.0204238	0.034267
Ece1	Q4PZA2	1.06723	0.000504581	0.00144045
Ech1	O35459	1.00482	0.0071965	0.0138143
Echdc1	Q9D9V3	-0.12971	0.30187	0.363015
Echdc2	Q3TLP5	-0.546946	0.000705487	0.00188612
Echdc3	Q9D7J9	0.254867	0.333377	0.395779
Echs1	Q8BH95	0.0783079	0.54047	0.600031
Eci1	P42125	0.650549	3.20864e-05	0.000159608
Eci2	Q9WUR2	0.480758	0.00729797	0.0139893
Ecm1	Q61508	0.935221	3.91852e-05	0.000183859
Ecpas	Q6PDI5	-0.414924	1.82881e-06	2.03688e-05
Ecsit	Q9QZH6	-0.071978	0.408485	0.472535
Ect2	Q07139	-0.535236	0.000364708	0.00110242
Edc3	Q8K2D3	-0.15896	0.0184388	0.0312772
Edc4	Q3UJB9	0.117442	0.0268346	0.0437774
Edem3	Q2HXL6	0.0324193	0.536404	0.5962
Edf1	Q9JMG1	-0.509418	3.10777e-05	0.000155618
Edrf1	Q6GQV7	-0.522575	0.000292671	0.000917387
Eea1	Q8BL66	0.0181418	0.878912	0.903156
Eed	Q921E6	-0.746707	0.000326387	0.00100268
Eef1a1	P10126	-0.0573918	0.348876	0.411656
Eef1a2	P62631	-0.00723927	0.980869	0.984835
Eef1akmt1	Q9CY45	-0.103845	0.275529	0.334963
Eef1akmt2	Q9D853	0.138167	0.177189	0.228739
Eef1akmt4	P0DPE0	-0.155173	0.335462	0.397836
Eef1b	O70251	0.232217	0.255651	0.313495
Eef1d	P57776	-0.0936517	0.156359	0.2043
Eef1e1	Q9D1M4	-0.227186	0.00092846	0.00238962
Eef1g	Q9D8N0	-0.119332	0.133666	0.179385
Eef2	P58252	-0.0180777	0.830821	0.862761
Eef2k	O08796	0.669306	0.00177176	0.00411105
Eef2kmt	Q3UZW7	-0.569986	9.20251e-06	6.27066e-05
Eefsec	Q9JHW4	0.565813	2.93699e-05	0.000148936
Eeig2	Q8BQS4	0.454497	0.235947	0.292079
Efcab7	Q8VDY4	-0.352812	0.0109724	0.0198433
Efemp1	Q8BPB5	-0.328815	0.179285	0.23105
Efemp2	Q9WVJ9	0.154615	0.678721	0.730202
Efhd2	Q9D8Y0	-0.233625	0.00763844	0.0145637
Efl1	Q8C0D5	-0.238078	0.000610101	0.00167764
Efnb2	P52800	0.296503	0.0927922	0.130147
Efr3a	Q8BG67	0.0673755	0.735441	0.781305
Eftud2	O08810	-0.698415	3.4013e-05	0.000166865
Egfr	Q01279	0.245893	0.0808363	0.115141
Egln1	Q91YE3	-0.462183	0.000968785	0.0024721
Egr1	P08046	1.48756	1.53017e-05	9.1005e-05
Egr3	P43300	1.15293	3.19394e-06	2.89118e-05
Ehbp1	Q69ZW3	0.381944	0.00293173	0.00631112
Ehbp1l1	Q99MS7	0.201994	0.039638	0.0614556
Ehd1	Q9WVK4	0.154003	0.0721547	0.104198
Ehd2	Q8BH64	0.941405	4.78467e-07	8.62108e-06
Ehd4	Q9EQP2	0.0909758	0.443271	0.506575
Ehmt1	Q5DW34	-0.617753	5.07847e-07	8.85142e-06
Ehmt2	Q9Z148	-0.637796	2.849e-07	6.31556e-06
Eif1	P48024	-0.200639	0.245337	0.302268
Eif1a	Q60872	-0.386528	0.000420318	0.0012401
Eif1ad	Q3THJ3	-0.382993	0.0359069	0.0564846
Eif1ax	Q8BMJ3	-0.554967	0.0336995	0.0535464
Eif1b	Q9CXU9	-0.196334	0.135041	0.180909
Eif2a	Q8BJW6	-0.344936	0.00067389	0.00180949
Eif2ak2	Q03963	0.644286	1.2758e-05	8.00177e-05
Eif2ak3	Q9Z2B5	0.209512	0.0197074	0.03318
Eif2ak4	Q9QZ05	-0.0241253	0.802531	0.83792
Eif2b1	Q99LC8	-0.241661	0.000829864	0.00217574
Eif2b2	Q99LD9	-0.419089	0.000451736	0.00131449
Eif2b3	B1AUN2	-0.157252	0.0631361	0.0925942
Eif2b4	Q61749	-0.531861	5.40199e-06	4.16199e-05
Eif2b5	Q8CHW4	-0.245164	0.0204507	0.0343037
Eif2d	Q61211	0.00268803	0.974471	0.979964
Eif2s1	Q6ZWX6	-0.1656	0.0072878	0.0139738
Eif2s2	Q99L45	-0.210268	0.00547446	0.0108497
Eif2s3x	Q9Z0N1	-0.165553	0.0240205	0.0395961
Eif3a	P23116	-0.24237	0.00664146	0.0128471
Eif3b	Q8JZQ9	-0.297116	0.0175233	0.0299566
Eif3c	Q8R1B4	-0.280059	0.000482424	0.00138889
Eif3d	O70194	-0.29882	0.0014527	0.00347419
Eif3e	P60229	-0.284162	0.00145883	0.00348762
Eif3f	Q9DCH4	-0.402305	0.000308046	0.000956734
Eif3g	Q9Z1D1	0.0125837	0.865848	0.892708
Eif3h	Q91WK2	-0.232488	0.0102697	0.0186903
Eif3i	Q9QZD9	-0.0576216	0.477977	0.541197
Eif3j1	Q3UGC7	-1.18072	3.50599e-05	0.000170889
Eif3k	Q9DBZ5	-0.634683	0.00529734	0.0105356
Eif3l	Q8QZY1	-0.200805	0.0220528	0.0367095
Eif3m	Q99JX4	-0.269105	0.0100907	0.0184056
Eif4a1	P60843	-0.242668	0.00736511	0.0140901
Eif4a2	P10630	1.91973	1.19001e-09	4.24647e-07
Eif4a3	Q91VC3	-0.909103	3.53661e-06	3.09396e-05
Eif4b	Q8BGD9	-0.0121188	0.875073	0.90044
Eif4e	P63073	-0.133915	0.137336	0.18344
Eif4e2	Q8BMB3	-0.305296	0.0803013	0.114427
Eif4enif1	Q9EST3	-0.214743	0.0478869	0.0726501
Eif4g1	Q6NZJ6	-0.416194	0.000358373	0.00108763
Eif4g2	Q62448	-0.420796	0.000154515	0.000538618
Eif4g3	Q80XI3	0.428688	5.7369e-05	0.000245876
Eif4h	Q9WUK2	-0.589691	0.00384504	0.00798971
Eif5	P59325	-1.01963	1.26483e-08	1.30437e-06
Eif5a	P63242	-0.173128	0.199575	0.252166
Eif5b	Q05D44	-0.43745	3.08817e-06	2.82181e-05
Eif6	O55135	0.513894	0.000128196	0.000460181
Eipr1	Q8K0G5	0.68372	1.78467e-06	2.00998e-05
Elac2	Q80Y81	-0.590214	1.86797e-05	0.000105629
Elavl1	P70372	-0.267277	0.000874785	0.00227243
Elf1	Q60775	-0.338075	0.00630583	0.0122749
Elf2	Q9JHC9	-0.466604	0.000116364	0.000426689
Ell	O08856	-0.0470705	0.559147	0.618437
Elmo2	Q8BHL5	0.554397	1.3006e-05	8.07966e-05
Elmod2	Q8BGF6	0.188489	0.475023	0.538301
Eloa	Q8CB77	-0.178607	0.0085052	0.0160092
Elob	P62869	0.163147	0.222046	0.277456
Eloc	P83940	-0.0179864	0.865348	0.8926
Elovl1	Q9JLJ5	-0.080617	0.751243	0.794372
Elp1	Q7TT37	-0.0907204	0.159919	0.208579
Elp2	Q91WG4	0.118218	0.130717	0.175601
Elp3	Q9CZX0	0.228103	0.00298005	0.006402
Elp4	Q9ER73	0.204943	0.00761268	0.0145187
Elp5	Q99L85	0.0748508	0.357294	0.42005
Elp6	Q8BK75	0.242274	0.000360423	0.00109264
Emb	P21995	0.347862	0.0111479	0.0201231
Emc1	Q8C7X2	0.169385	0.0287669	0.0465892
Emc10	Q3TAS6	-0.175944	0.18017	0.23197
Emc2	Q9CRD2	0.179229	0.0746655	0.107343
Emc3	Q99KI3	0.107266	0.352585	0.415538
Emc4	Q9CZX9	0.0637562	0.755672	0.79817
Emc7	Q9EP72	0.194312	0.0867261	0.122552
Emc8	O70378	-0.331387	0.00383599	0.00797792
Emd	O08579	0.115796	0.186093	0.238238
Emg1	O35130	-0.476112	0.00115847	0.00287392
Emilin1	Q99K41	-1.1417	0.0141445	0.0247356
Emilin2	Q8K482	0.0438224	0.758569	0.800856
Eml1	Q05BC3	0.857534	1.33504e-06	1.65727e-05
Eml2	Q7TNG5	0.920667	0.00565565	0.0111664
Eml3	Q8VC03	-0.215799	0.00927536	0.0171775
Eml4	Q3UMY5	-0.155102	0.0123146	0.0219315
Eml5	Q8BQM8	0.603896	0.0034456	0.00725727
Emsy	Q8BMB0	-0.349788	0.000448966	0.00130924
Enah	Q03173	-0.479234	0.000575701	0.00160166
Endod1	Q8C522	1.79909	3.98465e-06	3.3477e-05
Endog	O08600	-0.60361	0.000308191	0.000956747
Eno1	P17182	-0.266512	0.0744216	0.107038
Eno2	P17183	0.337283	0.413011	0.476633
Eno3	P21550	0.724467	7.05039e-05	0.000288851
Enoph1	Q8BGB7	-0.20024	0.0300633	0.0484457
Enpp1	P06802	0.456037	0.126831	0.17123
Ensa	P60840	0.536685	0.0292136	0.0472266
Entpd5	Q9WUZ9	0.611237	0.0596007	0.0879993
Entpd6	Q3U0P5	-0.200753	0.276733	0.336305
Eny2	Q9JIX0	-0.385349	0.0340836	0.0540933
Eogt	Q8BYW9	0.912124	2.71068e-06	2.55611e-05
Eola1	Q9D1F3	-0.101598	0.521735	0.582953
Ep300	B2RWS6	-0.276391	0.00064706	0.00175342
Ep400	Q8CHI8	-0.380592	0.000272015	0.000864632
Epb41	P48193	-0.6799	2.46334e-05	0.000129973
Epb41l1	Q9Z2H5	0.829864	6.74436e-07	1.06341e-05
Epb41l2	O70318	0.191524	0.00527293	0.0104932
Epb41l3	Q9WV92	0.0569174	0.67147	0.723893
Epc1	Q8C9X6	0.045801	0.435497	0.498846
Epc2	Q8C0I4	-0.561705	1.65602e-05	9.6197e-05
Epdr1	Q99M71	0.305224	0.184259	0.23647
Epg5	Q80TA9	0.914803	5.06298e-07	8.84716e-06
Epha2	Q03145	1.26955	0.00100723	0.00255386
Epha4	Q03137	1.04362	7.05087e-05	0.000288851
Ephb3	P54754	0.103486	0.449346	0.512631
Ephb4	P54761	-0.116321	0.313816	0.37492
Epm2aip1	Q8VEH5	0.194556	0.0761266	0.109074
Epn1	Q80VP1	0.346914	0.0179242	0.0305329
Epn2	Q8CHU3	-0.0984615	0.1356	0.181508
Eppk1	Q8R0W0	0.0644886	0.577345	0.635248
Eprs1	Q8CGC7	0.0744873	0.106582	0.147114
Eps15	P42567	0.139997	0.118757	0.161487
Eps15l1	Q60902	0.286402	0.000224857	0.000736051
Eps8	Q08509	0.302578	0.000291575	0.000915377
Eps8l2	Q99K30	0.296313	0.00660541	0.012792
Eral1	Q9CZU4	-0.608577	1.85594e-07	4.74075e-06
Erap1	Q9EQH2	0.737134	2.13951e-05	0.000116326
Erbb2	P70424	0.123231	0.512534	0.574377
Erbin	Q80TH2	-0.181677	0.0358126	0.0563673
Erc1	Q99MI1	0.391645	0.000245452	0.000793592
Ercc1	P07903	-0.0990944	0.397361	0.461319
Ercc2	O08811	0.0432079	0.576168	0.634261
Ercc3	P49135	-0.224225	0.00272309	0.00594991
Ercc4	Q9QZD4	-0.233351	0.0282657	0.0458912
Ercc5	P35689	-0.454425	0.0373513	0.0583909
Ercc6	F8VPZ5	-0.139935	0.443989	0.507032
Ercc6l	Q8BHK9	-0.767279	8.02143e-07	1.21298e-05
Erf	P70459	0.233002	0.169364	0.219726
Ergic1	Q9DC16	0.58685	6.87408e-06	5.00068e-05
Ergic2	Q9CR89	0.430783	0.000436154	0.00127793
Ergic3	Q9CQE7	0.411163	8.8819e-05	0.000345294
Erh	P84089	-0.665438	0.000224858	0.000736051
Eri1	Q7TMF2	-0.539699	3.80224e-05	0.000180148
Eri3	Q8C460	0.276193	0.0342391	0.0542766
Erlec1	Q8VEH8	0.568249	0.0020955	0.00476601
Erlin1	Q91X78	0.210978	0.0873106	0.123172
Erlin2	Q8BFZ9	0.60597	1.84157e-05	0.000104309
Ermp1	Q3UVK0	0.0760284	0.277224	0.336782
Ern1	Q9EQY0	0.816947	1.85248e-05	0.00010484
Ero1a	Q8R180	0.265617	0.0979036	0.136553
Ero1b	Q8R2E9	0.258149	0.123116	0.166915
Erp29	P57759	0.20935	0.0300678	0.0484457
Erp44	Q9D1Q6	0.503047	0.000394528	0.00117733
Errfi1	Q99JZ7	1.33489	9.11239e-09	1.12331e-06
Esco2	Q8CIB9	-0.831739	6.2404e-05	0.000263984
Esd	Q9R0P3	0.135293	0.0369172	0.0577923
Esf1	Q3V1V3	-1.2828	8.73929e-07	1.28082e-05
Espl1	P60330	-0.483597	0.000312561	0.000967655
Esr1	P19785	-1.22695	6.02353e-07	9.9125e-06
Esrra	O08580	-0.953599	0.000254075	0.000816551
Ess2	O70279	-0.841287	3.23906e-05	0.000160767
Esyt1	Q3U7R1	0.994902	2.7195e-06	2.56086e-05
Esyt2	Q3TZZ7	1.21337	5.41054e-08	2.57252e-06
Etf1	Q8BWY3	-0.298989	0.000490462	0.00140844
Etfa	Q99LC5	0.857091	5.94571e-05	0.000254174
Etfb	Q9DCW4	0.93409	1.78907e-05	0.000102276
Etfdh	Q921G7	0.557702	0.000158275	0.000549745
Ethe1	Q9DCM0	0.226051	0.129204	0.173914
Etnk1	Q9D4V0	0.305783	0.0362396	0.0569288
Ets1	P27577	-0.57112	0.00441421	0.00900086
Etv3	Q8R4Z4	-0.364668	0.0135065	0.0237177
Etv6	P97360	-0.283216	0.00349996	0.00735122
Evc	P57680	1.32351	4.10377e-06	3.43501e-05
Evc2	Q8K1G2	0.125712	0.474144	0.537485
Evi5	P97366	-0.247653	0.0333384	0.0530348
Evl	P70429	0.340736	0.0103654	0.018836
Ewsr1	Q61545	-0.0171686	0.934594	0.948017
Exd2	Q8VEG4	0.59813	0.000791783	0.00208558
Exo1	Q9QZ11	-0.495777	0.00991399	0.018108
Exoc1	Q8R3S6	0.361308	0.000372958	0.00112385
Exoc2	Q9D4H1	0.506394	6.95724e-06	5.04493e-05
Exoc3	Q6KAR6	0.423634	0.000119717	0.000436155
Exoc4	O35382	0.507925	1.36329e-05	8.34494e-05
Exoc5	Q3TPX4	0.531908	8.30254e-07	1.24401e-05
Exoc6	Q8R313	0.0845695	0.195361	0.247671
Exoc6b	A6H5Z3	0.660706	3.38803e-05	0.000166335
Exoc7	O35250	0.450477	1.94105e-05	0.000108583
Exoc8	Q6PGF7	0.547919	2.11018e-07	5.25993e-06
Exog	Q8C163	0.0763441	0.528628	0.589296
Exosc1	Q9DAA6	-0.32701	0.000329237	0.00100984
Exosc10	P56960	-0.431796	7.79067e-06	5.47365e-05
Exosc2	Q8VBV3	-0.373287	0.000520194	0.001472
Exosc3	Q7TQK4	-0.431501	7.16021e-06	5.14806e-05
Exosc4	Q921I9	-0.328053	0.000811744	0.00213319
Exosc5	Q9CRA8	-0.44622	1.94673e-05	0.000108811
Exosc6	Q8BTW3	-0.608454	0.000177616	0.000605246
Exosc7	Q9D0M0	-0.393039	9.24245e-05	0.000355842
Exosc8	Q9D753	-0.558786	1.11084e-06	1.49353e-05
Exosc9	Q9JHI7	-0.315945	0.00149024	0.0035502
Ext2	P70428	0.415543	0.0007295	0.00194113
Extl2	Q9ES89	0.710819	0.00148263	0.00353329
Extl3	Q9WVL6	0.504559	3.41856e-05	0.000167349
Eya3	P97480	-0.582088	2.58218e-05	0.000133949
Ezh2	Q61188	-1.03676	1.44913e-07	4.12818e-06
Ezr	P26040	0.548779	3.73344e-05	0.000177414
F11r	O88792	0.312838	0.00574503	0.0113033
F8a1	Q00558	0.841976	5.71285e-05	0.000245302
Faap100	A2ACJ2	-0.0097583	0.935775	0.948676
Fabp3	P11404	0.552372	0.000418729	0.00123649
Fabp5	Q05816	-0.74007	0.00156933	0.00371382
Fadd	Q61160	-0.0807761	0.686009	0.736756
Fads1	Q920L1	-0.962555	0.000114171	0.000420924
Fads2	Q9Z0R9	-2.0969	4.75803e-07	8.60252e-06
Fads3	Q9JJE7	-0.142155	0.43975	0.503377
Faf1	P54731	-0.0683089	0.232625	0.288653
Faf2	Q3TDN2	0.728026	3.69441e-08	2.22569e-06
Fah	P35505	0.483237	0.0651278	0.0951241
Fahd1	Q8R0F8	0.293133	0.153433	0.201059
Faim	Q9WUD8	0.205419	0.0575876	0.0854362
Fam104a	A2A6P4	-0.266856	0.0272373	0.0443383
Fam107b	Q3TGF2	0.0654073	0.639178	0.694269
Fam110a	Q8R184	-0.600055	0.0213111	0.0356323
Fam110c	Q8VE94	1.46256	7.71681e-07	1.18371e-05
Fam111a	Q9D2L9	-1.01544	1.05883e-07	3.45137e-06
Fam114a1	Q9D281	1.76439	2.44479e-06	2.41007e-05
Fam114a2	Q8VE88	0.213549	0.0491601	0.0743653
Fam117a	Q7TNF9	-0.0200914	0.91497	0.932436
Fam117b	Q3U3E2	-0.147445	0.152522	0.199941
Fam118a	Q91YN1	0.216527	0.00851522	0.0160192
Fam118b	Q8C569	0.433185	0.000306458	0.000953113
FAM120A	Q6A0A9	0.225091	0.00054767	0.00153605
Fam120b	Q6RI63	0.160451	0.139325	0.185512
Fam120c	Q8C3F2	0.73269	1.90738e-06	2.09936e-05
Fam133b	Q9CVI2	-0.678305	2.23557e-05	0.000120104
Fam136a	Q9CR98	-0.455903	0.115724	0.157901
Fam162a	Q9D6U8	-0.546233	0.00394312	0.00815819
Fam172a	Q3TNH5	0.114426	0.175259	0.226551
Fam177a1	Q8BR63	0.481267	0.0219245	0.0365228
Fam185a	Q7TPD2	-0.159913	0.0402066	0.0622319
Fam193a	Q8CGI1	-0.0830048	0.334884	0.39736
Fam193b	Q3U2K0	0.50235	0.000711952	0.00190118
Fam20b	Q8VCS3	0.629958	7.40192e-05	0.000298898
Fam210a	Q8BGY7	-0.0745642	0.385989	0.449502
Fam234a	Q8C0Z1	0.49146	0.00290923	0.00627695
Fam32a	Q9CR80	-0.606372	0.000511583	0.00145431
Fam3c	Q91VU0	0.142251	0.171278	0.222039
Fam50a	Q9WV03	0.389439	0.000444163	0.00129798
Fam76a	Q922G2	0.149486	0.173915	0.225069
Fam76b	Q80XP8	0.0986317	0.14227	0.188802
Fam83d	Q9D7I8	-1.04639	5.05594e-08	2.52053e-06
Fam83g	Q5SWY7	0.525101	0.0275388	0.0447753
Fam83h	Q148V8	0.572241	1.23682e-05	7.82243e-05
Fam8a1	Q3URQ4	0.873138	0.00284479	0.00616221
Fam91a1	Q3UVG3	0.00732286	0.871464	0.897543
Fam98a	Q3TJZ6	-0.185408	0.0472392	0.0718282
Fam98b	Q80VD1	0.162972	0.0143115	0.0250019
Fam98c	E9PYD1	0.055539	0.721947	0.768415
Fanca	Q9JL70	-0.535404	0.00417761	0.00857789
Fancd2	Q80V62	-1.18232	4.50157e-10	3.42309e-07
Fancg	Q9EQR6	-0.154233	0.314073	0.375161
Fanci	Q8K368	-0.670728	5.09429e-05	0.000223845
Fancl	Q9CR14	-0.218076	0.38975	0.453201
Far1	Q922J9	0.0349132	0.736411	0.781659
Farp1	F8VPU2	0.540863	0.000194948	0.000654329
Farp2	Q91VS8	0.260973	0.0662348	0.0965954
Fars2	Q99M01	0.0706326	0.443461	0.506599
Farsa	Q8C0C7	0.0555202	0.250067	0.307092
Farsb	Q9WUA2	0.0837835	0.0737381	0.106145
Fasn	P19096	-0.535885	3.68883e-05	0.000176286
Fastkd1	Q6DI86	-0.318497	0.0896544	0.126033
Fastkd2	Q922E6	-0.0787564	0.198927	0.251449
Fastkd3	Q8BSN9	-0.782797	0.0389302	0.0605244
Fastkd5	Q7TMV3	-0.149848	0.178318	0.230022
Fat1	A0A087WRT4	0.587917	0.00386752	0.00802145
Fau	P62862	-0.0948001	0.518521	0.579745
Fbh1	Q8K2I9	0.0484175	0.772718	0.813261
Fbl	P35550	-0.0816229	0.446091	0.509347
Fblim1	Q71FD7	0.170136	0.332692	0.395104
Fbln1	Q08879	0.313856	0.366471	0.42928
Fbln2	P37889	4.20365	5.6856e-10	3.42309e-07
Fbn1	Q61554	0.567022	0.108833	0.149643
Fbxl12	Q9EPX5	-0.237181	0.339154	0.401582
Fbxl15	Q91W61	0.236502	0.00258344	0.00569174
Fbxl18	E9PYR1	0.218854	0.00624372	0.0121645
Fbxl19	Q6PB97	-0.735636	4.054e-05	0.000188896
Fbxl20	Q9CZV8	1.53553	1.6572e-05	9.6197e-05
Fbxl6	Q9QXW0	-0.62701	0.00168742	0.00394957
Fbxl8	Q8CIG9	0.345127	0.14745	0.194459
Fbxo11	Q7TPD1	-0.428541	5.48771e-05	0.000237439
Fbxo21	Q8VDH1	-0.910299	1.44236e-07	4.12818e-06
Fbxo22	Q78JE5	0.286366	0.00249476	0.0055258
Fbxo28	Q8BIG4	-0.375914	0.0519395	0.0780474
Fbxo3	Q9DC63	-0.364419	0.00534606	0.0106201
Fbxo30	Q8BJL1	-0.0409429	0.598463	0.655717
Fbxo33	Q8VE08	-0.18722	0.256986	0.314677
Fbxo38	Q8BMI0	-0.254033	0.00192703	0.0044244
Fbxo4	Q8CHQ0	0.660733	2.99578e-05	0.000151465
Fbxo42	Q6PDJ6	-0.0417141	0.715306	0.763023
Fbxo45	Q8K3B1	0.170764	0.0722861	0.104365
Fbxo5	Q7TSG3	-0.638108	0.00305724	0.00654295
Fbxo6	Q9QZN4	0.796209	0.00172049	0.00400995
Fbxo7	Q3U7U3	0.466323	0.00429142	0.00878763
Fbxw11	Q5SRY7	-0.465243	0.00899324	0.0167374
Fbxw17	Q8CFE8	0.774281	0.000488663	0.00140506
Fbxw8	Q8BIA4	0.156101	0.0549596	0.0818778
Fcf1	Q9CTH6	-0.493415	0.136109	0.182087
Fcho2	Q3UQN2	0.306055	0.00253327	0.00559648
Fcsk	Q7TMC8	0.584917	1.37517e-05	8.3673e-05
Fdft1	P53798	-0.963811	2.98585e-05	0.000151187
Fdps	Q920E5	-0.94402	0.000338007	0.00103415
Fdx1	P46656	0.262169	0.0261049	0.0427411
Fdxr	Q61578	-0.114128	0.388853	0.452372
Fech	P22315	0.516569	0.00224616	0.00505945
Fem1aa	Q9Z2G1	0.939735	0.00196094	0.00449009
Fem1b	Q9Z2G0	-0.0821359	0.545839	0.604902
Fem1c	Q8CEF1	-0.645551	0.00143907	0.00344427
Fen1	P39749	-0.167705	0.0650219	0.0949899
Fer	P70451	0.464034	0.000515745	0.00146491
Fermt2	Q8CIB5	0.343535	0.00410808	0.00845048
Fez1	Q8K0X8	1.42054	9.98906e-06	6.66593e-05
Fez2	Q6TYB5	0.178922	0.104295	0.144192
Fgd1	P52734	0.218492	0.113103	0.154802
Fgd3	O88842	0.951344	1.10712e-05	7.24084e-05
Fgd6	Q69ZL1	0.0342712	0.690188	0.740658
Fgfr1	P16092	0.762442	0.000202851	0.000676836
Fggy	A2AJL3	1.99799	7.06621e-05	0.000289305
Fh	P97807	0.462592	4.79721e-06	3.8355e-05
Fhip1b	Q3U2I3	0.126221	0.469119	0.532679
Fhip2a	Q8CDM8	0.479962	9.12126e-07	1.32141e-05
Fhip2b	Q80YR2	0.499996	0.0181757	0.0308849
Fhl1	P97447	2.524	1.22928e-08	1.30227e-06
Fhl2	O70433	1.2538	2.00198e-07	5.00864e-06
Fhl3	Q9R059	0.597937	0.000414537	0.00122518
Fhod1	Q6P9Q4	0.50693	0.000634827	0.00172857
Fibp	Q9JI19	-0.486016	0.00362042	0.00757607
Fig4	Q91WF7	0.519259	4.30236e-06	3.54866e-05
Fignl1	Q8BPY9	-0.812734	2.16946e-05	0.000117671
Filip1l	Q6P6L0	0.254118	0.0510952	0.0768469
Fip1l1	Q9D824	-0.340354	1.98145e-05	0.000109757
Fis1	Q9CQ92	0.347282	0.00816147	0.0154428
Fitm2	P59266	0.591961	0.00533046	0.0105922
Fiz1	Q9WTJ4	-0.211031	0.089907	0.126362
Fkbp10	Q61576	0.84253	2.35733e-07	5.74918e-06
Fkbp11	Q9D1M7	-0.0420553	0.57778	0.635418
Fkbp15	Q6P9Q6	0.199056	0.00381959	0.00794625
Fkbp1a	P26883	0.529021	0.0156221	0.026999
Fkbp2	P45878	0.468402	0.000375417	0.00112975
Fkbp3	Q62446	-0.218981	0.0204011	0.0342375
Fkbp4	P30416	-0.480715	3.20941e-06	2.89744e-05
Fkbp5	Q64378	0.0534791	0.499733	0.562262
Fkbp7	O54998	0.427227	0.00285281	0.00617366
Fkbp8	O35465	0.0643723	0.259469	0.317316
Fkbp9	Q9Z247	0.204121	0.0150288	0.0260802
Flad1	Q8R123	0.916483	1.40941e-06	1.70944e-05
Flcn	Q8QZS3	0.34888	0.0040878	0.00841643
Flii	Q9JJ28	0.691839	3.80831e-07	7.61662e-06
Flna	Q8BTM8	0.818549	1.70998e-07	4.53066e-06
Flnb	Q80X90	0.824098	2.11046e-06	2.23577e-05
Flnc	Q8VHX6	0.497198	1.4196e-06	1.71567e-05
Flot1	O08917	0.365732	0.0330206	0.0525786
Flot2	Q60634	-0.0245298	0.879493	0.903616
Flrt2	Q8BLU0	1.38003	2.02251e-08	1.65213e-06
[truncated: 4,781 more rows]

## Sheet: Elp3 iKO+Rapa vs Ctrl
Gene_name	Protein_ID	log2 FC	pvalue	adj_pvalue
0610009B22Rik	Q8R3W2	0.0430178	0.809562	0.845278
2200002D01Rik	Q9D809	1.87589	1.23711e-07	4.11647e-06
2210016F16Rik	G3X8U3	0.473487	0.00718503	0.0139406
2310061I04Rik	B8JJ69	0.415659	0.339637	0.403263
2410002F23Rik	Q3TE80	0.653072	9.56714e-05	0.000396694
2610044O15Rik8	A0A087WRJ1	0.275545	0.00544617	0.0110703
2700097O09Rik	Q6PGK3	-0.451868	0.000310237	0.0010096
Aaas	P58742	-0.463872	0.000489481	0.00147398
Aacs	Q9D2R0	0.018529	0.839547	0.867979
Aagab	Q8R2R3	-0.189909	0.0740266	0.106266
Aak1	Q3UHJ0	0.499139	8.602e-05	0.000366494
Aamdc	Q8R0P4	1.06698	0.00222728	0.00515927
Aamp	Q3TJ22	0.237487	0.058091	0.0857197
Aar2	Q9D2V5	-0.544999	0.101779	0.141168
Aars1	Q8BGQ7	1.29093	5.26723e-08	2.62648e-06
Aars2	Q14CH7	0.229937	0.00258752	0.00586875
Aarsd1	Q3THG9	-0.237151	0.0234633	0.0388429
Aasdhppt	Q9CQF6	-0.286936	0.32909	0.39256
Aatf	Q9JKX4	-0.333911	0.0662953	0.0965416
Abcb10	Q9JI39	-0.145354	0.0302415	0.048414
Abcb1b	P06795	0.413529	0.107561	0.148233
Abcb7	Q61102	-0.307516	0.000305276	0.000997356
Abcb8	Q9CXJ4	0.515956	0.0240767	0.039661
Abcc1	O35379	0.153324	0.261878	0.322728
Abcc4	E9Q236	-0.220115	0.128103	0.172437
Abcc5	Q9R1X5	1.02331	0.000154269	0.000575805
Abcd1	P48410	1.34496	7.47757e-06	5.81286e-05
Abcd3	P55096	0.616961	0.000407883	0.00126548
Abcd4	O89016	0.147916	0.708836	0.755736
Abce1	P61222	-0.068378	0.20776	0.263461
Abcf1	Q6P542	-0.526848	1.51159e-05	9.68202e-05
Abcf2	Q99LE6	-0.498457	0.0025857	0.00586698
Abcf3	Q8K268	-0.0207468	0.774989	0.814845
Abcg2	Q7TMS5	0.809687	0.000177686	0.000647237
Abhd10	Q6PE15	0.675173	3.37761e-05	0.000177973
Abhd11	Q8K4F5	-0.195744	0.0730919	0.105135
Abhd12	Q99LR1	0.609325	2.2141e-06	2.52763e-05
Abhd14b	Q8VCR7	1.46567	3.16002e-06	3.22051e-05
Abhd16a	Q9Z1Q2	1.19476	2.84717e-09	4.9863e-07
Abhd17b	Q7M759	0.300802	0.0872584	0.123005
Abhd4	Q8VD66	0.133692	0.568101	0.62636
Abhd5	Q9DBL9	0.569634	0.000102321	0.000418785
Abhd6	Q8R2Y0	0.0248019	0.753377	0.795577
Abi1	Q8CBW3	0.493621	7.87782e-06	5.9848e-05
Abi2	P62484	0.0134021	0.89067	0.909452
Abitram	Q80ZQ9	-0.521477	3.5891e-05	0.00018559
Abl1	P00520	0.183426	0.11028	0.151573
Abl2	Q4JIM5	0.199357	0.0419282	0.0642931
Abr	Q5SSL4	0.540621	2.51481e-05	0.000142193
Abracl	Q4KML4	0.151637	0.296595	0.359468
Abraxas1	Q8BPZ8	-0.614917	0.000386829	0.00120805
Abraxas2	Q3TCJ1	0.371402	0.000500397	0.00149871
Abt1	Q9QYL7	-0.88821	0.000129978	0.000504965
Abtb3	Q6GQW0	1.72343	4.91005e-09	7.4731e-07
Acaa1a	Q921H8	0.870355	0.000145859	0.000552158
Acaa2	Q8BWT1	0.386703	0.0065379	0.0128841
Acaca	Q5SWU9	-0.533447	5.57542e-05	0.000260208
Acad10	Q8K370	1.72635	6.32658e-07	1.14723e-05
Acad11	Q80XL6	0.820208	1.3418e-06	1.82737e-05
Acad8	Q9D7B6	0.196582	0.0847353	0.119772
Acad9	Q8JZN5	0.18683	0.00852887	0.0161742
Acadl	P51174	0.674509	0.000168458	0.000619385
Acadm	P45952	0.190235	0.0970831	0.135306
Acads	Q07417	0.218647	0.0492983	0.0742136
Acadsb	Q9DBL1	0.81155	0.00399981	0.00850088
Acadvl	P50544	0.611954	1.29458e-05	8.56404e-05
Acap2	Q6ZQK5	0.604001	2.12089e-05	0.000124797
Acap3	Q6NXL5	0.693114	0.00136336	0.00340328
Acat1	Q8QZT1	0.205502	0.062019	0.0910113
Acat2	Q8CAY6	-0.99221	0.000399238	0.00124156
Acbd3	Q8BMP6	0.740143	1.02782e-07	3.6775e-06
Acbd5	Q5XG73	0.117942	0.224067	0.281565
Acbd6	Q9D061	-0.618839	0.00214808	0.00500367
Acd	Q5EE38	-0.300702	0.0961208	0.134106
Acin1	Q9JIX8	-1.03446	2.03853e-06	2.39784e-05
Acly	Q91V92	-0.325304	0.000190885	0.000687042
Aco1	P28271	-0.0760765	0.590973	0.647715
Aco2	Q99KI0	0.780844	4.39881e-06	4.03638e-05
Acot13	Q9CQR4	0.876946	0.000147026	0.000555943
Acot2	Q9QYR9	2.24875	2.16523e-06	2.48014e-05
Acot7	Q91V12	-0.0493485	0.867735	0.891582
Acot8	P58137	0.843202	3.90614e-07	8.46741e-06
Acot9	Q9R0X4	0.80526	5.11728e-07	9.92872e-06
Acox1	Q9R0H0	1.01378	7.57403e-06	5.84747e-05
Acp1	Q9D358	-0.284559	0.00159375	0.00385941
Acp6	Q8BP40	1.08329	1.63396e-06	2.06746e-05
Acsf2	Q8VCW8	0.670079	0.028288	0.0457378
Acsf3	Q3URE1	0.476747	0.00185149	0.00439744
Acsl1	P41216	-0.529622	9.82148e-05	0.000404468
Acsl3	Q9CZW4	-1.04371	1.48234e-05	9.54059e-05
Acsl4	Q9QUJ7	0.305466	0.00217168	0.00504803
Acsl5	Q8JZR0	0.373445	0.000208673	0.000736859
Acsl6	Q91WC3	0.413046	0.0841225	0.119063
Acss2	Q9QXG4	-0.188203	0.311987	0.375049
Acta1	P68134	0.563738	0.103546	0.143264
Actb	P60710	0.36899	0.00123276	0.00313251
Actbl2	Q8BFZ3	0.0518076	0.789362	0.826886
Actc1	P68033	0.48016	0.000263916	0.000889747
Actg1	P63260	0.759741	0.0356498	0.0558497
Actl6a	Q9Z2N8	-0.483259	5.46742e-06	4.71143e-05
Actn1	Q7TPR4	0.996535	0.000158184	0.000587126
Actn4	P57780	0.677337	0.000802452	0.00217857
Actr10	Q9QZB7	0.325673	0.00102013	0.00266339
Actr1a	P61164	0.415887	3.52781e-05	0.000183356
Actr1b	Q8R5C5	0.44545	3.47682e-06	3.47738e-05
Actr2	P61161	0.37909	1.01699e-05	7.20007e-05
Actr3	Q99JY9	0.449678	1.20295e-05	8.16036e-05
Actr5	Q80US4	-0.119802	0.130927	0.175634
Actr6	Q9D864	-0.324298	0.000279645	0.00093145
Actr8	Q8R2S9	-0.299359	0.005582	0.0112912
Acvr1	P37172	1.09546	0.00462815	0.00962811
Acy1	Q99JW2	-0.0548972	0.43627	0.498504
Acyp1	P56376	0.375716	0.07519	0.107773
Ada	P03958	-0.990695	2.3551e-07	6.17287e-06
Adam10	O35598	0.143905	0.0772524	0.110372
Adam17	Q9Z0F8	-0.077182	0.325575	0.388646
Adam9	Q61072	1.17859	0.000324314	0.00104569
Adar	Q99MU3	-0.0419629	0.626963	0.68088
Adarb1	Q91ZS8	-0.96834	5.02237e-06	4.41393e-05
Adat1	Q9JHI2	-0.0641913	0.390381	0.453183
Adat2	Q6P6J0	-0.240246	0.0109651	0.0201527
Adat3	Q6PAT0	-0.323359	0.0081469	0.0155262
Adck1	Q9D0L4	0.529538	8.47727e-05	0.000362805
Adck5	Q80V03	1.02593	3.51337e-05	0.000183241
Adcy6	Q01341	0.913513	0.00624891	0.0124511
Add1	Q9QYC0	0.638203	0.000235258	0.000811932
Add2	Q9QYB8	1.827	1.96702e-08	1.47084e-06
Add3	Q9QYB5	0.22112	0.0373616	0.0581346
Adgra2	Q91ZV8	1.30881	7.74188e-06	5.9153e-05
Adgrl2	Q8JZZ7	-0.199188	0.150196	0.198364
Adh5	P28474	0.31076	0.00227391	0.00525452
Adh7	Q64437	1.45893	0.000258795	0.000876926
Adi1	Q99JT9	-0.887381	0.00191802	0.00453444
Adissp	Q9D1K7	0.468573	4.6257e-05	0.000225359
Adk	P55264	0.181691	0.0142652	0.0251883
Adnp	Q9Z103	-0.273084	0.000590571	0.00171755
Adnp2	Q8CHC8	-0.382331	0.0041425	0.00877135
Ado	Q6PDY2	0.457237	1.9014e-06	2.28408e-05
Adpgk	Q8VDL4	0.667929	1.10526e-06	1.62016e-05
Adprh	P54923	0.466538	0.000803015	0.00217857
Adprs	Q8CG72	0.619261	6.96034e-06	5.54743e-05
Adrbk2	Q3UYH7	0.204589	0.0437909	0.0667887
Adrm1b;Adrm1	A0A0A6YVU8;Q9JKV1	0.0462141	0.489703	0.550037
Adsl	P54822	-0.15019	0.0176138	0.0302035
Adss1	P28650	0.19068	0.729258	0.774531
Adss2	P46664	-0.0649297	0.375601	0.438761
Aebp1	Q640N1	0.3969	0.00163221	0.00393707
Aebp2	Q9Z248	-0.451895	0.010532	0.0194373
Aen	Q9CZI9	0.339879	0.316186	0.378865
Afap1	Q80YS6	1.10977	1.2756e-05	8.502e-05
Afdn	Q9QZQ1	-0.168845	0.00736074	0.0142455
Aff1	O88573	-0.0698583	0.667076	0.718116
Aff4	Q9ESC8	-0.108482	0.467444	0.529505
Afg3l1	Q920A7	-0.187441	0.00342419	0.00747147
Afg3l2	Q8JZQ2	0.321044	0.000151702	0.000568251
Aftph	Q80WT5	0.497878	0.00133693	0.00335114
Aga	Q64191	1.3503	0.000895384	0.00238733
Agap1	Q8BXK8	0.523158	1.75177e-05	0.000107952
Agap3	Q8VHH5	0.188559	0.0168667	0.0291574
Agfg1	Q8K2K6	-0.0099836	0.865345	0.889263
Agfg2	Q80WC7	0.341317	0.00432011	0.00906665
Aggf1	Q7TN31	-0.0490804	0.738892	0.782391
Agk	Q9ESW4	0.390301	0.0170932	0.0294702
Agl	F8VPN4	0.248995	0.0295931	0.0474788
Ago1	Q8CJG1	0.721647	3.41281e-07	7.95069e-06
Ago2	Q8CJG0	0.695818	6.68849e-07	1.18069e-05
Ago3	Q8CJF9	0.713553	0.0197401	0.0333851
Agpat1	O35083	0.234891	0.0693506	0.100441
Agpat2	Q8K3K7	0.680699	0.000676231	0.00190853
Agpat4	Q8K4X7	-0.0475335	0.869742	0.893506
Agpat5	Q9D1E8	-0.137441	0.620671	0.674708
Agps	Q8C0I1	0.195574	0.0237568	0.0392134
Agrn	A2ASQ1	-0.874011	0.00756861	0.0146082
Agtpbp1	Q641K1	0.0786444	0.666168	0.717254
Ahctf1	Q8CJF7	-0.395982	0.000695706	0.00195108
Ahcy	P50247	0.0105869	0.833865	0.863337
Ahcyl1	Q80SW1	-0.18337	0.0033362	0.00731063
Ahcyl2	Q68FL4	0.878566	2.68811e-07	6.70013e-06
Ahdc1	Q6PAL7	0.150505	0.278124	0.340179
Ahnak	E9Q616	0.87207	1.61327e-06	2.05283e-05
Ahnak2	A0A7N9VR94	1.94263	6.70763e-06	5.41259e-05
Ahsa1	Q8BK64	-0.34512	0.000248837	0.000849584
Ahsa2	Q8N9S3	-0.523498	0.000697012	0.00195392
Aida	Q8C4Q6	1.11961	7.53877e-10	3.1626e-07
Aifm1	Q9Z0X1	0.0732185	0.177604	0.22955
Aifm2	Q8BUE4	0.838486	1.51377e-07	4.65823e-06
Aim2	Q91VJ1	0.450583	2.8998e-05	0.000158195
Aimp1	P31230	0.139965	0.0519791	0.0777001
Aimp2	Q8R010	0.126333	0.0531269	0.0792024
Aip	O08915	-0.299222	0.0468019	0.0708523
Ajuba	Q91XC0	-0.0873714	0.382958	0.445401
Ak1	Q9R0Y5	0.745522	0.0278412	0.045136
AK157302;Isca1	I3ITR1;Q9D924	-0.0387206	0.6179	0.672246
Ak2	Q9WTP6	-0.370309	0.00244122	0.005581
Ak3	Q9WTP7	0.768458	0.000175364	0.00063948
Ak4	Q9WUR9	-1.06733	2.84503e-09	4.9863e-07
Ak5	Q920P5	1.55676	1.50719e-05	9.67246e-05
Ak6	Q8VCP8	-0.838236	0.000583552	0.00170107
Akap1	O08715	0.251912	0.177296	0.229197
Akap10	O88845	0.439132	4.53346e-06	4.12725e-05
Akap11	E9Q777	0.422838	0.000194521	0.000697864
Akap12	Q9WTQ5	1.02207	0.000856144	0.00229558
Akap13	E9Q394	0.488572	1.16357e-05	7.95134e-05
Akap2	O54931	1.67333	9.15699e-08	3.48172e-06
Akap8	Q9DBR0	-0.413655	0.000180322	0.000655257
Akap8l	Q9R0L7	1.08583	4.04237e-07	8.55258e-06
Akap9	Q70FJ1	0.236218	0.0172485	0.0296918
Akirin2	B1AXD8	-0.971941	2.81593e-06	2.99362e-05
Akr1a1	Q9JII6	1.52801	1.05153e-09	3.49897e-07
Akr1b1	P45376	-0.0821629	0.357342	0.421054
Akr1b10	G5E895	0.548964	7.74989e-05	0.0003382
Akr1b7	P21300	0.292205	0.1316	0.17643
Akr1b8	P45377	0.592072	6.36037e-06	5.21927e-05
Akr1c18	Q8K023	1.56257	3.49567e-06	3.47738e-05
Akr1e2	Q9DCT1	0.343618	0.00639389	0.0126566
Akr7a2	Q8CG76	0.484906	0.000542267	0.00160106
Akt1	P31750	0.177649	0.0219615	0.0366852
Akt1s1	Q9D1F4	0.338107	0.154097	0.202792
Akt2	Q60823	0.280246	0.00467441	0.00971827
Akt3	Q9WUA6	0.705687	1.59593e-05	0.000100959
Aktip	Q64362	0.622121	0.00068356	0.00192513
Alad	P10518	0.00109269	0.988671	0.991352
Alas1	Q8VC19	-1.06643	0.00509819	0.0104556
Alcam	Q61490	1.65185	1.19232e-09	3.60677e-07
Aldh16a1	Q571I9	0.424436	0.0113595	0.020745
Aldh18a1	Q9Z110	0.986625	3.91111e-07	8.46741e-06
Aldh1l2	Q8K009	2.7047	1.41459e-07	4.4406e-06
Aldh2	P47738	1.35453	1.01135e-07	3.65789e-06
Aldh3a2	P47740	1.89639	5.97703e-09	8.46322e-07
Aldh4a1	Q8CHT0	1.19664	3.43416e-06	3.46277e-05
Aldh5a1	Q8BWF0	0.353798	0.199683	0.254479
Aldh6a1	Q9EQ20	1.50012	1.20122e-05	8.15727e-05
Aldh7a1	Q9DBF1	0.3	0.00634773	0.0125908
Aldh9a1	Q9JLJ2	0.29064	0.0068888	0.0134403
Aldoa	P05064	-0.562593	0.000180483	0.000655257
Aldoc	P05063	-0.734799	0.219929	0.27694
Alg1	Q921Q3	1.11284	9.16391e-05	0.000384284
Alg11	Q3TZM9	0.897676	2.95424e-07	7.09755e-06
Alg2	Q9DBE8	0.601871	0.000194055	0.000696566
Alg3	Q8K2A8	0.285725	0.0258495	0.0422155
Alg5	Q9DB25	-0.156229	0.7591	0.80035
Alg9	Q8VDI9	-0.0371729	0.845028	0.871481
Alkbh1	P0CB42	-0.173932	0.0674646	0.0980084
Alkbh2	Q6P6J4	-0.346365	0.0650089	0.0948968
Alkbh3	Q8K1E6	-0.151588	0.218003	0.274826
Alkbh5	Q3TSG4	-0.440117	3.72278e-05	0.000191758
Alkbh6	Q8K2U2	0.335032	0.0278565	0.0451423
Alkbh7	Q9D6Z0	-0.263438	0.202254	0.257213
Alkbh8	Q80Y20	0.190017	0.113764	0.155718
Alms1	Q8K4E0	-0.496948	0.00550778	0.0111683
Als2	Q920R0	0.690206	0.00156113	0.00379726
Alyref	O08583	-0.544866	8.72168e-06	6.44204e-05
Amacr	O09174	0.893265	5.16477e-05	0.000245862
Ambra1	A2AH22	-0.293172	0.00769776	0.0148188
Amdhd2	Q8JZV7	1.46621	2.06457e-06	2.41471e-05
Amfr	Q9R049	0.0550009	0.431489	0.494244
Ammecr1	Q9JHT5	-0.326624	0.0333739	0.0527794
Ammecr1l	Q8JZZ6	-0.37251	0.00285956	0.00638818
Amn1	B8JKV0	0.644326	0.0115658	0.0210763
Amot	Q8VHG2	-0.0773019	0.81202	0.847021
Amotl1	Q9D4H4	-0.234793	0.308781	0.372137
Ampd2	Q9DBT5	0.346422	0.00126889	0.00320473
Anapc1	P53995	-0.230757	0.0013416	0.00335904
Anapc10	Q8K2H6	-0.217225	0.1166	0.158751
Anapc11	Q9CPX9	-0.440568	0.470654	0.532596
Anapc2	Q8BZQ7	0.014793	0.844886	0.871469
Anapc4	Q91W96	-0.304069	0.000621618	0.00178698
Anapc5	Q8BTZ4	0.00961961	0.914895	0.930271
Anapc7	Q9WVM3	-0.219336	0.0123295	0.0222245
Angel2	Q8K1C0	0.691158	0.00018272	0.000660872
Angptl2	Q9R045	1.18371	1.22157e-08	1.21337e-06
Ank1	Q02357	1.13818	0.000195759	0.000701172
Ank2	Q8C8R3	-0.186675	0.064663	0.0944747
Ank3	G5E8K5	0.337014	0.00268174	0.00605392
Ankfy1	Q810B6	0.462885	4.79485e-06	4.26601e-05
Ankh	Q9JHZ2	1.29551	5.79428e-06	4.92209e-05
Ankhd1	E9PUR0	-0.193789	0.0458077	0.0696164
Ankib1	Q6ZPS6	0.711593	0.000649756	0.0018495
Ankle2	Q6P1H6	-0.174499	0.0138963	0.0246481
Ankmy2	Q3TPE9	0.0441882	0.720141	0.765948
Ankrd11	E9Q4F7	-0.145077	0.236531	0.294944
Ankrd13a	Q80UP5	0.220765	0.10578	0.146021
Ankrd17	Q99NH0	-0.124154	0.147843	0.195644
Ankrd27	Q3UMR0	-0.116305	0.235852	0.294262
Ankrd28	Q505D1	0.101172	0.182113	0.234831
Ankrd44	B2RXR6	0.507068	0.0466498	0.0706863
Ankrd50	A6H6J9	0.686356	0.000167527	0.000616999
Ankrd52	Q8BTI7	-0.475693	0.00286453	0.00639499
Ankrd54	Q91WK7	-0.256821	0.0537144	0.0799529
Anks1a	P59672	0.0332523	0.605138	0.66128
Ankzf1	Q80UU1	0.0869141	0.476838	0.537858
Anln	Q8K298	-1.01272	9.12513e-05	0.00038314
Ano1	Q8BHY3	1.0592	0.00029142	0.000961527
Ano10	Q8BH79	0.891707	3.51865e-07	8.01938e-06
Ano6	Q6P9J9	0.954581	1.40398e-06	1.88757e-05
Anp32a	O35381	-0.860432	0.00014109	0.00053839
Anp32b	Q9EST5	-0.253043	0.165908	0.2159
Anp32e	P97822	-0.715355	0.00203585	0.00477567
Antkmt	Q501J2	-0.227535	0.246296	0.305802
Antxr2	Q6DFX2	1.83314	6.98627e-07	1.21711e-05
Anxa1	P10107	-0.0790434	0.452451	0.51436
Anxa11	P97384	0.349556	0.00183731	0.00437313
Anxa2	P07356	1.04396	1.34747e-08	1.25589e-06
Anxa3	O35639	1.54821	6.88233e-10	3.1626e-07
Anxa4	P97429	1.00552	5.07814e-06	4.45257e-05
Anxa5	P48036	1.34627	1.19102e-06	1.70457e-05
Anxa6	P14824	0.988419	0.000692478	0.00194367
Anxa7	Q07076	1.1745	1.13614e-09	3.60049e-07
Anxa8	O35640	4.14169	6.50896e-10	3.1626e-07
Ap1b1	O35643	0.794164	4.56871e-08	2.49468e-06
Ap1g1	P22892	0.244094	0.000513074	0.00152774
Ap1g2	O88512	0.767161	9.98937e-07	1.50066e-05
Ap1m1	P35585	0.494136	1.96041e-05	0.00011743
Ap1s1	P61967	-0.522985	0.263765	0.324825
Ap1s2	Q9DB50	0.154033	0.604145	0.660414
Ap2a1	P17426	0.438829	0.000835661	0.00224791
Ap2a2	P17427	0.354086	0.00774233	0.014896
Ap2b1	Q9DBG3	0.493145	2.2019e-05	0.00012798
Ap2m1	P84091	0.478715	0.00165662	0.00398939
Ap2s1	P62743	0.328589	0.018453	0.0314803
Ap3b1	Q9Z1T1	0.712545	5.72667e-08	2.70628e-06
Ap3d1	O54774	0.618503	2.09367e-06	2.4359e-05
Ap3m1	Q9JKC8	0.491554	4.23393e-06	3.94081e-05
Ap3s1	Q9DCR2	0.748655	2.90657e-08	1.87799e-06
Ap4b1	Q9WV76	0.0336913	0.723542	0.769197
Ap4e1	Q80V94	0.0569165	0.34399	0.407703
Ap4m1	Q9JKC7	0.122713	0.351918	0.415472
Ap5b1	Q3TAP4	0.346517	0.0961835	0.134165
Ap5z1	Q3U829	0.850476	0.000200904	0.000713837
Apaf1	O88879	0.411311	0.0021513	0.00500941
Apba3	O88888	0.68033	0.00828745	0.0157715
Apbb1	Q9QXJ1	-1.07019	0.000637201	0.00181765
Apbb1ip	Q8R5A3	0.443294	0.00211772	0.00494159
Apbb2	Q9DBR4	0.683216	2.3476e-07	6.17287e-06
Apc	Q61315	-0.227662	0.103475	0.143225
Apeh	Q8R146	0.558914	0.000445273	0.00136494
Apex1	P28352	0.177769	0.00767811	0.0147852
Apex2	Q68G58	-0.107203	0.567674	0.626097
Api5	O35841	-0.344716	0.0002793	0.000930768
Apip	Q9WVQ5	0.666614	4.73794e-06	4.24255e-05
Aplf	Q9D842	-0.0459896	0.675841	0.72579
Aplp2	Q06335	-0.298646	0.0236981	0.0391439
Apmap	Q9D7N9	0.622805	4.08167e-06	3.86394e-05
Apob	E9Q414	0.438391	0.04416	0.0672967
Apobec3	Q99J72	-0.798677	0.0037031	0.00797544
Apobr	Q8VBT6	-0.0516087	0.833312	0.863116
Apoo	Q9DCZ4	-0.336972	0.052439	0.0783172
Apool	Q78IK4	0.687761	0.000271029	0.000906837
App	P12023	0.372914	0.137905	0.183883
Appbp2	Q9DAX9	-0.276079	0.153708	0.202399
Appl1	Q8K3H0	0.47861	8.50235e-05	0.000363645
Appl2	Q8K3G9	0.355458	0.052964	0.0790126
Aprt	P08030	-0.398615	0.00155049	0.00377835
Aptx	Q7TQC5	0.0167454	0.912065	0.927961
Aqr	Q8CFQ3	-0.709304	7.49592e-06	5.81414e-05
Araf	P04627	0.827103	7.48222e-06	5.81286e-05
Arap1	Q4LDD4	0.87076	0.00201228	0.00472704
Arcn1	Q5XJY5	0.305123	0.000304412	0.000995022
Arf1	P84078	0.302525	0.000753606	0.00208273
Arf2	Q8BSL7	1.27508	0.000128554	0.000500308
Arf4	P61750	0.887369	9.62361e-07	1.46556e-05
Arf5	P84084	0.503968	0.0263814	0.0429787
Arf6	P62331	0.444297	0.000667418	0.00188777
Arfgap1	Q9EPJ9	0.439204	0.0411054	0.0632576
Arfgap2	Q99K28	0.242764	0.000759425	0.00209284
Arfgap3	Q9D8S3	0.759195	0.000726145	0.00202281
Arfgef1	G3X9K3	-0.140572	0.0572774	0.0846881
Arfgef2	A2A5R2	0.72273	3.08132e-06	3.16453e-05
Arfip1	G5E8V9	0.526157	6.3372e-05	0.000288666
Arfip2	Q8K221	-0.368059	0.00287212	0.00640978
Arfrp1	Q8BXL7	0.25813	0.00480997	0.00995966
Arg1	Q61176	1.88384	8.0848e-11	9.52718e-08
Arhgap1	Q5FWK3	1.11531	8.57429e-09	1.00109e-06
Arhgap10	Q6Y5D8	0.0653955	0.396243	0.458928
Arhgap11a	Q80Y19	-0.334462	0.0412073	0.0633628
Arhgap12	Q8C0D4	0.431334	1.70318e-05	0.00010613
Arhgap17	Q3UIA2	0.658542	2.70938e-05	0.000150572
Arhgap18	Q8K0Q5	0.265885	0.136555	0.182192
Arhgap19	Q8BRH3	-1.1053	6.92867e-06	5.53545e-05
Arhgap21	Q6DFV3	0.0658106	0.382271	0.444798
Arhgap22	Q8BL80	0.896542	5.70879e-06	4.88744e-05
Arhgap29	Q8CGF1	0.502771	0.047242	0.0714373
Arhgap31	A6X8Z5	-0.0840557	0.639882	0.692313
Arhgap32	Q811P8	0.173908	0.0434258	0.066345
Arhgap35	Q91YM2	0.0192429	0.738422	0.782142
Arhgap42	B2RQE8	0.161418	0.299894	0.363334
Arhgap5	P97393	-0.0487681	0.480005	0.540605
Arhgap6	O54834	2.07984	3.82574e-09	6.36508e-07
Arhgdia	Q99PT1	0.467389	1.11053e-05	7.72266e-05
Arhgdib	Q61599	1.32384	9.37172e-07	1.4378e-05
Arhgef1	Q61210	0.205512	0.00369404	0.00796108
Arhgef10	Q8C033	1.02187	0.00124165	0.00315149
Arhgef11	Q68FM7	0.405849	0.0116201	0.0211579
Arhgef12	Q8R4H2	0.258689	0.00172811	0.00414136
Arhgef17	Q80U35	0.476381	0.00951838	0.0178235
Arhgef18	Q6P9R4	0.83452	3.82389e-06	3.70422e-05
Arhgef2	Q60875	0.363493	0.000302228	0.000989826
Arhgef40	Q3UPH7	0.36281	0.000556361	0.0016347
Arhgef5	E9Q7D5	0.36965	0.000841483	0.00226174
Arhgef7	Q9ES28	0.483447	4.48869e-05	0.000219866
Arid1a	A2BH40	-0.33167	0.000314353	0.0010205
Arid1b	E9Q4N7	0.110429	0.175859	0.227604
Arid2	E9Q7E2	-0.682003	8.65437e-05	0.000368018
Arid4a	F8VPQ2	-0.239574	0.196246	0.250531
Arid4b	A2CG63	-0.444888	0.000213181	0.000747875
Arid5b	Q8BM75	-0.367761	0.00129421	0.00326002
Arih1	Q9Z1K5	0.194716	0.0343794	0.0541526
Arih2	Q9Z1K6	0.0745305	0.199134	0.253829
Arl1	P61211	0.0508577	0.684569	0.73386
Arl14ep	Q8BIX3	-0.121492	0.128332	0.17271
Arl2	Q9D0J4	0.222514	0.0125392	0.022578
Arl3	Q9WUL7	-0.0158481	0.908222	0.924758
Arl5a	Q80ZU0	-0.487235	0.0733356	0.10541
Arl6	O88848	-0.0272655	0.776797	0.815906
Arl6ip1	Q9JKW0	-0.275193	0.0135796	0.0241637
Arl6ip4	Q9JM93	-0.302296	0.0244926	0.0402763
Arl6ip5	Q8R5J9	0.149625	0.535387	0.59552
Arl6ip6	Q8BH07	-1.54702	1.23424e-07	4.11647e-06
Arl8a	Q8VEH3	0.36836	0.0361655	0.0565378
Arl8b	Q9CQW2	-0.784916	0.218416	0.275271
Armc1	Q9D7A8	-0.0973728	0.292553	0.355411
Armc10	Q9D0L7	0.548925	6.57964e-07	1.16767e-05
Armc6	Q8BNU0	0.372902	0.000507698	0.00151512
Armc8	Q9DBR3	0.361366	0.000167405	0.000616999
Armc9	Q9D2I5	0.254078	0.119427	0.162202
Armh3	Q6PD19	0.679367	7.31701e-05	0.000324632
Armt1	A6H630	-0.0656822	0.221695	0.279005
Arnt	P53762	-0.280532	0.0803097	0.11425
Arpc1a	Q9R0Q6	-0.241493	0.540517	0.600725
Arpc1b	Q9WV32	0.160615	0.329706	0.393084
Arpc2	Q9CVB6	0.384746	1.20916e-05	8.18615e-05
Arpc3	Q9JM76	0.246476	0.00645565	0.0127409
Arpc4	P59999	0.431022	4.70967e-05	0.00022878
Arpc5	Q9CPW4	0.243855	0.0269361	0.0438073
Arpc5l	Q9D898	-0.129709	0.155588	0.204537
Arpin	Q9D0A3	0.305167	0.00362894	0.00784875
Arpp19	P56212	-0.335117	0.0532606	0.0793662
Arrb1	Q8BWG8	-0.152696	0.425005	0.488078
Arrb2	Q91YI4	-0.25613	0.00135729	0.00339231
Arsa	P50428	0.24331	0.384338	0.44685
Arsb	P50429	0.744986	1.89552e-06	2.28408e-05
As3mt	Q91WU5	0.392199	0.0960918	0.134093
Asah1	Q9WV54	0.640556	7.5483e-05	0.000332015
Asap1	Q9QWY8	1.07876	5.90941e-07	1.1016e-05
Asap2	Q7SIG6	1.12676	1.39103e-08	1.25589e-06
Asb3	Q9WV72	0.199356	0.201145	0.256083
Asb6	Q91ZU1	0.132556	0.462078	0.52414
Ascc1	Q9D8Z1	0.171016	0.0360321	0.0563558
Ascc2	Q91WR3	0.0295007	0.591826	0.648437
Ascc3	E9PZJ8	0.1849	0.00879155	0.0166074
Asf1a	Q9CQE6	-0.730005	6.47393e-06	5.29109e-05
Asf1b	Q9DAP7	-0.901808	4.91799e-05	0.000236483
Ash1l	Q99MY8	-0.000803015	0.995129	0.996777
Ash2l	Q91X20	-0.125555	0.164232	0.214097
Asl	Q91YI0	0.152355	0.135708	0.18128
Asns	Q61024	0.83746	2.79761e-06	2.9789e-05
Asnsd1	Q8BFS9	0.0796829	0.352726	0.416204
Asph	Q8BSY0	0.35997	0.000963794	0.00254324
Aspm	Q8CJ27	-1.53993	2.85024e-07	6.9481e-06
Aspscr1	Q8VBT9	0.47702	3.58734e-05	0.00018559
Asrgl1	Q8C0M9	-0.63257	0.00419233	0.00885994
Ass1	P16460	1.58464	1.86288e-07	5.32081e-06
Asxl2	Q8BZ32	0.159274	0.658306	0.709479
Atad1	Q9D5T0	0.296116	0.00420224	0.00887243
Atad2	Q8CDM1	-0.70439	6.10804e-05	0.000280338
Atad2b	E9Q166	-0.0396882	0.921267	0.935893
Atad3	Q925I1	-0.0271399	0.755741	0.797567
Atad5	Q4QY64	-1.21043	1.4117e-08	1.25589e-06
Ate1	Q9Z2A5	0.289478	0.000338151	0.00108192
Atf2	P16951	-0.185316	0.164327	0.214179
Atf6	F6VAN0	0.217654	0.130047	0.174736
Atf6b	O35451	0.429595	0.044365	0.0675937
Atf7	Q8R0S1	0.0373491	0.736572	0.780555
Atf7ip	Q7TT18	-0.410389	0.000234618	0.000810265
Atg101	Q9D8Z6	-0.0295635	0.917944	0.932944
Atg13	Q91YI1	0.266922	0.00741043	0.0143278
Atg16l1	Q8C0J2	0.736008	2.3424e-05	0.000134269
Atg2a	Q6P4T0	0.33434	0.0114143	0.0208286
Atg2b	Q80XK6	-0.171623	0.0231093	0.0383618
Atg3	Q9CPX6	0.0303748	0.785386	0.823628
Atg4a-ps	A0A0G2JFS9	0.506644	0.21019	0.266136
Atg4b	Q8BGE6	0.389302	0.000111307	0.000445429
Atg5	Q99J83	0.624912	5.93717e-06	5.00784e-05
Atg7	Q9D906	0.824552	3.7981e-07	8.3755e-06
Atg9a	Q68FE2	0.22005	0.142256	0.188815
Atic	Q9CWJ9	0.149798	0.0297119	0.0476465
Atl1	Q8BH66	1.04768	2.27372e-06	2.5866e-05
Atl2	Q6PA06	0.29398	0.000306596	0.00100068
Atl3	Q91YH5	1.23598	3.17126e-08	1.99101e-06
Atm	Q62388	0.0657125	0.57198	0.629699
Atn1	O35126	-0.14788	0.156269	0.205163
Atox1	O08997	0.681808	0.000133655	0.000515637
Atp11b	Q6DFW5	0.281068	0.251869	0.311791
Atp11c	Q9QZW0	-0.26311	0.00711188	0.0138108
Atp13a1	Q9EPE9	0.785208	6.67249e-07	1.18069e-05
Atp13a3	Q5XF89	0.181819	0.454145	0.516109
Atp1a1	Q8VDN2	0.155865	0.219829	0.276919
Atp1b1	P14094	-0.0228232	0.874363	0.897145
Atp1b3	P97370	0.0404934	0.822043	0.855282
Atp2a2	O55143	5.36154e-05	0.999581	0.9997
Atp2b1	G5E829	1.04722	1.34688e-09	3.89717e-07
Atp2c1	Q80XR2	0.523454	0.000170125	0.000624481
Atp5f1a	Q03265	0.254425	0.000959221	0.00253519
Atp5f1b	P56480	0.184468	0.00395986	0.00842753
Atp5f1c	Q91VR2	0.14232	0.0123653	0.0222831
Atp5f1d	Q9D3D9	0.497696	0.0233251	0.0386525
Atp5f1e	P56382	0.277614	0.000220167	0.000767932
Atp5if1	O35143	0.626575	0.0186467	0.0317539
Atp5me	Q06185	0.147539	0.0354269	0.0555435
Atp5mf	P56135	0.220473	0.035198	0.055246
Atp5mg	Q9CPQ8	-0.0911205	0.455943	0.517799
Atp5mk	Q78IK2	0.00451645	0.97716	0.981882
Atp5pb	Q9CQQ7	0.186842	0.00355912	0.0077178
Atp5pd	Q9DCX2	-0.0814627	0.377617	0.440112
Atp5pf	P97450	-0.0729416	0.735728	0.779909
Atp5po	Q9DB20	0.00565604	0.927315	0.941031
Atp6ap1	Q9R1Q9	0.282757	0.0233652	0.0387093
Atp6ap2	Q9CYN9	0.215193	0.0125518	0.0225823
Atp6v0a1	Q9Z1G4	0.527844	0.0332517	0.052638
Atp6v0a2	P15920	1.07671	2.84271e-08	1.85661e-06
Atp6v0c	P63082	0.764005	0.215583	0.272033
Atp6v0d1	P51863	1.10154	1.39699e-07	4.41575e-06
Atp6v1a	P50516	0.341536	0.000104258	0.000424626
Atp6v1b2	P62814	0.610844	3.49058e-06	3.47738e-05
Atp6v1c1	Q9Z1G3	0.315548	0.00062851	0.00179979
Atp6v1d	P57746	0.367731	0.000815721	0.00220317
Atp6v1e1	P50518	0.492416	0.000551391	0.00162477
Atp6v1f	Q9D1K2	-0.567123	0.0692475	0.100336
Atp6v1g1	Q9CR51	0.251848	0.0762686	0.109154
Atp6v1h	Q8BVE3	0.577211	3.88129e-06	3.74935e-05
Atp7a	Q64430	0.192558	0.117721	0.160113
Atpaf1	Q811I0	0.351058	0.0225706	0.0376082
Atpaf2	Q91YY4	-0.0888445	0.611453	0.667304
Atr	Q9JKK8	-0.544191	3.15315e-05	0.000168675
Atrip	Q8BMG1	-0.579017	0.00357774	0.0077506
Atrx	Q61687	-0.195309	0.242261	0.301298
Atxn10	P28658	0.50446	7.61321e-06	5.86411e-05
Atxn2	O70305	0.103275	0.162385	0.212146
Atxn2l	Q7TQH0	-0.195424	0.014016	0.0248208
Atxn3	Q9CVD2	-0.51732	0.0763054	0.109183
Auh	Q9JLZ3	0.4812	0.0218109	0.0364793
Aup1	P70295	0.101663	0.364071	0.427695
Aurka	P97477	-1.20461	1.11728e-06	1.6306e-05
Aurkb	O70126	-1.17665	3.10571e-08	1.96843e-06
Aven	Q9D9K3	-1.21271	0.000148006	0.00055838
Avl9	Q80U56	0.480622	6.45909e-05	0.000293015
Avpi1	Q9D7H4	-0.29602	0.00958466	0.0179275
AW551984	Q8BGF0	-0.0817749	0.723072	0.76882
Axl	Q00993	0.762803	8.88382e-07	1.40766e-05
B2m	P01887	-0.182806	0.463353	0.525409
B3galnt1	Q920V1	0.740357	0.00214559	0.00499963
B3galt6	Q91Z92	1.0901	8.21622e-08	3.35453e-06
B3glct	Q8BHT6	0.965683	6.18053e-07	1.12967e-05
B3GNT2	Q9Z222	-0.331079	0.0231647	0.0384346
B4galt1	P15535	0.545023	2.284e-05	0.000131602
B4galt7	Q8R087	0.999141	1.1825e-05	8.03835e-05
B4gat1	Q8BWP8	-0.308504	0.00139953	0.00347402
Babam1	Q3UI43	-0.0546411	0.688393	0.737247
Babam2	Q8K3W0	0.14295	0.130917	0.175634
Bach1	P97302	0.24503	0.0875937	0.123451
Bad	Q61337	-0.0214975	0.939277	0.950705
Bag1	Q60739	0.791049	4.55378e-07	9.18937e-06
Bag2	Q91YN9	-0.179629	0.0332752	0.0526627
Bag3	Q9JLV1	-0.53636	1.29212e-05	8.55629e-05
Bag5	Q8CI32	0.354452	0.00472301	0.00980094
Bag6	Q9Z1R2	-0.143674	0.0818081	0.116208
Baiap2	Q8BKX1	0.210562	0.00794372	0.015235
Baiap2l1	Q9DBJ3	1.46764	5.15236e-09	7.61977e-07
Banf1	O54962	-0.242619	0.157889	0.207044
Banp	Q8VBU8	-0.62286	0.000850188	0.00228053
Bap1	Q99PU7	-0.591682	0.0063673	0.0126152
Bap18	Q9DCT6	-0.0536023	0.742561	0.7859
Bard1	O70445	-0.40767	0.00193622	0.0045742
Basp1	Q91XV3	0.435906	0.033801	0.0533644
Bax	Q07813	0.147948	0.0328021	0.0520501
Baz1a	O88379	-1.24773	2.02569e-06	2.39449e-05
Baz1b	Q9Z277	-0.545502	2.83078e-05	0.000155822
Baz2a	Q91YE5	-0.504735	0.00568601	0.0114842
Baz2b	A2AUY4	-0.11016	0.342516	0.406246
Bbx	Q8VBW5	-0.477699	0.00319952	0.0070436
Bcap29	Q61334	0.402143	0.00421102	0.00888533
Bcap31	Q61335	0.556136	2.35121e-05	0.000134543
Bcar1	Q61140	-0.206523	0.301594	0.365061
Bcar3	Q9QZK2	-0.0193604	0.911993	0.927961
Bcas2	Q9D287	-0.496895	0.0176209	0.0302079
Bcas3	Q8CCN5	0.799532	3.60278e-05	0.000186153
Bcat1	P24288	0.162918	0.440791	0.502649
Bcat2	O35855	-0.00656999	0.954945	0.964604
Bccip	Q9CWI3	-0.151353	0.210817	0.26688
Bckdha	P50136	0.844507	0.000822061	0.0022167
Bckdhb	Q6P3A8	0.496354	0.00175102	0.00419024
Bckdk	O55028	-0.062003	0.614965	0.669929
Bcl10	Q9Z0H7	-0.181488	0.309146	0.372442
Bcl2l1	Q64373	1.18106	0.000289972	0.000957223
Bcl2l13	P59017	-0.0817789	0.158888	0.208149
Bcl7a	Q9CXE2	-1.15985	0.000459198	0.00139861
Bcl7c	O08664	-0.434066	0.00842693	0.0160044
Bcl9	Q9D219	-0.714044	0.00583653	0.0117561
Bcl9l	Q67FY2	-1.07831	6.1331e-05	0.000280714
Bclaf1	Q8K019	-0.115861	0.200341	0.255122
Bcor	Q8CGN4	-0.358719	0.0102065	0.0189204
Bcorl1	A2AQH4	-0.125009	0.311883	0.374992
Bcr	Q6PAJ1	0.698535	5.08086e-08	2.60101e-06
Bcs1l	Q9CZP5	0.737198	2.27443e-07	6.07884e-06
Bdh1	Q80XN0	-1.20081	6.57214e-06	5.33397e-05
Bdp1	Q571C7	-0.657226	0.00630086	0.0125283
Becn1	O88597	0.538226	0.000405482	0.00125862
Bend3	Q6PAL0	-0.53128	0.00158525	0.00384469
Bet1	O35623	0.481477	0.0461959	0.0701309
Bicd2	Q921C5	0.232335	0.0407951	0.0628598
Bicra	F8VPZ9	-0.373276	0.122503	0.165906
Bin1	O08539	0.045787	0.544393	0.604225
Birc6	O88738	-0.588482	9.45833e-06	6.85047e-05
Bles03	Q8VD62	0.396201	0.0181971	0.0310917
Blm	O88700	-1.07367	1.24908e-05	8.39663e-05
Blmh	Q8R016	-0.647771	6.60961e-06	5.35773e-05
Bloc1s1	O55102	-0.0323369	0.822588	0.855496
Bloc1s3	Q5U5M8	0.464588	0.0121828	0.0220017
Bloc1s5	Q8R015	-0.108967	0.28415	0.346531
Bloc1s6	Q9R0C0	-0.0318479	0.886359	0.906101
Bltp2	Q5SYL3	-0.0137342	0.845687	0.872025
Bltp3a	B2KF50	0.253785	0.00522918	0.0107012
Bltp3b	A2RSJ4	0.513271	0.000266932	0.00089593
Blvra	Q9CY64	0.291012	0.00158482	0.00384469
Blvrb	Q923D2	0.80805	1.36099e-05	8.88849e-05
Bmal1	Q9WTL8	-0.0194056	0.7821	0.8207
Bmp1	P98063	-0.00438984	0.982201	0.985756
Bmp2k	Q91Z96	0.479068	0.0201809	0.0340354
Bmpr2	O35607	0.403947	0.00100773	0.00263309
Bms1	Q6PGF5	-0.559718	0.00168766	0.00405759
Bnc2	Q8BMQ3	0.133887	0.425959	0.489089
Bnip1	Q6QD59	-0.243009	0.0539707	0.0802805
Bnip2	O54940	0.122003	0.338654	0.40231
Bnip3l	Q9Z2F7	-0.276355	0.069234	0.100336
Bod1l	E9Q6J5	-0.409319	0.000139382	0.000533711
Bok	O35425	0.309277	0.0150067	0.0263369
Bola1	Q9D8S9	-0.581182	0.00239434	0.00549081
Bola2	Q8BGS2	0.371344	0.00120421	0.00306954
Bop1	P97452	-0.154388	0.321701	0.384573
Bpgm	P15327	-1.20504	8.24915e-07	1.33248e-05
Bphl	Q8R164	1.1509	0.000522059	0.00155103
Bpnt1	Q9Z0S1	0.0557104	0.428263	0.491141
Bpnt2	Q80V26	-0.614104	0.11622	0.158363
Bptf	A2A654	-0.285153	0.0011826	0.00302468
Braf	P28028	-7.88459e-05	0.9997	0.9997
Brap	Q99MP8	0.335997	7.88348e-05	0.000342458
Brat1	Q8C3R1	0.332409	0.00556606	0.0112624
Brca1	P48754	-0.86123	5.3645e-05	0.000253197
Brcc3	P46737	0.189191	0.120526	0.163494
Brd1	G5E8P1	0.0503572	0.703829	0.751
Brd2	Q7JJ13	-0.770908	0.000147886	0.000558243
Brd3	Q8K2F0	-0.0632263	0.307038	0.370439
Brd4	Q9ESU6	-0.30211	0.00014341	0.000545369
Brd7	O88665	-0.640128	2.17208e-05	0.000126689
Brd8	Q8R3B7	-0.738052	0.00244679	0.00558989
Brd9	Q3UQU0	-0.0642657	0.413457	0.476708
Brf1	Q8CFK2	0.0481525	0.691388	0.73986
Bri3bp	Q8BXV2	-0.121164	0.138555	0.184564
Brip1	Q5SXJ3	-1.14136	1.07065e-08	1.11331e-06
Brix1	Q9DCA5	-0.832847	1.94773e-05	0.000116987
Brk1	Q91VR8	0.0428859	0.775052	0.814845
Brms1l	Q3U1T3	-0.108076	0.179127	0.231294
Brox	Q8K2Q7	1.09005	3.28397e-09	5.6038e-07
Brpf1	B2RRD7	0.115728	0.412093	0.475547
Brpf3	B2KF05	0.116525	0.39499	0.457874
Brwd1	Q921C3	-0.941037	0.000153682	0.000574582
Bsdc1	Q80Y55	1.24127	9.35254e-07	1.4378e-05
Bsg	P18572	-0.619218	1.55703e-05	9.90631e-05
Btaf1	E9QAE3	-0.117627	0.182265	0.234958
Btbd9	Q8C726	0.221925	0.157283	0.206359
Btd	Q8CIF4	0.251599	0.488355	0.54908
Btf3	Q64152	-0.371923	0.0023895	0.0054816
Btf3l4	Q9CQH7	0.0069048	0.958441	0.967161
Bub1	O08901	-1.05753	2.76687e-07	6.79466e-06
Bub1b	Q9Z1S0	-1.10435	1.04786e-07	3.72914e-06
Bub3	Q9WVA3	-0.303577	0.00158272	0.00384135
Bud13	Q8R149	-1.27665	7.48974e-07	1.27479e-05
Bud23	Q9CY21	-0.874954	1.31009e-06	1.82183e-05
Bud31	Q6PGH1	-0.896631	6.88457e-05	0.000307702
Bysl	O54825	-0.8087	0.000553869	0.00162953
Bzw1	Q9CQC6	0.213963	0.00406606	0.00862596
Bzw2	Q91VK1	-0.361596	0.000154101	0.000575501
C1d	O35473	-0.484718	0.00145932	0.00359285
C1galt1	Q9JJ06	0.953694	2.82128e-06	2.99452e-05
C1galt1c1	Q9JMG2	0.98443	1.87079e-05	0.000113907
C1qbp	O35658	0.523901	0.00367134	0.00791987
C2cd2l	Q80X80	0.417531	0.169253	0.219867
C2cd5	Q7TPS5	0.275918	0.129372	0.173933
C3	P01027	0.42453	0.391241	0.453924
Ca12	Q8CI85	-0.62207	0.0419676	0.0643239
Ca13	Q9D6N1	1.97246	0.000127331	0.000497585
Caap1	Q8VDY9	0.123066	0.181835	0.234518
Cab39	Q06138	0.0575492	0.570881	0.628905
Cab39l	Q9DB16	-0.0378314	0.701824	0.749487
Cabin1	G3X8Q1	-0.329232	0.0177694	0.030439
Cachd1	Q6PDJ1	0.918471	0.028998	0.0466816
Cacnb2	Q8CC27	0.0691906	0.660709	0.711837
Cactin	Q9CS00	-0.294226	0.0025964	0.00588524
Cacul1	Q8R0X2	-0.152752	0.154523	0.203231
Cacybp	Q9CXW3	-0.987746	1.4023e-08	1.25589e-06
Cad	B2RQC6	-0.176445	0.0087903	0.0166074
Cadm1	Q8R5M8	-0.0356067	0.732958	0.777716
Calcoco1	Q8CGU1	0.215191	0.152919	0.201453
Cald1	E9QA15	1.09778	1.53525e-07	4.66534e-06
Calm1;Calm2;Calm3	P0DP26;P0DP27;P0DP28	0.329365	0.156301	0.205164
Calr	P14211	0.093648	0.430625	0.493509
Calu	O35887	1.51858	4.12035e-07	8.56904e-06
Camk1	Q91YS8	0.301135	0.407257	0.470456
Camk1d	Q8BW96	0.469444	0.00356304	0.00772379
Camk2b	P28652	0.792742	0.000119216	0.00047141
Camk2d	Q6PHZ2	1.3167	5.39775e-08	2.64133e-06
Camk2g	Q923T9	0.500431	9.90508e-05	0.000407406
Camkk2	Q8C078	0.735731	5.30792e-08	2.62648e-06
Camlg	P49070	0.506686	4.49072e-05	0.000219866
Camsap1	A2AHC3	-0.114631	0.172384	0.223541
Camsap2	Q8C1B1	0.528633	1.90055e-06	2.28408e-05
Cand1	Q6ZQ38	0.188198	0.00916962	0.0172189
Cand2	Q6ZQ73	-0.946533	0.00018399	0.000664742
Cant1	Q8VCF1	0.64369	0.00501657	0.01032
Canx	P35564	-0.222997	0.0480921	0.0726568
Cap1	P40124	0.915675	7.99754e-08	3.31177e-06
Capg	P24452	1.37541	4.24638e-07	8.77597e-06
Capn1	O35350	0.822942	1.01039e-05	7.16859e-05
Capn2	O08529	1.25995	3.98688e-09	6.47139e-07
Capn7	Q9R1S8	0.158325	0.253894	0.313889
Capns1	O88456	0.984807	1.32559e-06	1.82269e-05
Capns2	Q9D7J7	0.737582	0.00373507	0.00803131
Caprin1	Q60865	-0.75325	6.80383e-05	0.000305942
Capza1	P47753	0.196911	0.0203123	0.0342137
Capza2	P47754	0.540681	8.54968e-07	1.37435e-05
Capzb	P47757	0.333234	0.000628455	0.00179979
Carhsp1	Q9CR86	0.35467	0.0527187	0.0786644
Carm1	Q9WVG6	-0.0145022	0.825474	0.857767
Carmil1	Q6EDY6	0.26175	0.0259586	0.0423625
Carnmt1	Q80UY1	-0.0805472	0.27217	0.333879
Cars1	Q9ER72	0.798106	6.16247e-06	5.12001e-05
Cars2	Q8BYM8	0.130961	0.14588	0.193278
Casc3	Q8K3W3	0.0185309	0.820389	0.85401
Cask	O70589	0.525049	7.42526e-06	5.80671e-05
Caskin2	Q8VHK1	0.043445	0.612766	0.668189
Casp2	P29594	-0.461969	0.000760088	0.00209284
Casp3	P70677	-0.53711	0.0146752	0.0258233
Casp6	O08738	0.671812	0.00216303	0.00502968
Casp8	O89110	0.214216	0.0657601	0.0959302
Casp8ap2	Q9WUF3	-0.956189	0.000127164	0.000497225
Casp9	Q8C3Q9	0.96138	0.000602789	0.00174416
Cast	P51125	1.48324	2.25843e-09	4.42055e-07
Castor1	Q9CWQ8	-0.618659	0.0735856	0.105701
Cat	P24270	0.18875	0.127813	0.172115
Cav1	P49817	1.98555	1.15652e-07	4.02586e-06
Cav2	Q9WVC3	0.802279	0.000776909	0.00212771
Cavin1	O54724	1.16837	3.55937e-07	8.057e-06
Cavin2	Q63918	1.88907	1.18235e-07	4.03513e-06
Cavin3	Q91VJ2	0.181939	0.291733	0.354674
Cbfb	Q08024	-0.197593	0.0305384	0.0488189
Cbl	P22682	-0.338878	0.0762032	0.109085
Cblb	Q3TTA7	-0.474911	0.199884	0.254629
Cbll1	Q9JIY2	-0.797641	9.03703e-05	0.000380161
Cbr1	P48758	0.151188	0.376288	0.439179
Cbr4	Q91VT4	0.691	0.00443118	0.00925887
Cbx1	P83917	-0.0141512	0.893483	0.911284
Cbx2	P30658	-0.951085	4.03073e-07	8.55258e-06
Cbx3	P23198	-0.658446	4.40328e-06	4.03638e-05
Cbx5	Q61686	-0.600456	0.0773615	0.110505
Cbx6	Q9DBY5	0.247566	0.388582	0.451547
Cbx8	Q9QXV1	-0.147565	0.284679	0.347112
Cc2d1a	Q8K1A6	0.369513	0.000984287	0.002584
Cc2d1b	Q8BRN9	0.475835	3.91522e-05	0.000199203
Ccar1	Q8CH18	-0.354341	0.000684749	0.00192685
Ccar2	Q8VDP4	-0.272809	0.00853047	0.0161742
Ccdc102a	Q3TMW1	-0.0555229	0.775593	0.814909
Ccdc115	Q8VE99	0.0998929	0.306527	0.369956
Ccdc117	Q6PB51	-1.45453	0.00344492	0.00750439
Ccdc12	Q8R344	-1.42833	4.12988e-05	0.00020526
Ccdc124	Q9D8X2	0.158086	0.0389083	0.0603156
Ccdc134	Q8C7V8	-0.341004	0.0231926	0.0384617
Ccdc137	Q8R0K4	-0.625305	0.00685276	0.0133818
Ccdc174	Q3U155	-0.505519	0.0149685	0.0262837
Ccdc186	Q8C9S4	0.431452	0.0118803	0.0215492
Ccdc22	Q9JIG7	0.160438	0.0164443	0.0285512
Ccdc25	Q78PG9	-0.512501	0.0163136	0.0283464
Ccdc43	Q9CR29	0.00403099	0.973649	0.978945
Ccdc47	Q9D024	0.316397	0.0024984	0.0056844
Ccdc50	Q810U5	0.162034	0.0631073	0.0924249
Ccdc51	Q3URS9	0.331357	0.00352728	0.00765874
Ccdc6	D3YZP9	-0.10767	0.115117	0.157086
Ccdc61	Q3UJV1	0.342526	0.135986	0.181614
Ccdc77	Q9CZH8	-1.04441	0.000478158	0.00144643
Ccdc85c	E9Q6B2	-1.283	3.6131e-06	3.56778e-05
Ccdc86	Q9JJ89	-0.262994	0.114479	0.156502
Ccdc88a	Q5SNZ0	0.088714	0.355686	0.41937
Ccdc88c	Q6VGS5	-0.042243	0.670016	0.721048
Ccdc9	Q8VC31	-0.0170339	0.820061	0.853802
Ccdc93	Q7TQK5	0.569751	2.18743e-05	0.00012725
Ccdc97	Q9DBT3	0.442339	0.0232115	0.0384739
Ccm2	Q8K2Y9	0.56311	0.0139459	0.0247103
Ccn1	P18406	0.214536	0.658659	0.709744
Ccna2	P51943	-0.884597	0.000200426	0.000713282
Ccnb1	P24860	-0.954249	2.92392e-06	3.06436e-05
Ccnb2	P30276	-1.2854	1.3252e-06	1.82269e-05
Ccnc	Q62447	-0.00748535	0.939954	0.951101
Ccnd1	P25322	0.761719	0.00064547	0.00183887
Ccnd2	P30280	0.906243	0.000132816	0.000512995
Ccnd3	P30282	0.039045	0.909149	0.92556
Ccndbp1	Q3TVC7	1.2145	0.000611944	0.00176222
Ccnh	Q61458	-0.276298	0.00295066	0.00655429
Ccnk	O88874	-0.285452	0.00114176	0.00293715
Ccnl1	Q52KE7	-0.487244	0.00958161	0.0179268
Ccnl2	Q9JJA7	-0.217044	0.228414	0.286199
Ccnt1	Q9QWV9	0.0493264	0.436331	0.498504
Ccnt2	Q7TQK0	-0.207865	0.374981	0.438294
Ccny	Q8BGU5	1.06801	0.000362661	0.00114493
Ccs	Q9WU84	0.122595	0.579531	0.636958
Cct2	P80314	-0.140922	0.079501	0.11322
Cct3	P80318	-0.0835976	0.198215	0.252706
Cct4	P80315	-0.0442122	0.494401	0.554846
Cct5	P80316	-0.1236	0.058059	0.0856914
Cct6a	P80317	-0.0568444	0.417006	0.480217
Cct7	P80313	-0.0773458	0.20531	0.260702
Cct8	P42932	-0.263726	0.000869083	0.00232372
Ccz1	Q8C1Y8	-0.0802089	0.40569	0.468932
Cd109	Q8R422	-0.533629	0.000374625	0.00117677
Cd151	O35566	0.394994	0.0205028	0.0344784
Cd2ap	Q9JLQ0	0.065914	0.274536	0.336595
Cd2bp2	Q9CWK3	0.214409	0.237124	0.295627
Cd44	P15379	0.895755	0.00146035	0.00359285
Cd47	Q61735	0.604724	0.0339325	0.0535375
Cd63	P41731	0.683163	0.0842121	0.119165
Cd81	P35762	0.431301	0.231614	0.289592
Cd9	P40240	0.753239	0.0207499	0.034845
Cda	P56389	0.0450054	0.839696	0.867999
Cdan1	Q8CC12	-0.154309	0.0380601	0.0590833
Cdc123	Q8CII2	-0.402032	0.00107429	0.00278078
Cdc16	Q8R349	-0.342072	0.00533766	0.0108863
Cdc20	Q9JJ66	-0.931493	0.000180414	0.000655257
Cdc23	Q8BGZ4	-0.0586738	0.41767	0.480815
Cdc26	Q99JP4	-0.834121	0.00531854	0.0108573
Cdc27	A2A6Q5	-0.154437	0.0698034	0.101009
Cdc34	Q8CFI2	-0.766437	0.000380339	0.00119169
Cdc37	Q61081	-0.14985	0.102329	0.141757
Cdc40	Q9DC48	-1.1258	1.80126e-06	2.2117e-05
Cdc42	P60766	0.552312	1.02835e-06	1.52729e-05
Cdc42bpa	Q3UU96	0.493969	0.00169039	0.00406121
Cdc42bpb	Q7TT50	1.07235	1.25299e-08	1.21694e-06
Cdc42bpg	Q80UW5	0.374718	0.02491	0.0409021
Cdc42ep1	Q91W92	-0.760731	0.00833228	0.0158387
Cdc42ep2	Q8JZX9	-0.98713	0.0177207	0.0303634
Cdc42ep4	Q9JM96	0.0239126	0.895338	0.912877
Cdc45	Q9Z1X9	-1.35042	2.19109e-07	5.92753e-06
Cdc5l	Q6A068	-0.536646	1.27152e-05	8.49593e-05
Cdc7	Q9Z0H0	-1.07244	0.000479984	0.00144932
Cdc73	Q8JZM7	-0.421847	0.000266161	0.000895099
Cdca2	Q14B71	-1.35206	7.67901e-06	5.8914e-05
Cdca3	Q99M54	-1.73561	3.76743e-06	3.6709e-05
Cdca5	Q9CPY3	-0.699687	9.63356e-05	0.000398207
Cdca7	Q9D0M2	-0.99199	0.0111621	0.0204301
Cdca7l	Q922M5	-0.244934	0.100314	0.139342
Cdca8	Q8BHX3	-1.14911	7.53285e-07	1.27885e-05
Cdh2	P15116	1.14307	2.44435e-05	0.000138798
Cdipt	Q8VDP6	0.995349	5.72294e-06	4.88911e-05
Cdk1	P11440	-0.882796	3.33742e-08	2.02252e-06
Cdk10	Q3UMM4	-0.355018	0.105929	0.146166
Cdk11b	P24788	-0.642275	4.40332e-06	4.03638e-05
Cdk12	Q14AX6	-0.513946	0.000860735	0.00230661
Cdk13	Q69ZA1	-0.0933968	0.369671	0.432898
Cdk14	O35495	0.646769	2.13364e-06	2.46322e-05
Cdk16	Q04735	0.0939418	0.227551	0.285188
Cdk17	Q8K0D0	0.000375487	0.995895	0.997096
Cdk18	Q04899	-0.563131	0.000118536	0.000469279
Cdk19	Q8BWD8	0.78629	0.000254506	0.000865475
Cdk2	P97377	-0.370538	2.73828e-05	0.000151987
Cdk20	Q9JHU3	0.58056	0.0250879	0.0411333
Cdk2ap1	O35207	-0.958668	0.0120759	0.0218622
Cdk4	P30285	0.0362984	0.767184	0.807448
Cdk5	P49615	1.02339	4.11119e-07	8.56904e-06
Cdk5rap2	Q8K389	-0.141346	0.203857	0.259005
Cdk5rap3	Q99LM2	-0.20231	0.103824	0.143589
Cdk6	Q64261	0.347132	0.00680668	0.0133113
Cdk7	Q03147	-0.399278	3.01722e-05	0.000163648
Cdk8	Q8R3L8	0.0496658	0.709497	0.756077
Cdk9	Q99J95	-0.368507	0.000115008	0.000457763
Cdkal1	Q91WE6	0.174684	0.038008	0.0590162
Cdkn1b	P46414	-0.474191	0.165349	0.2153
Cdkn2a	Q64364	0.393151	0.0489651	0.0737914
Cdkn2aip	Q8BI72	0.224488	0.00171568	0.00411455
Cdkn2b	P55271	0.773812	0.000791383	0.0021567
Cdr2l	A2A6T1	1.17529	2.74836e-06	2.93585e-05
Cds2	Q99L43	0.533622	0.00459774	0.00957083
Cdt1	Q8R4E9	-0.141178	0.426962	0.489902
Cdv3	Q4VAA2	-0.121484	0.369105	0.432387
Cdx2	P43241	-0.529019	3.58318e-05	0.00018559
Cdyl	Q9WTK2	-0.204424	0.04973	0.0747578
Cdyl2	Q9D5D8	0.451285	0.000249595	0.000851385
Cebpb	P28033	-0.463449	0.00500301	0.0103017
Cebpg	P53568	0.171101	0.444648	0.506701
Cebpz	P53569	0.0298864	0.688208	0.737167
Celf1	P28659	-0.305389	0.0319039	0.050758
Cemip2	Q5FWI3	0.298363	0.0515498	0.0771451
Cenpa	O35216	-0.790449	0.00932689	0.0174846
Cenpb	P27790	-0.0125139	0.889691	0.908949
Cenpc	P49452	-0.706579	3.73923e-05	0.000192307
Cenpe	Q6RT24	-1.2005	4.05758e-07	8.55258e-06
Cenpf	E9Q3P4	-1.13244	1.21132e-06	1.72989e-05
Cenph	Q9QYM8	-0.792941	8.93246e-05	0.000377193
Cenpi	Q8K1K4	-0.483171	0.00287844	0.00642174
Cenpp	Q9CZ92	-0.967579	0.000964531	0.00254417
Cenpq	Q9CPQ5	-0.26531	0.339075	0.402738
Cenpu	Q8C4M7	-0.586353	0.00201085	0.00472536
Cenpv	Q9CXS4	-0.352102	0.0352849	0.0553692
Cep131	Q62036	0.138062	0.48121	0.541871
Cep152	A2AUM9	-0.345296	0.0418243	0.064159
Cep162	Q6ZQ06	-0.479971	0.0270314	0.0439408
Cep170	Q6A065	0.766326	4.17107e-08	2.34819e-06
Cep170b	Q80U49	0.544433	0.00502316	0.0103272
Cep192	E9Q4Y4	-0.105067	0.440593	0.50251
Cep250	Q60952	0.0509395	0.861967	0.886477
Cep350	E9Q309	-0.152682	0.13799	0.183958
Cep41	Q99NF3	0.30035	0.0294679	0.0473008
Cep43	Q66JX5	-0.414765	0.000497505	0.0014914
Cep55	Q8BT07	-0.954262	5.59864e-07	1.06454e-05
Cep76	Q0VEJ0	-0.944969	0.000263076	0.000887815
Cept1	Q8BGS7	0.443501	0.011432	0.0208553
Cers2	Q924Z4	0.100264	0.557051	0.616424
Cers5	Q9D6K9	-0.0201859	0.850455	0.876472
Cers6	Q8C172	0.535176	3.11026e-05	0.000166926
Cert1	Q9EQG9	0.505218	0.00100659	0.00263133
Cetn2	Q9R1K9	-1.34672	0.000541014	0.00159949
Cetn3	O35648	-0.616773	0.00203178	0.00476783
Cfap20	Q8BTU1	-0.247597	0.00607304	0.0121479
Cfap298	Q8BL95	-0.790603	2.82543e-05	0.000155822
Cfap36	Q8C6E0	-1.347	0.00261959	0.00593173
Cfap418	Q3UJP5	-0.586642	0.0133023	0.0237322
Cfdp1	O88271	-1.30026	0.00159422	0.00385941
Cfl1	P18760	-0.110964	0.232878	0.290988
Cfl2	P45591	0.196299	0.0038152	0.00816677
Cggbp1	Q8BHG9	-0.465803	0.0031783	0.00700151
Cgnl1	Q6AW69	1.42767	1.15416e-05	7.92667e-05
Chac2	Q9CQG1	-0.0594447	0.562089	0.620966
Chaf1a	Q9QWF0	-1.17415	4.12728e-06	3.88513e-05
Chaf1b	Q9D0N7	-1.24282	1.78425e-07	5.17947e-06
Champ1	Q8K327	-0.0336209	0.615266	0.670147
Chchd1	Q9CQA6	0.0816028	0.823661	0.856345
Chchd3	Q9CRB9	0.68451	0.0164497	0.0285531
Chchd6	Q91VN4	-0.25459	0.186534	0.239788
Chd1	P40201	-0.676735	0.00013624	0.000523788
Chd1l	Q9CXF7	-0.115446	0.290197	0.353083
Chd2	E9PZM4	0.364296	0.0223705	0.0373122
Chd3	B1AR17	-0.513839	0.000272244	0.000909988
Chd4	Q6PDQ2	-0.395336	0.000108088	0.000435427
Chd6	A3KFM7	-0.356892	0.0781069	0.111474
Chd7	A2AJK6	-0.486471	0.012173	0.02199
Chd8	Q09XV5	-0.678703	6.25113e-07	1.13665e-05
Chek1	O35280	-0.94331	2.71053e-05	0.000150572
Chek2	Q9Z265	-0.250326	0.0644793	0.0942685
Cherp	Q8CGZ0	-0.67325	0.000862511	0.00230893
Chid1	Q922Q9	0.960953	1.79791e-05	0.000110379
Chka	O54804	0.33365	0.156448	0.205316
Chkb	O55229	0.7138	4.8998e-05	0.000235779
Chm	Q9QXG2	0.265947	0.0190969	0.0324044
Chml	Q9QZD5	-0.323123	0.046425	0.0703617
Chmp1a	Q921W0	-0.551097	0.18925	0.243045
Chmp1b1	Q99LU0	0.315378	0.151383	0.199693
Chmp2a	Q9DB34	0.145416	0.154084	0.202792
Chmp2b	Q8BJF9	0.312116	0.00499607	0.010295
Chmp3	Q9CQ10	0.155383	0.0341882	0.0538898
Chmp4b	Q9D8B3	0.268228	0.00532566	0.0108652
Chmp5	Q9D7S9	0.573196	0.000299549	0.000982987
Chmp6	P0C0A3	0.195631	0.380059	0.442493
Chmp7	Q8R1T1	-0.256536	0.0957835	0.133719
Chordc1	Q9D1P4	-0.390894	0.000141891	0.000540827
Chp1	P61022	-0.301701	0.101623	0.140984
Chpf	Q6IQX7	0.761915	0.00278063	0.00624539
Chpf2	Q3UU43	0.429049	0.0668121	0.0971454
Chrac1	Q9JKP8	-0.994935	9.69546e-05	0.000400517
Chst14	Q80V53	0.102969	0.294572	0.357602
Chsy1	Q6ZQ11	0.683763	4.47846e-05	0.000219735
Chtf18	Q8BIW9	-0.369224	0.000998997	0.00261745
Chtf8	P0CG15	-0.547222	0.00370183	0.00797529
Chtop	Q9CY57	-0.0576902	0.83581	0.864922
Chuk	Q60680	0.456939	9.21085e-05	0.000385523
Ciao1	Q99KN2	-0.315336	0.312926	0.375906
Ciao2a	Q9DCL2	-0.0264147	0.864902	0.888946
Ciao2b	Q9D187	-0.239422	0.294942	0.357986
Ciao3	Q7TMW6	0.404246	0.020023	0.0338033
Ciapin1	Q8WTY4	-0.0840751	0.402456	0.465719
Cic	Q924A2	0.0103377	0.891359	0.909955
Cinp	Q9D0V8	-0.515726	0.00861032	0.016302
Cip2a	Q8BWY9	-1.25944	2.1046e-08	1.53913e-06
Cirbp	P60824	0.701307	0.000144557	0.000548165
Cisd1	Q91WS0	0.345852	0.0244424	0.0402037
Cisd2	Q9CQB5	0.378852	0.008543	0.016193
Cisd3	B1AR13	-0.0887988	0.207153	0.262842
Cit	P49025	-0.265397	0.00419646	0.00886586
Ciz1	Q8VEH2	0.076949	0.295543	0.358389
Ckap2	Q3V1H1	-0.855984	4.1643e-06	3.9088e-05
Ckap2l	Q7TS74	-0.718946	1.27879e-05	8.502e-05
Ckap4	Q8BMK4	0.416726	0.00539049	0.0109773
Ckap5	A2AGT5	-0.7032	4.26134e-06	3.94975e-05
Ckb	Q04447	1.28775	2.12002e-05	0.000124797
Cks1b	P61025	-0.657964	0.000739163	0.00204879
Clasp1	Q80TV8	-0.106299	0.114502	0.156502
Clasp2	Q8BRT1	-0.377904	0.000370489	0.00116522
Clasrp	Q8CFC7	-0.0912093	0.517714	0.577214
Clcc1	Q99LI2	0.131768	0.150315	0.198482
Clic1	Q9Z1Q5	0.524869	0.000735307	0.0020415
Clic4	Q9QYB1	0.537735	0.00030085	0.000986283
Clint1	Q99KN9	0.116248	0.148875	0.196814
Clip1	Q922J3	-0.524768	0.000140313	0.000536503
Clip2	Q9Z0H8	0.722518	0.00122586	0.00311853
Clk1	P22518	-0.0453539	0.671137	0.721789
Clk2	O35491	-0.355872	0.0392362	0.060739
Clk3	O35492	-1.13608	4.9886e-07	9.79325e-06
Clk4	O35493	-0.436647	0.0248347	0.0407885
Clmp	Q8R373	-0.177776	0.395218	0.45806
Clns1a	Q61189	-0.425479	0.0679568	0.0986159
Clp1	Q99LI9	-0.339981	0.000619714	0.00178305
Clpb	Q60649	-0.150553	0.0376098	0.058466
Clpp	O88696	-0.164398	0.0390547	0.0605143
Clptm1	Q8VBZ3	0.131521	0.479471	0.540291
Clptm1l	Q8BXA5	0.637416	0.000651239	0.00185213
Clpx	Q9JHS4	-0.265446	0.0178389	0.0305406
Clspn	Q80YR7	-1.83932	0.000686859	0.00193197
Clstn1	Q9EPL2	-0.885925	3.98218e-06	3.80292e-05
Clta	O08585	0.785921	0.00300279	0.00665454
Cltc	Q68FD5	0.191761	0.00135126	0.00338069
Clu	Q06890	0.867541	0.00494038	0.0101948
Cluh	Q5SW19	-0.608145	7.9032e-05	0.000342631
Clybl	Q8R4N0	0.302882	0.363588	0.42721
Cmas	Q99KK2	0.143397	0.0283494	0.0458259
Cmc1	Q9CPZ8	-0.160001	0.434661	0.497022
Cmc2	Q8K199	-0.426265	0.377106	0.439825
Cmip	Q9D486	0.25268	0.307464	0.370818
Cmpk1	Q9DBP5	0.407212	2.93343e-05	0.000159754
Cmss1	Q9CZT6	-0.293619	0.0168279	0.0291034
Cmtr1	Q9DBC3	0.485343	5.97277e-06	5.02513e-05
Cmtr2	Q8BWQ4	0.148432	0.0967965	0.134956
Cnbp	P53996	-0.199594	0.0514314	0.0769852
Cndp2	Q9D1A2	0.0629195	0.359295	0.423055
Cnih4	Q9CX13	0.520213	0.302747	0.366257
Cnn2	Q08093	0.891712	0.00183939	0.00437652
Cnn3	Q9DAW9	0.129699	0.242232	0.301298
Cnnm3	Q32NY4	-0.0697962	0.432075	0.49466
Cnnm4	Q69ZF7	0.468268	0.0331713	0.0525481
Cnot1	Q6ZQ08	-0.109298	0.0412011	0.0633628
Cnot10	Q8BH15	-0.0322464	0.560061	0.619319
Cnot11	Q9CWN7	-0.045372	0.379428	0.441913
Cnot2	Q8C5L3	-0.282963	0.103797	0.143581
Cnot3	Q8K0V4	-0.0489108	0.542954	0.603131
Cnot4	Q8BT14	-0.095109	0.255809	0.316019
Cnot6	Q8K3P5	-0.421382	0.0265444	0.0432188
Cnot6l	Q8VEG6	0.174359	0.332098	0.39551
Cnot7	Q60809	-0.0936513	0.47718	0.538152
Cnot8	Q9D8X5	-0.38235	0.000298471	0.000980902
Cnot9	Q9JKY0	-0.247569	0.00195633	0.00461189
Cnp	P16330	0.390416	0.0910585	0.127793
Cnpy2	Q9QXT0	1.51397	0.000318251	0.00103114
Cnpy3	Q9DAU1	0.203307	0.273873	0.335844
Cnpy4	Q8BQ47	0.854481	0.000174295	0.000636625
Cntrl	A2AL36	-1.04464	0.0075021	0.0144882
Cntrob	Q8CB62	-0.3479	0.133875	0.179191
Coa3	Q9D2R6	-0.236002	0.228759	0.286486
Coa5	Q99M07	-0.247065	0.193797	0.247928
Coa7	Q921H9	-0.181158	0.111709	0.15322
Coasy	Q9DBL7	0.300269	0.0220878	0.0368869
Cobll1	Q3UMF0	0.463798	6.7658e-05	0.000304438
Cog1	Q9Z160	0.483867	8.19762e-06	6.1714e-05
Cog2	Q921L5	0.254256	0.0711231	0.102658
Cog3	Q8CI04	0.500475	3.15553e-05	0.000168675
Cog4	Q8R1U1	0.344956	0.000192453	0.000691936
Cog5	Q8C0L8	0.533805	9.38156e-05	0.000390947
Cog6	Q8R3I3	0.381296	0.00227393	0.00525452
Cog7	Q3UM29	0.292221	0.0185075	0.0315431
Cog8	Q9JJA2	0.533221	3.04712e-06	3.1391e-05
Coil	Q5SU73	-1.16175	8.57407e-08	3.4578e-06
Col16a1	Q8BLX7	0.756607	0.0696615	0.100848
Col18a1	P39061	2.51766	6.59761e-11	9.52718e-08
Col1a1	P11087	1.39509	0.000230151	0.000796907
Col3a1	P08121	0.974474	0.00490154	0.0101304
Col4a1	P02463	0.8543	0.000248091	0.000847558
Col4a2	P08122	0.352192	0.00914406	0.0171855
Col4a5	Q63ZW6	0.192216	0.160014	0.209378
Col5a1	O88207	1.14375	4.01536e-06	3.8284e-05
Col6a1	Q04857	0.393159	0.202137	0.257163
Colec12	Q8K4Q8	0.407837	0.00544426	0.0110698
Colgalt1	Q8K297	-0.00938134	0.886247	0.906101
Commd1	Q8K4M5	-0.133511	0.0848511	0.11989
Commd10	Q8JZY2	-0.0100293	0.967093	0.973971
Commd2	Q8BXC6	0.0796013	0.376882	0.439718
Commd3	Q63829	-0.217427	0.279108	0.341195
Commd4	Q9CQ02	0.16757	0.060135	0.0884416
Commd5	Q8R395	0.197475	0.168819	0.219346
Commd6	Q3V4B5	-0.337771	0.391926	0.454639
Commd7	Q8BG94	0.236386	0.00325421	0.0071498
Comt	O88587	0.719814	1.30559e-05	8.6112e-05
Comtd1	Q8BIG7	0.512337	6.24888e-05	0.000285424
Cop1	Q9R1A8	0.0444996	0.84038	0.868355
Copa	Q8CIE6	0.373806	5.21782e-05	0.000247856
Copb1	Q9JIF7	0.289424	0.000507585	0.00151512
Copb2	O55029	0.331423	0.000650757	0.00185156
Cope	O89079	0.438549	0.000108074	0.000435427
Copg1	Q9QZE5	0.338292	0.000171161	0.000626556
Copg2	Q9QXK3	0.67992	5.31939e-05	0.000251518
Cops2	P61202	0.0506845	0.360762	0.424633
Cops3	O88543	0.208334	0.0862111	0.121657
Cops4	O88544	-0.0241138	0.672493	0.722778
Cops5	O35864	-0.0763527	0.565997	0.624662
Cops6	O88545	-0.0907588	0.135695	0.18128
Cops7a	Q9CZ04	-0.0114787	0.891593	0.910054
Cops7b	Q8BV13	0.071281	0.349351	0.413247
Cops8	Q8VBV7	-0.99733	0.0161709	0.0281353
Copz1	P61924	0.55477	0.000196901	0.000703745
Copz2	Q9JHH9	0.861294	0.00432368	0.00907128
Coq3	Q8BMS4	0.366827	0.0122137	0.0220515
Coq4	Q8BGB8	-0.428268	0.00153454	0.00374765
Coq5	Q9CXI0	-0.0304339	0.801856	0.838521
Coq6	Q8R1S0	0.212897	0.124219	0.168024
Coq7	P97478	-0.474997	0.0140214	0.0248237
Coq8b	Q566J8	0.0885407	0.703787	0.751
Coq9	Q8K1Z0	0.0789224	0.809587	0.845278
Coro1b	Q9WUM3	0.911163	1.66152e-06	2.0942e-05
Coro1c	Q9WUM4	0.460898	0.000452112	0.00138272
Coro7	Q9D2V7	0.12504	0.167836	0.218154
Cotl1	Q9CQI6	0.553058	0.0198463	0.0335477
Cox15	Q8BJ03	-0.337952	0.0513053	0.0768482
Cox16	Q9CR63	0.812512	0.00376114	0.00807894
Cox17	P56394	-0.118542	0.690961	0.73964
Cox20	Q9D7J4	0.152062	0.305928	0.3693
Cox4i1	P19783	-0.540757	6.88574e-06	5.52104e-05
Cox5b	P19536	-0.00827763	0.962898	0.970922
Cox6a1	P43024	-0.676631	0.0376749	0.0585447
Cox6b1	P56391	-0.913702	0.0369193	0.0575136
Cox6c	Q9CPQ1	-0.161885	0.300484	0.363983
Cox7a2	P48771	-1.39753	0.00258825	0.00586875
Cpd	O89001	-0.755649	9.78514e-06	6.98713e-05
Cpe	Q00493	0.791603	1.9349e-05	0.000116426
Cpeb4	Q7TN98	1.28723	2.73879e-07	6.7506e-06
Cpne1	Q8C166	-0.390464	0.000536479	0.00158961
Cpne2	P59108	0.39375	0.127936	0.172246
Cpne3	Q8BT60	0.265543	0.0132007	0.0235777
Cpne8	Q9DC53	-0.312346	0.00682354	0.0133365
Cpox	P36552	-0.438854	9.26751e-05	0.000387082
Cpped1	Q8BFS6	0.691693	0.000211511	0.000743194
Cpsf1	Q9EPU4	-0.485425	7.43799e-05	0.000328684
Cpsf2	O35218	-0.441665	9.15989e-05	0.000384284
Cpsf3	Q9QXK7	-0.492301	9.91174e-06	7.05483e-05
Cpsf4	Q8BQZ5	-0.639879	0.00790637	0.0151765
Cpsf6	Q6NVF9	-0.280613	0.000381945	0.00119504
Cpsf7	Q8BTV2	0.261842	0.000903815	0.00240403
Cpt1a	P97742	0.949669	1.95859e-05	0.000117427
Cpt2	P52825	0.284625	0.0499076	0.074991
Cr1l	Q64735	0.692474	0.00766712	0.0147684
Crabp1	P62965	0.347785	0.0398839	0.0616412
Crabp2	P22935	-0.091215	0.582939	0.640175
Cradd	O88843	0.297933	0.130811	0.175548
Crat	P47934	0.715402	0.000441553	0.00135604
Crbn	Q8C7D2	0.481296	0.00315217	0.00695317
Creb1	Q01147	-0.149282	0.251974	0.311863
Crebbp	P45481	-0.303513	0.000635179	0.00181266
Creld1	Q91XD7	0.213211	0.379304	0.441846
Creld2	Q9CYA0	0.0631567	0.873216	0.896413
Crim1	Q9JLL0	0.253332	0.390398	0.453183
Crip1	P63254	1.31796	3.343e-08	2.02252e-06
Crip2	Q9DCT8	0.338301	0.00786235	0.0151051
Cript	O70333	-0.499735	0.0571059	0.084472
Crk	Q64010	0.573628	5.03587e-07	9.84655e-06
Crkl	P47941	0.382268	0.00534691	0.0108985
Crlf3	Q9Z2L7	-0.124021	0.0331417	0.0525138
Crnkl1	P63154	-0.778688	6.11985e-05	0.000280401
Crocc	Q8CJ40	0.350387	0.141476	0.187895
Crot	Q9DC50	0.600271	0.000137602	0.000528109
Crppa	Q5RJG7	0.245017	0.349895	0.41367
Crtap	Q9CYD3	0.624076	2.13907e-06	2.46322e-05
Crtc1	Q68ED7	0.448057	0.00447523	0.00933919
Crtc2	Q3U182	-0.0282851	0.810538	0.84574
Crtc3	Q91X84	0.428249	0.00830314	0.0157923
Cry1	P97784	-0.297993	0.0267981	0.0436128
Crybg1	A0A0G2JG52	0.426477	0.000285646	0.000947644
Cryz	P47199	0.255031	0.0341713	0.0538759
Cryzl1	Q921W4	0.455172	0.00637456	0.0126258
Cs	Q9CZU6	0.109188	0.126213	0.170365
Csad	Q9DBE0	0.99117	0.00190461	0.00450432
Csde1	Q91W50	-0.565897	0.000103876	0.000423588
Cse1l	Q9ERK4	-0.615999	1.17476e-06	1.68492e-05
Csgalnact2	Q8C1F4	1.60406	0.000362482	0.00114491
Csk	P41241	0.0880292	0.243652	0.302858
Csnk1a1	Q8BK63	-0.182206	0.0535665	0.0797684
Csnk1d	Q9DC28	-0.152169	0.0712344	0.102789
Csnk1e	Q9JMK2	-0.207622	0.0467556	0.0707982
Csnk1g3	Q8C4X2	0.340394	0.0403867	0.062346
Csnk2a1	Q60737	-0.197981	0.0113846	0.0207802
Csnk2a2	O54833	0.0530865	0.523299	0.582952
Csnk2b	P67871	-0.277612	0.000922981	0.00245011
Cspg4	Q8VHY0	-0.0334071	0.89073	0.909452
Csrp1	P97315	1.26969	2.45936e-07	6.24697e-06
Csrp2	P97314	1.56722	4.20248e-09	6.65893e-07
Cst3	P21460	-0.675013	0.0587493	0.0865951
Cstb	Q62426	1.25187	3.08786e-06	3.16637e-05
Cstf1	Q99LC2	-0.225826	0.00586099	0.0117911
Cstf2	Q8BIQ5	-0.309258	0.00221585	0.00513636
Cstf2t	Q8C7E9	0.171525	0.233199	0.29128
Cstf3	Q99LI7	-0.0988683	0.142504	0.189106
Ctbp1	O88712	0.322221	0.000997966	0.00261578
Ctbp2	P56546	-0.138353	0.024184	0.0398082
Ctc1	Q5SUQ9	0.0836438	0.437413	0.499312
Ctcf	Q61164	-0.559113	4.09778e-05	0.000204735
Ctdnep1	Q3TP92	0.494585	0.00235925	0.00541969
Ctdp1	Q7TSG2	-0.0549659	0.448617	0.510437
Ctdsp1	P58466	0.0883734	0.574995	0.632285
Ctdspl2	Q8BG15	-0.497731	0.00556556	0.0112624
Cth	Q8VCN5	1.80494	4.24465e-06	3.94527e-05
Cthrc1	Q9D1D6	1.84639	1.2468e-05	8.38977e-05
Ctif	Q6PEE2	0.313389	0.00963147	0.0179948
Ctnna1	P26231	0.432607	0.00050934	0.00151867
Ctnnal1	O88327	0.0847895	0.502886	0.563134
Ctnnb1	Q02248	1.11178	0.00055152	0.00162477
Ctnnbl1	Q9CWL8	-0.262421	0.000217428	0.000760371
Ctnnd1	P30999	0.299809	0.00031998	0.00103496
Ctps1	P70698	-0.169923	0.0291096	0.0468273
Ctps2	P70303	0.47332	0.00526127	0.0107536
Ctr9	Q62018	-0.2796	0.0148955	0.0261831
Ctsa	P16675	0.769039	0.00264411	0.00597911
Ctsb	P10605	1.21819	5.10931e-06	4.46813e-05
Ctsd	P18242	1.03121	1.97285e-05	0.000117916
Ctsl	P06797	0.135396	0.398255	0.461017
Ctsz	Q9WUU7	0.421229	0.0205055	0.0344784
Cttn	Q60598	0.567494	3.53356e-05	0.000183431
Cttnbp2nl	Q99LJ0	0.607846	5.20258e-05	0.000247485
Ctu1	Q99J10	0.548828	0.00409729	0.00868113
Ctu2	Q3U308	0.401279	0.00523663	0.0107098
Cuedc1	Q8R3V6	0.683733	0.00279866	0.00627954
Cuedc2	Q9CXX9	-0.0325989	0.843341	0.87028
Cul1	Q9WTX6	-0.174402	0.00458396	0.00954636
Cul2	Q9D4H8	-0.221761	0.0485596	0.0732467
Cul3	Q9JLV5	0.0751104	0.192313	0.246266
Cul4a	Q3TCH7	0.0841054	0.324485	0.387415
Cul4b	A2A432	-0.219221	0.00750734	0.0144941
Cul5	Q9D5V5	0.193044	0.00449738	0.00937952
Cul7	Q8VE73	0.144504	0.205986	0.261461
Custos	Q3UY34	-0.444037	7.3752e-05	0.000326343
Cutc	Q9D8X1	0.530578	0.0227533	0.0378369
Cux1	P53564	-0.246261	0.00913609	0.0171753
Cwc15	Q9JHS9	-0.624298	7.2786e-05	0.000323358
Cwc22	Q8C5N3	-1.06355	4.16813e-07	8.64141e-06
Cwc25	Q9DBF7	-0.495895	0.00196961	0.00463991
Cwc27	Q3TKY6	-0.861806	7.96653e-07	1.32213e-05
Cwf19l1	Q8CI33	-0.183522	0.0112618	0.0205842
Cwf19l2	Q8BG79	-0.498174	0.00129121	0.00325369
Cxadr	P97792	0.0734303	0.613591	0.66865
Cxxc1	Q9CWW7	-0.0283297	0.640436	0.692799
Cxxc5	Q91WA4	-0.200419	0.405427	0.468912
Cyb5a	P56395	0.167913	0.49503	0.555459
Cyb5b	Q9CQX2	-0.202783	0.186996	0.240243
Cyb5r1	Q9DB73	1.08434	2.36018e-06	2.64427e-05
Cyb5r3	Q9DCN2	1.33161	3.2405e-08	2.01547e-06
Cyb5r4	Q3TDX8	-0.146932	0.0358771	0.0561396
Cybc1	Q3TYS2	0.55199	0.000262574	0.000887471
Cyc1	Q9D0M3	-0.925599	2.78578e-07	6.81595e-06
Cycs	P62897	0.530363	6.37351e-05	0.000289923
Cyfip1	Q7TMB8	0.332592	6.11972e-05	0.000280401
Cyld	Q80TQ2	0.438999	5.90446e-05	0.000272687
Cyp20a1	Q8BKE6	0.587821	1.13389e-05	7.84411e-05
Cyp4f16	Q99N17	1.18833	1.77781e-07	5.17947e-06
Cyp51a1	Q8K0C4	-1.00594	1.74048e-05	0.00010768
Cyrib	Q921M7	0.541434	4.64085e-06	4.18494e-05
Cyth1	Q9QX11	0.1778	0.0333807	0.0527794
Cyth2	P63034	0.381567	0.00100476	0.00262999
Cyth3	O08967	-0.269178	0.251055	0.311015
Czib	Q8BHG2	0.276951	0.0438383	0.0668371
D2hgdh	Q8CIM3	0.23253	0.262474	0.323295
D6Wsu163e	Q91YN0	0.556431	0.00100497	0.00262999
D8Ertd738e	Q8R1F0	-0.709255	0.000262728	0.000887542
Daam1	Q8BPM0	0.596997	0.0125788	0.0226188
Dab2	P98078	0.954351	2.8456e-08	1.85661e-06
Dab2ip	Q3UHC7	0.107907	0.300573	0.364024
Dad1	P61804	0.314304	0.0184954	0.0315365
Dag1	Q62165	-0.0750027	0.693107	0.741461
Dagla	Q6WQJ1	0.364354	0.061299	0.090054
Daglb	Q91WC9	-0.357818	0.00207963	0.00486293
Dalrd3	Q6PJN8	-0.172575	0.219895	0.27694
Dap	Q91XC8	-0.8064	0.117779	0.160134
Dap3	Q9ER88	0.00402836	0.935636	0.947885
Dapk3	O54784	0.0867998	0.313293	0.376212
Dars1	Q922B2	0.200507	0.00561921	0.0113596
Dars2	Q8BIP0	-0.0375987	0.6967	0.744825
Daxx	O35613	-0.188337	0.133409	0.178603
Dazap1	Q9JII5	-0.233395	0.00377162	0.00809501
Dbi	P31786	-0.209314	0.347221	0.411166
Dbn1	Q9QXS6	1.09055	5.32137e-05	0.000251518
Dbnl	Q62418	0.447478	0.0139462	0.0247103
Dbr1	Q923B1	0.0346015	0.707022	0.754044
Dbt	P53395	0.00784801	0.92192	0.936413
Dcaf1	Q80TR8	-0.768313	2.14006e-06	2.46322e-05
Dcaf13	Q6PAC3	-1.22786	2.99188e-07	7.13655e-06
[truncated: 5,362 more rows]
