# Supplementary material for: mTORC1 cooperates with tRNA wobble modification to sustain the protein synthesis machinery
Source: Nat Commun. 2025 May 6;16:4201. doi: 10.1038/s41467-025-59185-4 (PMC12056009; doi:10.1038/s41467-025-59185-4)
Supplement: Supplementary file 9 — Supplementary Data 7 [file 41467_2025_59185_MOESM9_ESM.xlsx]

## Sheet: Codon usage deviation
Protein_ID	Gene_name	AAA deviation (%)	GAA deviation (%)	CAA deviation (%)	VAA deviation (%)	non-VAA deviation (%)
P58742	Aaas	-1.10613	-0.502998	0.0285161	-1.69798	1.6984
Q9D2R0	Aacs	-0.831495	-1.62244	-0.771199	-3.34251	3.34292
Q3UHJ0	Aak1	0.792298	-0.2223	1.32746	1.78008	-1.77966
Q9D2V5	Aar2	-1.50072	-0.436044	-0.548896	-2.60304	2.60346
Q8BGQ7	Aars1	-0.162617	-0.140385	-0.345982	-0.766361	0.766779
Q3THG9	Aarsd1	0.158975	-0.33479	-0.584115	-0.877306	0.877724
Q9CQF6	Aasdhppt	0.883024	2.9699	-0.100634	3.63492	-3.6345
Q9JKX4	Aatf	2.72363	2.60937	-0.499116	4.71651	-4.71609
O35600	Abca4	-0.63552	0.125583	0.402849	-0.224465	0.224882
Q9JI39	Abcb10	-0.902884	-0.977654	-0.928711	-2.92663	2.92704
Q9QY30	Abcb11	1.00552	0.96561	0.973984	2.82773	-2.82732
P06795	Abcb1b	0.720597	0.853301	-0.128674	1.32785	-1.32743
Q9DC29	Abcb6	-1.54571	-0.497359	-0.356632	-2.51707	2.51749
Q61102	Abcb7	0.63584	0.673285	0.392447	1.5842	-1.58378
O35379	Abcc1	-1.16997	-0.748106	-0.545158	-2.58061	2.58103
Q9R1X5	Abcc5	-0.0716982	-0.00874727	-0.163714	-0.361536	0.361953
P55096	Abcd3	0.707071	0.213306	0.29526	1.09826	-1.09784
O89016	Abcd4	-1.03173	-1.69024	0.0848365	-2.75452	2.75494
P61222	Abce1	2.14646	1.48603	0.598291	4.11341	-4.11299
Q6P542	Abcf1	1.79841	0.827322	0.124941	2.6333	-2.63288
Q99LE6	Abcf2	0.682501	0.188736	-0.750411	0.00344932	-0.00303145
Q8K268	Abcf3	-0.752596	1.4297	-0.223306	0.336417	-0.335999
Q7TMS5	Abcg2	1.17129	-0.0823555	0.147429	1.11898	-1.11857
Q8K4F5	Abhd11	-1.04618	-1.21527	0.879676	-1.49914	1.49956
Q99LR1	Abhd12	-0.0151895	-1.01021	-0.567123	-1.7099	1.71031
Q80UX8	Abhd13	-0.245054	0.740471	-0.180802	0.197239	-0.196821
Q9Z1Q2	Abhd16a	-1.30464	-1.61951	-1.06838	-4.1099	4.11032
Q7M759	Abhd17b	0.0559225	0.2542	-0.376335	-0.183589	0.184007
Q9QXM0	Abhd2	-0.37701	-0.636032	-0.598893	-1.72931	1.72973
Q9DBL9	Abhd5	0.536616	0.326943	-0.500194	0.245988	-0.24557
Q8CBW3	Abi1	0.469425	-0.854215	-0.0310317	-0.533199	0.533617
P62484	Abi2	-0.790694	0.354886	-0.248704	-0.801888	0.802306
Q80ZQ9	Abitram	2.61897	3.15614	0.99348	6.65121	-6.6508
P00520	Abl1	-0.0954426	-0.0642727	-0.543442	-0.820534	0.820951
Q4KML4	Abracl	1.63833	3.58359	1.37065	6.4752	-6.47478
Q3TCJ1	Abraxas2	-0.137849	1.95662	1.04927	2.75067	-2.75025
Q9QYL7	Abt1	-0.538721	-0.291744	0.783476	-0.164366	0.164783
Q921H8	Acaa1a	-1.31432	-1.57279	-0.597788	-3.60227	3.60269
Q8BWT1	Acaa2	0.994873	-0.755173	0.187905	0.31023	-0.309812
Q5SWU9	Acaca	0.111085	1.2371	-0.00273242	1.22808	-1.22766
Q8K370	Acad10	-0.431417	-0.177518	-0.227255	-0.953566	0.953984
Q80XL6	Acad11	0.28749	0.434751	-0.17094	0.433925	-0.433507
Q9D7B6	Acad8	-0.329381	0.384584	0.139353	0.0771803	-0.0767625
Q8JZN5	Acad9	0.375964	1.16015	-0.748887	0.669855	-0.669437
P51174	Acadl	1.92411	2.59044	0.555754	4.95293	-4.95251
Q07417	Acads	-0.567418	-1.54544	-0.341984	-2.57222	2.57264
Q9DBL1	Acadsb	2.27164	1.77788	0.219178	4.15132	-4.15091
P50544	Acadvl	0.871731	0.22576	-0.155134	0.82498	-0.824562
Q8QZT1	Acat1	2.21509	1.48603	-0.1272	3.45655	-3.45613
Q8CAY6	Acat2	0.492361	0.249853	-0.0633509	0.561486	-0.561068
Q8BMP6	Acbd3	0.451281	3.56968	0.832765	4.73635	-4.73593
Q9D061	Acbd6	2.57344	3.13974	0.345051	5.94086	-5.94044
Q5EE38	Acd	-0.821161	-1.79454	-0.828568	-3.56165	3.56207
Q9JIX8	Acin1	0.743054	4.0581	0.499959	5.18374	-5.18332
P56485	Ackr3	-1.74472	-2.23848	-1.06838	-5.16896	5.16937
Q91V92	Acly	-0.477552	0.0268684	-0.614656	-1.18272	1.18313
P28271	Aco1	0.226989	-0.379135	0.0552194	-0.214303	0.214721
Q99KI0	Aco2	-0.611751	-1.10552	-0.556212	-2.39086	2.39127
Q9CQR4	Acot13	1.5259	1.74135	0.350064	3.49994	-3.49952
Q9QYR9	Acot2	-0.698616	-0.751852	-0.407583	-1.97543	1.97585
Q91V12	Acot7	-0.46176	-1.47501	-0.548896	-2.60304	2.60346
P58137	Acot8	-1.39715	-1.26786	-0.75685	-3.53924	3.53965
Q9R0X4	Acot9	2.07071	1.57694	0.29526	3.82553	-3.82512
Q9R0H0	Acox1	-0.811743	-0.248105	-0.162032	-1.33926	1.33967
Q9D358	Acp1	3.01124	1.25962	0.189486	4.34297	-4.34255
Q8BP40	Acp6	0.127769	0.349995	0.840932	1.20132	-1.2009
Q3V140	Acrbp	-1.46567	1.55258	0.225524	0.195051	-0.194633
Q8VCW8	Acsf2	-0.559163	-0.565915	-0.743701	-1.98615	1.98657
Q3URE1	Acsf3	-0.650339	0.0545267	-0.72591	-1.4391	1.43952
P41216	Acsl1	1.12266	1.34318	-0.0683761	2.28008	-2.27966
Q9CZW4	Acsl3	3.52765	1.09214	0.041194	4.5436	-4.54318
Q9QUJ7	Acsl4	2.05283	1.41862	-0.225679	3.12839	-3.12798
Q8JZR0	Acsl5	1.48857	0.41001	0.68601	2.46721	-2.4668
Q8BFZ3	Actbl2	-0.959194	0.934309	-0.803124	-0.945385	0.945803
Q9Z2N8	Actl6a	1.23561	0.974406	0.0944146	2.18706	-2.18664
Q7TPR4	Actn1	-0.676417	-0.162343	-0.396484	-1.35262	1.35304
Q9QZB7	Actr10	1.08985	1.55302	0.606265	3.13175	-3.13134
P61164	Actr1a	0.632318	0.403805	-0.537872	0.380875	-0.380457
Q8R5C5	Actr1b	-0.42869	0.403805	-0.803124	-0.945385	0.945803
P61161	Actr2	0.764608	1.53667	-0.308882	1.87502	-1.8746
Q99JY9	Actr3	0.605096	2.02064	0.840932	3.34929	-3.34887
P37172	Acvr1	-0.255496	0.42721	0.108095	0.162432	-0.162014
P27038	Acvr2a	1.28719	2.5444	-0.290166	3.42405	-3.42363
Q99JW2	Acy1	-1.7757	-0.557976	-0.823877	-3.27493	3.27535
P56376	Acyp1	-0.121468	-0.615232	1.46327	0.609193	-0.608775
P56375	Acyp2	1.71812	4.02809	1.73536	7.36419	-7.36377
P03958	Ada	-0.603771	0.602181	-0.501804	-0.620771	0.621189
O35598	Adam10	1.31313	0.419367	0.264957	1.88008	-1.87966
O88839	Adam15	-1.44217	-0.895469	0.550121	-1.90489	1.90531
Q9Z0F8	Adam17	1.28558	0.437627	-0.359994	1.24584	-1.24542
Q99MU3	Adar	0.0154214	0.0305628	-0.135382	-0.206774	0.207192
Q9JHI2	Adat1	-0.220202	0.486034	0.131624	0.280079	-0.279661
Q6PAT0	Adat3	-2.0202	-1.65682	0.931624	-2.86278	2.8632
Q9QYC0	Add1	-0.253898	0.339294	-0.796637	-0.828617	0.829035
Q9QYB5	Add3	0.66721	1.16354	-0.21972	1.49366	-1.49324
Q91ZV8	Adgra2	-1.64623	-1.54164	-0.544816	-3.85006	3.85048
Q9Z0M6	Adgre5	-0.555001	-0.316164	0.641026	-0.347516	0.347934
P28474	Adh5	1.44646	0.9527	-0.268376	2.01341	-2.01299
Q99JT9	Adi1	-0.909091	0.263811	-1.06838	-1.83103	1.83145
Q91VH1	Adipor1	-0.956372	-1.18418	-0.270504	-2.52843	2.52885
Q8BQS5	Adipor2	-0.728212	0.0700128	-0.0347843	-0.81036	0.810778
P55264	Adk	1.8472	0.248464	0.312839	2.29113	-2.29071
Q9Z103	Adnp	3.20973	0.822373	0.554708	4.46944	-4.46902
Q8CHC8	Adnp2	0.12388	-0.884464	-0.296506	-1.17447	1.17488
P54923	Adprh	-0.367309	-0.0346276	-0.24193	-0.761243	0.761661
Q8CG72	Adprs	-1.75066	-0.896716	-0.259751	-3.0245	3.02492
Q9JKV1	Adrm1	0.920974	-1.53357	-0.57818	-1.30816	1.30857
P54822	Adsl	-0.164532	0.372631	-0.449819	-0.359096	0.359514
P28650	Adss1	-0.1491	-0.434964	-0.028875	-0.730316	0.730734
P46664	Adss2	2.35617	1.42476	1.11981	4.78336	-4.78294
Q640N1	Aebp1	-0.603019	-0.12247	-0.625506	-1.46837	1.46879
Q9Z248	Aebp2	1.02858	-0.684698	-0.763498	-0.536994	0.537412
Q9CZI9	Aen	-1.42673	-1.03029	-0.178168	-2.75256	2.75298
Q80YS6	Afap1	1.25849	0.218274	-0.65854	0.700844	-0.700426
Q9QZQ1	Afdn	0.222686	1.26065	0.299239	1.6652	-1.66478
Q9ESC8	Aff4	3.32002	0.759074	0.137481	4.0992	-4.09878
Q920A7	Afg3l1	0.384861	-0.48865	-0.435465	-0.65663	0.657048
Q8JZQ2	Afg3l2	0.345925	0.474826	-0.0721121	0.631262	-0.630844
Q80WT5	Aftph	0.554905	2.52895	0.862954	3.82944	-3.82902
Q64191	Aga	1.43801	-0.208491	-0.203823	0.908321	-0.907903
Q8BXK8	Agap1	-0.380858	-0.874622	-0.472251	-1.84511	1.84553
Q8K2K6	Agfg1	0.0475751	-0.10156	1.17172	1.00035	-1.05737
Q80WC7	Agfg2	-0.187208	-1.6993	0.357286	-1.6466	1.64702
Q9ESW4	Agk	1.77127	0.0926686	1.30129	3.04785	-3.04743
Q8CJG0	Ago2	0.767254	-0.771806	-0.0230799	-0.145008	0.145426
O35083	Agpat1	-0.621601	-1.11537	-0.718726	-2.57307	2.57349
Q8K3K7	Agpat2	-0.58651	-2.15554	0.00689275	-2.85254	2.85296
Q9D517	Agpat3	-0.959194	-1.45296	-0.537872	-3.0674	3.06782
Q8K4X7	Agpat4	0.0906159	-0.930853	-0.0129671	-0.970581	0.970999
Q8C0I1	Agps	0.50956	1.05746	0.1221	1.57175	-1.57133
Q641K1	Agtpbp1	1.58931	1.42369	0.32621	3.22183	-3.22142
Q8CJF7	Ahctf1	0.831848	2.16518	0.357649	3.2373	-3.23688
P50247	Ahcy	-0.634521	-1.82113	-0.837429	-3.41045	3.41087
Q80SW1	Ahcyl1	0.239685	-0.819051	0.0615674	-0.635175	0.635593
Q68FL4	Ahcyl2	0.259928	-0.396703	0.560288	0.306138	-0.30572
Q6PAL7	Ahdc1	-1.26785	-1.76162	-0.441417	-3.58826	3.58868
P30561	Ahr	-0.407299	-0.156646	0.916736	0.235414	-0.234996
Q8BK64	Ahsa1	2.10959	1.02586	-0.773391	2.24468	-2.24426
Q8N9S3	Ahsa2	3.40148	4.41374	-0.164762	7.53309	-7.53267
Q8C4Q6	Aida	3.53535	4.34878	1.21921	8.98596	-8.98554
Q9Z0X1	Aifm1	1.40557	0.911808	0.562945	2.76295	-2.76253
Q9D8B1	Aig1	-1.25975	-0.612826	0.452536	-1.53741	1.53783
Q91VJ1	Aim2	3.89529	2.83815	0.0583845	6.67445	-6.67403
Q8R010	Aimp2	-0.774096	-0.0217546	0.17773	-0.735497	0.735915
O08915	Aip	-1.11386	-1.60762	-0.162032	-3.00089	3.00131
Q91XC0	Ajuba	-1.29028	-0.324185	-0.520931	-2.25277	2.25319
Q9R0Y5	Ak1	-0.598401	1.2775	-0.120509	0.441216	-0.440798
Q9WTP6	Ak2	2.14646	-0.430633	-0.651709	0.946746	-0.946328
Q9WTP7	Ak3	1.48857	0.994805	-0.191183	2.17482	-2.1744
Q9WUR9	Ak4	1.1048	1.50389	0.27091	2.76222	-2.7618
Q920P5	Ak5	0.466476	0.327952	0.174963	0.852015	-0.851597
Q8VCP8	Ak6	1.37602	-1.75925	0.441058	-0.0595437	0.0599616
O08715	Akap1	-0.673401	0.404103	-0.507209	-0.893883	0.894301
O88845	Akap10	1.75054	0.653454	1.04324	3.32985	-3.32943
Q9WTQ5	Akap12	0.709768	5.4979	1.00878	7.09907	-7.09865
O54931	Akap2	0.257455	0.63137	1.31774	2.08919	-2.08877
Q9DBR0	Akap8	0.160031	2.1372	0.0944146	2.27426	-2.27385
Q70FJ1	Akap9	2.08033	5.34318	2.50305	9.80918	-9.80876
B1AXD8	Akirin2	1.94019	3.92168	-0.0782771	5.66622	-5.6658
Q9JII6	Akr1a1	0.740534	-0.673476	-0.454879	-0.505197	0.505615
P45376	Akr1b1	0.818915	-0.621222	-0.752919	-0.672602	0.67302
P45377	Akr1b8	1.44983	0.956065	-0.122004	2.16651	-2.1661
Q9DCT1	Akr1e2	-0.364573	0.797292	-0.0749986	0.240344	-0.239926
Q8CG76	Akr7a2	-1.20498	-0.611793	-0.524898	-2.45905	2.45947
P31750	Akt1	-1.3965	-0.850765	-0.652576	-3.01722	3.01764
Q9D1F4	Akt1s1	-1.10835	-0.386307	-0.460473	-2.0725	2.07292
Q60823	Akt2	-0.152982	-0.854215	-1.06838	-2.19295	2.19337
Q9WUA6	Akt3	2.3548	2.48603	-0.0267094	4.69675	-4.69633
Q64362	Aktip	2.75795	0.557706	-0.385782	2.8125	-2.81208
P10518	Alad	-1.41597	-0.399163	-0.766261	-2.69877	2.69919
Q8VC19	Alas1	0.468134	-0.492194	-0.290771	-0.432207	0.432625
Q61490	Alcam	2.08939	1.08192	0.301487	3.35542	-3.355
Q9Z110	Aldh18a1	-0.0101518	-0.127032	-0.314607	-0.569167	0.569585
Q8K009	Aldh1l2	0.577201	0.299886	-0.527251	0.23246	-0.232042
P47738	Aldh2	-0.0971251	-1.16781	-0.106838	-1.48915	1.48957
P47739	Aldh3a1	-0.0378232	-0.531588	-1.06838	-1.75516	1.75558
P47740	Aldh3a2	-0.144029	1.05076	0.244945	1.0343	-1.03388
Q9EQ20	Aldh6a1	1.33801	0.0979738	-0.508675	0.80993	-0.809512
Q9DBF1	Aldh7a1	0.20202	0.263811	-0.327635	0.0208196	-0.0204018
Q9JLJ2	Aldh9a1	0.0992585	-0.587184	-0.297663	-0.902965	0.903383
P05064	Aldoa	-1.78154	-0.604659	-0.113722	-2.6173	2.61771
Q91Y97	Aldob	-1.47226	-0.0482131	0.301487	-1.33636	1.33678
P05063	Aldoc	-0.37185	-0.865615	-0.2442	-1.59904	1.59946
Q3UGP8	Alg10b	-0.757044	-1.46133	-0.647323	-2.98308	2.9835
Q3TZM9	Alg11	0.211035	0.32579	0.148662	0.568111	-0.567693
Q9DBE8	Alg2	-0.33751	-1.07166	-0.106838	-1.63338	1.6338
Q8K2A8	Alg3	-0.88125	-1.6028	-0.157214	-2.75865	2.75906
Q9DB25	Alg5	2.90287	1.17834	0.470085	4.43393	-4.43351
Q6P8H8	Alg8	1.01585	-0.99594	-0.499116	-0.596581	0.596999
Q6P6J4	Alkbh2	0.0631313	-1.26397	-0.235043	-1.55325	1.55367
Q8K1E6	Alkbh3	-1.32576	1.6527	0.667735	0.877301	-0.876883
Q9D8F1	Alkbh4	-1.02352	-0.520611	-0.0716983	-1.73321	1.73363
Q3TSG4	Alkbh5	-0.505051	-0.241239	-1.06838	-1.93204	1.93246
Q8K2U2	Alkbh6	-1.60179	0.833314	-0.231556	-1.11741	1.11783
O08583	Alyref	0.714173	-1.34209	-0.677751	-1.42305	1.42346
A2AH22	Ambra1	-1.71275	0.0994078	0.0845832	-1.64613	1.64655
Q8JZV7	Amdhd2	-2.0202	-0.106262	-1.06838	-3.31222	2.99161
Q8CCJ4	Amer2	0.338289	-0.784407	0.189486	-0.374009	0.374427
Q9R049	Amfr	-1.3952	0.142284	-0.287126	-1.65742	1.65784
Q9JHT5	Ammecr1	0.298639	-0.774836	-0.488666	-1.08224	1.08266
Q8JZZ6	Ammecr1l	0.552145	-0.263163	-0.425289	-0.253683	0.254101
Q8VHG2	Amot	-1.31035	0.502892	0.97244	0.0476033	-0.0471854
Q8K371	Amotl2	-1.15172	0.339632	-0.0758202	-1.00528	1.0057
Q9DBT5	Ampd2	-0.565657	-1.05942	-0.462315	-2.20477	2.20519
P53995	Anapc1	-0.169302	0.776522	-0.245754	0.244089	-0.243671
Q8R034	Anapc13	-0.686869	0.1527	0.264957	-0.386588	0.387006
P60007	Anapc15	0.448934	1.80702	0.783476	2.92205	-2.92164
Q9CPV2	Anapc16	1.82595	0.562957	0.470085	2.74162	-2.7412
Q8BZQ7	Anapc2	-1.18488	-0.127332	-0.471717	-1.90131	1.90172
Q91W96	Anapc4	1.69267	1.81772	-0.0782771	3.31473	-3.31431
Q8BTZ4	Anapc5	0.273995	0.994805	0.68601	1.83743	-1.83702
Q9WVM3	Anapc7	0.629975	-0.217147	-0.891698	-0.596246	0.596664
Q8K1C0	Angel2	1.09906	0.0548409	-0.150945	0.885583	-0.885166
Q9R045	Angptl2	-1.41291	-1.90668	0.348628	-3.08834	3.08876
Q8C8R3	Ank2	0.344118	0.925045	0.54366	1.69545	-1.69503
G5E8K5	Ank3	0.592432	0.203172	2.55448	3.2327	-3.25551
Q810B6	Ankfy1	0.20202	-0.462684	0.299145	-0.0788955	0.0793133
Q9JHZ2	Ankh	0.00819555	-0.688409	-1.06838	-1.86597	1.86638
Q3TPE9	Ankmy2	2.96846	2.24794	0.518926	5.61795	-5.61753
Q99LW0	Ankrd10	-1.29905	-1.07166	-0.106838	-2.59492	2.59534
E9Q4F7	Ankrd11	1.28186	0.975715	-0.280384	1.85982	-1.8594
Q80UP5	Ankrd13a	0.186929	0.372281	-0.21948	0.222354	-0.221936
Q99NH0	Ankrd17	0.591165	1.21107	0.390917	2.07578	-2.07536
Q3UMR0	Ankrd27	0.267691	-0.416731	-0.0197583	-0.286175	0.286593
Q8BTI7	Ankrd52	-1.0917	-0.935508	-0.696974	-2.84156	2.84197
P59672	Anks1a	-0.507597	-0.917328	-0.480141	-2.02244	2.02286
Q8K298	Anln	1.72311	3.10101	0.625029	5.33177	-5.33135
O35381	Anp32a	1.2056	8.77636	-1.06838	8.79621	-8.79579
Q9EST5	Anp32b	0.543901	11.7717	-1.06838	11.1299	-11.1295
P97822	Anp32e	0.66179	7.83086	-0.685234	7.69004	-7.68962
P10107	Anxa1	1.7262	2.67335	0.660731	4.9429	-4.94249
P97384	Anxa11	-1.02814	-1.72032	-0.869963	-3.73579	3.73621
P07356	Anxa2	0.920974	-0.749261	-0.480141	-0.425803	0.426221
O35639	Anxa3	1.6835	1.49838	-0.14245	2.92205	-2.92164
P97429	Anxa4	0.167298	0.298534	-0.755876	-0.407421	0.407839
P48036	Anxa5	-0.770202	1.54853	-0.443376	0.217579	-0.217161
P14824	Anxa6	-0.0914186	0.00828871	-0.920008	-1.12051	1.12093
Q07076	Anxa7	-0.727099	0.0722404	0.871279	0.0990444	-0.0986265
O35643	Ap1b1	-0.854948	-1.34871	-0.750579	-3.07162	3.07203
P22892	Ap1g1	0.28004	0.875864	0.384408	1.42294	-1.42252
O88512	Ap1g2	-1.38889	-0.367502	-0.184538	-2.0583	2.05872
P35585	Ap1m1	-1.31265	-0.627174	-1.06838	-3.12558	3.126
P61967	Ap1s1	0.625301	-1.98487	0.518926	-0.958016	0.958434
Q9DB50	Ap1s2	2.94874	3.0761	-0.447258	5.4602	-5.45979
P17426	Ap2a1	-1.09996	-1.79822	-0.557129	-3.57268	3.5731
P17427	Ap2a2	-0.529254	-0.384041	-0.322902	-1.35357	1.35399
Q9DBG3	Ap2b1	0.18568	1.47763	-0.22804	1.31789	-1.31748
P84091	Ap2m1	-0.644055	0.0089693	-1.06838	-1.82084	1.82126
P62743	Ap2s1	-2.0202	-0.416064	-1.06838	-3.62202	3.62244
Q9Z1T1	Ap3b1	1.32519	1.01225	-0.254633	1.96543	-1.96501
O54774	Ap3d1	-0.353535	-1.01397	-0.318376	-1.80325	1.80367
Q9JKC8	Ap3m1	1.55975	1.30465	0.124941	2.87196	-2.87155
Q9DCR2	Ap3s1	0.557118	1.60974	1.50894	3.55843	-3.55801
Q8BSZ2	Ap3s2	-0.47381	0.578817	0.478016	0.465646	-0.465228
Q9WV76	Ap4b1	0.280204	0.463029	0.0141679	0.640025	-0.639607
Q80V94	Ap4e1	1.09645	2.20553	0.801615	3.98622	-3.98581
Q9WVL1	Ap4s1	0.0487635	2.31362	1.00059	3.2456	-3.24518
O88879	Apaf1	0.699798	0.366034	0.211624	1.16008	-1.15966
Q9DBR4	Apbb2	1.13354	-0.41147	-0.27994	0.324757	-0.324339
Q8R146	Apeh	-1.06522	-0.604007	-0.386248	-2.17285	2.17327
P28352	Apex1	1.43892	2.20301	0.503951	4.02851	-4.02809
Q68G58	Apex2	0.0790346	0.348629	0.267502	0.577789	-0.577371
Q8BVF7	Aph1a	-2.0202	-2.13803	-1.06838	-5.34398	5.3444
O35841	Api5	2.53425	1.24841	0.317763	3.98305	-3.98263
Q9D842	Aplf	0.579798	1.88603	0.731624	3.08008	-3.07966
Q06335	Aplp2	-0.0255212	3.3371	0.261411	3.45561	-3.45519
Q9D7N9	Apmap	-0.33751	0.611034	-0.587607	-0.43146	0.431877
Q99J72	Apobec3	1.1544	-0.0196354	0.97244	1.98983	-1.98941
Q8VBT6	Apobr	-0.959757	3.10639	0.522292	2.55155	-2.55114
Q9DCZ4	Apoo	0.796699	-0.166549	2.21801	2.73078	-2.73037
Q78IK4	Apool	2.49108	2.37325	0.811323	5.55827	-5.55786
Q9DAX9	Appbp2	1.56342	1.75225	-0.385782	2.8125	-2.81208
Q8K3H0	Appl1	2.07584	2.99451	0.909025	5.862	-5.86158
Q8K3G9	Appl2	-0.0594177	2.61424	0.741579	3.17902	-3.17861
P08030	Aprt	0.189743	-0.304022	-1.06838	-1.30003	1.30045
Q7TQC5	Aptx	2.35298	0.401485	0.0978047	2.73489	-2.73447
Q02013	Aqp1	-1.64983	-2.1436	-0.698006	-4.60881	4.60923
Q8CFQ3	Aqr	0.476424	1.73705	0.213675	2.30977	-2.30935
P04627	Araf	-0.863177	-1.52223	-0.572508	-3.07529	3.07571
Q4LDD4	Arap1	-1.40079	-0.586919	-0.517791	-2.62288	2.6233
Q9WV31	Arc	-1.01265	0.508704	-0.312709	-0.934027	0.934445
Q5XJY5	Arcn1	2.86261	2.36885	0.103499	5.21758	-5.21716
P84078	Arf1	-0.37185	1.33219	-0.518926	0.324035	-0.323617
Q8BSL7	Arf2	2.3754	0.782737	-0.518926	2.52184	-2.52142
P61750	Arf4	1.29472	1.35344	0.589082	3.11986	-3.11944
P84084	Arf5	-1.46772	-0.856508	-0.51589	-2.95749	2.95791
P62331	Arf6	0.252525	-1.94578	-0.500194	-2.31083	2.31125
Q99K28	Arfgap2	-0.337959	0.476688	-0.133797	-0.112444	0.112862
Q9D8S3	Arfgap3	0.0750361	-0.037776	0.264957	0.184841	-0.184423
G3X9K3	Arfgef1	1.6073	2.84608	1.69286	6.02886	-6.02844
A2A5R2	Arfgef2	0.0433786	0.330428	0.102845	0.359276	-0.358858
Q8K221	Arfip2	-0.850611	0.702408	-0.775978	-1.04156	1.04198
Q8BXL7	Arfrp1	-0.040004	1.44643	-1.06838	0.220673	-0.220255
Q3UL36	Arglu1	3.12686	8.88309	1.50515	13.3977	-13.3973
Q5FWK3	Arhgap1	-0.353535	-0.2223	-0.0267094	-0.719921	0.720339
Q6Y5D8	Arhgap10	0.648159	2.18743	-0.178922	2.53929	-2.53887
Q80Y19	Arhgap11a	2.1296	1.4334	0.348628	3.79425	-3.79383
Q3UIA2	Arhgap17	-0.131182	0.673755	1.17484	1.60003	-1.59961
Q8K0Q5	Arhgap18	3.25088	3.81133	2.24488	9.18972	-9.1893
Q8BRH3	Arhgap19	1.61616	-0.0897241	-0.260295	1.14877	-1.14835
Q6DFV3	Arhgap21	1.50741	1.11589	0.209743	2.71566	-2.71524
Q8BL80	Arhgap22	-0.882222	-1.09149	-0.357139	-2.44823	2.44865
Q69ZH9	Arhgap23	-1.14713	-1.10362	-1.00122	-3.36935	3.36977
A6X8Z5	Arhgap31	0.293963	1.1326	0.474401	1.78359	-1.78317
Q811P8	Arhgap32	0.0372142	0.643928	-0.446366	0.117399	-0.116982
Q91YM2	Arhgap35	0.646465	0.3527	0.131624	1.01341	-1.01299
B2RQE8	Arhgap42	1.78027	1.6428	0.950626	4.25633	-4.25591
O54834	Arhgap6	0.510162	0.421256	0.551057	1.3651	-1.36468
Q99PT1	Arhgdia	0.906627	0.900668	-0.580571	1.10935	-1.10893
Q61599	Arhgdib	0.964873	0.968621	-0.570864	1.24525	-1.24484
Q61210	Arhgef1	-0.693671	-0.0649869	-0.25205	-1.12808	1.1285
Q80U35	Arhgef17	-1.29134	-0.764695	-0.0479679	-2.22138	2.2218
Q60875	Arhgef2	-0.369015	1.098	-0.242783	0.36883	-0.368412
Q66JY6	Arhgef39	-0.860782	-0.484981	-0.198811	-1.66195	1.66237
Q3UPH7	Arhgef40	-0.710444	1.21884	-0.151546	0.239476	-0.239059
Q9ES28	Arhgef7	-0.615349	-0.470544	-0.0466647	-1.24993	1.25035
A2BH40	Arid1a	-1.14608	-1.3339	1.07323	-1.52412	1.52453
E9Q7E2	Arid2	-0.161263	-0.381654	1.33731	0.677017	-0.676599
Q62431	Arid3a	-1.18964	0.476067	-0.0716983	-0.902645	0.903063
F8VPQ2	Arid4a	3.28883	4.37985	0.199453	7.75076	-7.75034
A2CG63	Arid4b	4.59577	5.77501	-0.231874	10.0215	-10.0211
Q3U108	Arid5a	0.315564	-0.762142	-0.192464	-0.756417	0.756835
Q9Z1K5	Arih1	1.03735	0.183875	0.0107606	1.11461	-1.11419
Q9Z1K6	Arih2	-0.397484	1.13715	0.554342	1.17663	-1.17621
P61211	Arl1	1.82595	1.88164	-0.518926	3.07129	-3.07087
Q640N2	Arl13b	1.48447	2.39258	1.03443	4.7941	-4.79368
Q8BIX3	Arl14ep	2.67294	-0.708912	0.0146564	1.86131	-1.86089
Q8BGR6	Arl15	0.418822	1.87628	0.882843	3.06057	-3.06015
Q9D0J4	Arl2	-0.939121	-1.43289	-1.06838	-3.55776	3.55818
Q9D385	Arl2bp	-0.80069	3.58359	-1.06838	1.59715	-1.59673
Q9WUL7	Arl3	0.712038	1.85762	0.0245201	2.4768	-2.47638
O88848	Arl6	2.08939	-1.48657	1.50012	1.98556	-2.32761
Q9JKW0	Arl6ip1	2.39156	0.917406	1.8728	5.06439	-5.06397
Q9JM93	Arl6ip4	-0.715854	-1.20962	-0.633593	-2.67644	2.67686
Q8R5J9	Arl6ip5	1.1544	-0.926665	-1.06838	-0.958016	0.958434
Q8BH07	Arl6ip6	-0.698616	0.129205	-0.187319	-0.874106	0.874524
Q8VEH3	Arl8a	0.118835	-1.44445	0.00114265	-1.44185	1.44226
Q9CQW2	Arl8b	1.72311	1.22935	0.535902	3.37099	-3.37057
Q9D7A8	Armc1	0.453296	1.72632	0.345051	2.40729	-2.40687
Q9D0L7	Armc10	1.23713	-0.233836	0.560288	1.4462	-1.44578
Q5EBP3	Armc5	-1.69658	-0.356469	-0.636877	-2.8073	2.80772
Q8BNU0	Armc6	-1.16732	-0.80821	-0.00227799	-2.09519	2.09561
Q9DBR3	Armc8	1.54063	0.156657	0.563671	2.14358	-2.14316
Q6PD19	Armh3	-0.136144	0.674439	-0.0538833	0.367035	-0.366618
P53762	Arnt	-0.631313	0.895124	0.19425	0.340685	-0.340267
Q9R0Q6	Arpc1a	0.136132	-1.4358	-0.529293	-1.94634	1.94675
Q9CVB6	Arpc2	2.63096	1.14052	-0.403924	3.25018	-3.24976
Q9JM76	Arpc3	0.773094	-0.27933	0.607602	0.98399	-0.983572
P59999	Arpc4	0.346662	1.03633	-1.06838	0.197239	-0.196821
Q9CPW4	Arpc5	0.611377	-0.540282	-0.410481	-0.456763	0.457181
Q9D898	Arpc5l	-0.0721501	1.38214	0.230325	1.42294	-1.42252
Q9D0A3	Arpin	-1.13914	-0.311323	-0.187319	-1.75516	1.75558
P56212	Arpp19	2.08939	1.59562	1.67135	5.23898	-5.23857
Q91YI4	Arrb2	-0.124467	-0.381265	-0.357476	-0.980585	0.981002
P50429	Arsb	0.409705	0.102856	-0.88146	-0.486276	0.486694
Q9D2L1	Arsk	0.31373	0.538098	0.547423	1.28187	-1.28146
Q9D0U9	Arv1	1.72512	-0.641307	-0.319312	0.64712	-0.646702
Q9WV54	Asah1	0.511444	1.2835	0.450611	2.12818	-2.12776
Q9QWY8	Asap1	1.20279	0.447706	0.499568	2.03269	-2.03227
Q7SIG6	Asap2	0.4773	-0.216264	-0.169275	-0.0256154	0.0260333
Q91ZU1	Asb6	-1.54288	-1.32065	-0.591049	-3.57195	3.57237
Q91ZT9	Asb8	0.747964	-0.437842	-1.06838	-0.87563	0.876048
Q9D8Z1	Ascc1	1.06103	0.847378	-0.788264	1.00277	-1.00235
Q91WR3	Ascc2	0.113131	0.9527	0.131624	1.08008	-1.07966
E9PZJ8	Ascc3	1.61782	2.35188	0.750633	4.60295	-4.60254
Q9CQE6	Asf1a	-0.556787	4.3153	0.395039	4.03618	-4.03576
Q9DAP7	Asf1b	-1.52759	-1.03613	-0.575765	-3.25687	3.25728
Q99MY8	Ash1l	2.84631	1.2711	0.215842	4.21587	-4.21545
Q91X20	Ash2l	1.18493	1.17193	-0.267094	1.97239	-1.97197
Q91YI0	Asl	-0.0847181	-0.148375	0.00689275	-0.343577	0.343995
Q61024	Asns	1.36058	1.22269	-0.534568	1.93132	-1.93091
Q8BSY0	Asph	-0.13341	3.01164	-0.394522	2.36633	-2.36591
Q8CJ27	Aspm	2.52671	0.335857	1.36518	4.11037	-4.10995
Q8VBT9	Aspscr1	-1.11276	-0.699084	-0.342423	-2.27165	2.27206
P59598	Asxl1	0.554055	1.51244	0.779809	2.72892	-2.72851
Q8BZ32	Asxl2	2.28323	1.13301	0.973929	4.27278	-4.27237
Q8CDM1	Atad2	2.08236	2.90728	0.689866	5.56213	-5.56171
Q925I1	Atad3	0.00682501	0.357655	-0.223781	0.0233221	-0.0229043
Q4QY64	Atad5	3.78166	2.52161	0.737864	6.92376	-6.92334
Q8K341	Atat1	-1.07233	-0.618232	0.353425	-1.45452	1.45494
P81269	Atf1	0.572391	0.448996	-0.327635	0.576375	-0.575957
P16951	Atf2	1.87324	1.37948	0.570968	3.70631	-3.70589
Q60765	Atf3	2.3754	1.33219	0.030525	3.62074	-3.62032
Q06507	Atf4	1.12266	0.628891	-0.496947	1.13722	-1.1368
O70191	Atf5	-1.66809	-1.45763	-0.716263	-3.95936	3.95978
F6VAN0	Atf6	0.871731	-0.230861	0.301487	0.82498	-0.824562
Q7TT18	Atf7ip	0.581175	1.3881	0.614868	2.46677	-2.46635
Q9D8Z6	Atg101	-1.10696	-1.1441	-1.06838	-3.43682	3.43723
Q91YI1	Atg13	-0.666237	1.54793	-0.294682	0.469634	-0.469216
Q8C0J2	Atg16l1	1.02467	1.01167	0.0534188	1.97239	-1.97197
Q80XK6	Atg2b	0.195598	0.568885	-0.104985	0.542121	-0.541703
Q9CPX6	Atg3	1.78932	6.37492	1.15385	9.20071	-9.2003
Q8BGE6	Atg4b	-1.25878	0.0241046	-0.560762	-1.91281	1.91323
Q9D906	Atg7	-0.402951	-1.03149	-0.394522	-1.94634	1.94675
Q9CWJ9	Atic	0.509309	0.184179	-0.731108	-0.154997	0.155415
Q6PA06	Atl2	1.06199	1.42439	-0.212212	2.15679	-2.15637
Q91YH5	Atl3	1.30083	2.09858	0.407639	3.68967	-3.68926
O35126	Atn1	-0.744692	-0.89832	-0.388104	-2.14849	2.14891
O08997	Atox1	-0.570927	-1.06469	-1.06838	-2.82137	2.82179
Q9QZW0	Atp11c	1.78511	2.70727	0.878527	5.25353	-5.25311
Q9EPE9	Atp13a1	-1.02103	-1.09848	-0.73532	-2.97221	2.97263
Q5XF89	Atp13a3	1.3398	1.16603	0.0516239	2.44008	-2.43966
Q8VDN2	Atp1a1	-0.360046	0.318065	-0.580095	-0.739452	0.73987
P14094	Atp1b1	0.27488	0.764722	-0.740507	0.181718	-0.1813
P97370	Atp1b3	2.28087	1.42869	-0.709953	2.88223	-2.88181
O55143	Atp2a2	0.0850611	0.452541	-0.589907	-0.169682	0.1701
G5E829	Atp2b1	1.5015	2.07244	0.0782251	3.53479	-3.53437
Q80XR2	Atp2c1	0.603093	0.529056	-0.12399	0.890782	-0.890364
Q03265	Atp5f1a	-0.395653	-0.708912	-0.346354	-1.5683	1.56871
P56480	Atp5f1b	0.0552697	0.316222	-0.12498	0.129135	-0.128718
Q91VR2	Atp5f1c	0.655383	-0.172829	-0.39948	-0.0343024	0.0347203
Q9D3D9	Atp5f1d	-2.0202	0.444613	-0.47666	-2.16963	2.17004
P56382	Atp5f1e	5.52697	-2.51397	-1.06838	1.82725	-1.82683
O35143	Atp5if1	0.783536	3.09351	2.66994	6.42961	-6.42919
Q9CR84	Atp5mc1	-2.0202	-1.78404	-1.06838	-4.98999	4.99041
P56383	Atp5mc2	-2.0202	-2.51397	0.97244	-3.6791	3.67952
Q06185	Atp5me	0.757576	1.6527	0.320513	2.61341	-2.61299
P56135	Atp5mf	1.35058	-0.266775	-1.06838	-0.101944	0.102361
Q9CPQ8	Atp5mg	2.78749	-0.59089	-0.106838	1.97239	-1.97197
Q9CQQ7	Atp5pb	0.703533	2.5444	0.0989391	3.2295	-3.22908
Q9DCX2	Atp5pd	1.6835	-1.2794	-0.451092	-0.164366	0.164783
P97450	Atp5pf	4.40182	-0.679104	0.766486	4.37182	-4.3714
Q9DB20	Atp5po	0.316247	-0.177518	-0.133797	-0.112444	0.112862
Q9R1Q9	Atp6ap1	-1.37365	-1.6519	-0.637342	-3.78027	3.78068
Q9CYN9	Atp6ap2	-0.880601	0.0501361	0.356125	-0.591716	0.592134
Q9Z1G4	Atp6v0a1	-0.591631	0.462224	-0.473138	-0.719921	0.720339
P15920	Atp6v0a2	-0.970027	0.053128	-0.484945	-1.51922	1.51964
P63082	Atp6v0c	-2.0202	-1.87294	-0.42735	-4.43787	4.43829
P51863	Atp6v0d1	-1.73611	-0.241239	-1.06838	-3.1631	3.16352
P50516	Atp6v1a	0.568795	-0.086782	-0.582939	-0.218303	0.218721
P62814	Atp6v1b2	-0.067077	1.39228	-0.482439	0.725391	-0.724974
Q9Z1G3	Atp6v1c1	2.15734	0.619193	-0.285086	2.37407	-2.37366
P57746	Atp6v1d	3.22173	4.34087	-0.261924	7.1833	-7.18289
P50518	Atp6v1e1	2.38508	2.33185	2.01532	6.61488	-6.61446
Q9D1K2	Atp6v1f	-1.18687	-0.8473	-0.235043	-2.38659	2.38701
Q9CR51	Atp6v1g1	-1.17987	5.04906	-1.06838	2.68344	-2.68302
Q8BVE3	Atp6v1h	2.31864	2.85793	1.41096	6.47016	-6.46974
Q64430	Atp7a	0.792926	1.83968	0.271209	2.78644	-2.78602
Q9WU60	Atrn	-0.200748	-0.484575	-0.438565	-1.24126	1.24168
Q61687	Atrx	4.31811	3.82435	0.627223	8.6523	-8.65189
P28658	Atxn10	0.0806383	2.73813	0.192128	2.89352	-2.89311
O70305	Atxn2	0.1554	-0.416064	0.641026	0.262985	-0.262567
E9Q6Z5	Aunip	1.49886	0.71184	1.27766	3.37099	-3.37057
P97477	Aurka	1.32908	-0.600091	-0.111438	0.500175	-0.499757
Q9DCJ7	Aurkaip1	0.964873	-0.0264043	-0.570864	0.250228	-0.24981
O70126	Aurkb	-0.864133	-0.201828	-0.201324	-1.38466	1.38508
Q9D9K3	Aven	-0.270931	3.60848	0.0978047	3.31798	-3.31756
O35625	Axin1	-0.869454	0.938277	-0.147778	-0.196331	0.196749
Q00993	Axl	-1.34529	0.410668	0.281455	-0.77054	0.770958
Q9QYP6	Azi2	2.16699	2.41214	0.655762	5.11752	-5.1171
O35484	Azin1	0.652404	2.38581	0.490644	3.41148	-3.41106
P01887	B2m	1.31313	-0.8473	1.43162	1.78008	-1.77966
Q9Z222	B3GNT2	1.49739	-0.755173	0.187905	0.812742	-0.812324
P15535	B4galt1	-1.0202	-2.01397	-0.0683761	-3.21992	3.22034
Q91YY2	B4galt3	-1.76768	-0.74629	0.19425	-2.43709	2.43751
Q9JMK0	B4galt5	-1.24899	-0.97155	-0.0400984	-2.37802	2.37844
Q9WVK5	B4galt6	0.329667	-0.164097	0.237107	0.285301	-0.284883
Q8R087	B4galt7	0.113944	-1.29445	0.151136	-1.14675	1.14717
Q8BWP8	B4gat1	-1.53943	0.130264	-0.106838	-1.63338	1.6338
Q3UI43	Babam1	-2.0202	0.180644	0.129229	-1.82771	1.82812
Q8K3W0	Babam2	0.830154	0.811449	0.119272	1.6435	-1.64308
P97302	Bach1	0.952771	0.864412	-0.12243	1.57738	-1.57696
Q60739	Bag1	1.35058	1.41862	1.74061	4.39244	-4.39202
Q91YN9	Bag2	0.8234	0.329635	-0.120509	0.91515	-0.914732
Q9JLV1	Bag3	0.228933	1.46527	0.488717	2.06555	-2.06513
Q8CI61	Bag4	-0.710158	1.41616	0.241668	0.830297	-0.829879
Q8CI32	Bag5	0.881584	0.834248	-0.175519	1.42294	-1.42252
Q9Z1R2	Bag6	-1.76046	-0.436044	-0.289155	-2.60304	2.60346
Q3UHR0	Bahcc1	-0.204771	-1.00111	0.217554	-1.1057	1.10612
Q8BKX1	Baiap2	-0.714232	-1.208	-0.13554	-2.17514	2.17556
Q9DBJ3	Baiap2l1	2.44582	0.59283	-0.485852	2.43542	-2.435
O08734	Bak1	-2.0202	-0.133014	-0.115995	-2.38659	2.38701
O54962	Banf1	-0.909091	3.04159	0.042735	2.05786	-2.05744
Q8VBU8	Banp	-1.10946	-0.692473	-0.521928	-2.44123	2.44165
Q99PU7	Bap1	0.0374111	-0.730702	0.0290176	-0.781649	0.782067
Q9DCT6	Bap18	0.0631313	0.0902002	-1.06838	-1.03242	1.03284
Q91XV3	Basp1	0.182441	-1.19238	-0.627847	-1.75516	1.75558
Q07813	Bax	-0.983933	-0.959562	-0.550241	-2.61111	2.61153
Q9Z277	Baz1b	2.30412	2.7563	0.0802726	5.02332	-5.0229
Q99ML1	Bbc3	-2.0202	-1.48304	-0.0374482	-3.65807	3.65848
Q3V3N7	Bbs1	-1.17845	-0.662115	-0.226625	-2.18457	2.18499
Q8VBW5	Bbx	4.03707	1.45079	-0.0771866	5.29329	-5.29288
Q61334	Bcap29	3.78893	2.88022	0.591375	7.14315	-7.14273
Q61335	Bcap31	2.45134	0.738066	-1.06838	2.00366	-2.00324
Q61140	Bcar1	-1.10592	-1.71397	0.0744811	-2.86278	2.8632
Q9D287	Bcas2	-0.250291	2.35329	1.58649	3.57211	-3.5717
Q8CCN5	Bcas3	0.734035	-0.28939	0.414675	0.741943	-0.741525
P24288	Bcat1	-0.698616	-0.531588	-0.627847	-1.97543	1.97585
O35855	Bcat2	-0.751166	0.0241046	-0.0531476	-0.897586	0.898004
Q9CWI3	Bccip	-0.127458	4.74155	-0.122004	4.37472	-4.3743
O55028	Bckdk	-1.29381	-1.54544	-0.826245	-3.78288	3.78329
Q9Z0H7	Bcl10	1.3986	0.904837	-0.641026	1.54504	-1.54462
P10417	Bcl2	-2.0202	-1.67008	-0.646435	-4.4541	4.45452
Q64373	Bcl2l1	-1.1655	0.477487	-0.641026	-1.44642	1.44683
O54918	Bcl2l11	-2.0202	1.03933	1.97731	0.879064	-0.878646
P59017	Bcl2l13	-0.181122	1.62396	0.770704	2.09617	-2.09575
Q9D219	Bcl9	-0.687804	-1.32182	0.474401	-1.6526	1.65302
Q8K019	Bclaf1	3.84936	2.48603	0.344667	6.56269	-6.56227
A2AG58	Bclaf3	3.55749	1.8685	1.05646	6.36507	-6.36465
Q8CGN4	Bcor	1.33207	0.667852	0.0679876	1.95053	-1.95012
A2AQH4	Bcorl1	-0.392817	-0.381531	0.278425	-0.613299	0.613717
Q6PAJ1	Bcr	-0.210603	-0.704368	-0.202916	-1.23526	1.23568
Q9CZP5	Bcs1l	-0.588221	1.54331	-0.113722	0.723993	-0.723575
P21237	Bdnf	1.42807	-0.100173	0.655762	1.86629	-1.86587
Q571C7	Bdp1	2.30828	4.60577	1.35881	8.15548	-8.15507
O88597	Becn1	0.429687	0.604074	-1.06838	-0.151992	0.15241
Q6PAL0	Bend3	-1.17274	-0.213724	-0.584115	-2.08796	2.08838
O35623	Bet1	3.86215	2.52805	1.45263	7.72546	-7.72504
O35185	Bhlhe40	2.10601	0.884092	0.145216	3.01794	-3.01753
Q921C5	Bicd2	-1.31598	-0.870774	-0.951005	-3.25513	3.25555
A0JNT9	Bicdl1	-0.636119	0.773231	-0.203324	-0.183589	0.184007
P70444	Bid	0.0206143	0.547258	1.48264	1.93314	-1.93272
O08539	Bin1	0.186929	-1.15573	0.289858	-0.796322	0.79674
Q9JI08	Bin3	1.52311	1.02934	0.506427	2.9415	-2.94108
O70201	Birc5	0.107458	2.45057	-0.359156	2.0815	-2.08108
O88738	Birc6	0.621617	0.987979	0.242294	1.73451	-1.73409
Q8VD62	Bles03	-1.35131	0.496067	-0.39948	-1.3721	1.37251
O88700	Blm	2.55726	1.57054	0.340075	4.3505	-4.35008
Q8R016	Blmh	1.70787	0.117612	-0.410481	1.29762	-1.2972
Q5U5M8	Bloc1s3	-2.0202	-1.49356	-1.06838	-4.69951	4.69993
Q8VED2	Bloc1s4	-2.0202	-1.58804	-1.06838	-4.794	4.79441
Q9R0C0	Bloc1s6	0.869971	2.68835	0.665728	4.10667	-4.10625
Q9CY64	Blvra	2.03385	2.21576	-0.3927	3.73954	-3.73912
Q923D2	Blvrb	-1.61698	-0.901063	0.544527	-2.09089	2.09131
Q8R2X8	Blzf1	0.899506	4.29869	0.634787	5.7156	-5.71518
P25916	Bmi1	1.67211	-0.36012	-0.452991	0.741617	-0.741199
P98063	Bmp1	-0.306492	-1.5059	-0.362731	-2.2925	2.29292
Q91Z96	Bmp2k	0.613687	0.558904	1.65331	2.70852	-2.70811
P36895	Bmpr1a	0.981674	2.36408	-0.13029	3.09809	-3.09767
O35607	Bmpr2	0.193465	1.04715	0.664059	1.7873	-1.78688
Q8BMQ3	Bnc2	0.19611	0.766175	-0.181851	0.663058	-0.66264
Q6QD59	Bnip1	1.47325	0.542802	1.55171	3.45038	-3.44997
O54940	Bnip2	1.13166	2.07056	-0.781843	2.303	-2.30258
O55003	Bnip3	0.639372	1.74135	-0.536461	1.72689	-1.72647
Q9Z2F7	Bnip3l	0.719524	1.59562	-0.611755	1.58601	-1.5856
Q5SQY2	Bod1	0.278649	0.359597	-0.493663	0.0272053	-0.0267875
E9Q6J5	Bod1l	3.18916	5.26711	0.448274	8.78717	-8.78675
Q9D8S9	Bola1	-0.570927	-1.06469	0.380899	-1.3721	1.37251
Q8BGS2	Bola2	-0.870777	0.934309	-1.06838	-1.12222	1.12264
P97452	Bop1	-0.792371	-0.740433	-0.249822	-1.9	1.90042
Q8BS90	Bora	1.40185	1.66854	-0.117806	2.83521	-2.83479
Q9D920	Borcs5	1.02548	-2.00635	-0.0531476	-1.15139	1.15181
Q8R164	Bphl	0.0345925	0.568225	-0.72591	-0.240469	0.240887
Q80V26	Bpnt2	0.220694	0.00704192	-0.508152	-0.397792	0.39821
Q99MP8	Brap	-0.331013	0.864412	-0.730538	-0.314516	0.314934
Q8C3R1	Brat1	-1.44417	-1.59231	-0.261924	-3.41577	3.41619
Q8BTC1	Brawnin	-0.704413	-2.51397	-1.06838	-4.40413	4.40455
P48754	Brca1	1.17892	1.84345	1.30338	4.20837	-4.20796
P46737	Brcc3	-0.307873	3.30795	2.69875	5.58145	-5.58103
G5E8P1	Brd1	1.00501	0.00704192	-0.816275	0.0783982	-0.0779803
Q7JJ13	Brd2	1.35902	0.489788	0.308345	2.03978	-2.03936
Q8K2F0	Brd3	1.47442	-0.901063	0.00689275	0.462875	-0.462457
Q9ESU6	Brd4	0.333578	0.0537939	0.215504	0.4855	-0.485082
Q8R3B7	Brd8	0.388175	2.30279	0.29288	2.86647	-2.86605
Q3UQU0	Brd9	0.989831	0.997739	-0.566704	1.30349	-1.30307
Q3UAW9	Brf2	-0.357494	0.0988601	0.594332	0.218321	-0.217903
Q8BXV2	Bri3bp	-1.6265	-1.72656	-1.06838	-4.53882	4.53924
Q5SXJ3	Brip1	2.23512	1.65625	0.633752	4.40774	-4.40732
Q9DCA5	Brix1	4.47697	0.875864	0.0615674	5.29703	-5.29661
Q91VR8	Brk1	0.611377	0.117612	0.247413	0.859026	-0.858608
Q8K2Q7	Brox	2.59145	2.82584	0.145216	5.44513	-5.44471
Q69Z98	Brsk2	-0.661506	-1.0194	-0.796637	-2.59492	2.59534
Q921C3	Brwd1	0.843139	1.04352	0.146374	1.91565	-1.91524
P18572	Bsg	-1.25097	-0.206274	-0.555556	-2.13018	2.1306
Q8R2Q8	Bst2	-1.44217	-1.93593	0.665728	-2.82975	2.83017
Q80X66	Btbd10	0.87236	1.61826	-0.448541	1.92471	-1.92429
P58545	Btbd3	0.992981	0.68754	-0.691728	0.871416	-0.870998
Q8C726	Btbd9	-0.878277	-0.393249	-0.0895832	-1.47849	1.4789
Q8CIF4	Btd	-0.888127	-1.38189	-0.691018	-3.07841	3.07883
Q64152	Btf3	1.88224	0.412863	0.395039	2.57276	-2.57234
Q9CQH7	Btf3l4	3.64018	3.77534	1.44735	8.74549	-8.74507
P62325	Btg1	-0.857411	0.974406	0.0944146	0.0940324	-0.0936145
P50615	Btg3	3.11814	0.648089	-0.277862	3.37099	-3.37057
O08901	Bub1	2.0364	3.80679	1.10144	6.82725	-6.82683
Q9Z1S0	Bub1b	-0.3108	1.94947	0.451092	1.97239	-1.97197
Q9WVA3	Bub3	-1.40858	0.238327	-0.150945	-1.43858	1.43899
Q8R149	Bud13	1.27133	0.30735	-0.127937	1.33337	-1.33295
Q9CY21	Bud23	-1.31098	-0.740917	-1.06838	-3.23765	3.23807
Q6PGH1	Bud31	3.49704	4.38259	-0.378721	7.38353	-7.38311
O54825	Bysl	-0.647204	0.460862	-0.381877	-0.685596	0.686014
Q9CQC6	Bzw1	2.84705	1.02586	1.58649	5.34203	-5.34161
Q91VK1	Bzw2	2.50361	3.9146	-0.115995	6.18484	-6.18442
O35473	C1d	3.6136	3.82406	0.340075	7.66036	-7.65994
Q9JMG2	C1galt1c1	3.65803	1.58698	1.13983	6.26746	-6.26704
Q80X80	C2cd2l	-1.0301	-0.675211	0.204608	-1.61808	1.6185
Q8CI85	Ca12	-0.611751	-0.260445	0.340075	-0.649499	0.649916
Q8VDY9	Caap1	1.62125	4.48883	0.892408	6.88512	-6.8847
Q06138	Cab39	0.318979	2.74919	0.101215	3.05201	-3.05159
Q9DB16	Cab39l	4.48867	0.444613	0.706772	5.52268	-5.52226
Q6PDJ1	Cachd1	-0.468612	-0.26416	0.0953167	-0.754832	0.75525
Q8CC27	Cacnb2	1.94321	0.992131	1.52309	4.34105	-4.34064
Q9CS00	Cactin	-1.37337	-0.314743	-0.421546	-2.22704	2.22745
Q8R0X2	Cacul1	-0.4329	1.45429	-0.010175	0.893836	-0.893418
Q9CXW3	Cacybp	4.50154	4.44256	-0.198811	8.6279	-8.62749
B2RQC6	Cad	-1.16665	-0.537327	-0.439445	-2.2608	2.26122
Q8R5M8	Cadm1	0.295587	1.48603	-0.436797	1.22745	-1.22703
Q8CGU1	Calcoco1	-1.15315	0.520716	0.232202	-0.517609	0.518027
P14211	Calr	0.37788	3.00162	-0.109143	3.15298	-3.15256
O35887	Calu	0.511444	0.967046	-0.119009	1.2421	-1.24169
Q91YS8	Camk1	0.379798	0.1527	-0.801709	-0.386588	0.387006
Q8BW96	Camk1d	1.60674	0.335774	0.226961	2.0521	-2.05168
P49070	Camlg	0.691662	1.55383	-0.39041	1.73771	-1.73729
Q8C1B1	Camsap2	2.44227	1.81328	0.351502	4.48968	-4.48926
Q6ZQ38	Cand1	0.823015	0.49172	0.0689107	1.26627	-1.26585
Q6ZQ73	Cand2	-1.53477	-1.54309	-0.502033	-3.69727	3.69769
Q8VCF1	Cant1	-0.659658	0.207122	-0.614861	-1.18477	1.18519
P35564	Canx	1.5271	3.56711	-0.730538	4.2463	-4.24588
P40124	Cap1	1.55875	-0.198177	-0.0157445	1.22745	-1.22703
O35350	Capn1	-0.199474	-0.413126	-0.788264	-1.51824	1.51866
O08529	Capn2	-0.451015	0.624407	0.0728508	0.128866	-0.128448
Q9R1S8	Capn7	1.54245	1.29439	1.02008	3.73954	-3.73912
O88456	Capns1	0.582028	-1.02698	-0.696629	-1.25895	1.25937
Q60865	Caprin1	-0.184044	1.15835	2.60394	3.46087	-3.46045
Q05A80	Caprin2	1.95267	1.7496	1.7417	5.32659	-5.32617
P47754	Capza2	2.85785	3.06095	0.325352	6.12677	-6.12635
P47757	Capzb	0.628805	-0.196086	-0.0749986	0.240344	-0.239926
Q9D1I2	Card19	-1.47672	-0.883532	0.562059	-1.91557	1.91599
Q9CR86	Carhsp1	-0.67792	-0.500544	-1.06838	-2.36422	2.36463
Q9WVG6	Carm1	-0.639834	-1.28697	-0.454879	-2.49906	2.49948
Q6EDY6	Carmil1	1.03434	0.904215	0.0952603	1.91644	-1.91602
Q80UY1	Carnmt1	1.47107	1.22668	-0.320246	2.26013	-2.25971
Q9ER72	Cars1	0.503836	1.45238	-0.347222	1.49162	-1.4912
Q8K3W3	Casc3	0.268782	0.91951	-0.49613	0.574786	-0.574368
O70589	Cask	1.12855	2.37203	0.560288	3.94349	-3.94307
P29594	Casp2	-0.0334471	0.355791	0.476878	0.681845	-0.681427
O08738	Casp6	1.2289	0.735131	-1.06838	0.778274	-0.777856
O89110	Casp8	0.574608	2.27645	0.32883	3.06251	-3.0621
Q9WUF3	Casp8ap2	4.14383	3.8029	0.561782	8.39113	-8.39072
Q9CWQ8	Castor1	-1.719	0.196877	-0.465966	-2.10546	2.10588
P24270	Cat	0.0631313	-1.3776	-1.06838	-2.50022	2.50064
P49817	Cav1	-0.344224	0.27933	-0.509717	-0.691988	0.692406
Q9WVC3	Cav2	-0.793208	-1.90047	-0.454879	-3.26593	3.26635
O54724	Cavin1	-0.747937	-2.25951	-0.55947	-3.6843	3.68472
Q63918	Cavin2	1.08242	2.97529	-0.829713	3.11063	-3.11021
Q91VJ2	Cavin3	0.278649	0.551168	0.464191	1.17663	-1.17621
A2AMM0	Cavin4	1.56107	2.16923	0.309034	3.92195	-3.92153
Q66L44	Cbarp	-1.45363	-1.09754	-0.360161	-3.0287	3.02912
Q08024	Cbfb	-1.48829	1.20944	0.527369	0.131143	-0.130725
Q9JIY2	Cbll1	-0.394186	-0.0749421	1.37065	0.784144	-0.783726
Q8BME9	Cbln4	1.49739	-0.503916	-0.565864	0.31023	-0.309812
P48758	Cbr1	1.93663	0.00401913	0.730185	2.55346	-2.55304
Q91VT4	Cbr4	2.62115	0.0176791	-0.224494	2.29696	-2.29654
Q8VEH6	Cbwd1	1.02548	3.5774	1.46969	5.95521	-5.95479
P83917	Cbx1	4.43141	4.47528	-0.530742	8.25857	-8.25816
P30658	Cbx2	0.672106	-0.59089	-0.876068	-0.912229	0.912647
O55187	Cbx4	0.153711	-1.06469	-0.706057	-1.73441	1.73483
Q61686	Cbx5	4.2298	5.29853	-0.0267094	9.38425	-9.38383
Q9DBY5	Cbx6	-0.0924912	-1.55011	-0.827412	-2.58739	2.58781
Q9QXV1	Cbx8	1.0101	-0.0346276	0.0335523	0.891649	-0.891231
Q9D1C2	Cby1	0.323548	3.73603	-0.287126	3.65508	-3.65466
Q8K1A6	Cc2d1a	-0.854948	0.558067	0.414675	0.000417879	#N/A
Q8BRN9	Cc2d1b	0.0999393	-0.27604	0.580623	0.287146	-0.286728
Q8CH18	Ccar1	3.21084	3.67609	1.89588	8.66543	-8.66501
Q8VDP4	Ccar2	-0.286724	-0.130435	-0.201637	-0.736172	0.73659
Q8VE99	Ccdc115	0.189743	-0.856508	0.0365963	-0.747545	0.747963
Q6PB51	Ccdc117	-0.581353	2.88172	-0.348952	1.83404	-1.83362
Q9D8X2	Ccdc124	-0.644055	0.697043	0.307771	0.243382	-0.242964
Q3TC33	Ccdc127	3.34378	4.76573	1.61362	9.60575	-9.60533
Q8C7V8	Ccdc134	-0.281072	-0.774836	-1.06838	-2.24166	2.24208
Q8R0K4	Ccdc137	0.728939	1.2661	-0.0374482	1.84022	-1.8398
Q9D162	Ccdc167	1.78932	-1.56159	-1.06838	-0.958016	0.958434
Q8C9S4	Ccdc186	3.97108	5.54704	0.783476	10.1842	-10.1838
Q3URK1	Ccdc190	1.7729	0.934309	2.72473	5.31456	-5.31414
Q9JIG7	Ccdc22	-1.22402	0.0338042	-0.112962	-1.42056	1.42098
Q78PG9	Ccdc25	3.24296	3.22766	0.367031	6.72027	-6.71985
Q9D024	Ccdc47	2.31864	2.44471	0.791128	5.4371	-5.43669
Q3URS9	Ccdc51	-0.546001	0.680137	-0.331275	-0.314516	0.314934
Q8R3Q6	Ccdc58	1.42807	4.38259	-0.378721	5.31456	-5.31414
Q8R2N0	Ccdc59	3.78893	4.12504	2.66606	10.4627	-10.4622
D3YZP9	Ccdc6	-0.318074	0.039225	0.633752	0.237526	-0.237108
Q9JJ89	Ccdc86	1.25849	0.0621459	0.336776	1.54003	-1.53961
Q6VGS5	Ccdc88c	-0.185794	-0.97703	-0.0768044	-1.35701	1.35742
Q8VC31	Ccdc9	-1.51173	2.40129	-0.729393	0.0427908	-0.0423729
Q8C3X2	Ccdc90b	2.64906	2.15529	1.65536	6.34234	-6.34192
Q7TQK5	Ccdc93	1.47186	1.77175	-0.274725	2.85151	-2.85109
Q9DBT3	Ccdc97	-1.43369	-0.167925	0.3979	-1.32109	1.32151
Q8K2I2	Cchcr1	-1.21375	0.942255	1.00536	0.616484	-0.616067
P10148	Ccl2	0.664362	0.170597	-0.397235	0.320347	-0.319929
O89093	Ccl20	1.86329	-0.572219	-1.06838	0.105322	-0.104904
P18406	Ccn1	1.66401	0.38077	-0.0157445	1.91166	-1.91124
P29268	Ccn2	-0.0144714	-1.0813	-0.208777	-1.42193	1.42234
P51943	Ccna2	0.816677	1.97776	0.113657	2.79072	-2.7903
P24860	Ccnb1	1.22806	1.66237	-0.604339	2.16871	-2.16829
P30276	Ccnb2	1.98982	-0.00770082	-0.0658698	1.79888	-1.79846
Q62447	Ccnc	1.85304	1.35927	1.74853	4.84346	-4.84304
P25322	Ccnd1	-1.34453	0.526574	-0.3927	-1.32803	1.32845
P30280	Ccnd2	-1.33055	0.589482	1.00059	0.142148	-0.14173
P30282	Ccnd3	-1.33761	-0.807482	-0.385782	-2.64825	2.64867
Q9Z238	Ccne2	2.17733	1.68356	2.1415	5.88502	-5.8846
P51944	Ccnf	-0.220716	0.0567276	-0.554237	-0.835602	0.83602
Q61458	Ccnh	2.24809	1.75433	-0.45862	3.42642	-3.426
Q9Z2V9	Ccni	1.94805	-0.133014	0.254375	1.95204	-1.95162
Q52KE7	Ccnl1	1.73214	0.863144	0.0573275	2.53524	-2.53482
Q9JJA7	Ccnl2	1.06265	0.376207	-0.104985	1.2165	-1.21608
Q9QWV9	Ccnt1	0.87635	-0.169139	0.173003	0.762838	-0.76242
Q7TQK0	Ccnt2	1.8472	-0.304022	0.174718	1.60052	-1.6001
Q8BGU5	Ccny	0.611377	0.702408	-0.483581	0.712827	-0.71241
Q7TSH4	Ccp110	1.16388	1.96365	1.22018	4.23033	-4.22991
P80314	Cct2	1.15144	1.77708	-0.13554	2.6756	-2.67518
P80318	Cct3	0.36075	0.599587	-0.152625	0.690335	-0.689917
P80315	Cct4	2.05387	1.00455	0.22792	3.16897	-3.16855
P80316	Cct5	0.931828	1.54507	-0.514871	1.84465	-1.84424
Q61390	Cct6b	2.86702	2.56122	0.623353	5.93421	-5.9338
P80313	Cct7	0.365119	-1.22956	0.0325414	-0.949279	0.949697
P42932	Cct8	1.25849	2.22192	0.0245201	3.38755	-3.38713
Q8C1Y8	Ccz1	1.3062	1.85194	-0.236775	2.80399	-2.80357
Q8R422	Cd109	-0.0798001	1.57474	0.525526	1.90309	-1.90267
O35566	Cd151	-1.6265	-1.72656	0.112726	-3.35772	3.35813
Q9JLQ0	Cd2ap	4.40613	5.32302	-0.127937	9.48384	-9.48342
Q9CWK3	Cd2bp2	-0.270931	2.15076	-0.19374	1.56871	-1.56829
Q64314	Cd34	-1.23691	0.880289	0.7593	0.285301	-0.284883
P15379	Cd44	-0.995874	1.96747	0.212034	1.06625	-1.06583
P35762	Cd81	0.0895026	-2.09203	-0.224494	-2.34439	2.34481
P40240	Cd9	0.182441	0.129205	0.25321	0.44748	-0.447062
P56389	Cda	-2.0202	0.887394	0.292168	-0.958016	0.958434
Q8CC12	Cdan1	-1.05246	-0.0946116	0.221947	-1.0425	1.04292
Q8CII2	Cdc123	0.0569493	1.64034	0.712039	2.29195	-2.29153
Q8R349	Cdc16	2.16659	1.5118	-0.102192	3.45882	-3.4584
Q9JJ66	Cdc20	0.379798	-0.513966	0.531624	0.280079	-0.279661
Q8BGZ4	Cdc23	1.15706	0.161619	0.102192	1.30349	-1.30307
P48967	Cdc25c	0.435155	0.387819	-0.175519	0.530079	-0.529661
Q99JP4	Cdc26	1.46817	3.29999	1.25721	5.90799	-5.90757
A2A6Q5	Cdc27	1.94614	1.45238	0.974893	4.25604	-4.25562
Q8CFI2	Cdc34	-1.59647	-0.819051	-1.06838	-3.60128	3.60169
Q61081	Cdc37	0.874535	0.643928	-0.54206	0.859026	-0.858608
Q9DC48	Cdc40	2.63497	1.62396	0.310934	4.45249	-4.45207
P60766	Cdc42	1.1048	0.611034	-0.0267094	1.57175	-1.57133
Q7TT50	Cdc42bpb	0.080148	0.811588	-0.601632	0.172728	-0.17231
Q91W92	Cdc42ep1	-1.7763	-1.29445	-0.0927663	-3.2809	3.28131
Q8JZX9	Cdc42ep2	-0.159737	-1.58373	-1.06838	-2.92922	2.92964
Q9JM96	Cdc42ep4	-1.44877	-0.513966	-1.06838	-3.14849	3.14891
Q8BGH7	Cdc42se2	-2.0202	-1.3375	-1.06838	-4.54345	4.54387
Q9Z1X9	Cdc45	-0.609267	-0.0448307	-0.010175	-0.781649	0.782067
Q6A068	Cdc5l	3.21018	4.33535	0.0524209	7.48058	-7.48016
O89033	Cdc6	2.55607	0.197898	0.796031	3.43262	-3.4322
Q9Z0H0	Cdc7	2.58157	-0.0360904	0.347553	2.77565	-2.77524
Q8JZM7	Cdc73	2.86702	2.18528	1.37523	6.31015	-6.30974
Q14B71	Cdca2	1.03168	1.45348	-0.0510821	2.3167	-2.31628
Q99M54	Cdca3	0.226989	1.23135	0.0552194	1.39618	-1.39577
Q9CWM2	Cdca4	-1.17987	1.26755	0.192128	0.162432	-0.162014
Q9CPY3	Cdca5	0.621307	0.88226	-1.06838	0.317815	-0.317397
Q9D0M2	Cdca7	0.329667	3.23016	-0.285086	3.15736	-3.15695
Q922M5	Cdca7l	1.16886	0.6751	-0.612795	1.11379	-1.11337
Q8BHX3	Cdca8	1.34371	1.15576	1.0723	3.45439	-3.45397
Q9WTR5	Cdh13	0.21756	-0.555925	-0.0893551	-0.545096	0.545514
P15116	Cdh2	0.295123	0.46288	0.475174	1.1158	-1.11538
Q9DB75	Cdip1	-1.06326	-1.55703	-0.589907	-3.32758	3.32799
P11440	Cdk1	0.999932	1.17731	-0.397235	1.66263	-1.66221
P24788	Cdk11b	1.41929	5.6389	-0.304045	6.63677	-6.63635
Q14AX6	Cdk12	1.88552	0.718357	0.345765	2.83227	-2.83185
Q69ZA1	Cdk13	1.61736	0.792912	0.188238	2.48114	-2.48072
O35495	Cdk14	2.66065	0.890289	-0.00454628	3.42902	-3.4286
Q04735	Cdk16	-0.00812959	-0.703101	-0.665962	-1.49457	1.49499
Q8K0D0	Cdk17	0.651554	1.68451	-0.114178	2.10451	-2.10409
Q04899	Cdk18	-0.692768	-1.18653	-0.18342	-2.1801	2.18052
Q8BWD8	Cdk19	1.36625	0.872488	-0.0723601	2.049	-2.04859
P97377	Cdk2	-0.291095	0.367878	0.372546	0.331952	-0.331534
O35207	Cdk2ap1	0.588494	0.0947292	-0.198811	0.367035	-0.366618
P30285	Cdk4	-1.03336	0.117612	-1.06838	-2.1015	2.10192
P49615	Cdk5	0.710173	-1.14878	-0.727079	-1.28306	1.28348
Q8K389	Cdk5rap2	1.16137	2.64237	1.07095	4.75731	-4.7569
Q99LM2	Cdk5rap3	-0.4329	-0.926665	0.1221	-1.35484	1.35526
Q64261	Cdk6	0.120471	-0.373294	0.154866	-0.215334	0.215752
Q03147	Cdk7	0.285273	0.0796935	0.0843617	0.331952	-0.331534
Q8R3L8	Cdk8	2.71098	0.281732	-0.638269	2.23707	-2.23665
Q99J95	Cdk9	-0.679719	-0.637291	-0.80028	-2.23467	2.23508
Q91WE6	Cdkal1	1.95216	1.28569	0.65874	3.77922	-3.7788
P46414	Cdkn1b	-1.51515	1.02139	0.446775	-0.164366	0.164783
Q64364	Cdkn2a	-2.0202	-1.3375	0.69633	-2.77874	2.77916
P55271	Cdkn2b	-2.0202	0.539469	-0.305017	-1.90313	1.90355
Q60772	Cdkn2c	-0.245054	-0.738819	0.706772	-0.394477	0.394895
P97817	Cdr2	0.611377	1.6527	0.466712	2.61341	-2.61299
A2A6T1	Cdr2l	-0.732648	-0.368044	-0.639192	-1.85726	1.85768
Q99L43	Cds2	-0.671887	-0.491495	-1.06838	-2.34913	2.34955
Q8R4E9	Cdt1	-1.30336	-1.4387	0.365316	-2.49411	2.49453
Q4VAA2	Cdv3	0.816677	2.09596	0.350064	3.14533	-3.14491
Q9WTK2	Cdyl	1.0101	0.011286	0.278425	1.18244	-1.18202
P28033	Cebpb	-2.0202	-1.84057	-1.06838	-5.04652	5.04694
P53569	Cebpz	3.6778	2.70921	0.641026	6.91066	-6.91024
P28659	Celf1	-0.463782	-0.373889	0.488044	-0.467003	0.467421
O35216	Cenpa	0.20202	-0.291744	-0.327635	-0.534736	0.535154
P27790	Cenpb	-1.5202	2.31937	-0.401709	0.280079	-0.279661
P49452	Cenpc	3.82324	1.89618	1.02644	6.62848	-6.62806
Q6RT24	Cenpe	3.11734	5.81937	2.49149	11.3108	-11.3104
Q9QYM8	Cenph	3.76492	3.27116	1.41096	8.32967	-8.32925
Q8K1K4	Cenpi	1.46039	0.565016	1.07352	2.98155	-2.98113
Q9ESN5	Cenpk	2.86579	5.30362	1.86322	9.91526	-9.91484
Q9CPQ5	Cenpq	6.49832	4.1527	2.63533	13.169	-13.1685
Q8C4M7	Cenpu	2.60267	1.8656	1.1214	5.47229	-5.47188
Q9CXS4	Cenpv	-1.22969	-0.932939	-0.673119	-2.95312	2.95354
Q80V31	Cep104	0.24517	1.0459	-0.0975023	1.0762	-1.07578
Q7TSG1	Cep120	1.01317	2.1372	0.0438585	3.07684	-3.07643
Q62036	Cep131	-0.41794	0.0308026	-0.31437	-0.818884	0.819302
Q6ZQ06	Cep162	3.6778	4.53732	2.13675	10.2345	-10.2341
Q6A065	Cep170	2.32215	2.33185	0.50494	5.04156	-5.04115
Q60952	Cep250	-0.706573	2.6995	1.31258	3.18812	-3.18771
E9Q309	Cep350	2.34026	2.39559	0.70811	5.32659	-5.32617
Q5HZK1	Cep44	1.85577	1.8788	0.740409	4.3576	-4.35718
Q8BT07	Cep55	4.2433	4.61346	0.875468	9.61485	-9.61443
Q8CEE0	Cep57	2.96982	5.27046	0.728031	8.85094	-8.85052
Q3UPP8	Cep63	1.40536	3.28313	1.17141	5.74253	-5.74211
Q0VEJ0	Cep76	0.40404	1.42543	0.29526	2.00735	-2.00693
Q6IRU7	Cep78	1.26678	1.2787	-0.18342	2.24468	-2.24426
Q9D5R3	Cep83	4.7619	7.73134	3.26063	15.6365	-15.6361
Q8BMK0	Cep85	0.0795355	1.29181	1.68753	2.9415	-2.94108
Q9CZX2	Cep89	0.378788	1.90523	0.951826	3.11846	-3.11804
Q8BGS7	Cept1	0.37788	-0.595501	0.370473	0.0354746	-0.0350567
Q924Z4	Cers2	-0.445399	0.373173	-1.06838	-1.25798	1.2584
Q9D6K9	Cers5	-0.0924912	-0.586256	-0.345485	-1.14161	1.14203
Q8C172	Cers6	0.77878	-0.987249	0.203889	-0.121957	0.122375
Q9EQG9	Cert1	1.1798	3.72603	0.211624	5.00008	-4.99966
Q9R1K9	Cetn2	5.49425	5.57852	-0.490341	10.465	-10.4646
O35648	Cetn3	4.52742	2.24794	0.717338	7.37532	-7.3749
Q0VFX2	Cfap157	0.651554	-0.41473	1.2217	1.34115	-1.34073
Q8BTU1	Cfap20	2.10351	-0.967575	-0.552912	0.465646	-0.465228
Q6PE87	Cfap206	1.67161	1.98042	0.0552194	3.58987	-3.58945
Q8BL95	Cfap298	1.75987	1.95339	-0.0374482	3.55843	-3.55801
Q8C6E0	Cfap36	3.21236	7.66045	1.5479	12.3033	-12.3029
Q6ZPR1	Cfap97	4.73162	1.68311	1.48637	7.78373	-7.78331
O88271	Cfdp1	4.39872	7.62117	0.282975	12.1855	-12.1851
P18760	Cfl1	-0.704413	-1.19818	-0.191183	-2.21115	2.21157
P45591	Cfl2	6.96183	1.07885	0.129229	8.05253	-8.05212
Q8BHG9	Cggbp1	-0.234488	1.05746	0.717338	1.42294	-1.42252
Q6AW69	Cgnl1	0.291046	1.33811	0.626539	2.13832	-2.1379
Q8BMJ7	Cgrrf1	-0.518701	1.69024	1.03373	2.08789	-2.08747
Q8R3J5	Chac1	-2.0202	-0.281824	1.16377	-1.25564	1.25605
Q9QWF0	Chaf1a	-0.265816	1.4334	-0.62978	0.42043	-0.420012
Q9D0N7	Chaf1b	0.946639	-0.0706855	0.502305	1.26088	-1.26046
Q8K327	Champ1	1.84032	-0.645971	-0.570244	0.506729	-0.506311
Q9CQA6	Chchd1	1.34114	0.00704192	-1.06838	0.162432	-0.162014
Q9D1L0	Chchd2	-2.0202	-2.51397	-1.06838	-5.71992	5.72034
Q9CRB9	Chchd3	1.48857	2.31059	0.247413	3.9292	-3.92878
Q91VN4	Chchd6	0.169579	-0.324185	0.756441	0.484458	-0.484041
P40201	Chd1	3.06157	1.69164	0.333493	4.96933	-4.96891
Q9CXF7	Chd1l	0.976468	1.14863	-0.8464	1.16132	-1.1609
E9PZM4	Chd2	2.7391	1.8624	0.18983	4.67395	-4.67353
Q6PDQ2	Chd4	0.995919	1.38619	-0.496353	1.76838	-1.76796
A3KFM7	Chd6	1.63024	1.57895	-0.146547	2.94527	-2.94485
A2AJK6	Chd7	0.725027	1.67083	0.0698898	2.34837	-2.34796
O35280	Chek1	2.59196	1.67891	-0.020158	4.13333	-4.13291
Q8CGZ0	Cherp	-1.16823	-1.34251	0.316075	-2.31204	2.31246
Q9D9G3	Chic2	1.59426	3.51013	-1.06838	3.91863	-3.91822
Q922Q9	Chid1	-0.508867	-1.25452	0.442959	-1.43781	1.43822
O54804	Chka	0.402705	1.67106	1.35453	3.31092	-3.3105
O55229	Chkb	-1.26071	0.270844	-0.562047	-1.66929	1.66971
Q921W0	Chmp1a	-0.497359	-0.991124	-1.06838	-2.67424	2.67465
Q9CQD4	Chmp1b2	2.4798	3.98603	1.43162	7.78008	-7.77966
Q9DB34	Chmp2a	1.11881	2.41877	0.725346	4.14555	-4.14513
Q8BJF9	Chmp2b	2.18541	4.02809	1.26807	7.36419	-7.36377
Q9CQ10	Chmp3	2.42424	5.93048	1.15385	9.39119	-9.39077
Q9D8B3	Chmp4b	0.20202	1.48603	0.264957	1.83563	-1.83522
Q9D7S9	Chmp5	1.61616	2.03149	1.6589	5.18917	-5.18875
P0C0A3	Chmp6	-1.02518	1.46613	0.921674	1.24525	-1.24484
Q8R1T1	Chmp7	-0.250291	-0.301577	0.259058	-0.410187	0.410604
Q9D1P4	Chordc1	5.50992	3.20893	0.738853	9.34032	-9.3399
P61022	Chp1	0.0206143	1.56767	-0.558172	0.912732	-0.912314
Q6IQX7	Chpf	-1.89117	-0.965579	-0.16515	-3.13928	3.13969
Q80V53	Chst14	-0.693942	-1.18771	0.257884	-1.74114	1.74156
Q80WV3	Chst2	-0.890259	-2.13732	-0.503404	-3.64836	3.64878
Q6ZQ11	Chsy1	-0.147543	-1.01584	-0.693844	-1.9746	1.97502
Q8BIW9	Chtf18	-1.27207	0.852617	1.55008	1.01325	-1.13752
P0CG15	Chtf8	2.89783	-0.874622	-0.248704	1.65713	-1.65671
Q9DCL2	Ciao2a	-0.156848	6.8028	-0.447258	6.08132	-6.0809
Q9D187	Ciao2b	-0.80069	-0.684698	0.151136	-1.45163	1.45205
Q8WTY4	Ciapin1	-0.407299	0.389259	-0.745795	-0.881211	0.881629
Q924A2	Cic	-1.30336	-1.04045	-0.391355	-2.85254	2.85296
Q8BWY9	Cip2a	2.05469	2.44198	1.5748	5.95409	-5.95367
Q9DA19	Cir1	5.5186	2.14235	-0.403188	7.14039	-7.13997
P60824	Cirbp	-2.0202	-0.779862	-1.06838	-3.98582	3.98623
Q91WS0	Cisd1	2.56695	-0.679104	-1.06838	0.702097	-0.701679
Q9CQB5	Cisd2	-0.549614	0.42721	0.402212	0.162432	-0.162014
B1AR13	Cisd3	0.153711	-1.06469	-0.343738	-1.3721	1.37251
P49025	Cit	0.394091	0.431471	-0.150945	0.55724	-0.556822
Q3V1H1	Ckap2	4.89709	1.84694	1.03689	7.66354	-7.66312
Q7TS74	Ckap2l	4.14602	1.64153	0.942348	6.61252	-6.6121
Q8BMK4	Ckap4	-0.11048	-0.604244	0.320513	-0.511588	0.512006
A2AGT5	Ckap5	3.68565	2.45406	0.407276	6.42961	-6.42919
Q04447	Ckb	-1.75842	-1.46685	-0.806596	-4.14924	4.14966
P61025	Cks1b	2.9798	3.73603	0.181624	6.78008	-6.77966
P56390	Cks2	2.9798	2.48603	3.93162	9.28008	-9.27966
Q80TV8	Clasp1	0.169109	0.31926	-0.0381121	0.33288	-0.332462
Q8BRT1	Clasp2	1.19081	0.697043	0.00196032	1.77243	-1.77202
Q8CFC7	Clasrp	-0.375957	-0.869721	-0.769422	-2.13248	2.1329
Q99LI2	Clcc1	-0.18534	1.33924	-0.150945	0.885583	-0.885166
Q9WVD4	Clcn5	-0.184217	-0.677981	-0.701179	-1.68075	1.68117
O70496	Clcn7	-1.44659	-1.36674	-0.494762	-3.42547	3.23468
Q9ET43	Cldn12	-1.20388	-2.1058	-0.660213	-4.08727	4.08769
Q9CQX5	Cldnd1	-0.0516981	-0.939163	-0.674675	-1.78291	1.78333
Q80U30	Clec16a	-0.573722	-0.77819	-0.586216	-2.0555	2.05592
Q9Z1Q5	Clic1	-0.780533	2.44471	-0.24193	1.30487	-1.30445
Q9QYB1	Clic4	2.31051	0.63564	-1.06838	1.76039	-1.75998
Q922J3	Clip1	2.01318	3.60564	0.113821	5.61527	-5.61485
Q9Z0H8	Clip2	-0.302645	-0.0330504	-0.495857	-0.948929	0.949347
P22518	Clk1	2.52525	1.82488	-0.24193	3.99082	-3.9904
O35491	Clk2	-0.423396	-0.118757	-0.469574	-1.1291	1.12952
O35492	Clk3	-1.08123	-0.479538	-0.755387	-2.43354	2.43395
O35493	Clk4	2.33664	0.598067	-0.238501	2.57883	-2.57842
Q8R373	Clmp	0.653595	2.03149	-0.266237	2.30147	-2.30105
Q61124	Cln3	-1.79241	-0.919433	-0.840586	-3.66981	3.67023
Q99LI9	Clp1	-0.611751	1.2419	0.105333	0.618107	-0.617689
Q60649	Clpb	-0.184044	-0.536565	-0.503404	-1.34139	1.34181
O88696	Clpp	-1.2876	-1.04877	-0.335775	-2.78952	2.78994
Q8VBZ3	Clptm1	-0.666819	-1.61171	-0.466872	-2.86278	2.8632
Q8BXA5	Clptm1l	0.20202	-0.476929	-0.698006	-1.09029	1.09071
Q9JHS4	Clpx	1.91681	1.738	0.821388	4.35882	-4.3584
Q80YR7	Clspn	1.47524	3.41309	-0.0805341	4.69041	-4.69
Q9EPL2	Clstn1	-0.285508	-0.575191	-0.558172	-1.53625	1.53667
Q68FD5	Cltc	1.13456	2.12889	0.1221	3.26817	-3.26776
Q06890	Clu	-1.12933	0.381356	-0.177507	-1.04286	1.04328
Q5SW19	Cluh	-0.764663	-1.18457	-0.551389	-2.618	2.61842
Q99KK2	Cmas	1.90589	1.41213	0.0863583	3.28701	-3.28659
Q8K199	Cmc2	-0.020202	1.48603	-0.0683761	1.28008	-1.27966
Q9D486	Cmip	-0.599013	-0.575982	-0.422381	-1.71475	1.71517
Q9DBP5	Cmpk1	1.92717	3.62638	0.247413	5.68359	-5.68317
Q9CZT6	Cmss1	3.03395	0.735131	0.375667	4.02737	-4.02695
Q99LJ5	Cmtm3	0.682501	-0.892345	-0.527836	-0.855056	0.855474
Q8BWQ4	Cmtr2	-0.067077	0.480825	0.233707	0.530079	-0.529661
P53996	Cnbp	-1.46154	0.837989	0.0489424	-0.691988	0.692406
Q9D1A2	Cndp2	0.290722	0.42721	-0.648208	-0.0476522	0.0480701
Q3UJ81	Cnep1r1	-0.4329	1.45429	2.10623	3.01024	-3.00982
O35372	Cnih1	4.13364	-2.51397	-1.06838	0.433925	-0.433507
Q9CX13	Cnih4	-0.591631	-0.371109	-1.06838	-2.14849	2.14891
Q8BMA3	Cnksr3	0.138071	-0.355693	0.0107606	-0.324238	0.324656
Q08093	Cnn2	-0.713012	-1.20678	-0.0879839	-2.12515	2.12557
Q9DAW9	Cnn3	1.30306	1.11141	-0.464146	1.83295	-1.83253
Q69ZF7	Cnnm4	-0.983933	-1.4777	-0.809309	-3.38831	3.38873
Q6ZQ08	Cnot1	0.756407	0.262643	0.277859	1.17953	-1.17911
Q8BH15	Cnot10	0.79859	0.439054	0.273906	1.39417	-1.39375
Q9CWN7	Cnot11	0.351339	0.252832	-0.870748	-0.383953	0.384371
Q8C5L3	Cnot2	0.382755	-0.850381	1.51942	0.934423	-0.934005
Q8K0V4	Cnot3	-0.823394	0.278587	-0.270504	-0.932687	0.933105
Q8BT14	Cnot4	1.07403	0.298973	0.900682	2.15631	-2.15589
Q8K3P5	Cnot6	1.02639	2.14553	0.544527	3.59908	-3.59866
Q8VEG6	Cnot6l	1.03735	0.9033	0.0107606	1.83404	-1.83362
Q60809	Cnot7	1.4763	2.73079	0.330225	4.41994	-4.41952
Q9D8X5	Cnot8	-0.313717	-0.124888	-0.727079	-1.28306	1.28348
Q9JKY0	Cnot9	0.313131	0.1527	0.264957	0.613412	-0.612994
Q9DAU1	Cnpy3	-0.93717	0.735131	-1.06838	-1.38779	1.38821
Q8BQ47	Cnpy4	-0.394186	3.9901	-0.661872	2.81666	-2.81625
Q8CBC4	Cnst	0.648337	2.12086	-0.08523	2.5666	-2.56618
Q8CB62	Cntrob	-1.00669	0.977025	1.4091	1.26206	-1.26164
Q9D2R6	Coa3	0.732092	-0.679104	0.766486	0.702097	-0.701679
Q921H9	Coa7	0.997039	-0.358794	0.224727	0.745596	-0.745178
Q9DBL7	Coasy	-0.779067	-1.27283	-0.536461	-2.70574	2.70615
Q3UMF0	Cobll1	1.60299	0.0625231	0.54193	2.09006	-2.08964
Q9Z160	Cog1	-0.898897	-0.577167	-0.0490081	-1.64245	1.64287
Q921L5	Cog2	-0.107634	0.62811	0.161132	0.564232	-0.563814
Q8R1U1	Cog4	0.142648	1.55728	0.0766621	1.65921	-1.6588
Q8C0L8	Cog5	0.509918	1.46194	1.46174	3.31622	-3.31581
Q8R3I3	Cog6	-0.652421	1.4374	0.603356	1.27096	-1.27054
Q3UM29	Cog7	-0.204378	-0.43874	-0.160464	-0.920959	0.921377
Q9JJA2	Cog8	-1.08416	0.294146	-0.444351	-1.35175	1.35216
O35206	Col15a1	-0.485114	0.41001	0.101215	-0.0912661	0.091684
Q8BLX7	Col16a1	0.0038334	-0.553182	0.133395	-0.53333	0.533748
P39061	Col18a1	-0.949779	-0.823826	-0.335982	-2.22696	2.22738
P11087	Col1a1	-0.57591	0.443393	0.375916	0.126021	-0.125603
P08121	Col3a1	-0.655014	1.2403	0.365071	0.83298	-0.832562
P02463	Col4a1	1.39297	-0.77744	1.14719	1.64535	-1.64493
P08122	Col4a2	0.673006	-0.757526	0.336776	0.13488	-0.134462
O88207	Col5a1	-0.0626164	0.531167	-0.0352059	0.315968	-0.31555
Q04857	Col6a1	-0.65568	-0.662115	0.00374869	-1.43142	1.43184
Q00780	Col8a1	1.3355	-0.232087	1.07927	2.06531	-2.0649
Q8K297	Colgalt1	-0.725704	-1.05766	-0.421127	-2.32186	2.32228
Q8K4M5	Commd1	0.0289783	1.99423	0.980804	2.88664	-2.88622
Q8JZY2	Commd10	0.935463	1.91953	2.3799	5.11752	-5.1171
Q8BXC6	Commd2	-0.520202	0.486034	0.431624	0.280079	-0.279661
Q63829	Commd3	0.0206143	0.0370539	0.97244	0.912732	-0.912314
Q9CQ02	Commd4	-1.0202	-1.51397	-0.0683761	-2.71992	2.72034
Q8R395	Commd5	0.20202	-1.18063	0.264957	-0.831032	0.83145
Q8BG94	Commd7	1.9599	0.471108	-0.570864	1.74277	-1.74235
Q8K2Q0	Commd9	1.49739	-0.503916	1.44419	2.32028	-2.31986
O88587	Comt	-0.516443	-2.13803	0.0594435	-2.7124	2.71282
Q8BIG7	Comtd1	-0.879518	-0.612826	-0.688148	-2.29787	2.29829
Q9R1A8	Cop1	0.704594	0.892028	0.294022	1.77327	-1.77285
Q8CIE6	Copa	0.248842	-0.00181089	-0.258003	-0.128349	0.128767
Q9JIF7	Copb1	1.01963	2.20301	-0.439445	2.66582	-2.66541
O55029	Copb2	1.29106	2.5633	-0.5165	3.22048	-3.22006
O89079	Cope	-1.69658	-1.54309	0.226122	-3.13092	3.13134
Q9QZE5	Copg1	-0.534488	0.343176	-0.496947	-0.805635	0.806053
Q9QXK3	Copg2	0.502734	1.84383	-0.150945	2.07824	-2.07783
Q9CQ13	Coprs	-1.44549	0.359597	0.0810492	-1.12222	1.12264
P61202	Cops2	2.19266	3.69446	0.927189	6.69693	-6.69651
O88543	Cops3	0.102439	0.0803731	1.76181	1.82725	-1.82683
O88544	Cops4	0.1911	2.15434	1.14293	3.37099	-3.37057
O35864	Cops5	4.24845	1.96365	1.02118	7.1159	-7.11548
O88545	Cops6	-1.09713	0.255264	-0.452991	-1.41223	1.41265
Q9CZ04	Cops7a	-0.581353	0.00401913	0.0107606	-0.68395	0.684368
Q8BV13	Cops7b	1.37602	1.25962	-0.691018	1.82725	-1.82683
Q8VBV7	Cops8	-1.54401	0.343176	0.360195	-0.958016	0.958434
P61924	Copz1	-0.334809	1.41862	0.0552194	1.02165	-1.02123
Q3THF9	Coq10b	1.27198	0.778215	-0.245331	1.68749	-1.68707
Q8BMS4	Coq3	-0.13341	0.990077	-0.259751	0.47954	-0.479122
Q8BGB8	Coq4	-1.27114	-1.39037	0.0552194	-2.72367	2.72408
Q8R1S0	Coq6	0.285878	-1.46575	-0.649089	-1.94634	1.94675
P97478	Coq7	0.0508039	0.740471	0.706772	1.38067	-1.38025
Q8K1Z0	Coq9	-2.0202	-0.284667	-0.431433	-2.85368	2.8541
Q9WUM3	Coro1b	-0.989274	0.578817	-0.862191	-1.39002	1.39044
Q9WUM4	Coro1c	-0.125465	0.0123493	-0.436797	-0.66729	0.667707
Q8BH51	Cox14	-2.0202	-0.789829	-1.06838	-3.99578	3.9962
Q8BJ03	Cox15	-0.329381	0.143038	-0.102192	-0.405911	0.406329
Q9CR63	Cox16	2.6527	2.15893	1.73536	6.42961	-6.42919
P56394	Cox17	-0.457702	3.73603	-1.06838	2.09258	-2.09216
P19783	Cox4i1	-1.43197	-1.3375	-1.06838	-3.95522	3.95563
P12787	Cox5a	0.700886	0.207122	-1.06838	-0.277744	0.278162
P43024	Cox6a1	-2.0202	-0.744055	-1.06838	-3.95001	3.95043
P56391	Cox6b1	0.278649	-0.215116	-1.06838	-1.12222	1.12264
Q9CPQ1	Cox6c	0.577201	0.0834361	-1.06838	-0.525116	0.525534
P48771	Cox7a2	0.36075	-1.32349	0.1221	-0.958016	0.958434
Q61387	Cox7a2l	0.942761	-1.03248	-0.327635	-0.534736	0.535154
P17665	Cox7c	1.1048	-0.951466	-1.06838	-1.03242	1.03284
Q64445	Cox8a	-2.0202	-2.51397	-1.06838	-5.71992	5.72034
O89001	Cpd	0.156866	0.969343	-0.342687	0.666146	-0.665728
Q00493	Cpe	0.285878	0.00175679	-0.229802	-0.0595437	0.0599616
Q7TN98	Cpeb4	0.719524	1.04768	0.986418	2.63624	-2.63583
P84086	Cplx2	0.20202	1.18974	-0.327635	0.946746	-0.946328
Q8C166	Cpne1	-1.64776	-0.651769	0.607602	-1.80931	1.80972
Q8BT60	Cpne3	1.35058	0.85682	0.0552194	2.14525	-2.14483
P36552	Cpox	-0.443625	-0.261714	-0.617926	-1.44064	1.44106
Q8BFS6	Cpped1	-0.103269	-0.277545	0.209579	-0.288611	0.289029
O35218	Cpsf2	2.32207	2.33916	-0.174379	4.36948	-4.36906
Q9QXK7	Cpsf3	0.315564	2.59552	-0.338449	2.45526	-2.45484
Q8BQZ5	Cpsf4	0.572391	-0.291744	0.783476	0.946746	-0.946328
Q6NVF9	Cpsf6	0.0171494	1.0514	0.120079	1.07125	-1.07083
Q8BTV2	Cpsf7	0.098442	0.0284064	-0.856512	-0.84704	0.847458
P97742	Cpt1a	-0.0822175	-1.22198	-0.422381	-1.84395	1.84437
P52825	Cpt2	-0.0475161	-0.693026	-0.764886	-1.6228	1.62322
Q9Z100	Cpxm1	-0.775389	-1.26915	-0.376813	-2.53873	2.53915
Q64735	Cr1l	1.1544	0.887394	0.292168	2.21659	-2.21617
P62965	Crabp1	-0.570927	-2.51397	-0.343738	-3.54601	3.54643
Q8C7D2	Crbn	2.4641	3.09141	0.501131	5.93927	-5.93885
O35427	Crcp	1.3355	2.85516	-0.397235	3.67605	-3.67563
Q01147	Creb1	0.318979	1.872	2.148	4.2216	-4.22118
Q91ZR3	Crebzf	-1.65524	-1.78404	-0.338449	-3.8951	3.89552
O88668	Creg1	-0.662736	0.200966	-0.615887	-1.19503	1.19545
Q9CYA0	Creld2	-0.3108	0.904837	-0.498575	-0.0219154	0.0223333
O70333	Cript	8.76411	0.42721	-0.0879839	8.98596	-8.98554
Q64010	Crk	-1.0366	0.436853	-0.0847695	-0.801888	0.802306
P47941	Crkl	-0.704413	0.775507	-0.081534	-0.127816	0.128234
Q9Z2L7	Crlf3	0.462868	1.32351	-0.165442	1.50356	-1.50314
Q80ZM8	Crls1	-0.375465	-1.52712	-0.739429	-2.75939	2.75981
P63154	Crnkl1	2.17661	5.44551	-0.0553515	7.4494	-7.44898
Q9DC50	Crot	0.916176	2.86939	0.562945	4.23114	-4.23072
Q9CYD3	Crtap	-1.52145	-0.768331	-0.819	-3.22616	3.22657
Q3U182	Crtc2	-1.2987	-1.79247	-0.0582751	-3.26682	3.26724
Q91X84	Crtc3	-1.21375	-1.06235	0.221947	-2.17153	2.17195
P97784	Cry1	-0.208011	0.451437	-0.409397	-0.283348	0.283766
P47199	Cryz	1.59426	0.799287	0.136443	2.41261	-2.41219
Q921W4	Cryzl1	0.272062	3.21669	1.51042	4.8818	-4.88138
Q9CZU6	Cs	-0.944933	-1.00859	-0.638269	-2.70917	2.70959
Q9DBE0	Csad	-1.21049	-1.50182	-0.663518	-3.4932	3.49362
Q91W50	Csde1	3.36153	2.7426	0.558658	6.54541	-6.54499
Q9ERK4	Cse1l	1.47774	2.11566	0.269072	3.7451	-3.74468
P07141	Csf1	-1.29687	0.0176791	0.0166149	-1.37996	1.38038
Q8C1F4	Csgalnact2	1.47888	2.45841	0.589082	4.40899	-4.40857
P41241	Csk	0.418822	-0.0749421	-0.624917	-0.398413	0.398831
Q9JMK2	Csnk1e	-0.581353	-1.07512	-0.109143	-1.88299	1.88341
Q60737	Csnk2a1	0.530818	0.547258	-0.30307	0.65763	-0.657212
P67871	Csnk2b	-1.63261	0.586809	2.80759	1.64442	-1.644
Q8VHY0	Cspg4	-1.59065	-0.838709	0.263239	-2.28349	2.28391
B2RX88	Cspp1	1.48564	3.663	1.26885	6.30011	-6.29969
P97315	Csrp1	1.58805	-1.48304	-1.06838	-1.08075	1.08116
P21460	Cst3	0.816677	-1.80475	-0.359156	-1.4646	1.46502
Q62426	Cstb	2.0202	1.52644	-0.0582751	3.37099	-3.37057
Q99LC2	Cstf1	0.0631313	-0.662115	-0.14245	-0.85881	0.859228
Q8BIQ5	Cstf2	-1.15962	0.756257	1.85761	1.33688	-1.33646
Q8C7E9	Cstf2t	-1.38829	-0.77621	1.61725	-0.664629	0.665047
Q99LI7	Cstf3	1.74024	3.61417	0.0458301	5.28286	-5.28245
O88712	Ctbp1	-1.56771	-0.930256	-0.842132	-3.45748	3.4579
P56546	Ctbp2	-1.51464	-0.39061	0.246083	-1.77654	1.77696
Q5SUQ9	Ctc1	-0.371397	-0.535401	0.497988	-0.526187	0.526604
Q61164	Ctcf	3.27152	2.77776	-0.66132	5.27058	-5.27016
Q3TP92	Ctdnep1	-0.387549	-1.28948	-0.660213	-2.45461	2.45503
Q7TSG2	Ctdp1	-0.459328	-0.120626	-0.444026	-1.14136	1.14177
Q8BX07	Ctdsp2	-1.28219	-1.03795	0.038635	-2.39889	2.39931
Q8BG15	Ctdspl2	1.41327	3.70921	0.862954	5.86806	-5.86764
Q60753	Ctf1	-1.53001	-1.04338	-0.0879839	-2.77874	2.77916
Q8VCN5	Cth	0.235437	-0.258327	-0.0658698	-0.206137	0.206555
Q9D1D6	Cthrc1	0.418822	1.14457	0.55764	2.00366	-2.00324
Q6PEE2	Ctif	-0.577894	-0.911402	-0.42735	-2.03402	2.03444
P26231	Ctnna1	1.72842	0.683387	0.254667	2.5491	-2.54868
Q61301	Ctnna2	1.59924	0.691825	0.689638	2.86333	-2.86291
O88327	Ctnnal1	2.07816	1.72101	0.161132	3.84292	-3.8425
Q02248	Ctnnb1	-0.485675	-0.084299	0.338274	-0.349077	0.349495
Q9CWL8	Ctnnbl1	-0.601762	1.20944	-0.891071	-0.400772	0.40119
P30999	Ctnnd1	0.252525	0.99843	-0.0353182	1.09826	-1.09784
P70698	Ctps1	0.682501	1.37117	0.451894	2.38819	-2.38777
P70303	Ctps2	1.2166	0.552473	0.294486	1.94618	-1.94576
Q62018	Ctr9	1.98321	2.08569	0.294486	4.24601	-4.24559
P16675	Ctsa	-0.757044	-1.25081	-0.647323	-2.77255	2.77297
P10605	Ctsb	0.332739	0.42721	-0.774258	-0.131686	0.132104
P18242	Ctsd	-1.04697	-1.05411	-0.581758	-2.80021	2.80063
Q9WUU7	Ctsz	-1.043	-1.53677	-0.742643	-3.43979	3.44021
Q60598	Cttn	0.722028	0.411079	0.759777	1.77551	-1.77509
Q99LJ0	Cttnbp2nl	0.327216	1.08541	0.18358	1.47883	-1.47841
Q3U308	Ctu2	-1.04933	-0.960568	-0.874201	-3.00147	3.00189
Q8R3V6	Cuedc1	0.0363532	0.313797	-0.554237	-0.321464	0.321881
Q9CXX9	Cuedc2	-0.96757	0.643928	0.335133	-0.105886	0.106304
Q9WTX6	Cul1	2.4843	3.02014	0.476025	5.86309	-5.86267
Q9D4H8	Cul2	2.00125	3.38416	0.942348	6.21037	-6.20996
Q9JLV5	Cul3	2.14105	3.33779	1.79248	7.15394	-7.15352
Q3TCH7	Cul4a	1.40085	0.643928	-0.278902	1.6485	-1.64808
A2A432	Cul4b	3.3351	3.04731	1.4033	7.66834	-7.66792
Q9D5V5	Cul5	3.58727	2.74304	0.917605	7.13055	-7.13013
Q8VE73	Cul7	-1.31014	-0.265446	-0.00328731	-1.69625	1.69667
Q3UY34	Custos	0.314428	0.209769	0.0989391	0.50576	-0.505342
Q9CQ89	Cuta	-0.334809	0.85682	-0.506578	-0.101944	0.102361
P53564	Cux1	0.483092	1.04335	0.71028	2.11934	-2.11892
Q9JHS9	Cwc15	1.45806	4.44256	0.235972	6.01921	-6.01879
Q8C5N3	Cwc22	1.28013	2.98658	0.6918	4.84114	-4.84072
Q9DBF7	Cwc25	2.05654	-0.115885	-0.348952	1.47432	-1.47391
Q3TKY6	Cwc27	2.66065	5.99667	-0.430078	8.10987	-8.10945
Q8CI33	Cwf19l1	0.396155	1.38938	-0.324882	1.34328	-1.34286
Q8BG79	Cwf19l2	4.73655	4.3554	0.958651	9.93323	-9.93281
O35188	Cx3cl1	-0.505051	0.263811	-0.0582751	-0.416891	0.417309
P97792	Cxadr	0.712038	1.58439	-0.248704	1.93035	-1.92993
Q9CWW7	Cxxc1	-0.507343	-0.849821	-0.00937456	-1.48392	1.48433
Q91WA4	Cxxc5	-0.13341	-0.941639	-0.753911	-1.94634	1.94675
P56395	Cyb5a	-0.538721	2.67122	-0.327635	1.68749	-1.68707
Q9CQX2	Cyb5b	0.0206143	0.887394	0.292168	1.0828	-1.08238
Q5SSH8	Cyb5d2	-1.26263	0.516337	0.0679876	-0.795679	0.796097
Q9DB73	Cyb5r1	0.26738	-0.226385	-0.0879839	-0.164366	0.164783
Q9DCN2	Cyb5r3	-0.427845	-1.24008	-0.431433	-2.21674	2.21715
Q3TYS2	Cybc1	-0.424457	0.145608	-0.536461	-0.932687	0.933105
Q9D0M3	Cyc1	-1.40671	-0.980224	-0.761628	-3.26593	3.26635
P62897	Cycs	2.69678	0.316222	-1.06838	1.82725	-1.82683
Q7TMB8	Cyfip1	0.372142	0.0378677	-0.0316935	0.26094	-0.260522
Q9QXA1	Cyhr1	-1.53594	-0.819051	-0.0998531	-2.57222	2.57264
Q8BKE6	Cyp20a1	1.21954	1.58971	1.30743	3.9993	-3.99888
Q8K0C4	Cyp51a1	0.955988	1.25587	0.1221	2.21659	-2.21617
Q921M7	Cyrib	1.36441	1.79373	0.470085	3.51085	-3.51043
O08967	Cyth3	0.979798	0.486034	-0.568376	0.780079	-0.779661
Q80YW0	Cyth4	-0.243552	-0.229703	-0.814569	-1.4052	1.40562
Q8BHG2	Czib	0.0102548	0.531719	-0.0531476	0.371449	-0.371032
Q9CX66	D10Wsu102e	0.130336	1.78711	0.00689275	1.80696	-1.80654
Q9Z1R4	D17h6s53e	-0.319522	-0.47315	-0.0479679	-0.958016	0.958434
Q91YN0	D6Wsu163e	0.511444	2.73016	0.55911	3.68333	-3.68292
Q8BPM0	Daam1	2.06143	1.66043	0.0447965	3.64928	-3.64886
P98078	Dab2	1.36963	0.48473	1.27843	3.01541	-3.01499
Q3UHC7	Dab2ip	-0.927765	-0.161025	-0.480141	-1.68631	1.68673
P61804	Dad1	-2.0202	-2.51397	-0.191183	-4.84273	4.84315
Q62165	Dag1	-0.789777	-1.28354	-0.732806	-2.9235	2.92392
Q91WC9	Daglb	-1.72169	-1.46919	-0.172854	-3.48112	3.48153
Q9ER88	Dap3	0.750579	0.00492521	0.19107	0.829197	-0.828779
O54784	Dapk3	-1.57477	-1.84582	-0.177507	-3.71547	3.71588
Q922B2	Dars1	1.76466	2.66532	0.724453	5.03705	-5.03663
Q8BIP0	Dars2	0.120471	0.697043	0.154866	0.855002	-0.854585
Q9JII5	Dazap1	0.1911	-1.53117	0.651526	-0.805916	0.806334
P31786	Dbi	2.39156	1.1625	-0.333082	3.10361	-3.10319
Q9QXS6	Dbn1	-1.31299	2.0122	-0.361162	0.220673	-0.220255
Q62418	Dbnl	-1.3337	1.37619	-0.153044	-0.22793	0.228348
Q923B1	Dbr1	0.520633	1.47877	0.0205532	1.90258	-1.90217
P53395	Dbt	1.91355	1.0057	-0.447258	2.35461	-2.3542
Q80TR8	Dcaf1	0.0287074	1.1212	-0.143062	0.889464	-0.889046
A2AKB9	Dcaf10	-0.4329	0.131536	-0.892009	-1.31075	1.31117
Q91VU6	Dcaf11	-2.0202	3.20637	0.20281	1.2716	-1.48305
Q6PAC3	Dcaf13	2.4641	1.29769	0.501131	4.14555	-4.14513
Q6PFH3	Dcaf15	-1.08123	-1.4185	-0.442398	-3.05951	3.05993
Q80T85	Dcaf5	-0.436253	0.125949	-0.434796	-0.862477	0.862894
P61963	Dcaf7	-1.14557	-1.05624	-0.776831	-3.09601	3.09643
Q8N7N5	Dcaf8	0.00682501	0.695493	-0.561619	0.0233221	-0.0229043
Q8BHC4	Dcakd	-2.0202	-1.22086	-0.637342	-3.99578	3.9962
Q91ZV3	Dcbld2	0.836941	0.473047	-0.159285	1.03333	-1.03291
P43346	Dck	1.81122	3.6163	1.61362	6.92376	-6.92334
Q91YD3	Dcp1a	0.135685	-0.689754	0.589999	-0.0814468	0.0818647
Q9CYC6	Dcp2	2.23512	1.03213	0.113657	3.26353	-3.26311
Q9DAR7	Dcps	-0.545276	0.140901	0.996521	0.474769	-0.474351
Q8K2D6	Dctd	1.76358	-0.351804	-0.527836	0.766565	-0.766148
O08788	Dctn1	-0.538143	-0.251876	-0.600357	-1.50775	1.50817
Q99KJ8	Dctn2	-1.02765	0.463701	0.668597	-0.0127251	0.013143
Q9WUB4	Dctn6	0.530818	0.0370539	-0.0479679	0.402528	-0.40211
Q9QY93	Dctpp1	-1.43541	-0.174785	1.27081	-0.456763	0.457181
Q9QZ73	Dcun1d1	3.28592	1.56767	2.19693	6.93314	-6.93272
Q9CXV9	Dcun1d5	1.34114	3.78855	0.192128	5.20445	-5.20403
Q9D9Z5	Dda1	-0.0784544	-0.572219	0.873372	0.105322	-0.104904
Q9CWS0	Ddah1	0.0777001	0.283236	-0.369075	-0.125516	0.125933
Q99LD8	Ddah2	-0.621601	-1.46502	0.330225	-1.87377	1.87419
Q3U1J4	Ddb1	-0.442638	0.115306	-0.367237	-0.811946	0.812364
Q80YA3	Ddhd1	0.156077	1.07689	0.346205	1.4618	-1.46138
Q80Y98	Ddhd2	0.408369	1.9146	0.503053	2.70865	-2.70823
A2ADY9	Ddi2	-0.647989	2.80336	-0.210743	1.82725	-1.82683
P35639	Ddit3	0.346662	2.81148	1.29849	4.33925	-4.33883
O54734	Ddost	-1.11522	-1.38274	-1.06838	-3.68372	3.68414
Q62371	Ddr2	-0.733652	0.176092	-0.366622	-1.04156	1.04198
Q80WW9	Ddrgk1	-0.437924	5.39743	-0.435465	4.40666	-4.40624
O35215	Ddt	0.500806	-0.833294	-1.06838	-1.51824	1.51866
Q91VR5	Ddx1	1.89343	0.994805	0.820963	3.59182	-3.5914
Q80Y44	Ddx10	3.57341	4.10704	0.301487	7.86455	-7.86414
Q501J6	Ddx17	-0.18253	-0.370015	0.00359943	-0.666322	0.66674
Q8K363	Ddx18	2.97223	1.26818	0.293197	4.41624	-4.41582
Q61655	Ddx19a	0.693785	0.200021	-0.0245347	0.751895	-0.751477
Q9JJY4	Ddx20	0.764302	1.48119	1.35293	3.48105	-3.48063
Q9JIK5	Ddx21	3.49623	1.47664	0.692187	5.54768	-5.54727
Q9ESV0	Ddx24	1.63024	0.583379	0.259058	2.3553	-2.35488
Q921N6	Ddx27	0.870731	-0.280064	-0.805564	-0.332273	0.332691
Q9CWT6	Ddx28	-0.541459	0.998048	0.225524	0.564737	-0.564319
Q6NZQ2	Ddx31	1.17747	0.538359	0.530461	2.12892	-2.1285
Q8VDW0	Ddx39a	-1.31927	0.056127	-0.834731	-2.21525	2.21567
Q9Z1N5	Ddx39b	-0.621601	-1.11537	-0.835276	-2.68962	2.69004
Q62167	Ddx3x	0.84556	1.70926	-0.465058	1.97239	-1.97197
Q810A7	Ddx42	0.775497	1.24947	-0.315688	1.59191	-1.59149
Q569Z5	Ddx46	2.52965	2.3263	-0.00351644	4.73506	-4.73465
Q9CWX9	Ddx47	1.26927	0.117612	-0.62978	0.639728	-0.63931
Q4FZF3	Ddx49	0.2667	-1.68237	0.386925	-1.14612	1.14653
Q99MJ9	Ddx50	2.46959	2.52005	1.3806	6.25287	-6.25245
Q6P9R1	Ddx51	-0.457702	-0.951466	0.181624	-1.34492	1.34534
Q8K301	Ddx52	2.98815	1.8266	1.10191	5.79928	-5.79886
Q8K4L0	Ddx54	-0.763059	-1.02825	-0.15409	-2.06278	2.0632
Q6ZPL9	Ddx55	1.80675	0.148263	-0.901987	0.935653	-0.935235
Q9D0R4	Ddx56	-0.740495	-0.137367	0.0285161	-0.966722	0.96714
Q6Q899	Ddx58	2.29479	2.55615	0.226122	4.95969	-4.95927
Q9DBN9	Ddx59	1.36689	0.71184	-0.261924	1.69943	-1.69902
P54823	Ddx6	2.11203	-0.654462	0.171293	1.51148	-1.51107
Q9CQ62	Decr1	1.84885	0.164605	-0.473138	1.42294	-1.42252
O09005	Degs1	0.448934	-1.2794	-1.06838	-2.01622	2.01664
Q7TNV0	Dek	7.95355	5.88498	0.24396	13.9651	-13.9647
Q9D8N2	Dennd10	3.00773	1.95531	0.0489424	4.8946	-4.89419
A6H8H2	Dennd4c	0.791659	0.860267	0.260867	1.79542	-1.795
Q9CQJ6	Denr	4.00995	3.51618	2.44921	9.85797	-9.85755
Q8CIG0	Depdc1a	3.06034	2.56658	2.52518	8.03473	-8.03431
Q8BH88	Depdc1b	-0.13341	0.316222	-0.12498	-0.0595437	0.0599616
Q570Y9	Deptor	0.662725	0.900668	-1.06838	0.37764	-0.377222
Q91YP3	Dera	0.801115	-0.319609	-0.441417	-0.0772879	0.0777058
Q99J56	Derl1	-2.0202	-1.72032	-1.06838	-4.92627	4.92669
P0CG14	Derpc	2.89783	-0.874622	-0.248704	1.65713	-1.65671
P31001	Des	-1.3819	0.251991	0.20822	-1.03907	1.03949
Q9CQT7	Desi1	-1.42849	2.81148	0.706772	1.97239	-1.97197
Q9D291	Desi2	1.56954	3.63988	-0.555556	4.53649	-4.53607
P98154	Dgcr2	-0.929293	0.0314881	-1.06838	-2.08356	2.08398
O35347	Dgcr6	-2.0202	-0.377214	-0.641026	-3.15582	3.15624
Q9EQM6	Dgcr8	1.20977	0.974406	0.0944146	2.16122	-2.1608
Q9R1C6	Dgke	0.634665	-0.213082	0.170562	0.474769	-0.474351
Q9QX60	Dguok	-0.581353	1.80258	-0.348952	0.754899	-0.754481
Q8VCH6	Dhcr24	-1.43993	-0.966578	-0.488105	-3.01199	3.01241
Q99KU1	Dhdds	-0.229157	0.471108	-0.172854	-0.0482793	0.0486972
P00375	Dhfr	2.76703	3.86901	1.05928	7.57795	-7.57753
O35435	Dhodh	-1.51515	-1.25134	-0.563326	-3.44719	3.44761
Q3TXU5	Dhps	-0.939121	-0.892345	-0.257565	-2.20641	2.20683
Q99L04	Dhrs1	0.84604	-0.603138	0.205509	0.331034	-0.330616
Q5SS80	Dhrs13	-0.959194	-0.922455	-0.27262	-2.27165	2.27206
Q99LB2	Dhrs4	0.122655	-0.728252	-0.35409	-1.07706	1.07748
Q99J47	Dhrs7b	0.448934	-0.970757	-0.451092	-1.09029	1.09071
O35286	Dhx15	1.1205	1.25488	0.187905	2.44591	-2.44549
Q6PGC1	Dhx29	1.85974	1.73201	0.981404	4.45577	-4.45536
Q99PU8	Dhx30	-0.713012	-0.144685	0.0754148	-0.89966	0.900078
Q8BZS9	Dhx32	-0.0255212	1.74135	-0.137525	1.46093	-1.46051
Q80VY9	Dhx33	0.125721	-0.654167	-0.782253	-1.42808	1.42849
Q9DBV3	Dhx34	-1.5839	-1.29233	-0.632076	-3.62568	3.6261
Q8VHK9	Dhx36	2.57062	1.97705	0.628231	5.05852	-5.0581
Q6PE54	Dhx40	1.82595	1.84501	0.854701	4.40828	-4.40787
A2A4P0	Dhx8	0.791043	1.26113	-0.425806	1.50899	-1.50858
O70133	Dhx9	0.362469	2.03477	0.881082	3.16095	-3.16053
Q9JIQ3	Diablo	0.920974	1.68771	0.192128	2.68344	-2.68302
O08808	Diaph1	0.746596	0.885243	-0.119759	1.3947	-1.39429
Q9Z207	Diaph3	2.58731	2.77614	0.382136	5.6282	-5.62778
Q8C9B9	Dido1	0.593887	1.25209	0.305129	2.03373	-2.03332
Q8BTT6	Diexf	0.580578	1.90736	0.492092	2.86265	-2.86224
Q9D0D4	Dimt1	1.48298	0.352276	0.205509	1.92339	-1.92297
Q8BWT5	Dip2a	-0.494455	-1.11537	-0.750512	-2.47771	2.47813
Q3UH60	Dip2b	0.519481	-0.355236	0.0744811	0.121349	-0.120931
Q3USZ8	Dipk2a	-0.396072	-0.193781	-0.836358	-1.54359	1.544
Q9CSH3	Dis3	1.10806	1.96987	0.287203	3.24775	-3.24734
Q8C0S1	Dis3l	0.541468	1.18622	-0.214486	1.39583	-1.39541
Q8CI75	Dis3l2	0.126691	0.197898	-0.39041	-0.183198	0.183616
Q9ESX5	Dkc1	1.70529	2.19192	-0.0879839	3.69184	-3.69143
Q8BMF4	Dlat	0.934697	1.06302	-0.446292	1.43404	-1.43363
Q9R0Z9	Dlc1	-0.01243	1.11298	0.356494	1.33966	-1.33925
O08749	Dld	2.68568	1.4076	0.500251	4.47616	-4.47574
Q811D0	Dlg1	1.42807	2.44293	0.548003	4.30163	-4.30121
P70175	Dlg3	-0.255496	-0.0433782	0.225742	-0.190509	0.190927
E9Q9R9	Dlg5	-0.303241	-0.797005	-0.444026	-1.66165	1.66207
B1AZP2	Dlgap4	-0.106808	-1.1041	-0.162032	-1.49031	1.49073
Q8K4R9	Dlgap5	2.80056	2.05958	0.909374	5.65214	-5.65173
Q9D2G2	Dlst	0.836941	0.782737	-0.189255	1.31305	-1.31263
Q64317	Dlx1	-0.457702	-1.34209	1.27537	-0.641796	0.642214
Q9JI44	Dmap1	0.325214	-0.80821	-0.428717	-1.02909	1.02951
P54265	Dmpk	-1.22906	-0.457004	-0.435465	-2.23891	2.23933
Q8CE22	Dmtf1	0.342003	3.12908	0.900128	4.25383	-4.25341
Q08274	Dmwd	-1.4196	-1.46292	-0.617926	-3.61782	3.61824
Q6ZQJ5	Dna2	0.237559	0.496382	-0.221716	0.394848	-0.394431
B9EJR8	Dnaaf5	-1.55182	-1.10881	-0.3658	-3.14381	3.14423
P63037	Dnaja1	3.50744	4.52121	0.439162	8.35043	-8.35001
Q9QYJ0	Dnaja2	2.09602	4.26569	-0.341984	5.90235	-5.90194
Q99M87	Dnaja3	0.890401	-1.05867	-0.444675	-0.730316	0.730734
Q9QYJ3	Dnajb1	0.0325839	0.71184	-0.481866	0.145182	-0.144764
Q99KV1	Dnajb11	1.87952	2.49996	0.0458301	4.30793	-4.30752
Q9QYI4	Dnajb12	0.0906159	-0.403149	-0.0129671	-0.442876	0.443294
Q149L6	Dnajb14	3.50611	1.4334	0.247413	5.06955	-5.06913
Q9QYI5	Dnajb2	-0.48174	-0.052428	0.162393	-0.489152	0.48957
Q9D832	Dnajb4	5.08039	3.10734	0.115056	8.1854	-8.18499
O54946	Dnajb6	2.62461	1.85762	-0.248704	4.11614	-4.11573
Q9QYI6	Dnajb9	2.4641	1.07348	1.62221	5.04241	-5.04199
Q9DC23	Dnajc10	2.63975	1.51626	0.946737	4.98537	-4.98495
Q5U458	Dnajc11	-0.948773	-0.371109	-0.532662	-1.96992	1.97034
Q80TN4	Dnajc16	0.0496557	0.0733556	-0.550912	-0.545277	0.545695
Q91WT4	Dnajc17	0.940324	1.10445	-0.081534	1.84587	-1.84545
Q9CQV7	Dnajc19	3.04309	0.0176791	1.46327	4.40666	-4.40624
P54103	Dnajc2	5.53607	6.81079	0.860884	13.0904	-13.09
E9Q8D0	Dnajc21	3.80687	3.68904	0.247413	7.62594	-7.62553
Q91YW3	Dnajc3	3.12831	2.83257	0.317763	6.16127	-6.16085
Q6NZB0	Dnajc8	4.67271	4.57265	0.506427	9.63441	-9.63399
Q91WN1	Dnajc9	4.51826	3.25526	2.39316	10.0493	-10.0489
P39053	Dnm1	-1.21095	-1.3579	-0.721555	-3.40778	3.4082
P39054	Dnm2	-0.0684225	-0.332566	-0.379513	-0.897877	0.898295
Q8BZ98	Dnm3	1.22054	0.958256	0.320513	2.38193	-2.38151
P13864	Dnmt1	0.879243	0.0153364	-0.451473	0.32573	-0.325312
O88508	Dnmt3a	-0.480048	0.566342	-0.738343	-0.769426	0.769844
Q9Z2W0	Dnpep	-1.17987	-0.203042	-0.438124	-1.93841	1.93883
Q80VJ3	Dnph1	-1.44549	1.50902	-0.493663	-0.547507	0.547925
Q99LB0	Dnttip1	0.411409	0.525547	-0.460473	0.359106	-0.358688
Q8R2M2	Dnttip2	3.11814	2.75613	0.512652	6.26954	-6.26912
Q8BUR4	Dock1	1.30241	0.540696	0.378569	2.1043	-2.10388
A2AF47	Dock11	1.88529	1.92191	0.715616	4.40544	-4.40502
B2RY04	Dock5	1.24358	0.696306	-0.0517897	1.77072	-1.7703
Q99LN9	Dohh	-2.0202	-1.19383	-0.738343	-4.06976	4.07017
P97465	Dok1	-0.156848	-0.236534	-0.240219	-0.750977	0.751395
Q9JMF7	Dolpp1	-0.764972	-1.25874	-0.649966	-2.79105	2.79147
Q9QXP4	Donson	0.297089	1.58586	0.357649	2.12322	-2.1228
Q8BPA8	Dpcd	-0.0594177	0.42721	-1.06838	-0.81796	0.818378
Q61103	Dpf2	1.18177	0.195393	-0.575765	0.68402	-0.683602
Q5NCQ5	Dph1	-1.10904	-0.919433	0.0705761	-2.07527	2.07569
Q9CR25	Dph2	-1.20388	-0.881313	0.156114	-2.04645	2.04687
O70152	Dpm1	1.81122	1.31745	0.0810492	3.09234	-3.09192
Q9D1Q4	Dpm3	-2.0202	-2.51397	-1.06838	-5.71992	5.72034
Q99KK7	Dpp3	-1.34361	0.192393	-0.391786	-1.66038	1.6608
Q8BVG4	Dpp9	-0.977328	-0.544094	-0.257252	-1.89605	1.89647
A6X919	Dpy19l1	-0.146039	-0.238197	0.0025744	-0.499038	0.499455
P0CW70	Dpy19l2	0.305379	0.199212	0.352813	0.740027	-0.739609
Q99LT0	Dpy30	-0.020202	2.48603	-1.06838	1.28008	-1.27966
O08553	Dpysl2	-0.449521	-0.768766	-0.544816	-1.88048	1.8809
Q62188	Dpysl3	-1.14301	-0.467183	-0.191183	-1.91875	1.91917
Q91WV0	Dr1	0.239685	5.96061	5.71128	11.7942	-11.7938
Q9D6N5	Drap1	0.796699	-0.166549	-0.598893	-0.0861183	0.0865362
P32233	Drg1	3.14284	1.83386	-0.796637	4.06269	-4.06227
Q9QXB9	Drg2	0.445551	-0.0482131	-0.520431	-0.240469	0.240887
Q5HZJ0	Drosha	0.745446	0.688362	0.168887	1.48532	-1.4849
Q9CYC5	Dsn1	0.845127	3.50323	2.08349	6.31446	-6.31404
Q91ZU6	Dst	1.33559	2.0468	0.758522	4.02354	-4.02312
Q9R0P5	Dstn	4.00389	4.11254	0.136443	8.1355	-8.13508
Q9DD18	Dtd1	0.36075	0.343176	-1.06838	-0.481826	0.482244
Q8BHA3	Dtd2	-0.245054	0.444613	0.706772	0.788955	-0.788537
Q3TLR7	Dtl	1.26747	-0.0482131	0.849432	1.95131	-1.95089
O70585	Dtnb	-0.808081	-0.998815	0.446775	-1.4775	1.47791
Q8R3P2	Dtx2	-0.89117	-1.22364	0.383237	-1.84895	1.84937
Q91XI1	Dus3l	-0.923023	-0.162869	-0.598157	-1.80143	1.80184
Q6NXK5	Dusp11	3.56986	2.14442	1.4161	7.013	-7.01258
Q9D0T2	Dusp12	0.920974	1.60368	-0.186023	2.22126	-2.22084
Q9JLY7	Dusp14	-0.512664	-2.01145	-1.06838	-3.70987	3.71029
Q9D7X3	Dusp3	-0.598401	-1.5661	-0.120509	-2.40239	2.4028
Q8BFV3	Dusp4	-1.26832	-0.759581	-1.06838	-3.21366	3.21407
Q9DBB1	Dusp6	-0.973082	-0.681506	-0.544816	-2.31678	2.3172
Q91Z46	Dusp7	-0.838169	-1.80475	-0.595563	-3.35585	3.35627
P51141	Dvl1	-1.58917	-1.93925	-0.78102	-4.42682	4.42724
Q60838	Dvl2	-1.88452	-0.614374	-0.932691	-3.54896	3.54938
Q61062	Dvl3	-1.60296	-1.40131	-0.790212	-3.91185	3.91227
Q8CHY3	Dym	-0.229157	0.620362	0.424161	0.697989	-0.697571
Q9JHU4	Dync1h1	-0.233334	0.349327	0.266392	0.265009	-0.264591
O88487	Dync1i2	1.73567	3.27633	0.340075	5.2347	-5.23428
Q8R1Q8	Dync1li1	0.842393	0.157789	-0.305017	0.577789	-0.577371
Q6PDL0	Dync1li2	1.02239	1.74567	-0.257017	2.39367	-2.39325
Q45VK7	Dync2h1	1.66547	1.91348	0.623789	4.08536	-4.08495
Q8K0T2	Dync2li1	1.38889	1.17922	0.0679876	2.51872	-2.5183
Q9D0M5	Dynll2	-0.909091	-1.40286	1.15385	-1.27548	1.27589
P62627	Dynlrb1	0.836941	2.24794	-0.115995	2.85151	-2.85109
P51807	Dynlt1	0.611377	0.994805	-0.191183	1.29762	-1.2972
Q61214	Dyrk1a	0.728489	-0.419726	1.02586	1.21725	-1.21683
Q922Y0	Dyrk3	1.38695	-0.299316	-0.216587	0.753673	-0.753256
Q7TPV2	Dzip3	2.79308	3.37815	1.7532	7.80705	-7.80663
O35261	E2f3	0.818226	0.106121	1.55171	2.35868	-2.35826
Q8R0K9	E2f4	-0.803657	0.162433	0.148169	-0.610432	0.61085
Q6S7F2	E2f7	0.410737	0.690453	0.257591	1.2414	-1.24099
Q58FA4	E2f8	1.81255	0.505778	0.0930641	2.29402	-2.2936
Q9D4C5	Eaf1	0.210281	-0.283483	-0.324882	-0.51546	0.515878
Q5BU09	Eapp	0.816677	4.22362	0.350064	5.27299	-5.27257
Q9CXJ1	Ears2	-1.63852	0.348629	0.0766621	-1.33061	1.33103
Q9D903	Ebna1bp2	4.16872	0.0918967	0.560288	4.70353	-4.70311
P70245	Ebp	-0.721501	-1.64817	0.230325	-2.25672	2.25714
Q9CS74	Ecd	-0.46257	1.69164	-0.133797	0.977898	-0.97748
Q4PZA2	Ece1	-0.959194	-0.657203	-0.405246	-2.13902	2.13944
O35459	Ech1	-0.495812	-1.59933	0.151136	-2.06138	2.0618
Q9D9V3	Echdc1	1.69497	2.74919	1.09881	5.42559	-5.42517
Q3TLP5	Echdc2	-1.0101	-0.493764	-0.0582751	-1.67952	1.67993
Q8BH95	Echs1	1.75987	1.60974	-0.0374482	3.21479	-3.21437
Q9WUR2	Eci2	1.04102	0.292156	-0.0479679	1.16783	-1.16742
Q61508	Ecm1	-0.770202	0.164605	0.0030525	-0.719921	0.720339
Q6PDI5	Ecpas	2.16231	2.70059	0.887083	5.6326	-5.63219
Q9QZH6	Ecsit	-1.56149	0.0089693	-0.380303	-2.0502	2.05061
Q07139	Ect2	1.48089	2.84708	0.244534	4.45513	-4.45472
Q8K2D3	Edc3	-0.448493	-0.745794	-0.0860578	-1.39772	1.39814
Q3UJB9	Edc4	-0.954104	-0.239624	0.495234	-0.81587	0.816288
Q925U4	Edem1	-0.18253	0.242542	-0.608958	-0.666322	0.66674
Q2HXL6	Edem3	0.511444	1.81093	-0.224494	1.9805	-1.98008
Q6GQV7	Edrf1	1.76707	1.35388	0.382067	3.38564	-3.38522
Q8BL66	Eea1	3.43306	5.55969	3.32256	12.1979	-12.1975
P10126	Eef1a1	2.08347	0.509792	-0.852393	1.62349	-1.62307
Q9CY45	Eef1akmt1	-1.57576	2.81937	-0.623932	0.502301	-0.501883
Q9D853	Eef1akmt2	0.836941	1.97583	0.156114	2.85151	-2.85109
Q91YR5	EEF1AKNMT	-0.303464	-0.511105	-0.210007	-1.14195	1.14237
O70251	Eef1b	1.51962	1.91081	0.701535	4.01459	-4.01417
P57776	Eef1d	-0.204771	-1.45496	-0.16066	-1.93777	1.93819
Q9D1M4	Eef1e1	-0.305916	0.343176	0.64591	0.565793	-0.565375
Q9D8N0	Eef1g	1.17615	-0.687482	-0.383445	-0.0121585	0.0125764
P58252	Eef2	-0.623229	-1.69907	-0.835547	-3.27522	3.27564
Q3UZW7	Eef2kmt	-1.12734	-0.728252	-0.473138	-2.44611	2.44653
Q9JHW4	Eefsec	-0.479106	-0.972871	-0.383445	-1.9528	1.95322
Q8BGQ6	Efcab14	1.5647	1.25962	0.629737	3.33668	-3.33626
Q8BPB5	Efemp1	-0.805627	1.73705	1.96806	2.7821	-2.78169
Q9WVJ9	Efemp2	-1.58824	-1.21807	0.659486	-2.2642	2.26462
Q8C0D5	Efl1	1.7032	2.18462	0.704674	4.47511	-4.4747
O08543	Efna5	0.599885	0.106121	-1.06838	-0.479746	0.480164
P52795	Efnb1	-1.44217	-1.3579	-0.490341	-3.40778	3.4082
P52800	Efnb2	0.947157	-1.03029	0.415303	0.214797	-0.214379
O08810	Eftud2	-0.478578	-0.252918	-0.657276	-1.50615	1.50657
Q01279	Egfr	0.539666	1.03682	0.335422	1.79453	-1.79411
Q91YE3	Egln1	0.473564	-1.26708	-1.06838	-1.97927	1.97969
P08046	Egr1	-0.709341	-1.57764	0.429751	-1.9746	1.97502
P08152	Egr2	-1.38326	-0.815453	-0.856062	-3.17215	3.17257
Q69ZW3	Ehbp1	1.14538	3.89837	0.879676	5.80605	-5.80564
Q99MS7	Ehbp1l1	-0.798562	2.3726	-0.312122	1.14453	-1.14412
Q9WVK4	Ehd1	-1.08562	-2.14013	-1.06838	-4.41151	4.41193
Q8BH64	Ehd2	-0.36579	-0.124261	-0.516905	-1.12433	1.12475
Q9QXY6	Ehd3	-0.341098	-0.0885933	-0.508675	-1.05574	1.05616
Q9EQP2	Ehd4	-0.728689	-0.668948	-0.330369	-1.84538	1.8458
Q5DW34	Ehmt1	0.0469814	0.328411	-0.55158	-0.293565	0.293982
Q9Z148	Ehmt2	-1.07083	-0.77346	-0.831034	-2.79271	2.79312
Q61070	Ei24	0.765313	-0.564106	-0.232721	-0.14889	0.149308
Q3THJ3	Eif1ad	0.318979	2.74919	0.101215	3.05201	-3.05159
Q8BMJ3	Eif1ax	4.87635	3.00327	0.310934	8.07318	-8.07276
Q8BJW6	Eif2a	3.99354	0.750638	0.649837	5.27664	-5.27622
Q03963	Eif2ak2	4.56895	1.9434	1.06341	7.45837	-7.45796
Q9Z2B5	Eif2ak3	-0.316166	1.70128	-0.530259	0.737478	-0.73706
Q99LC8	Eif2b1	1.90137	0.42721	-1.06838	1.14282	-1.14241
Q99LD9	Eif2b2	-0.883838	0.326943	-1.06838	-1.74265	1.74307
Q8CHW4	Eif2b5	-0.348893	1.1072	0.324382	0.965316	-0.964898
Q61211	Eif2d	0.7819	-0.237259	-0.017588	0.409676	-0.409258
Q6ZWX6	Eif2s1	2.41018	5.39743	-0.435465	7.25476	-7.25434
Q99L45	Eif2s2	5.20871	5.01615	1.34126	11.4488	-11.4483
Q9Z0N1	Eif2s3x	1.57388	1.92578	0.622956	4.00524	-4.00482
P23116	Eif3a	1.39987	5.51577	1.01341	7.81168	-7.81126
Q8JZQ9	Eif3b	0.0942258	0.844242	-0.322107	0.498984	-0.498566
Q8R1B4	Eif3c	0.17278	1.76235	0.0281152	1.84587	-1.84545
O70194	Eif3d	-0.198708	0.400423	-0.157629	-0.0732909	0.0737087
P60229	Eif3e	2.4641	1.74612	0.501131	4.59398	-4.59356
Q9DCH4	Eif3f	-0.91523	-0.304022	-0.239647	-1.57627	1.57669
Q9Z1D1	Eif3g	-0.46257	-1.57939	-1.06838	-3.22771	3.22813
Q91WK2	Eif3h	1.37923	1.16875	0.631341	3.06195	-3.06153
Q9QZD9	Eif3i	-1.40671	-0.366727	-1.06838	-2.95918	2.9596
Q9DBZ5	Eif3k	0.262903	-0.687482	0.758108	0.216152	-0.215734
Q8QZY1	Eif3l	-0.427282	-0.390073	-0.891385	-1.82612	1.82653
Q99JX4	Eif3m	2.51313	2.5527	0.798291	5.74675	-5.74633
P60843	Eif4a1	-1.2831	0.925837	-0.0855751	-0.560216	0.560634
P10630	Eif4a2	-0.0594177	1.6527	1.3826	2.85851	-2.85809
Q91VC3	Eif4a3	0.406982	-0.3295	-0.825658	-0.865552	0.86597
Q8BGD9	Eif4b	0.26738	0.590609	-0.414781	0.325831	-0.325413
P63073	Eif4e	2.10824	1.61447	-0.60966	2.99568	-2.99526
Q8BMB3	Eif4e2	1.05672	-0.59089	0.0854701	0.433925	-0.433507
P70445	Eif4ebp2	-1.19376	-0.861074	-1.06838	-3.24058	3.241
Q9EST3	Eif4enif1	1.1302	1.34782	0.760892	3.12154	-3.12112
Q6NZJ6	Eif4g1	0.165932	1.92076	0.0559212	2.02524	-2.02482
Q62448	Eif4g2	2.16943	2.11668	1.3572	5.52594	-5.52553
P59325	Eif5	3.32864	3.7651	0.0944146	7.07078	-7.07036
P63242	Eif5a	0.560443	-0.578483	-1.06838	-1.20379	1.20421
Q05D44	Eif5b	5.4572	5.78513	0.575009	11.7	-11.6995
O55135	Eif6	-1.20719	-1.29445	-1.06838	-3.6874	3.68782
Q80Y81	Elac2	0.263452	1.0918	-0.587607	0.650271	-0.649853
P70372	Elavl1	1.64952	0.238327	-0.456755	1.31372	-1.3133
Q60775	Elf1	1.73184	1.23807	1.05234	3.90487	-3.90446
Q9JHC9	Elf2	1.3468	1.52644	-0.0582751	2.69759	-2.69717
Q9Z2U4	Elf4	-0.80069	-0.37982	0.151136	-1.14675	1.14717
P41971	Elk3	0.662725	-0.806649	-0.580571	-0.841872	0.84229
O08856	Ell	-0.527665	-1.18727	-0.0733512	-1.90566	1.90608
Q8BHL5	Elmo2	-0.393168	-0.511463	-0.192281	-1.21429	1.21471
Q8CB77	Eloa	3.14776	0.199212	-0.293182	2.93641	-2.93599
P62869	Elob	-1.17987	0.00704192	-0.22804	-1.51824	1.51866
P83940	Eloc	0.20202	4.89344	-1.06838	3.90971	-3.90929
Q9JLJ5	Elovl1	-1.30592	-2.15682	0.717338	-2.86278	2.8632
Q8BHI7	Elovl5	0.313131	-0.8473	-0.735043	-1.38659	1.38701
Q920L5	Elovl6	0.964873	0.0979738	-0.322107	0.623362	-0.622945
Q7TT37	Elp1	0.228674	1.68393	0.131024	1.92626	-1.92584
Q9CZX0	Elp3	-0.0801667	-0.397564	-0.362909	-0.958016	0.958434
Q9ER73	Elp4	1.5259	0.322913	-0.595563	1.13587	-1.13545
Q99L85	Elp5	0.305379	1.80497	0.260528	2.2535	-2.25308
P21995	Emb	1.90729	2.9241	-0.162032	4.55198	-4.55156
Q8C7X2	Emc1	-1.3188	-0.91076	-0.166572	-2.51351	2.51393
Q9CRD2	Emc2	2.34221	4.19744	1.28062	7.7029	-7.70248
Q99KI3	Emc3	1.03323	0.921148	0.0766621	1.91367	-1.91325
Q9CZX9	Emc4	-1.47672	-2.51397	1.10554	-3.00253	3.00295
Q9EP72	Emc7	1.69881	-0.447851	-0.655153	0.478426	-0.478008
O70378	Emc8	-1.05866	-1.07166	-0.587607	-2.83531	2.83572
O08579	Emd	-0.866356	-0.206274	-0.299145	-1.48915	1.48957
O35130	Emg1	-0.387549	0.343176	-0.660213	-0.821962	0.82238
Q05BC3	Eml1	0.433786	-1.04157	0.404017	-0.321148	0.321566
Q7TNG5	Eml2	-0.119964	-1.20755	-0.355787	-1.80068	1.8011
Q8VC03	Eml3	-0.906616	-0.732229	-0.7343	-2.49052	2.49094
Q3UMY5	Eml4	2.32762	0.923849	0.54942	3.68352	-3.6831
Q5SQM0	Eml6	1.85933	0.446728	-0.200586	1.98809	-1.98768
O35912	Emp3	-0.80069	-1.90421	0.151136	-2.67114	2.67156
Q03173	Enah	-0.653742	0.343176	0.670754	0.242812	-0.242394
O35709	Enc1	0.183188	0.706373	-0.559901	0.212282	-0.211864
Q7TSV9	Enkd1	-1.15565	0.944247	0.948915	0.620137	-0.619719
P17182	Eno1	0.278649	-0.445001	-0.378721	-0.66245	0.662868
P21550	Eno3	0.278649	-0.445001	-0.378721	-0.66245	0.662868
Q8BGB7	Enoph1	-0.469814	-0.963579	-0.680779	-2.23155	2.23197
P06802	Enpp1	1.28741	0.352627	0.144413	1.66707	-1.66665
Q9R1E6	Enpp2	1.36778	0.546143	-0.303349	1.49319	-1.49278
P60840	Ensa	2.89783	0.764722	2.21031	5.75549	-5.75507
Q9JIX0	Eny2	4.84254	3.36839	-0.0879839	8.00557	-8.00515
B2RWS6	Ep300	0.134792	-0.276088	2.28844	2.02977	-2.02935
Q8CHI8	Ep400	-0.109794	0.45046	1.13848	1.36177	-1.36135
P48193	Epb41	1.31313	3.46305	0.770704	5.4295	-5.42909
Q9Z2H5	Epb41l1	-0.892382	0.963477	-0.222511	-0.268793	0.269211
O70318	Epb41l2	1.72095	2.74387	0.448307	4.79575	-4.79533
Q8C9X6	Epc1	0.682501	0.802987	-0.0855751	1.28254	-1.28212
Q8C0I4	Epc2	1.81169	1.56514	0.909374	4.16883	-4.16841
Q99M71	Epdr1	-1.13131	-0.291744	-0.623932	-2.16437	2.16478
Q80TA9	Epg5	-0.03808	0.362054	-0.174478	0.0321193	-0.0317014
Q03145	Epha2	-0.895458	-0.571226	-0.557129	-2.14119	2.14161
Q03137	Epha4	0.512726	0.829499	-0.56179	0.663058	-0.66264
P54761	Ephb4	-1.11749	-0.407648	-0.466571	-2.10909	2.10951
Q6IE26	Ephx4	0.479798	0.541589	0.042735	0.946746	-0.946328
Q8CHU3	Epn2	0.319892	-1.42192	-0.444351	-1.66376	1.66418
Q8CGC7	Eprs1	2.87074	2.24479	-0.209156	4.789	-4.78858
P42567	Eps15	2.04832	3.26762	0.644686	5.84325	-5.84283
Q60902	Eps15l1	1.0635	-0.421455	-0.0771866	0.44748	-0.447062
Q08509	Eps8	1.38612	0.162433	0.99975	2.43093	-2.43051
Q99K30	Eps8l2	-0.650339	-0.0482131	-0.246458	-1.06239	1.0628
Q9CZU4	Eral1	-0.650339	-0.687482	-0.155134	-1.61033	1.61075
Q9EQH2	Erap1	0.665083	2.10472	0.650206	3.30264	-3.30222
Q80TH2	Erbin	1.56353	2.65488	0.861328	4.96237	-4.96195
Q99MI1	Erc1	2.08328	2.65999	1.07257	5.69846	-5.69804
P07903	Ercc1	-0.682409	1.16496	-0.733928	-0.368751	0.369168
P49135	Ercc3	0.658369	0.674809	-0.430621	0.785181	-0.784763
Q9QZD4	Ercc4	0.70311	1.7344	-0.305849	2.01428	-2.01387
F8VPZ5	Ercc6	1.55605	0.589947	0.348628	2.37724	-2.37683
Q8BHK9	Ercc6l	1.68649	2.72375	2.07425	6.36711	-6.36669
P70459	Erf	-0.752086	-1.24585	-0.524898	-2.64021	2.64063
Q9ERY9	Erg28	-0.601762	-1.80475	-0.359156	-2.88304	2.88346
Q9DC16	Ergic1	-0.989274	-1.1394	-0.381091	-2.62714	2.62756
Q9CR89	Ergic2	-0.4329	0.396086	-0.274725	-0.428916	0.429334
Q9CQE7	Ergic3	-0.754379	-1.24814	-0.562047	-2.68195	2.68236
P84089	Erh	0.399153	1.51829	-0.261924	1.53814	-1.53773
Q7TMF2	Eri1	1.44801	0.665224	-1.06838	0.927478	-0.92706
Q8C460	Eri3	-1.13263	-1.03468	-0.180802	-2.46548	2.4659
Q8VEH8	Erlec1	3.3517	3.68438	0.584516	7.50322	-7.5028
Q91X78	Erlin1	3.13739	1.49749	1.51042	6.02793	-6.02751
Q8BFZ9	Erlin2	-1.43369	1.88486	0.104644	0.438437	-0.438019
Q3UVK0	Ermp1	-0.574151	-0.734211	-0.289733	-1.71547	1.71589
Q9EQY0	Ern1	-0.48646	-0.468977	-0.557129	-1.62994	1.63036
Q8R180	Ero1a	0.345389	1.78711	0.00689275	2.02201	-2.0216
P57759	Erp29	-0.879518	-1.75351	0.0723083	-2.6781	2.67851
Q9D1Q6	Erp44	1.1739	2.40004	-0.0855751	3.37099	-3.37057
Q99JZ7	Errfi1	0.1443	0.949237	-0.419025	0.557135	-0.556717
Q8CIB9	Esco2	4.55653	1.53325	1.12387	7.09627	-7.09585
Q9R0P3	Esd	2.37169	-0.824777	0.620813	2.05035	-2.04993
Q3V1V3	Esf1	6.25403	6.46949	0.468267	13.0744	-13.074
P60330	Espl1	-0.651632	-0.295939	0.253002	-0.811946	0.812364
P19785	Esr1	-0.520202	-0.513966	-0.235043	-1.38659	1.38701
O70279	Ess2	-0.772801	0.396636	-0.860476	-1.35402	1.35443
Q3U7R1	Esyt1	-0.281867	-0.867123	-0.244954	-1.51132	1.51174
Q3TZZ7	Esyt2	0.816677	0.20471	0.822877	1.72689	-1.72647
Q8BWY3	Etf1	2.54601	2.96549	1.44304	6.83716	-6.83674
Q99LC5	Etfa	1.57261	0.180644	-0.170172	1.46571	-1.46529
Q9DCW4	Etfb	-0.457702	0.611034	-1.06838	-1.03242	1.03284
Q921G7	Etfdh	1.38336	0.889599	-0.258003	1.89758	-1.89717
Q91V16	Etfrf1	6.02577	0.934309	0.0810492	6.92376	-6.92334
Q9DCM0	Ethe1	-2.0202	-0.945339	0.108095	-2.97482	2.97524
P15037	Ets2	-0.314445	-0.59499	1.06382	0.0370085	-0.0365907
Q8R4Z4	Etv3	0.119876	0.209769	-0.290166	-0.0778978	0.0783156
P28322	Etv4	-0.58283	0.771454	0.163657	0.234904	-0.234486
Q9CXC9	Etv5	-1.26406	1.45579	0.0658394	0.140192	-0.139774
P97360	Etv6	-0.16835	1.3955	-0.245331	0.864441	-0.864023
Q8K1G2	Evc2	-0.791701	0.516337	0.160125	-0.232616	0.233033
Q61545	Ewsr1	-1.11386	-1.30551	1.19748	-1.33926	1.33967
Q8VEG4	Exd2	0.130336	-0.209819	0.160503	-0.0363574	0.0367752
Q9QZ11	Exo1	1.20176	0.349995	0.00560961	1.43998	-1.43957
Q8R3S6	Exoc1	1.86006	2.36408	0.0402714	4.14704	-4.14662
Q9D4H1	Exoc2	1.9798	2.02657	0.337029	4.22602	-4.22561
Q6KAR6	Exoc3	1.1544	0.528362	1.04803	2.61341	-2.61299
O35382	Exoc4	0.643732	0.764722	0.161132	1.45221	-1.45179
Q3TPX4	Exoc5	2.63424	2.28152	2.03459	6.83297	-6.83255
A6H5Z3	Exoc6b	1.18572	1.30847	0.411279	2.78809	-2.78768
O35250	Exoc7	0.272062	-0.938035	-0.781843	-1.56519	1.56561
Q6PGF7	Exoc8	-1.04391	-0.421916	-0.649966	-2.23317	2.23359
Q9DAA6	Exosc1	1.55123	1.56767	-1.06838	1.93314	-1.93272
P56960	Exosc10	1.02034	0.0761236	-0.280088	0.698998	-0.69858
Q8VBV3	Exosc2	1.04102	-1.15342	-0.72824	-0.958016	0.958434
Q7TQK4	Exosc3	1.25253	-0.332148	-0.341103	0.461897	-0.461479
Q921I9	Exosc4	-2.0202	-1.70096	-0.661872	-4.50041	4.50083
Q9D0M0	Exosc7	-0.307873	0.910691	-0.72591	-0.240469	0.240887
Q9D753	Exosc8	0.506874	1.09614	-0.707365	0.778274	-0.777856
Q9JHI7	Exosc9	0.713283	4.54754	0.298367	5.44181	-5.44139
P97464	Ext1	1.05878	-1.17528	-0.265163	-0.499038	0.499455
P70428	Ext2	-0.212135	-0.566818	-0.65113	-1.54746	1.54788
Q9ES89	Extl2	1.00095	-1.00339	-0.464146	-0.583969	0.584387
P97480	Eya3	0.256838	0.901593	0.259897	1.30095	-1.30053
Q61188	Ezh2	2.2636	2.43918	0.53805	5.12345	-5.12303
P26040	Ezr	-0.316625	0.0413998	-0.0462296	-0.438831	0.439249
O88792	F11r	-0.0268465	-0.852837	-0.0716983	-1.06876	1.06918
P30558	F2r	-1.09213	-1.35387	-0.836358	-3.39974	3.40015
P55086	F2rl1	-0.270202	-1.76397	-0.818376	-2.96992	2.97034
Q06194	F8	2.59187	1.32224	1.69024	5.48698	-5.48656
Q3UN58	Faap20	-1.48544	-0.909688	-1.06838	-3.58088	3.5813
Q05816	Fabp5	0.920974	-0.308084	1.13751	1.63302	-1.6326
Q61160	Fadd	-0.563891	-0.572219	-1.06838	-2.32186	2.32228
Q920L1	Fads1	-1.12734	-1.3979	0.27091	-2.37171	2.37212
Q9Z0R9	Fads2	-0.671887	-1.61509	-0.394219	-2.79857	2.79899
Q9JJE7	Fads3	-0.909091	-0.958411	-0.401709	-2.38659	2.38701
P54731	Faf1	-0.48174	3.33219	2.00855	4.74162	-4.7412
Q3TDN2	Faf2	-1.12334	1.52191	0.0527002	0.333891	-0.333473
P35505	Fah	-0.591631	-1.0854	0.598291	-1.19611	1.19653
Q8R0F8	Fahd1	0.17278	-0.320984	-0.62978	-0.89536	0.895778
Q9WUD8	Faim	1.94019	2.93158	-1.06838	3.68602	-3.6856
Q8VE94	Fam110c	-0.598401	0.329635	-0.831409	-1.21755	1.21797
Q9D2L9	Fam111a	4.33159	2.20916	0.723155	7.14653	-7.14611
Q9D281	Fam114a1	0.611377	5.38077	0.510571	6.38534	-6.38492
Q8VE88	Fam114a2	1.79506	1.30129	0.136443	3.11542	-3.115
Q3U3E2	Fam117b	0.885781	0.0501361	-0.042735	0.775805	-0.775388
Q6A0A9	FAM120A	-0.492799	-0.627174	-0.349598	-1.58695	1.58737
Q8C3F2	Fam120c	0.452325	0.0501361	0.30525	0.690335	-0.689917
Q6P9N1	Fam126a	0.278649	1.31745	0.655762	2.13449	-2.13407
Q9CVI2	Fam133b	8.5489	3.17709	-0.255368	11.3532	-11.3528
Q9CR98	Fam136a	0.857496	-1.07512	1.80932	1.47432	-1.47391
Q8K2H3	Fam13b	1.73567	4.99777	1.0443	7.66036	-7.65994
Q9D6U8	Fam162a	0.543901	0.0501361	-1.06838	-0.591716	0.592134
Q3TNH5	Fam172a	0.850611	4.42383	-0.111438	5.04563	-5.04521
Q8BR63	Fam177a1	-0.0971251	3.73603	0.854701	4.37623	-4.37581
Q8CGI1	Fam193a	0.548968	0.911593	0.183271	1.52646	-1.52604
Q8K2D0	Fam199x	0.0363532	-0.200342	-0.297168	-0.578533	0.578951
P58468	Fam207a	-0.656566	1.1224	-0.159285	0.18917	-0.188752
Q8VCS3	Fam20b	0.662725	-0.0749421	-0.824474	-0.354067	0.354485
Q8BGY7	Fam210a	1.9944	1.13567	1.48637	4.49906	-4.49864
Q9D8B6	Fam210b	0.597599	-2.51397	-0.544816	-2.57856	2.57898
Q9DB54	Fam216a	1.1544	0.263811	0.518926	1.81976	-1.81934
Q6P539	Fam222b	-0.599243	-1.98111	0.174963	-2.52276	2.52318
Q8C0Z1	Fam234a	-0.761209	-0.895261	-0.708664	-2.48251	2.48293
Q9CR80	Fam32a	4.17449	-0.744055	0.701535	4.01459	-4.01417
Q9D8T0	Fam3a	-0.759698	0.00704192	-1.06838	-1.93841	1.93883
Q91VU0	Fam3c	0.802379	-0.0946116	0.141301	0.731692	-0.731274
Q9WV03	Fam50a	2.39156	1.60368	-0.774258	3.10361	-3.10319
Q922G2	Fam76a	1.55123	-1.21527	0.230325	0.44891	-0.448492
Q80XP8	Fam76b	4.15627	1.8978	1.28457	7.22126	-7.22084
Q8BQN5	Fam78b	-0.875164	-0.987249	-0.305017	-2.28481	2.28522
Q9D7I8	Fam83d	-1.16696	-1.14878	-0.556431	-2.98955	2.98996
Q5SWY7	Fam83g	-1.6512	-1.40696	-0.576371	-3.7519	3.75232
Q9QUI1	Fam89b	-2.0202	-1.98765	0.510571	-3.61466	3.61508
Q3UVG3	Fam91a1	0.605096	-0.00799989	0.124941	0.604661	-0.604243
Q3TJZ6	Fam98a	0.692976	1.5558	1.8386	3.97	-3.96958
Q80VD1	Fam98b	0.537938	1.43952	0.326973	2.18706	-2.18664
Q9JL70	Fanca	-0.700758	-0.500078	0.598291	-0.719921	0.720339
Q80V62	Fancd2	0.391928	0.518425	0.378902	1.17188	-1.17146
Q8K368	Fanci	0.834794	0.716687	0.434254	1.86836	-1.86794
Q922J9	Far1	-0.0822175	1.362	0.0944146	1.25682	-1.25641
F8VPU2	Farp1	-0.208953	0.727216	-0.0197583	0.381128	-0.38071
Q91VS8	Farp2	0.325014	0.956953	0.0573275	1.22192	-1.2215
Q99M01	Fars2	-1.35649	-0.301577	-0.625898	-2.40134	2.40175
Q8C0C7	Farsa	-0.84142	-0.745794	-0.282521	-1.98711	1.98753
Q9WUA2	Farsb	1.70861	1.89281	0.118065	3.60211	-3.60169
P19096	Fasn	-1.10204	-0.7974	-0.230053	-2.24687	2.24729
Q922E6	Fastkd2	1.74791	-0.195126	-0.0538833	1.38153	-1.38111
Q7TMV3	Fastkd5	0.0837584	1.1989	0.664297	1.82958	-1.82917
P35545	Fau	0.964873	1.21738	-0.322107	1.74277	-1.74235
A2A870	Fbf1	-0.316625	0.296936	-0.0462296	-0.183294	0.183712
P35550	Fbl	-1.41045	-1.29445	-0.763498	-3.58577	3.58619
Q71FD7	Fblim1	-1.22233	-0.386307	-0.270504	-1.99652	1.99693
Q08879	Fbln1	-1.73692	-0.530964	-0.0768747	-2.46213	2.46255
P37889	Fbln2	-1.61104	-0.222641	-0.331879	-2.28293	2.28335
Q61554	Fbn1	-0.280466	0.547968	-0.163714	-0.0135885	0.0140063
Q9EPX5	Fbxl12	-0.195385	-1.05411	-0.338449	-1.70532	1.70574
Q9CZV8	Fbxl20	-0.189538	-0.225637	0.533455	0.000902694	-0.000484816
Q8C7B6	Fbxl22	-1.59826	-2.09203	-0.646435	-4.4541	4.45452
Q8C4V4	Fbxl3	0.777001	2.14804	-0.369075	2.43859	-2.43817
Q9QXW0	Fbxl6	-1.08737	-1.39456	0.0510269	-2.54828	2.5487
Q7TPD1	Fbxo11	0.342848	1.56767	0.327972	2.12111	-2.12069
Q78JE5	Fbxo22	-0.779507	0.71184	-0.323959	-0.509003	0.509421
Q8BIG4	Fbxo28	0.689825	-0.0749421	0.828643	1.32615	-1.32573
Q9DC63	Fbxo3	-0.564901	2.05984	-0.444675	0.932886	-0.932468
Q8BJL1	Fbxo30	0.389437	2.43918	0.53805	3.24929	-3.24887
Q8VE08	Fbxo33	-1.1321	0.327952	0.530203	-0.391324	0.391742
Q8BMI0	Fbxo38	0.15553	1.41909	-0.064192	1.39305	-1.39263
Q6PDJ6	Fbxo42	-0.209617	-0.146278	-0.511273	-0.984545	0.984963
Q7TSG3	Fbxo5	2.00823	1.2775	0.827359	3.99572	-3.9953
Q9QZN4	Fbxo6	-0.331013	-1.16262	0.958651	-0.652354	0.652771
Q3U7U3	Fbxo7	-0.111805	-0.0330504	0.0766621	-0.18557	0.185988
Q8BK06	Fbxo9	0.491214	1.82393	-0.155134	2.04264	-2.04222
Q5SRY7	Fbxw11	-0.247152	0.677523	-0.536461	-0.223467	0.223885
Q8VBV4	Fbxw7	1.07403	0.720914	0.760035	2.4376	-2.43719
Q8BIA4	Fbxw8	-1.85326	-1.01146	-0.567541	-3.54964	3.55006
Q9CTH6	Fcf1	2.50241	-0.503916	-0.565864	1.31525	-1.31484
Q3UQN2	Fcho2	2.30079	2.79468	0.042735	5.02082	-5.0204
P46656	Fdx1	-1.4911	-0.926665	-0.539276	-3.07442	3.07484
Q9CPW2	Fdx2	-1.44877	-0.799681	-0.496947	-2.86278	2.8632
Q61578	Fdxr	-1.61616	-1.50387	0.143745	-3.09366	3.09408
Q9Z2G0	Fem1b	0.368333	0.511511	-0.431433	0.331034	-0.330616
Q8CEF1	Fem1c	2.18692	0.398655	-0.582939	1.88526	-1.88484
P70451	Fer	1.74193	2.9472	1.60153	6.17328	-6.17286
Q8CIB5	Fermt2	1.79771	1.59763	-0.0404759	3.23749	-3.23708
Q8K0X8	Fez1	-1.25684	3.33845	-0.813923	1.15031	-1.14989
Q6TYB5	Fez2	0.373415	1.74135	-0.802419	1.19497	-1.19455
P52734	Fgd1	-0.771503	1.02401	-0.652143	-0.517007	0.517425
Q69ZL1	Fgd6	1.83694	0.771748	0.288767	2.78008	-2.77966
P16092	Fgfr1	-0.341545	-1.19502	-0.948472	-2.60242	2.60283
Q9CRA9	Fgfr1op2	0.342003	4.57265	2.86863	7.66591	-7.66549
P97807	Fh	-0.0516981	0.83249	-0.280974	0.382441	-0.382023
O70433	Fhl2	-0.948773	1.05746	-0.35409	-0.362778	0.363196
Q9R059	Fhl3	-0.985719	-1.13466	-0.0338933	-2.27165	2.27206
Q6P9Q4	Fhod1	-1.10201	-0.0932653	-0.817959	-2.13061	2.13102
Q91WF7	Fig4	-0.36822	0.789998	0.143078	0.44748	-0.447062
Q8BPY9	Fignl1	1.04997	1.872	0.539811	3.34441	-3.34399
Q9D824	Fip1l1	1.2444	3.15614	-0.552912	3.73025	-3.72983
Q9CQ92	Fis1	1.90137	1.4076	-0.414781	2.77681	-2.77639
P59266	Fitm2	-0.879518	-1.75351	-1.06838	-3.81878	3.8192
Q9WTJ4	Fiz1	-2.0202	-0.517958	-1.06838	-3.72391	3.72433
Q61576	Fkbp10	-0.301989	-1.1394	-0.381091	-1.93985	1.94027
Q9D1M7	Fkbp11	0.455046	-0.038719	-0.0782771	0.220673	-0.220255
Q6P9Q6	Fkbp15	-0.0481396	1.01931	0.328501	1.1823	-1.18188
P26883	Fkbp1a	1.07897	-0.0346276	0.791128	1.7181	-1.92429
Q62446	Fkbp3	5.09091	1.93048	-0.623932	6.28008	-6.27966
P30416	Fkbp4	0.158447	2.0612	-0.632646	1.46962	-1.4692
Q64378	Fkbp5	2.7938	1.20595	-0.411921	3.47045	-3.47003
O54998	Fkbp7	3.45925	3.87873	1.21473	8.43533	-8.43491
O35465	Fkbp8	-1.27763	-0.533768	-0.820851	-2.74962	2.75004
Q9Z247	Fkbp9	-0.268889	0.113004	-0.367851	-0.641112	0.64153
Q8QZS3	Flcn	-0.468478	-0.789829	-0.895962	-2.27165	2.27206
Q9JJ28	Flii	-0.447875	-0.548558	-0.12498	-1.23879	1.23921
Q8BTM8	Flna	-0.358571	-0.399163	-0.199796	-1.07491	1.07532
Q80X90	Flnb	0.592168	0.136821	-0.300032	0.311581	-0.311163
Q8VHX6	Flnc	-0.814943	-0.432155	-0.6301	-1.99457	1.99499
O08917	Flot1	-0.3885	0.0501361	-0.135975	-0.591716	0.592134
Q60634	Flot2	-0.854701	0.283236	0.0971251	-0.591716	0.592134
Q8BLU0	Flrt2	0.097801	-0.395963	0.444483	0.0289443	-0.0285264
P35969	Flt1	1.12822	0.334609	0.430874	1.77633	-1.77591
Q8CI03	Flywch1	0.0569493	-0.585183	-0.326536	-0.972147	0.972565
A2APV2	Fmnl2	1.73438	1.88164	0.854701	4.35334	-4.35292
Q6ZPF4	Fmnl3	-0.465294	0.304304	-0.0965588	-0.374926	0.375344
P11276	Fn1	-0.890259	-0.294435	0.263343	-1.03873	1.03914
Q80TY0	Fnbp1	1.70751	0.889599	0.552369	3.0321	-3.03169
Q6ZQ03	Fnbp4	1.41208	2.86637	0.415854	4.57692	-4.57651
Q8BX90	Fndc3a	1.56612	2.07319	0.599681	4.12161	-4.1212
Q6NWW9	Fndc3b	-0.364573	0.631729	-0.571687	-0.421908	0.422326
Q68FD7	Fnip1	1.32457	2.37454	0.561127	4.14286	-4.14244
Q61239	Fnta	-0.16835	2.24794	0.518926	2.48114	-2.48072
Q8K2I1	Fntb	-1.17274	0.875864	-0.220918	-0.635175	0.635593
A2AKG8	Focad	-0.0190903	0.710047	0.432458	1.00604	-1.00562
P01101	Fos	-0.970333	-0.676696	-0.543442	-2.30785	2.30827
P48755	Fosl1	-0.925312	1.13567	-0.703413	-0.610432	0.61085
P47930	Fosl2	-1.40858	-1.29072	-1.06838	-3.88506	3.88548
Q61572	Foxc1	-1.65919	-1.97245	-0.887871	-4.63689	4.63731
Q61850	Foxc2	-1.41414	-2.51397	-0.462315	-4.5078	4.50822
Q60987	Foxg1	-1.19033	-2.51397	-0.653438	-4.47511	4.47553
Q8BUR3	Foxj3	-0.738151	-0.430633	1.65598	0.369822	-0.369405
P42128	Foxk1	-1.60354	-1.81952	-0.373932	-3.91437	3.91478
Q3UCQ1	Foxk2	-0.639834	-0.520101	-0.148131	-1.42544	1.42586
Q499D0	Foxn3	-0.273477	-0.548901	0.023327	-0.916428	0.916846
Q9WVH4	Foxo3	-1.57444	-1.77102	-0.325434	-3.78827	3.78869
P58462	Foxp1	0.242881	0.314888	3.17491	3.6153	-3.61488
Q9DBY0	Foxp4	-0.854021	-1.34779	0.826668	-1.49252	1.49293
P48760	Fpgs	-0.829726	-1.83369	-0.0479679	-2.82876	2.82918
Q8BP78	Fra10ac1	3.676	4.76451	0.513902	8.83704	-8.83662
P97376	Frg1	4.9296	4.82194	0.0899251	9.72409	-9.72368
Q922K9	Frk	0.903775	0.799874	1.46574	3.05201	-3.05159
Q8BIE6	Frmd4a	-0.102656	-0.0211573	-0.301358	-0.542548	0.542966
Q8C0V9	Frmd6	0.869044	0.85682	-0.105294	1.50319	-1.50277
Q3UFK8	Frmd8	-1.16367	-0.800904	-0.640111	-2.72206	2.72248
Q8C180	Frs2	0.140898	1.02238	0.699797	1.7457	-1.74528
E9Q8I9	Fry	0.131403	0.564484	-0.207734	0.370777	-0.370359
Q61553	Fscn1	-1.21049	-1.29939	-0.461089	-3.08834	3.08876
Q62356	Fstl1	0.911394	1.0691	-0.0911774	1.77194	-1.77152
Q8BGW1	Fto	0.166677	0.468141	-0.273147	0.244294	-0.243876
Q9DBE9	Ftsj3	1.07873	3.32632	0.123519	4.41119	-4.41077
Q9DB70	Fundc1	1.18493	3.25526	-0.42735	3.89546	-3.89505
Q9D6K8	Fundc2	5.21664	0.775507	1.5632	7.43797	-7.43756
P56959	Fus	-1.05681	-1.3579	3.17054	0.63846	-0.638043
Q8BHC9	Fut11	-0.387549	-1.28948	-0.456131	-2.25053	2.25095
Q9WTS2	Fut8	1.62563	3.56242	0.841346	5.91202	-5.91161
Q61584	Fxr1	2.25708	4.86066	0.701535	7.70191	-7.70149
P97808	Fxyd5	0.66797	-0.363429	0.544527	0.731692	-0.731274
P39688	Fyn	1.32552	1.01763	-0.324882	1.9009	-1.90048
Q91Z49	Fyttd1	4.26911	-0.941639	1.44735	4.65744	-4.65702
Q9JIP6	Fzd2	-1.49481	-2.1637	-0.542982	-4.31887	4.31929
Q9EQD0	Fzd5	-1.67891	-1.66072	-0.385782	-3.84279	3.84321
Q61089	Fzd6	0.515009	0.44378	0.19923	1.04064	-1.04022
Q61090	Fzd7	-1.67116	-1.99041	-0.719336	-4.49828	4.4987
Q9R1K5	Fzr1	-1.21049	-1.70425	-0.865947	-3.89806	3.89848
Q5RJY2	G2e3	2.43926	2.21576	0.958651	5.4963	-5.49588
P97855	G3bp1	-0.947241	1.77788	0.43377	1.14703	-1.14661
P97379	G3bp2	0.878349	4.31833	0.380899	5.4602	-5.45979
Q6NSQ9	G6pc3	-1.73202	-1.07304	-0.780192	-3.70263	3.70305
Q00612	G6pdx	-0.857411	0.780607	-0.0993838	-0.293565	0.293982
P70699	Gaa	-1.60091	-1.15128	-0.020158	-2.88973	2.89015
Q9DCD6	Gabarap	3.912	2.57078	-0.220918	6.14449	-6.14407
Q8R3R8	Gabarapl1	1.36963	0.875864	-1.06838	1.05974	-1.05932
P60521	Gabarapl2	0.522171	1.72332	-1.06838	1.05974	-1.05932
Q00422	Gabpa	1.05672	3.20032	2.00855	6.14821	-6.14779
P81069	Gabpb2	-0.0924912	3.0282	0.618371	3.43671	-3.43629
P22339	Gadd45b	-0.777966	1.21274	0.17386	0.491259	-0.490841
Q9CR59	Gadd45gip1	-1.57177	1.52191	1.62221	1.45497	-1.45455
Q99KY4	Gak	-0.412239	0.395681	-0.0729702	-0.206904	0.207322
Q8R059	Gale	-1.73285	-1.07718	-0.493663	-3.42107	3.42149
Q9R0N0	Galk1	-1.5113	-1.49615	0.458341	-2.66649	2.6669
Q68FH4	Galk2	-0.277283	1.18974	0.238813	1.03389	-1.03347
O08912	Galnt1	2.44408	1.05746	-0.35409	3.03008	-3.02966
Q6P9S7	Galnt10	-0.530136	-0.692774	-0.73725	-2.07754	2.07795
Q9D2N8	Galnt15	-1.39422	-0.323043	0.18358	-1.65106	1.65148
Q6PB93	Galnt2	-0.619151	-1.46318	-0.718113	-2.91782	2.91824
Q80VA0	Galnt7	1.01931	1.74135	-0.00454628	2.63874	-2.63832
Q8BHN3	Ganab	-1.08949	-0.755952	-0.344488	-2.3073	2.30772
P16858	Gapdh	0.20202	-1.95841	-1.06838	-2.94214	2.94256
Q6PAR5	Gapvd1	0.584322	1.39282	0.508046	2.36781	-2.36739
Q9CY66	Gar1	0.566005	-0.358794	0.224727	0.314562	-0.314144
Q3UFT3	Garem1	-0.537876	1.36289	-0.384226	0.323408	-0.322991
Q9CZD3	Gars1	1.26747	0.22576	0.0275143	1.40337	-1.40295
Q64737	Gart	0.353685	0.84904	0.118568	1.20392	-1.2035
P11862	Gas2	0.836941	1.29556	-0.433455	1.58167	-1.58125
Q3UWW6	Gas2l3	2.51196	0.556209	0.101215	3.05201	-3.05159
Q60779	Gas8	0.0674807	-0.84382	-0.65084	-1.54456	1.54497
O09100	Gata2	-1.1886	-1.47447	-0.652576	-3.43302	3.43344
Q08369	Gata4	-1.56873	-1.61103	-0.165442	-3.46258	3.463
Q920S3	Gatad1	0.601521	-0.266775	0.0552194	0.272588	-0.27217
Q8CHY6	Gatad2a	-0.435416	-1.24614	-0.275983	-2.07491	2.07533
Q99JT1	Gatb	0.309547	0.532629	0.365316	1.09011	-1.0897
Q8BFQ8	Gatd1	-1.56771	-1.60899	-0.615887	-3.90997	3.91038
Q9D172	Gatd3a	-0.147543	-1.01584	-0.693844	-1.9746	1.97502
Q9D964	Gatm	-0.369259	0.0803731	-0.596678	-1.00294	1.00336
P17439	Gba	-0.857411	-0.76978	-0.486981	-2.23155	2.23197
Q9D6Y9	Gbe1	0.398006	1.18447	-0.357139	1.10796	-1.10754
O88986	Gcat	-1.78039	-0.595501	-0.58876	-3.08203	3.08245
Q8BKT3	Gcfc2	0.707071	3.46006	0.619936	4.66969	-4.66927
P97494	Gclc	-0.609544	-0.00612949	-0.441417	-1.17447	1.17488
O09172	Gclm	1.25253	1.48603	1.11344	3.73462	-3.73421
E9PVA8	Gcn1	-0.897448	-1.20409	-0.768975	-2.98789	2.9883
Q91WK5	Gcsh	2.07337	3.91878	0.101215	5.97599	-5.97557
Q9JL56	Gde1	-0.815383	-0.405533	-0.465966	-1.80426	1.80468
P50396	Gdi1	0.435155	0.164605	-0.398733	0.0836503	-0.0832324
Q8BX17	Gemin5	0.506394	1.20944	-0.204014	1.39444	-1.39402
Q9CX53	Gemin6	0.97381	2.87526	0.129229	3.86092	-3.8605
Q9CWY4	Gemin7	-2.0202	0.562957	0.470085	-1.10454	1.10495
Q8BHE1	Gemin8	-1.60179	-0.840326	0.605264	-1.95423	1.95465
Q8BMI4	Gen1	3.26033	2.32652	1.13184	6.60131	-6.60089
O54984	Get3	-0.87407	0.637896	-0.781843	-1.13539	1.13581
Q9D1H7	Get4	-0.495812	-0.684698	-0.45862	-1.75651	1.75692
P56213	Gfer	-2.0202	-0.00140367	0.439162	-1.69982	1.70024
Q8K0D5	Gfm1	1.43724	0.677523	-0.00454628	1.99284	-1.99243
P47856	Gfpt1	0.701861	0.924429	0.0777557	1.58667	-1.58625
Q8R0H9	Gga1	-1.5485	-0.941639	-0.911143	-3.51866	3.51908
Q6P5E6	Gga2	-0.364573	-0.527212	0.0905643	-0.918597	0.919014
Q8BMI3	Gga3	0.344193	0.406757	-0.0948017	0.538772	-0.538354
Q923B0	Ggact	-1.35354	-0.513966	-0.401709	-2.38659	2.38701
Q9QYC7	Ggcx	-0.305162	-0.403149	0.118959	-0.706728	0.707146
Q5SV77	Ggnbp2	1.90402	4.11662	0.55544	6.4587	-6.45828
Q9WTN0	Ggps1	2.96319	3.4661	-0.403924	5.90799	-5.90757
Q99J23	Ghdc	-1.45735	-0.0749421	0.620179	-1.02949	1.02991
Q91VC9	Ghitm	-0.00291095	-0.78486	0.0843617	-0.820786	0.821204
Q9D7M1	Gid8	1.47325	2.28953	1.11503	4.76043	-4.76001
Q99MR1	Gigyf1	-0.871877	-0.217316	0.367031	-0.839538	0.839956
Q6Y7W8	Gigyf2	0.843575	4.76158	1.8728	7.36057	-7.36016
Q91WR6	Ginm1	1.01931	0.221596	1.05928	2.18281	-2.1824
Q9CZ15	Gins1	1.5331	3.06979	0.962081	5.44759	-5.44717
Q9D600	Gins2	0.130336	-0.901063	-0.530742	-1.41885	1.41926
Q9CY94	Gins3	1.2056	-0.209819	0.774942	1.65335	-1.65293
Q99LZ3	Gins4	0.658369	2.84318	-0.621947	2.76222	-2.7618
Q9Z0G0	Gipc1	-0.223795	0.180644	-0.768975	-0.929502	0.92992
Q9Z2H7	Gipc2	1.78932	0.978097	-0.750916	1.89913	-1.89871
Q68FF6	Git1	-0.852887	-0.309038	0.228641	-1.05066	1.05108
Q9JLQ2	Git2	0.611377	-0.408703	0.378992	0.464289	-0.463872
P28231	Gjb3	-1.28219	-1.03795	0.407639	-2.02988	2.0303
P28229	Gjc1	1.75814	1.01248	0.19107	2.84431	-2.84389
P23780	Glb1	-0.0140292	-1.43372	0.320513	-1.24461	1.24503
Q9EPS3	Glce	2.50322	1.52481	-0.422173	3.48848	-3.48806
Q8R322	Gle1	-0.163059	-0.371109	1.07448	0.422936	-0.422518
Q61543	Glg1	0.700886	1.1425	0.377202	2.10321	-2.10279
Q61602	Gli3	-0.631313	-0.872552	0.509907	-1.11134	1.11175
Q9CYL5	Glipr2	-0.729879	-0.578483	-1.06838	-2.49411	2.49453
Q8VDL9	Glis2	-1.25392	-1.74768	-0.876805	-3.99578	3.9962
Q6XP49	Glis3	-1.1655	-1.12508	0.320513	-2.08744	2.08786
Q8BZM1	Glmn	3.17243	5.19123	1.7792	10.0255	-10.0251
Q9JHJ3	Glmp	-2.0202	-1.2794	0.166192	-3.25079	3.2512
Q9CPV4	Glod4	1.99318	1.83386	0.269417	3.97908	-3.97866
Q923X4	Glrx2	0.318979	0.994805	0.101215	1.29762	-1.2972
Q80Y14	Glrx5	-0.713012	-1.20678	0.892408	-1.14476	1.14518
D3Z7P3	Gls	0.794613	0.1527	0.264957	1.09489	-1.09448
Q6NSU3	Glt8d1	2.28087	-0.363429	-0.261924	1.53814	-1.53773
Q9JL62	Gltp	-0.11544	-2.03778	-1.06838	-3.33897	3.33939
P26443	Glud1	0.126488	0.348288	-0.173922	0.183478	-0.18306
P15105	Glul	-0.415924	0.69459	0.00114265	0.162432	-0.162014
Q922P9	Glyr1	1.4156	-0.705648	1.10161	1.69418	-1.69377
Q8K0C9	Gmds	0.92886	1.50748	-0.532183	1.78678	-1.78636
Q9JL60	Gmeb1	-0.0663832	0.327952	0.352583	0.496775	-0.496357
P58929	Gmeb2	-1.26691	0.122568	-0.503404	-1.76512	1.76554
Q6PGG2	Gmip	-1.5058	-0.353473	-0.0395695	-2.01622	2.01664
O88513	Gmnn	2.32762	6.18169	-0.102192	8.28974	-8.28932
Q922H4	Gmppa	-0.832554	-1.08879	0.119272	-1.91945	1.91986
Q8BTZ7	Gmppb	-2.0202	-0.851917	0.870682	-2.11881	2.11923
Q99L27	Gmpr2	0.558595	0.924429	0.0777557	1.4434	-1.44298
Q3THK7	Gmps	1.87029	1.8088	0.228454	3.79017	-3.78975
P21278	Gna11	-1.46465	-2.23619	-0.790598	-4.60881	4.60923
P27601	Gna13	0.889851	0.131536	-0.274725	0.629285	-0.628867
P30677	Gna14	0.507888	-0.266775	0.617017	0.740753	-0.740335
P08752	Gnai2	-1.4584	-0.266775	-0.506578	-2.34913	2.34955
Q9DC51	Gnai3	2.76853	2.27477	-0.504996	4.42092	-4.42051
P21279	Gnaq	-0.0757576	-0.0139665	0.598291	0.39119	-0.390772
P62874	Gnb1	-0.847181	-1.6342	-0.188611	-2.78737	2.78779
P62880	Gnb2	-1.49801	-2.51397	-0.546183	-4.67553	4.67595
P29387	Gnb4	-1.43369	-1.92746	-0.188611	-3.66714	3.66755
Q9CXP8	Gng10	-2.0202	-2.51397	-1.06838	-5.71992	5.72034
Q80SZ7	Gng5	0.878349	-2.51397	0.380899	-1.3721	1.37251
P36916	Gnl1	-1.19783	0.117612	-0.574955	-1.77255	1.77297
Q99LH1	Gnl2	2.64372	2.42431	0.852063	5.80271	-5.80229
Q8CI11	Gnl3	3.54566	3.23742	1.15797	7.82368	-7.82326
Q6PGG6	Gnl3l	1.267	0.946241	0.142697	2.23856	-2.23814
P98192	Gnpat	0.778031	0.726092	-0.184724	1.20202	-1.20161
O88958	Gnpda1	0.393591	-0.789829	-0.378721	-0.892335	0.892753
Q8BFR4	Gns	-0.735798	-1.41305	-0.334431	-2.60066	2.60107
Q9CW79	Golga1	2.32762	5.78643	1.83017	9.82685	-9.82643
P55937	Golga3	0.735174	1.6527	1.82141	4.09191	-4.09149
Q91VW5	Golga4	2.04411	3.6495	1.07544	6.65167	-6.65126
Q9QYE6	Golga5	0.85651	3.10247	1.67135	5.51296	-5.51254
Q91W53	Golga7	0.153711	3.28313	0.380899	3.70037	-3.69995
Q8BXA1	Golim4	0.318979	6.69656	3.75619	10.6543	-10.6539
Q91XA2	Golm1	-1.51259	1.29314	1.46969	1.13287	-1.13245
Q6P2L7	Golm2	0.502734	2.07319	1.45456	3.91311	-3.91269
Q9CRA5	Golph3	-0.0135131	0.496067	-0.39948	-0.0343024	0.0347203
Q8R088	Golph3l	0.596077	2.42789	0.0944146	3.00101	-3.00059
Q9CR60	Golt1b	0.138071	-1.07512	-1.06838	-2.1228	2.12322
Q9DB00	Gon4l	0.342705	1.94435	0.0907858	2.26046	-2.26004
Q8BH60	Gopc	0.781522	2.0119	0.440245	3.11629	-3.11587
Q8BRM2	Gorab	2.58684	1.82208	2.72566	7.01721	-7.01679
Q99JX3	Gorasp2	-1.13525	-0.301577	-0.625898	-2.1801	2.18052
O88630	Gosr1	2.36227	1.4701	0.126843	3.84183	-3.84141
O35166	Gosr2	-1.55072	-1.575	1.27904	-1.96405	1.96447
P05201	Got1	-1.05402	-1.06469	-0.585284	-2.82137	2.82179
P05202	Got2	0.532002	-0.425799	0.323735	0.312561	-0.312144
Q9WTK3	Gpaa1	-1.37712	-1.54934	-0.746833	-3.79066	3.79108
Q69ZC8	Gpalpp1	3.4553	2.96154	0.372546	6.67201	-6.67159
Q61858	Gpank1	-1.75211	0.971288	0.272107	-0.626087	0.626505
Q8C0N2	Gpat3	0.257702	0.219519	-0.385005	-0.0251603	0.0255782
Q8K2C8	Gpat4	0.3868	-0.544601	-0.849558	-1.12474	1.12515
Q9DBM1	Gpatch1	3.35037	0.923198	0.865029	5.02122	-5.0208
Q3UFS4	Gpatch11	1.75338	7.29735	0.818416	9.75178	-9.75136
Q7TQC7	Gpatch2	1.0101	0.326943	-0.3108	0.908867	-0.908449
Q8BIY1	Gpatch3	-1.83009	0.337745	0.0723083	-1.53741	1.53783
Q3TFK5	Gpatch4	1.58557	0.370649	0.854701	2.69354	-2.69312
A2A6A1	Gpatch8	1.76466	2.13411	0.060442	3.84183	-3.84141
Q6NXH3	Gpbp1	3.64781	2.74919	0.551057	6.83069	-6.83027
Q9QZF2	Gpc1	-1.48257	-1.25949	-1.06838	-3.92781	3.92822
P51655	Gpc4	0.847181	-0.184217	0.723739	1.26933	-1.26891
Q9R087	Gpc6	-0.606774	0.489567	-0.538341	-0.772925	0.773343
Q64521	Gpd2	0.258618	1.50748	0.138058	1.78678	-1.78636
Q8BUV3	Gphn	0.308388	2.14321	0.0959189	2.43014	-2.42973
P06745	Gpi	-0.0524024	-1.08284	-0.352813	-1.60543	1.60585
Q56A08	Gpkow	-0.793208	1.37151	0.567616	1.02855	-1.02813
Q8VCE2	Gpn1	0.392667	0.703192	-0.264087	0.714395	-0.713977
Q9D3W4	Gpn3	-1.66932	-0.759581	-0.366622	-2.9129	2.91332
Q99P91	Gpnmb	-0.454985	-0.42701	-0.546637	-1.54601	1.54643
Q8BUV8	Gpr107	-0.208608	-0.702372	-0.887217	-1.91557	1.91599
Q8BS95	Gpr89	-0.265816	-0.759581	-0.849078	-1.99185	1.99227
Q921N8	Gps2	-0.190934	0.534814	1.67553	1.90203	-1.90161
Q8VDU0	Gpsm2	0.773916	1.60368	0.549271	2.80949	-2.80907
Q8BGT5	Gpt2	0.656662	-0.410716	0.0788515	0.207421	-0.207003
P11352	Gpx1	-2.0202	-0.533768	-1.06838	-3.73972	3.74014
O70325	Gpx4	0.342003	-1.33286	0.506427	-0.601811	0.602229
Q9D7B7	Gpx8	1.78932	1.77175	0.360195	3.80389	-3.80347
Q8CB44	Gramd4	-0.600644	0.00969283	-0.59519	-1.30352	1.30394
Q60631	Grb2	1.64952	1.15576	-1.06838	1.61953	-1.61911
O35127	Grcc10	-1.2328	-0.939163	2.08123	-0.20811	0.208528
O70326	Grem1	0.14196	-1.97343	0.553246	-1.3956	1.39601
Q91Z53	Grhpr	-0.804397	-0.0823555	-0.764425	-1.76855	1.76897
Q8VD04	Gripap1	0.485765	4.04928	1.19893	5.61659	-5.61618
Q99MK8	Grk2	-0.570927	0.0947292	-0.778521	-1.3721	1.37251
O70293	Grk6	0.0136963	-0.480068	-0.559901	-1.14365	1.14407
P97772	Grm1	-0.270202	-0.5973	-0.151709	-1.13659	1.13701
Q99LP6	Grpel1	0.273376	0.697043	-1.06838	-0.215334	0.215752
O88396	Grpel2	1.09091	2.37492	0.709402	4.05786	-4.05744
Q8C5Q4	Grsf1	0.0631313	2.48603	-0.235043	2.19675	-2.19633
Q810D6	Grwd1	-1.34906	0.170597	0.0501922	-1.24565	1.24607
Q5Y4Y6	Gsdma3	-0.0847181	1.14195	0.867108	1.80696	-1.80654
Q3U3C9	Gse1	-0.958111	-0.79828	-0.414781	-2.28855	2.28897
Q2NL51	Gsk3a	-1.00187	-0.884639	0.357286	-1.6466	1.64702
Q9WV60	Gsk3b	0.283945	-0.440234	0.0836977	-0.189967	0.190385
Q8BGR8	Gskip	-0.640892	3.00327	-0.378721	1.86629	-1.86587
P13020	Gsn	-0.611751	-0.593352	-0.30013	-1.62261	1.62303
Q8R050	Gspt1	1.74746	3.76547	0.187511	5.58306	-5.58264
P47791	Gsr	1.17341	-0.318358	-0.269973	0.467704	-0.467286
P51855	Gss	-0.546518	0.433402	0.194782	-0.0357106	0.0361285
P24472	Gsta4	0.22195	1.52191	0.276915	1.9034	-1.90298
Q5RL51	Gstcd	1.44436	1.89548	0.663907	3.88638	-3.88596
P10649	Gstm1	-1.52351	-2.01728	-1.06838	-4.72654	4.5614
P48774	Gstm5	-0.242424	0.597145	-0.179487	0.0578567	-0.0574388
O09131	Gsto1	-1.19033	0.390598	-0.653438	-1.57054	1.57096
P19157	Gstp1	-0.124467	-2.04003	0.353425	-1.92845	1.92887
Q9WVL0	Gstz1	-0.637714	-1.13148	2.61826	0.731692	-0.731274
Q99PM3	Gtf2a1	0.354468	1.97152	4.47252	6.68113	-6.68072
P62915	Gtf2b	0.503457	0.32515	-0.122004	0.589227	-0.588809
Q9D0D5	Gtf2e1	0.0206143	2.4747	0.292168	2.6701	-2.66968
Q9D902	Gtf2e2	5.14703	1.2403	-0.727079	5.54288	-5.54246
Q3THK3	Gtf2f1	-0.0555655	0.040061	-0.871912	-1.00479	1.00521
Q8R0A0	Gtf2f2	3.9798	2.68603	1.73162	8.28008	-8.27966
Q9DBA9	Gtf2h1	1.77041	1.63766	1.4587	4.74939	-4.74898
Q9JIB4	Gtf2h2	1.25436	3.27948	0.19107	4.60753	-4.60712
Q8VD76	Gtf2h3	0.237862	-1.54622	-0.423215	-1.84895	1.84937
O70422	Gtf2h4	-1.58917	-0.789829	0.224727	-2.27165	2.27206
[truncated: 3,715 more rows]
