# Supplementary material for: mTORC1 cooperates with tRNA wobble modification to sustain the protein synthesis machinery
Source: Nat Commun. 2025 May 6;16:4201. doi: 10.1038/s41467-025-59185-4 (PMC12056009; doi:10.1038/s41467-025-59185-4)
Supplement: Supplementary file 10 — Supplementary Data 8 [file 41467_2025_59185_MOESM10_ESM.xlsx]

## Sheet: sgRNA sequences
Gene	Species	Name	Sequence 1	Sequence 2
Cd9	mouse	Cd9_sgRNA1	GAAACCAACCAGCATCATGA
Rosa26	mouse	Rosa26_sgRNA1	GAAGATGGGCGGGAGTCTTC
Rosa26	mouse	Rosa26_sgRNA2	GCTGGAGTTGCAGATCACGA
Chr1.1	mouse	Chr1.1_dsgRNA1	GACAATGAACATAAGCACAT	GTTTGGCCTGAAATCCCACC
Chr1.3	mouse	Chr1.3_dsgRNA1	GAGCAGCAAACACTTGAAGT	GTTTGGCCTGAAATCCCACC
Ctu1	mouse	Ctu1_dsgRNA1	GCACGTGTGCCAGCACTG	GTAGGCCACGATGGTGAG
Ctu1	mouse	Ctu1_dsgRNA2	GTGGAGTCCTTGCCACCAG	GTGGCCTACGAAGATCTCTT
Pigt	mouse	Pigt_dsgRNA1	GATTCGGATCTGCAGCGGGA	GACAGGTGGAGCTCCCGCA
Pigt	mouse	Pigt_dsgRNA2	GCACAGAAGATCCCCGAG	GGGCAAGAGCTTCTTCCA
Ilf2	mouse	Ilf2_dsgRNA1	GCTCAGCAGAATTAGGGGCA	GTGATTGACAACTTGATTG
Ilf2	mouse	Ilf2_dsgRNA2	GGAAGCTGTTGCTGCCCTG	GGGCACAGGATCCCTCAGA
Kif18b	mouse	Kif18b_dsgRNA1	GGACCCCTCACCATCCGTG	GGCAGCAATCATCACTGTG
Dnajc9	mouse	Dnajc9_dsgRNA1	GCACTTGGTAGAGGTCGG	GCAGTGTACGATGAACAG
Gsk3b	mouse	Gsk3b_dsgRNA1	GTATCAGGATCCAACAAG	GATTCCAAAGGAATGGATAT
Hnrnpc	mouse	Hnrnpc_dsgRNA1	GGTGGTCAAGAAGTCTGATG	GAAACAAACTCACCTAAAACC
Mknk2	mouse	Mknk2_dsgRNA1	GAGTTTGATACCACTGCCA	GGAGGAGGACCGTTTCTACC
Elp3	mouse	Elp3_dsgRNA1	GAAAAGGGTCATATCTAGCA	GCTGATGTGTGGACATCTGTG
Elp3	mouse	Elp3_dsgRNA2	GCTGATGTGTGGACATCTGTG	GAATCGGAGTCAGGTCCTCCG
Raptor	mouse	Raptor_dsgRNA1	GACATTGTGAGAAAATCGA	GAGCTGGAGAATGAAGGATC
Rictor	mouse	Rictor_dsgRNA1	GAACCTTCTGATAACTTGA	GTATCAAATATGAGAAAGCT
Rheb	mouse	Rheb_dsgRNA1	GTTCAGCTTGTAGACACAGCG	GAGCGTTCACCAAGTTGATCA
Atg5	mouse	Atg5_dsgRNA1	ATCAAATAGTAAACCAAT	GAACATCACAGTACATTTCA
Chr1.1	human	Chr1.1_dsgRNA1	GACAATGAACATAAGCACAT	GTTTGGCCTGAAATCCCACC
Chr1.3	human	Chr1.3_dsgRNA1	GAGCAGCAAACACTTGAAGT	GTTTGGCCTGAAATCCCACC
CTU1	human	CTU1_dsgRNA1	GTGCTCATGAACTTCCTACG	GGACGAGGAGGCGACGCCG
CTU1	human	CTU1_dsgRNA2	GCCTCGGAGAAGTAGTCGAGG	GGTCACAACGCCGACGACA
