# Supplementary material for: mTORC1 cooperates with tRNA wobble modification to sustain the protein synthesis machinery
Source: Nat Commun. 2025 May 6;16:4201. doi: 10.1038/s41467-025-59185-4 (PMC12056009; doi:10.1038/s41467-025-59185-4)
Supplement: Supplementary file 13 — Source Data [file 41467_2025_59185_MOESM13_ESM.xlsx]

## Sheet: Fig1
Fig 1a					Fig 1d												Fig 1e
						Replicate means												Replicate means
		Population doublings					DMSO			Torin 1			Rapamycin						DMSO			Torin 1			Rapamycin
	Day	DMSO	Torin 1			Replicate	Ctrl	Ctu1 iKO1	Ctu1 iKO2	Ctrl	Ctu1 iKO1	Ctu1 iKO2	Ctrl	Ctu1 iKO1	Ctu1 iKO2			Replicate	Ctrl	Elp3 iKO1	Elp3 iKO2	Ctrl	Elp3 iKO1	Elp3 iKO2	Ctrl	Elp3 iKO1	Elp3 iKO2
	0	0	0			1	31.71	25.69	26.02	26.29	7.717	7.268	29.28	6.945	7.004			1	38.68	24.04	25.71	31.91	6.505	7.024	32.95	6.257	7.087
	1					2	32.54	26.54	27.68	25.63	7.825	7.486	26.59	7.921	7.381			2	37.3	24.81	24.76	32.55	6.488	6.843	33.99	6.372	6.817
	2	3.16				3	31.57	25.26	24.79	22.52	6.312	5.118	25.82	5.643	4.247			3	37.07	22.8	24.24	24.29	4.524	4.675	29.61	4.021	3.919
	3		1.53			4	33.48	25.66	25.48	23.92	6.165	5.166	25.23	5.537	4.142			4	37.62	23.77	22.89	27.85	5.989	5.393	31.48	5.631	5.377
	4	6.69
	5
	6	10.26	3.28			Raw data (technical replicates a-c for each biological replicate 1-4)												Raw data (technical replicates a-c for each biological replicate 1-4)
	7						DMSO			Torin 1			Rapamycin						DMSO			Torin 1			Rapamycin
	8	14				Replicate	a	b	c	a	b	c	a	b	c			Replicate	a	b	c	a	b	c	a	b	c
	9		5.12		Ctrl	1	31.9286	31.0948	32.1169	25.5026	25.9329	27.4366	27.9745	27.8131	32.0631		Ctrl	1	37.5209	39.4288	39.0941	29.7389	31.3087	34.6759	32.2057	32.6241	34.0065
	10					2	31.4445	32.6818	33.4887	25.2793	25.134	26.4763	26.401	26.0432	27.329			2	36.5503	36.9519	38.3912	32.9019	31.7505	33.0023	33.6718	32.5873	35.7135
	11					3	30.9679	32.1138	31.6313	22.0696	23.2094	22.2686	25.5915	26.8248	25.0548			3	38.4082	36.5689	36.2338	23.8157	24.5925	24.4593	29.2384	29.7906	29.7906
	12		7.09			4	34.2245	32.5359	33.6818	23.6074	24.0537	24.0989	25.7091	25.2508	24.7442			4	37.0183	37.0411	38.8119	26.984	28.7928	27.7837	33.5149	31.0206	29.9048
	13				Ctu1 iKO1	1	25.5845	25.6293	25.8584	7.35259	7.63763	8.16022	6.3605	6.63437	7.83884		Elp3 iKO1	1	24.6196	24.3543	23.1459	6.96212	6.06157	6.49056	6.76891	6.10414	5.89783
	14					2	25.7438	26.8561	27.0349	8.00093	7.69353	7.78016	8.09036	8.068	7.6041			2	24.9667	25.399	24.076	6.913	6.50693	6.04519	6.43489	6.36612	6.31372
	15		9.17			3	25.1702	25.6875	24.9081	6.78693	6.1096	6.03812	6.0211	5.58203	5.32675			3	23.1804	22.6082	22.6113	4.49691	4.40412	4.6701	4.36082	3.96495	3.73608
	16					4	25.8509	25.6433	25.4731	6.12321	5.96324	6.40912	6.07216	5.2757	5.26208			4	23.7464	24.0959	23.4773	6.27216	5.66289	6.03093	5.58557	5.66289	5.64433
	17				Ctu1 iKO2	1	26.1634	26.2773	25.6289	7.32209	7.29362	7.18925	7.05008	6.91091	7.05008		Elp3 iKO2	1	26.2235	25.1228	25.7902	6.77807	6.77491	7.51819	6.85082	6.64207	7.76805
	18		11.49			2	27.9283	27.5045	27.612	7.16394	7.72061	7.57196	7.29362	7.11966	7.7301			2	25.8914	23.7185	24.6705	6.72746	6.98366	6.81919	6.88561	6.73063	6.835
	19					3	25.2709	24.446	24.6522	5.1136	5.08563	5.15554	4.23628	4.00559	4.49843			3	22.9746	24.5591	25.1731	4.71093	4.36009	4.95426	4.30916	3.51127	3.93568
	20					4	24.6592	27.1059	24.6662	4.97379	5.07165	5.45264	4.32017	3.94617	4.15938			4	23.0284	22.6068	23.0256	5.1891	5.50316	5.48618	5.30227	5.53428	5.29378
	21		13.96
					Fig 1f	Replicate means														Fig 1g	Replicate means
							DMSO			DMSO + Ctu1 rescue			Rapamycin			Rapamycin + Ctu1 rescue						DMSO			DMSO + Ctu1 rescue			Rapamycin			Rapamycin + Ctu1 rescue
						Replicate	Ctrl	Ctu1 KO1	Ctu1 KO2	Ctrl	Ctu1 KO1	Ctu1 KO2	Ctrl	Ctu1 KO1	Ctu1 KO2	Ctrl	Ctu1 KO1	Ctu1 KO2			Replicate	Ctrl	Ctu1 KO1	Ctu1 KO2	Ctrl	Ctu1 KO1	Ctu1 KO2	Ctrl	Ctu1 KO1	Ctu1 KO2	Ctrl	Ctu1 KO1	Ctu1 KO2
						1	33.94	35.59	23.52	36.05	29.74	36.27	32.09	6.184	3.807	35.77	24.39	26.17			1	31.47	25.22	22.04	34.84	36.99	32.52	27.55	7.053	6.406	28.92	29.61	29.09
						2	43.14	29.48	34.18	34.85	38.97	36.93	35.25	8.323	4.452	30.33	31.01	29.22			2	37.5	29.43	24.79	36.93	37.88	41.32	28.17	6.074	4.669	27.16	28.71	30.08
						3	38.04	39.02	33.91	34.89	40.92	36.13	24.12	5.581	5.302	24.48	23.87	24.43			3	35.9	34.89	23.11	33.11	39.38	40.18	32.44	8.748	5.996	31.05	25.8	30
						Raw data (technical replicates a-c for each biological replicate 1-3)															Raw data (technical replicates a-c for each biological replicate 1-3
							DMSO			Rapamycin												DMSO			Rapamycin
						Replicate	a	b	c	a	b	c									Replicate	a	b	c	a	b	c
					Ctrl	1	35.1793	32.2519	34.4037	32.1018	31.6764	32.5021								Ctrl	1	30.5037	29.6133	34.2944	26.3569	28.672	27.6289
						2	42.5973	44.9618	41.8698	33.1866	34.4162	38.1593									2	37.0013	37.0379	38.4653	28.1371	28.8947	27.4783
						3	37.5909	38.1106	38.4224	23.0154	24.571	24.765									3	35.6118	35.0774	37.0183	33.0239	31.1674	33.1364
					Ctu1 KO1	1	35.1926	35.5144	36.0702	6.59678	6.04096	5.91516								Ctu1 KO1	1	25.1614	23.7105	26.7979	7.04195	7.06895	7.0487
						2	30.0198	28.0135	30.4161	8.57992	8.31242	8.07711									2	28.8052	29.6831	29.7922	6.34805	5.9013	5.97403
						3	39.9612	38.3628	38.7261	5.91426	5.47832	5.35117									3	35.3826	32.53	36.7565	8.88439	8.39011	8.96817
					Ctu1 KO2	1	23.4024	23.2049	23.9605	3.75428	3.64107	4.02545								Ctu1 KO2	1	21.3837	21.9415	22.7958	6.34406	6.4703	6.40278
						2	34.5367	33.6696	34.3405	4.53263	4.25879	4.56413									2	24.0594	22.434	27.8837	4.71122	4.61221	4.68234
						3	32.9667	34.1841	34.5686	4.89214	5.17407	5.84045									3	21.3554	23.93	24.0425	6.10332	5.63255	6.2533
					Ctrl + Ctu1 rescue	1	34.6801	36.9708	36.5069	34.4123	36.9579	35.9522								Ctrl + Ctu1 rescue	1	34.0694	35.2786	35.1735	29.285	27.6288	29.837
						2	34.7576	35.7128	34.0797	28.598	29.3745	33.032									2	34.7736	39.0112	37.017	27.5042	27.5602	26.4011
						3	34.4511	34.7916	35.4416	23.3853	25.0629	24.9794									3	34.0975	31.6301	33.5987	31.1576	29.5301	32.47
					Ctu1 KO1 + Ctu1 rescue	1	30.716	30.4071	28.1048	25.1848	23.6266	24.3594								Ctu1 KO1 + Ctu1 rescue	1	35.9329	38.264	36.7858	28.3142	29.2523	31.2707
						2	37.8281	40.0532	39.0262	30.9243	30.639	31.4663									2	39.3062	36.9148	37.42	29.9158	28.7639	27.4368
						3	42.0214	40.2915	40.4487	23.722	23.3477	24.5271									3	42.8571	37.1282	38.1564	25.9016	25.0092	26.4855
					Ctu1 KO2 + Ctu1 rescue	1	38.132	34.9286	35.7391	27.2173	25.1833	26.1096								Ctu1 KO2 + Ctu1 rescue	1	31.7126	30.7784	35.0659	29.8922	28.503	28.8862
						2	36.8327	35.6709	38.2772	28.3326	30.4742	28.8633									2	39.6609	40.3367	43.9649	29.2032	31.8248	29.1997
						3	35.7787	36.209	36.3934	24.1998	24.5471	24.5318									3	40.2017	38.9049	41.4409	30.0865	29.2219	30.6916
					Fig 1h	Replicate means
							DMSO			DMSO + Elp3 rescue			Rapamycin			Rapamycin + Elp3 rescue
						Replicate	Ctrl	Elp3 iKO1	Elp3 iKO2	Ctrl	Elp3 iKO1	Elp3 iKO2	Ctrl	Elp3 iKO1	Elp3 iKO2	Ctrl	Elp3 iKO1	Elp3 iKO2
						1	34.07	27.76	28.22	31.29	30.76	29.28	24.8	5.376	4.829	22.3	26.81	24.59
						2	35.32	28.47	28.11	30.68	30.98	32.23	25.52	5.385	4.826	31.81	33.86	34.03
						3	35.02	27.91	27.14	28.32	28.97	31.98	26.32	5.5	4.939	24.69	26.74	31.74
						Raw data (technical replicates a-c for each biological replicate 1-3)
							DMSO			Rapamycin
						Replicate	a	b	c	a	b	c
					Ctrl	1	35.1771	34.3284	32.7188	24.0825	24.981	25.338
						2	35.2063	35.7038	35.06	24.6181	24.9693	26.9622
						3	35.4112	34.7381	34.9137	27.0032	26.2072	25.7419
					Elp3 iKO1	1	29.6244	26.3501	27.3104	5.60595	5.2764	5.24451
						2	28.4833	27.3069	29.6067	5.93551	4.91495	5.30475
						3	27.8172	28.0652	27.8526	5.92842	5.35082	5.2197
					Elp3 iKO2	1	27.6682	27.3428	29.6475	4.84958	4.56294	5.07424
						2	27.9045	29.2524	27.1762	4.33054	5.03163	5.11685
						3	27.153	27.2305	27.0368	4.98903	4.56294	5.26404
					Ctrl + Elp3 rescue	1	30.6818	31.0281	32.1467	23.0167	20.7821	23.0993
						2	32.0237	29.056	30.9497	31.515	32.3912	31.515
						3	28.2948	28.4829	28.1772	24.3669	24.7668	24.9314
					Elp3 iKO1 + Elp3 rescue	1	30.321	29.368	32.6032	26.1829	26.7096	27.5372
						2	33.9423	29.3463	29.6603	32.6292	33.8567	35.0842
						3	29.2491	28.4885	29.1755	26.9426	27.0407	26.231
					Elp3 iKO2 + Elp3 rescue	1	29.3862	27.5031	30.9439	24.4575	23.5276	25.7827
						2	33.7744	32.8722	30.0331	35.0677	31.3684	35.6391
						3	30.2705	32.2729	33.3911	31.4147	31.1286	32.663

## Sheet: Fig2
Fig 2a
	Ctrl			Raptor iKO			Ctu1 KO + Ctrl			Ctu1 KO + Raptor iKO
	39.3805	36.3434	37.1145	26.3955	25.5296	27.5109	33.5059	35.7007	30.8556	8.07763	8.80779	10.6771
Fig 2b
	Ctrl			Rictor iKO			Ctu1 KO + Ctrl			Ctu1 KO + Rictor iKO
DMSO	32.9613	30.1119	32.1478	27.339	27.8193	28.2924	25.3681	26.02	27.8291	24.7322	24.4164	25.9608
Rapamycin	23.8149	23.4189	24.1765	18.3173	18.0505	17.8833	5.02183	4.4791	5.06862	4.94581	5.00208	5.08962
Fig 2c
	Ctrl			Rheb iKO			Ctu1 KO + Ctrl			Ctu1 KO + Rheb iKO
	27.1742	25.7281	23.5183	27.3171	26.7649	25.324	32.8729	30.8454	30.9779	13.4254	14.3397	13.5052
Fig 2d
			Ctrl			Ctu1 iKO1			Ctu1 iKO2
	DMSO		46.1985	46.8814	46.3351	32.105	31.8559	31.6068	33.5812	30	33.2714
	GDC-0941		37.5939	40.7011	39.4377	16.8372	18.1887	16.5975	16.9796	16.4994	16.0905
	MK-2206		38.8573	40.1548	37.7646	18.4503	17.0832	18.5624	17.0136	17.2367	17.6735
Fig 2e
	Ctrl	Ctrl + Rapa	Ctu1 iKO	Ctu1 iKO + Rapa
	1.65	0.91	2.11	0.47
	1.18	0.54	1.51	0.26
	1.78	1.07	1.22	0.009
	1.13	1.11	1.76	0.23
	1.99	1.11	1.4	0.39
	0.98	0.72	2.06	0.13
			0.4	0.34

## Sheet: Fig3
Fig 3c								Fig 3d
		Replicates (Ctu1 iKO / Ctrl)							VAA deviation (%) from transcriptome average: Ctu1 iKO / Ctrl												AAA deviation (%) from transcriptome average: Ctu1 iKO / Ctrl												GAA deviation (%) from transcriptome average: Ctu1 iKO / Ctrl												CAA deviation (%) from transcriptome average: Ctu1 iKO / Ctrl
Amino Acid	Codon	1	2	3	4	5		Decile rank	1	2	3	4	5	6	7	8	9	10		Decile rank	1	2	3	4	5	6	7	8	9	10		Decile rank	1	2	3	4	5	6	7	8	9	10		Decile rank	1	2	3	4	5
Ala	GCA	-0.0398454	0.0356053	-0.00275776	-0.0072283	0.0171092			-2.54828	7.77214	-1.75796	1.68749	3.54335	-2.02342	-2.19383	-1.0425	0.801818	-2.11336			-1.08737	5.61869	-0.43542	1.52247	-0.39507	-1.04744	-0.46872	-1.05246	-0.71585	-1.36446			-1.39456	2.04953	1.25588	-0.04821	-0.71216	0.282454	-0.50054	2.49836	1.18169	0.108984			0.051027	0.948915	-0.27598	-0.52043	-1.06838
	GCC	-0.102278	0.0458487	0.0643779	0.0276664	0.01351			-0.32277	-1.62436	2.21659	1.37685	2.35868	0.245988	-2.36422	3.72954	-1.7383	-1.50644			-0.79821	-0.88255	0.955988	1.2056	0.818226	0.536616	-0.67792	0.609215	-0.64195	-0.33481			-0.06997	-0.69372	-0.08406	2.77059	-0.69277	0.173174	0.71184	1.37492	-1.28885	-0.54767			0.662785	0.221306	0.1221	0.55764	-0.73725
	GCG	0.0150881	0.0115064	-0.0968352	-0.191084	-0.100606			-1.52637	6.48815	-0.86011	-0.24047	0.586385	1.55077	1.69943	0.946746	0.39119	-1.94259			0.237862	1.80145	-0.52487	0.445551	2.4843	0.776219	1.36689	-0.35354	-0.07576	-1.32438			-0.57848	4.06777	1.44173	1.82528	-0.74832	-1.16262	2.22288	-1.24814	0.819367	-0.7247			-1.06838	0.06928	-0.1338	1.42998	-0.74735
	GCT	-0.0952847	-0.00362862	0.025397	0.00200451	-0.013017			-0.19845	3.08008	4.88134	5.25569	-2.07754	-0.82549	0.595868	-3.6946	1.99712	-0.88121			-0.79321	1.5798	2.56841	2.04484	-0.53014	-0.48469	-0.96757	-1.26071	1.67755	-0.4073			1.16701	0.686034	-0.52984	2.27425	0.99843	1.37151	1.14052	-1.06469	0.219152	0.389259			-0.45488	0.736295	0.988586	-0.14757	-0.65515
Arg	AGA	0.291324	0.176318	0.220938	0.17093	0.140194			2.85151	-1.95423	-1.35484	4.86522	-1.70708	-3.01722	3.25018	-2.82137	-2.34439	-3.56165			0.836941	-1.60179	-0.23449	1.72733	-0.09404	-1.00669	2.63096	-1.05402	0.089503	-0.82116			1.97583	-0.84033	0.504901	5.30362	-0.73734	2.07787	1.28885	1.03213	-2.09203	-1.79454			0.156114	0.931624	-0.47314	1.86322	1.45776
	AGG	-0.0316372	0.0575883	0.131764	0.0595143	0.0459188			-2.43143	11.4488	-1.56898	2.19905	1.51148	1.02855	1.46318	1.37228	-1.20379	-1.93985			-1.64651	5.20871	-1.64284	0.189743	1.28558	-0.79321	0.374164	-1.31098	-2.0202	-0.30199			-0.79498	5.01615	1.88164	-1.09553	-0.34005	0.372631	2.40097	-1.50387	1.357	-1.1394			0.127439	0.605264	-0.31366	0.066376	0.01858
	CGA	0.0189006	-0.0658185	-0.0713797	-0.0425849	-0.00845281			-1.09029	4.59985	4.35334	9.91526	1.16451	8.05559	1.46344	-3.09366	0.847243	4.3295			-2.0202	1.90422	1.73438	2.86579	0.561458	3.59204	-0.31888	-1.61616	0.666365	1.76893			0.263811	2.86394	-1.1441	0.117612	2.77776	0.884277	0.292686	-1.40532	1.06812	1.60465			0.783476	1.34126	0.854701	-0.41048	-0.66132
	CGC	-0.00880366	0.00268947	-0.0071598	0.0220621	0.0102486			-1.82382	6.60131	-2.9802	-2.45751	-1.1547	-0.3591	0.309185	-3.50263	-2.10836	2.83115			-2.0202	3.26033	-0.65034	-1.31098	-0.71585	-0.16453	0.37065	-0.91155	-1.4584	1.30521			1.38214	2.32652	-0.07494	2.68603	-1.07718	-0.7059	2.38399	-0.85422	-0.02601	1.9991			-1.06838	-0.05093	-1.06838	0.131624	-1.06838
	CGG	0.0129208	0.0618792	0.0543885	-0.00677301	0.00784475			1.2716	-0.40524	-0.84187	1.29762	5.27058	1.61112	4.076	-2.19295	-0.59172	-0.20811			-2.0202	0.777001	-0.80069	1.70787	3.27152	0.423479	2.06143	-0.15298	-0.8547	-0.4454			3.20637	-0.41606	2.48603	-0.81905	0.452135	1.68451	-0.81905	-0.48694	0.283236	-0.15176			0.20281	1.13184	0.151136	-0.29796	0.626539
	CGT	-0.0209759	0.00160977	0.0473494	0.013784	0.00973322			-2.9129	-1.14476	6.56269	6.68008	-1.98429	-0.99113	-1.38847	-1.66587	-3.10554	5.93927			-0.96757	-0.71301	3.84936	3.9798	0.278649	0.483275	-0.51361	0.006825	-1.36661	0.22195			-0.75958	-1.20678	-0.55318	-0.51966	0.343176	-0.06165	-0.26678	-1.46133	-0.71658	2.41877			-1.06838	-0.6488	0.344667	-0.78348	0.670754
Asn	AAC	-0.0600425	-0.0357546	0.0792914	0.0321487	-0.0387476			-2.8073	2.90077	-3.75914	-1.86784	-0.21145	2.10451	0.272588	-0.45676	3.10361	-1.99017			-0.56389	3.15221	-2.0202	-0.63345	-1.17274	0.651554	0.601521	1.66401	2.39156	-1.189			-1.78581	0.589482	4.47439	-0.16914	-0.03609	-0.36012	2.82584	0.396992	1.1625	-0.31874			-0.34022	0.892408	-1.06838	0.173003	0.347553
	AAT	-0.07354	-0.0325163	0.054704	0.0491575	0.0243299			7.01721	-2.78833	12.0837	-0.87662	0.242812	-0.81529	5.44513	0.216152	-1.13539	5.74253			2.58684	-1.36874	3.80342	0.543901	-0.65374	0.159634	2.59145	0.491214	-0.87407	1.40536			1.82208	-1.21103	-0.81905	0.405742	0.142171	1.33219	0.1527	0.607282	0.637896	3.28314			2.72566	-0.72355	3.9233	-0.33845	-0.06335
Asp	GAC	-0.0300253	-0.0249872	-0.0259753	-0.0466443	-0.015769			7.36419	1.20712	-1.20015	0.762838	2.77565	1.97239	1.09489	3.52378	1.22745	-2.91431			1.71812	1.81178	-0.89026	0.87635	2.58157	3.21057	0.794613	2.42157	1.55875	-1.419			4.02809	-0.30321	1.18213	-0.64131	-1.71397	0.117612	-0.68748	-1.31636	-0.19818	-0.91076			1.73536	-0.09118	0.626539	0.055219	0.074481
	GAT	-0.0690526	-0.0414409	-0.0370084	-0.0281136	-0.023536			2.79457	5.99725	2.1514	-0.61043	-0.40765	1.97239	0.216152	-3.32471	1.47432	0.331034			0.153711	3.63636	0.580756	-0.56035	-0.36909	0.864413	0.262903	-1.4214	-0.1497	0.368333			3.46429	2.53654	-1.3776	1.79976	-1.3339	2.09596	-2.13732	-1.11046	1.80258	0.511511			-0.70606	-0.18407	0.505888	-0.67622	1.07323
Cys	TGC	-0.0486515	0.018578	-0.125762	-0.056597	-0.0918543			1.72689	1.07476	-0.41689	-0.47648	-2.86278	-1.60808	-3.64836	-1.15852	3.03008	-3.303			0.639372	1.22943	2.14647	0.226989	-1.10592	-0.86889	-0.89026	0.435938	2.44408	-0.81174			1.74135	-0.29831	1.03371	-0.36343	-0.01916	-2.14013	0.934309	1.61827	1.05746	-2.51397			-0.53646	-0.05828	-1.06838	0.544527	-0.44468
	TGT	-0.0941653	-0.057201	-0.034878	-0.0596837	-0.0591611			-2.28481	6.96811	1.81888	3.29969	-1.52412	3.14533	0.831803	1.92471	1.83295	-1.42544			-0.87516	4.0622	1.30574	2.29352	-1.14608	0.816677	0.048763	0.87236	1.30306	-0.63983			-0.98725	2.52201	0.022265	-0.12923	-0.51111	2.90686	-0.12063	0.292156	1.11141	-0.5201			-0.30502	0.261018	-0.40319	0.203484	-0.21001
Gln	CAA	0.13785	0.107829	0.0747801	0.0966035	0.110227			3.7192	-1.34036	2.97573	0.731692	-2.39352	-4.41151	-1.14136	1.16783	-2.18635	-2.50707			2.49416	2.35936	2.32762	0.66797	-1.8123	-1.08562	-0.45933	1.04102	-0.25342	-1.21699			1.0428	-2.51397	1.14052	-1.84951	0.960518	0.287154	0.056127	0.285016	-1.80725	-0.10433			0.299613	0.501277	0.743218	0.260528	0.125978
	CAG	-0.0105369	0.00941796	-0.032122	-0.00405291	-0.0170624			0.813654	1.86629	1.09071	0.957344	-1.14195	5.97765	-2.21525	2.42257	3.02068	-1.78291			0.702121	-1.33055	-0.19296	1.00047	-0.30346	2.68736	-1.31927	0.524327	1.45724	-0.0517			0.208357	3.00327	2.17353	1.87475	1.57054	1.50495	-1.48833	2.07443	1.15145	-0.93916			0.020553	-1.06838	0.260528	-0.44142	0.340075
Glu	GAA	0.174272	0.124244	0.227025	0.0884848	0.115917			-1.15003	5.09089	5.99883	-3.39434	2.31482	0.162432	-3.66864	4.8064	5.04156	-1.7144			-1.48257	1.911	1.1048	-1.68798	1.3457	0.500806	-1.12277	2.29829	2.32215	-0.91523			-0.09461	2.89144	-0.69247	-0.457	4.58281	0.148263	3.06095	2.03149	2.33185	-0.1659			0.544527	0.310934	2.83787	-0.43546	-1.06838
	GAG	0.0192471	-0.0224778	-0.0457352	-0.0517675	-0.0251313			1.69545	-0.27245	-2.44123	3.37099	4.3505	3.73634	6.12677	-0.0381	-1.97543	0.42043			0.344118	0.898086	-1.10946	2.05503	2.55726	2.47152	2.85785	-0.88384	-0.69862	-0.26582			0.925045	-0.76299	-1.10552	-1.63677	2.43227	-2.01229	0.15983	0.558904	-0.53159	-0.75958			0.54366	0.405825	-0.52193	-0.48358	0.221947
Gly	GGA	-0.0396374	0.0119158	0.0429346	-0.0120082	0.00570737			-0.6495	2.16871	0.383365	-2.23891	3.31234	0.935653	0.697191	2.70852	0.25834	2.43093			-0.61175	1.22806	1.73567	-1.22906	-0.08472	1.80675	0.653595	0.613687	1.24067	1.38612			-0.26045	1.66237	-0.66781	1.80702	1.4076	2.27193	0.028406	-2.51397	-0.88353	0.162433			0.340075	-0.29017	-0.12941	0.577714	-0.41478
	GGC	-0.0304958	0.0131511	-0.0455208	-0.00148653	-0.0248487			4.91838	2.23237	-0.48915	-1.91875	3.52739	-4.38213	1.34223	-5.71992	-3.1631	3.90971			0.532989	1.16071	0.28749	0.318979	0.990551	-1.68575	1.08714	-2.0202	-1.45202	0.20202			3.86901	1.46218	0.259531	0.37719	0.246913	1.02934	2.24479	-0.43604	-0.80942	4.89344			0.633752	-0.60434	0.008547	1.14251	-0.46005
	GGG	-0.0400006	0.00906843	-0.0256852	0.000345953	0.0375843			2.22232	-2.01622	2.60057	3.7451	2.77681	6.87454	4.789	-2.60304	-0.83103	-0.51318			2.67294	-1.5058	2.14005	1.47774	1.90137	1.75814	2.87074	-1.76046	0.20202	-1.10137			-0.3479	-0.35347	-0.60009	1.36953	0.236843	3.08214	-2.51397	0.690453	-1.18063	0.855099			0.014656	-0.27315	0.318373	-0.42113	0.06431
	GGT	-0.0455769	0.0035833	-0.0690869	-0.000393383	0.00533459			3.78008	-2.08356	0.021706	1.93314	-0.85329	2.9415	-5.71992	1.24141	-3.00147	-2.85767			3.4798	-0.92929	1.32908	0.530818	-0.52278	1.5231	-2.0202	0.410737	-1.04933	-0.94686			1.48603	0.031488	-1.15956	-0.59089	2.85276	3.06979	1.56767	-0.21133	-0.96057	-1.08284			-1.06838	-0.03957	-0.58991	0.854701	0.988869
His	CAC	0.0170588	-0.0523595	-0.0211942	-0.0373961	-0.0405508			9.93323	4.53268	-2.33392	1.56163	-0.54193	4.25575	0.912732	0.530079	-0.3091	-1.38779			4.73656	3.32898	-0.44007	0.730607	-0.7257	1.38612	0.020614	0.611377	-0.21659	-0.93717			4.3554	1.34933	4.02966	0.670747	1.89281	0.735131	3.87873	2.43886	-0.91076	0.735131			0.958651	-1.06838	-0.61691	-0.11296	0.118065
	CAT	-0.0419733	-0.0846475	-0.0806676	-0.0449632	-0.0420792			5.72019	1.85106	10.723	-1.87377	3.94019	5.44759	6.60885	4.89329	-2.59337	3.30263			3.36338	2.08074	5.36235	-2.0202	0.215934	1.5331	3.00263	1.75338	-1.42467	0.665083			1.25454	0.32515	1.94947	-1.82903	1.20225	2.0119	0.764722	2.68835	-1.37253	2.10472			1.21965	-0.02826	1.4484	0.986418	-0.05486
Ile	ATA	0.0583053	-0.0160527	-0.0544744	-0.0254667	-0.0133519			-0.61354	-1.23013	1.97239	0.649506	3.60211	4.02737	1.45221	4.10667	1.01325	5.72586			-0.74361	-0.38755	-0.3108	0.209097	1.70861	3.03395	0.643732	0.869971	-1.27207	3.60229			-0.38631	-0.88131	0.611034	1.16928	1.32224	-1.29594	0.483309	0.039225	0.852617	2.10451			0.633752	-0.43746	0.451092	1.46385	1.69024
	ATC	0.00604587	-0.0269098	0.0216474	0.00198289	-0.0368111			1.81976	-1.73321	3.51921	-0.9254	2.38819	4.62491	0.547109	0.237526	2.44741	-1.80143			1.1544	-1.02352	2.19176	0.034593	1.35818	1.42807	0.704594	-0.31807	2.56147	-0.92302			0.263811	-0.52061	2.62492	0.788259	0.238327	-1.24814	1.94613	1.02934	0.474081	-0.16287			0.518926	0.156114	0.833798	0.726312	0.307771
	ATT	-0.0782917	0.0372844	0.0126397	0.0133741	-0.000289744			0.31023	0.575987	3.86341	3.58026	5.48698	-3.28387	3.43501	-0.60181	-2.27165	-0.87144			1.49739	-0.13143	0.757576	1.06451	2.59187	-1.28939	1.26618	-0.8391	-0.16344	0.40404			-0.50392	1.15865	1.45662	1.78711	0.263811	1.10049	0.281933	3.87873	-1.45296	-0.08972			-0.56586	-0.0717	0.598291	0.006893	-0.48358
Leu	CTA	0.0483491	-0.0224576	-0.0846779	-0.0448216	0.0151346			6.17197	7.38353	1.19184	2.75101	1.16081	-2.68195	0.990237	7.29378	-0.5209	1.13287			1.76358	3.49704	0.479798	1.35381	0.732092	-0.75438	0.589304	2.3177	-0.23304	0.010255			2.3509	4.38258	2.20916	0.296936	-1.03029	0.136503	1.38214	-0.06831	-0.56433	0.024105			2.17487	-0.33385	-0.6272	-0.04623	-0.17817
	CTC	0.0650699	-0.101282	-0.0952093	-0.044378	-0.014454			3.08008	6.74827	7.14653	1.80696	-0.60296	2.31221	1.42294	-0.55688	2.51731	-1.68766			0.579798	2.05104	4.33159	0.130336	-0.26582	0.389437	-0.07215	-0.93325	1.76893	-1.21375			1.88603	4.61071	3.73603	2.20302	-1.19818	2.82584	-0.32419	-0.11156	0.780926	-0.49784			0.731624	-0.37872	0.723155	0.503951	-0.19118
	CTG	0.0492787	-0.045342	-0.134836	-0.0760363	-0.0438753			3.62587	-1.28684	2.09258	-0.18329	-2.75256	2.61801	0.301977	-1.21542	-2.31678	-2.84156			2.02964	-0.22992	-0.4577	-0.31662	-1.42673	1.07201	0.534543	-0.2184	-0.97308	-1.0917			2.31469	-0.55318	0.826791	0.170597	-0.03872	-1.48481	0.665224	0.987979	-0.68151	-0.93551			-0.60109	0.203889	-1.06838	0.945047	-0.07828
	CTT	0.0580597	-0.045299	-0.0381982	0.000234202	-0.00827174			9.85797	-2.13783	0.738876	4.02851	-2.21115	3.01794	0.927478	1.80278	-1.22094	-3.00387			4.00995	-0.82617	0.429687	1.43892	-0.70441	-0.07845	1.44801	-0.20438	-1.40671	-1.03255			3.51618	-0.72292	-1.90047	3.29643	3.56242	-2.51397	-0.12703	-1.02345	-0.26448	-0.78557			2.44921	-0.38636	-0.40022	0.460676	0.841346
	TTA	-0.0544201	-0.0366223	-0.0436647	0.0179269	-0.0108798			-3.44719	1.9072	-4.49293	3.00491	1.70582	-2.9755	-0.56917	-2.19689	0.287146	-0.95802			-1.45202	4.75946	-1.40671	2.00664	1.94019	-0.81952	-0.01015	-0.93619	0.099939	-0.31952			-1.66169	-2.51397	0.394621	3.84095	0.083436	2.7426	-0.58264	-0.61179	-0.27604	-0.47315			-0.2161	-0.47136	-1.06838	0.969993	1.52903
	TTG	0.0682859	-0.0291359	-0.103422	-0.037498	-0.0384085			-2.78306	2.1043	-0.04125	6.8183	5.91202	-1.3721	-2.07185	-2.45905	3.06213	3.00101			-1.57967	1.30241	0.05736	3.17857	1.62563	0.878349	-0.94724	-1.20498	1.76185	0.596077			-0.75185	0.540696	-0.58626	-0.66211	2.27477	0.791819	0.030563	-0.19378	1.01168	2.42789			-0.33416	-0.22092	-0.37586	-0.45109	-0.505
Lys	AAA	0.505598	0.222106	0.259282	0.241221	0.299917			11.4018	-0.44133	-0.65968	6.87001	0.773585	6.54541	-1.90313	-0.61551	-1.48634	-0.22703			3.66246	-0.4073	0.6304	2.17644	-0.7215	3.36152	-1.25684	0.299984	-0.56035	-0.54889			6.04692	0.418585	0.716687	-0.98022	0.60022	1.38434	-0.15756	0.124556	-0.25119	0.428652			1.80985	0.378569	-0.58645	-0.76163	-1.06838
	AAG	0.0120787	-0.0150392	-0.00140933	0.0156814	0.0100698			10.4963	-0.699	1.86836	-1.39893	4.42092	1.16713	-1.89076	-0.97058	3.09809	-1.81683			5.18701	-0.34656	0.834794	-0.16835	2.76853	1.56106	-0.98927	-0.96479	0.981674	-0.94349			3.79234	0.414904	-0.93294	2.33324	-1.0192	-1.82903	-0.65417	0.24677	2.36408	-0.7643			1.63433	-0.33524	0.434254	1.28498	-0.61995
Met	ATG	-0.0556403	-0.0124612	-0.120289	-0.0807479	-0.0711118			1.18244	4.08869	-2.95312	-3.26593	-1.91369	-0.80467	-1.42808	1.13079	4.96237	-1.51824			1.0101	2.52525	-1.22969	-1.40671	-1.32816	-1.34224	0.125721	1.04728	1.56353	-0.19947			0.011286	1.07455	3.29999	-1.2794	0.611034	2.11668	1.6527	0.800951	2.65488	-0.41313			0.278425	-0.64997	-0.67312	-1.06838	-0.58761
Phe	TTC	-0.036235	-0.137853	-0.0900294	-0.0442403	-0.107613			0.461897	1.51412	5.90799	5.66048	-1.983	-3.66513	4.09191	0.081184	1.56753	-1.93841			1.25253	0.639372	1.46817	2.15964	-0.22648	-0.65034	0.735174	-0.0865	0.813806	-0.54961			-0.33215	1.63497	2.01678	-1.04877	4.88488	-0.20982	-1.80475	0.725963	1.12976	-1.04338			-0.3411	0.606265	1.2572	-0.33578	2.39983
	TTT	-0.0711485	-0.0838268	-0.0941925	-0.044942	-0.0425862			11.7288	7.26873	2.47857	-2.01622	-0.43146	5.52594	-4.47879	0.409676	4.76043	-0.30231			5.75106	4.15886	0.568795	0.448934	-0.33751	2.16943	-1.8429	-0.13754	1.47325	-0.6658			5.2573	2.78238	-0.64481	1.4334	-2.15165	1.77708	-0.39195	0.564484	2.28953	1.09777			0.837782	-0.64284	0.010373	-0.62978	-0.70606
Pro	CCA	0.0385099	0.0470329	-0.0197366	-0.0393318	0.00877839			3.2456	2.01593	2.69129	-2.78952	9.42459	1.65335	0.380875	0.370777	4.62491	1.30349			2.80738	1.18735	3.58727	-1.2876	2.25725	1.2056	-0.16344	0.131403	1.42807	1.65873			1.62397	0.693581	-1.6519	0.899003	-2.06284	-0.80164	0.939723	1.01168	3.08948	0.161619			-1.06838	0.444865	-0.1338	2.07156	-0.918
	CCC	0.0226722	-0.0108192	0.00861084	-0.0325002	0.00663113			-2.18457	5.92029	-2.27165	0.42043	-4.63296	2.6756	3.54224	0.904011	1.14282	1.95982			-1.17845	3.7999	-0.7271	-0.26582	-1.65788	1.15144	1.74746	0.11655	1.57457	0.594177			-0.66211	1.71884	0.434751	0.556209	1.41724	-0.74629	1.54507	0.156657	-0.22638	1.4076			-0.22663	0.252379	0.224727	-0.04498	-0.57698
	CCG	0.0468361	0.0496315	-0.0905349	-0.0798884	-0.0525823			-1.50939	-0.0519	0.433925	4.17769	-4.06579	-1.9528	1.84465	-0.37867	2.27095	-3.61908			0.085061	0.813806	0.28749	1.32451	-0.96757	-0.65034	0.931828	0.056949	2.08939	-1.17987			-1.46133	-0.08482	1.947	-1.51397	-1.83369	3.3371	0.355791	-0.24124	0.45407	-1.67363			-0.01574	0.518926	-0.17094	0.264957	-0.04797
	CCT	-0.00799655	-0.018116	-0.0660291	-0.0215703	-0.00836894			3.75938	-1.47638	2.45852	2.32102	1.40539	-2.43709	0.79222	-0.41689	-1.40027	-1.93204			1.5846	-0.72869	1.69727	1.92717	0.682501	-1.76768	0.408054	0.252525	0.355608	-0.50505			2.15893	0.069059	2.95109	4.18059	-1.03904	0.054841	1.29181	-0.78486	-1.00209	-0.62003			0.133226	-0.66352	-1.06838	0.605264	-0.77339
Ser	AGC	0.0284171	0.0517043	-0.0895361	-0.0135814	-0.0217867			7.88302	13.0744	4.8949	-2.05325	-2.82876	3.45561	2.9415	-0.82079	1.14282	-0.91643			2.57539	6.25403	1.7633	-0.68687	-0.82973	-0.02552	0.079536	-0.00291	-0.05942	-0.27348			4.37942	6.46948	5.17834	-1.1041	0.050136	0.176616	2.02483	-0.45741	0.917406	-0.5489			1.0456	-0.69937	0.297888	-0.16203	-0.04274
	AGT	-0.0363931	0.00372933	-0.0671468	-0.00269053	0.0283327			7.14039	1.78416	10.2564	10.1797	-2.1801	0.885583	3.06485	-0.49284	1.83743	-3.19891			5.5186	1.07931	3.89696	5.51118	-0.25029	1.09906	1.34729	-0.47779	0.273995	-0.89975			2.14235	0.096148	-1.31534	0.591624	1.40597	-1.74894	0.645776	-0.01397	0.994805	-1.39352			-0.40319	0.468267	1.29849	-0.44726	0.683083
	TCA	-0.0433875	-0.0214168	-0.0286238	-0.0218472	-0.0327581			-2.58487	6.50535	-2.9802	-1.49031	0.775805	2.35183	1.53578	0.39119	-0.77292	-2.16662			-1.29673	2.23804	-1.33527	-0.10681	0.885781	2.01567	0.963999	-0.07576	-0.60677	0.010255			-0.90625	3.80471	0.316222	1.357	-0.39007	1.00716	0.9527	2.12521	0.489567	-1.49874			-0.26452	0.726077	-0.21221	-0.42321	-0.89138
	TCC	-0.0573275	-0.00936846	0.0304397	0.0438834	-0.0146921			1.11379	4.65045	1.82725	1.11238	1.95314	-4.18987	1.08008	4.46049	-3.08834	-0.80189			1.16886	2.42424	2.69678	1.08539	-0.01853	-2.0202	0.113131	1.58804	-1.21049	-1.0366			0.6751	2.67122	1.14457	1.45429	-0.59089	2.89648	-1.20962	0.07224	-1.29939	0.436853			-0.6128	0.579976	-1.06838	-0.07631	-0.87607
	TCG	0.0434465	-0.0531023	-0.0577857	-0.080768	-0.0778296			-3.26593	0.314562	0.37764	1.37685	-1.82612	0.618107	-2.67644	3.47548	1.33966	-2.43294			-0.79321	0.566005	0.418822	0.560443	-0.42728	0.092474	-0.71585	-0.87078	-0.01243	-1.00882			-1.90047	-0.35879	2.5527	-0.01397	-0.01397	1.76411	0.183875	0.945671	1.11298	-0.49121			-0.45488	-0.32764	-1.06838	0.320513	0.598291
	TCT	-0.0271512	-0.016375	0.0319305	0.0466103	0.0108721			0.586385	0.946746	5.74675	2.81182	-0.91223	2.1159	1.11461	2.02308	4.25383	-0.07476			-1.56975	2.02742	2.51313	1.55123	0.672106	0.032037	1.03735	0.286223	0.342003	0.399153			1.99054	-0.37111	2.62889	0.391603	-0.51397	1.13567	0.91951	2.31362	3.12908	-0.90106			0.282975	0.224727	0.798291	-0.09985	-0.26838
Thr	ACA	-0.00617039	0.0378523	-0.00278931	-0.0230115	-0.00573348			-1.96405	3.01571	4.56579	-0.44214	0.113412	3.2373	0.574786	3.2456	-0.3307	-1.84395			1.26618	1.65796	1.9798	-0.63131	-0.35354	1.32204	0.268782	0.048763	0.97381	-0.85741			-2.51397	0.934309	0.328411	0.486034	0.443023	0.008969	1.30956	-0.43653	-1.31636	-2.12637			-0.59889	-0.59219	0.074481	0.131624	0.208506
	ACC	-0.0484755	0.0221699	0.0846287	0.0386394	-0.00868446			-0.09492	-3.4932	-0.29356	-1.11944	1.88008	-0.61043	2.51537	-0.52634	3.41148	-3.08834			0.479798	-1.00806	0.046981	-1.29381	2.7798	-0.92531	0.920974	-0.41491	0.652404	-1.41291			0.142284	-1.50182	-1.40696	-1.09149	2.03477	-0.80026	0.451437	0.458685	2.38581	-1.90668			-0.59963	0.540819	-0.55158	0.069604	0.881082
	ACG	-0.0355909	0.0477435	0.0314939	0.00499609	0.0632606			0.643715	1.01583	-3.7519	0.280079	1.06771	-1.82084	-0.28335	0.106476	2.73995	2.84339			3.88889	1.08861	-1.6512	-0.2202	0.533561	-0.64406	-0.20801	-0.35552	1.88435	0.29311			-2.05942	0.076707	-1.34251	-1.60899	0.963477	3.07263	-0.70891	1.39282	1.17367	1.62564			-1.06838	-0.86595	-0.57637	-0.61589	-0.22251
	ACT	0.015467	-0.00465501	-0.0210103	0.0350571	-0.00137621			0.162432	-1.09029	-2.31204	-2.02149	3.16094	-0.98202	-1.5683	2.36781	-2.58267	-2.08356			-0.41592	0.20202	-1.16823	-0.88222	0.362469	0.600766	-0.39565	0.584322	-0.84373	-0.92929			0.69459	-0.47693	-1.01303	0.283236	1.7532	-0.37111	-0.88464	0.263811	-0.55318	-1.18063			0.001143	-0.03211	0.316075	-0.36908	0.044796
Trp	TGG	-0.0319504	0.0538574	0.0155634	-0.0511043	0.0175728			0.60661	0.50576	-2.90566	-3.00499	-0.26879	2.10131	-1.6466	0.02082	-4.01185	5.12345			1.04102	0.314428	-0.8945	-0.66274	-0.89238	-0.34422	-1.00187	0.20202	-1.39908	2.79908			-0.06499	0.209769	-2.51397	2.24794	0.545957	0.242542	-0.36343	1.71139	-1.73757	2.30531			-0.25205	-0.69801	-0.88076	-1.06838	1.22657
Tyr	TAC	-0.0330343	-0.118953	-0.0459707	-0.0815426	-0.0837377			-2.75865	-2.63204	-3.79684	-0.12552	3.55652	-1.96992	-1.72607	1.96254	-3.97729	-0.16437			-0.88125	-0.59502	-0.09713	0.0777	1.8759	-0.94877	-0.94493	0.284535	-1.61806	-1.03981			-1.6028	-1.56385	-1.55243	-0.65061	1.45429	-0.61523	-0.31397	1.82393	-1.84373	0.100413			-0.15721	0.098939	-1.06838	-0.44726	-0.27473
	TAT	-0.011459	-0.119007	-0.124456	-0.0233688	-0.0521481			2.9306	-0.96992	-2.83531	3.01024	3.96984	-0.66632	-2.11992	2.04264	0.023322	-0.07729			2.13205	-1.7702	0.864413	1.94805	2.31469	-0.18253	-1.0202	0.491214	-0.33101	0.801115			0.60022	0.736034	-1.07684	-0.50728	-1.08947	1.54331	0.911593	2.71479	0.188736	-0.31961			0.315707	-0.35579	0.129229	0.603865	0.071225
Val	GTA	-0.00289435	-0.0330297	0.0305952	0.0570141	0.0443163			7.22244	0.690335	-4.75838	1.11238	1.42294	-2.23891	1.52646	4.084	0.08365	3.45168			3.13652	0.784285	-1.05866	2.32762	0.36075	-0.75438	0.548968	0.594177	0.435155	1.82595			3.24943	0.410713	0.004019	-1.25043	-0.68748	-0.02116	1.11507	0.207122	0.164605	1.62804			0.953869	0.181624	0.730185	-0.70737	-0.38344
	GTC	-0.00510271	-0.0560827	0.10077	0.0972258	0.0289714			-3.57925	-2.06278	-1.87377	-0.0343	-2.87092	0.723993	0.328466	-0.27774	-0.56528	-1.17447			-1.10277	-0.76306	1.82595	-0.01351	-1.7353	-0.58822	-0.4073	0.36075	-0.98927	0.0777			-1.90235	-1.02825	-1.75925	1.25316	-1.61911	1.90244	-0.21732	2.74919	1.60974	-1.46502			-0.45676	-0.38729	0.441058	-0.38344	-0.39724
	GTG	-0.0416983	-0.0124408	0.0636047	0.0260801	0.0160763			1.50375	-1.95008	-1.28878	-3.55386	-0.01216	-0.54255	-0.83954	3.05201	4.55676	-1.49457			0.590764	0.36075	-0.22379	-1.47869	1.17614	-0.10266	-0.87188	0.318979	1.33948	-0.08358			0.009967	-1.32349	1.05746	3.68225	-0.24982	7.80349	0.589482	-1.65338	3.21726	-0.7534			1.0204	-0.15409	0.717338	0.136443	-0.06209
	GTT	-0.0525017	-0.0501922	0.11758	0.111957	0.0269033			-0.53474	5.44181	2.55346	1.12939	-2.36422	3.42834	0.831803	-3.99875	10.465	2.10131			0.20202	0.713283	1.93663	0.377058	-0.23049	0.818915	0.738419	-1.33173	5.49425	0.294243			-0.29174	4.54754	2.15076	0.316222	0.920377	-1.97343	1.51534	-0.39756	5.57852	1.39665			-0.32764	-0.86996	-0.19374	0.110869	-0.2603
									3.39279	0.946746	-0.05954	5.46769	-1.19162	9.35944	0.873485	-0.95802	-3.42107	5.52268			1.45702	0.572391	1.37602	1.76637	-0.76234	-0.4329	-0.555	-0.08017	-1.89249	4.48867			1.80258	-0.29174	-1.31636	-0.78983	2.74919	-0.91214	0.557195	0.819367	-0.59826	0.444613			0.250569	0.298367	-1.06838	-0.63734	-0.48358
									-2.08744	4.57693	1.42294	-0.05954	0.340685	-1.3956	2.44487	0.113412	2.69129	-3.24642			-1.1655	1.41208	-0.23449	-0.36926	-0.20202	0.14196	1.12586	0.063131	2.6527	-0.96013			-1.12508	2.86637	1.1341	-0.81494	1.60974	0.284541	-0.31132	1.96365	0.102856	-2.16061			0.320513	0.783476	0.916602	-0.58294	-0.03745
									0.469004	-2.04538	1.56871	-3.13371	4.2216	0.687402	0.667744	7.1159	-1.21755	-1.61544			0.585661	-0.70787	-0.27093	-1.58917	2.07336	0.039295	1.0635	4.24845	-0.5984	-0.9008			0.091897	-1.4641	-0.48351	-1.01533	-0.73421	-0.36428	-1.46292	3.92632	0.329635	-0.27516			-0.09118	0.415854	-0.05315	-0.38718	-0.28973
									1.38067	1.95131	-2.42651	-0.86555	3.21479	1.92933	-3.61782	6.69226	-0.81796	-2.89734			0.050804	1.26747	0.075606	0.649701	1.75987	0.405171	-1.4196	2.31235	0.26738	-1.21375			0.740471	-0.04821	-0.68748	0.534814	1.93048	2.47137	-0.13301	2.21976	-0.55318	-0.90106			0.706772	0.24396	-0.15513	1.67553	0.876068
									6.24291	2.68716	3.50755	-2.72265	-1.71547	-1.97788	0.827698	2.5641	1.83563	2.28008			2.27713	1.9621	1.57422	-1.20276	-0.57415	-0.90555	-0.82973	-0.24505	2.42424	1.2798			3.06095	1.02586	1.91312	-0.08678	0.856092	-1.68524	-0.2979	0.578817	0.1527	1.38603			1.02222	0.849432	-0.54754	0.266575	0.2278
									2.30147	0.47954	0.371449	1.90203	3.72452	6.01028	-2.39582	-1.39002	-0.13616	0.1083			1.18835	-0.13341	1.02548	-0.19093	1.03535	1.49886	-1.46619	-0.98927	1.5331	0.740534			1.22935	0.990077	-2.51397	0.396086	-0.05783	-0.61085	-0.4463	-0.49376	-0.48351	0.24677			0.001143	-0.18342	3.54701	-0.27473	0.335133
									2.87474	6.91066	-1.61033	-0.86555	1.66828	-1.85252	-2.33646	-1.34282	-1.63635	1.75431			0.767254	2.2533	-0.65034	-0.92797	0.701768	-0.63899	-1.17434	-1.0101	-0.69067	0.557118			1.78336	3.75384	0.384584	-0.2979	-2.51397	-1.10552	1.80497	-1.3616	-0.4247	1.35201			0.441496	-0.25975	0.863991	-0.51436	-1.06838
									2.75466	7.07078	2.87383	-0.42892	-0.10589	1.20049	2.2535	-3.03106	3.08369	-0.71992			1.08714	3.32863	1.62563	-0.4329	-0.26582	0.920974	0.305379	-1.12392	1.14007	-0.59163			2.00581	3.7651	2.55931	0.78792	-0.57448	-1.52971	2.1056	0.732787	2.22644	0.462224			-0.22092	1.02089	1.52463	-0.59668	-0.68048
									-0.10194	2.51537	3.51085	0.097253	-5.71992	-2.19879	1.61704	2.07229	0.014615	-0.34802			1.35058	0.724896	2.59518	1.02689	-2.0202	-1.31598	-0.2539	1.55123	0.17052	-0.78053			-0.26678	1.01544	0.056728	2.27645	-1.39976	0.869118	-1.22956	1.13383	0.353302	1.20504			-1.06838	0.094415	-0.55424	0.728031	-0.78982
									6.02097	3.98305	1.04336	0.883852	-2.30642	-2.17661	-0.94928	2.95932	1.72194	2.1674			3.64781	2.53425	-0.08783	0.809987	-0.93409	-1.42965	0.365119	1.6276	-0.62485	1.07839			1.12976	1.24841	-0.83329	1.34294	-2.00635	-0.16655	-1.59654	-1.77323	2.1372	1.148			1.36077	0.892408	-0.43812	0.329053	-0.56076
									7.50123	-3.18828	8.598	3.86092	-2.93441	5.42436	-4.34377	-3.12733	-2.3073	-1.54746			3.98941	-0.75438	4.63143	0.97381	-0.62744	3.85045	-1.56149	-0.53872	-1.08949	-0.21214			3.49565	-1.24814	1.47464	0.934309	1.19326	3.01976	-0.24859	-1.208	-0.75595	-0.56682			0.133547	0.317763	0.735992	1.00059	1.02288
									1.97239	-1.08224	-0.8356	1.15543	-3.18185	-0.08612	0.428946	-2.17514	-0.16968	-1.30352			-0.99456	-0.57093	-0.22072	-0.39918	-0.49736	0.796699	0.568795	-0.71423	0.085061	-0.60064			2.61424	0.094729	0.43962	-0.30402	-1.05867	0.65059	0.219519	-0.80456	0.452541	0.009693			0.470085	-1.06838	-0.64644	-1.06838	-0.44468
									-3.60512	-3.61022	-1.93841	4.28008	3.3105	6.49357	-0.02516	-1.73132	-1.84468	2.08919			-1.41597	-1.80923	-0.54961	2.46256	1.21174	2.92413	0.257702	-1.4504	-0.22436	0.257455			-1.30551	-0.8262	1.06909	5.27046	1.26982	1.5897	0.162433	-1.45496	-1.28523	0.63137			-0.76626	-0.48867	0.125978	0.728031	0.012705
									3.91863	7.22126	2.92205	-1.30003	-0.73032	2.50793	-0.61043	-1.93777	9.44002	2.19333			1.59426	4.15627	0.828801	0.189743	0.890401	1.77727	-0.80366	-0.20477	2.43042	-1.05303			3.51013	1.8978	1.55107	0.062523	1.36304	-0.88353	1.30283	-1.6342	4.85738	0.475483			-1.06838	-0.85741	-0.25537	0.54193	0.268522
									-0.48183	-3.0245	-0.23469	8.85094	1.48729	3.9993	0.386949	-2.78737	-1.01404	8.33843			-1.06782	-0.53772	0.089503	2.96982	0.32214	1.21954	0.269874	-0.84718	-0.45157	2.22383			0.819367	-1.84011	1.94038	3.76054	3.38347	-1.12722	0.917406	-0.92666	0.623288	5.17834			-0.116	1.28456	-0.84566	1.28456	-0.55556
									11.0131	7.38168	3.4006	2.09006	2.83623	-3.54601	2.94021	-0.42892	-3.33897	-1.84511			6.74474	1.72311	2.3229	1.60299	1.32204	-2.0202	1.08437	0.625301	0.36075	-0.38086			3.99334	4.17052	-1.53994	0.69459	0.586809	0.529512	1.00455	0.083436	-2.51397	-0.87462			0.392447	-0.52929	0.230325	-0.26624	0.482012
									-0.05954	6.25287	5.66219	7.22126	4.28008	-2.33009	3.16897	0.124235	-0.03517	-2.47771			-0.13341	2.46959	4.48386	2.29352	1.56954	-0.94162	2.05387	0.1443	0.563777	-0.49446			0.316222	2.52005	0.643928	-1.75639	2.37734	-0.48818	-0.11397	-0.26678	-0.18839	-1.11537			-0.12498	1.60542	0.510571	0.067988	0.01858
									2.3167	0.120787	0.516159	2.30147	1.25682	0.367035	0.680079	-2.34913	1.60992	3.78578			1.03168	-0.78126	-0.46118	1.99049	0.305379	-0.71585	1.44646	-1.4584	0.423079	2.54254			1.45348	0.317892	3.13285	3.75384	1.85497	2.4747	-0.1267	0.326943	0.627395	1.66854			-0.05108	1.3806	-0.14435	-0.49858	1.35881
									7.2722	-0.33227	-2.96018	-2.31083	3.51921	-0.10298	-1.21064	1.66644	-2.60304	1.46878			5.46011	0.870731	-1.53319	-0.50505	1.24067	0.373905	-0.69394	2.52525	-1.50072	0.675562			2.21044	-0.28006	0.183129	2.57078	0.925837	0.64972	0.207122	1.05204	-0.43604	0.566906			-0.28097	0.701535	-0.44597	1.37983	-0.08558
									-2.62586	5.31687	4.8064	7.10059	3.98882	2.6701	-0.27774	2.89161	-0.86278	2.37777			-0.78258	2.1604	3.76927	3.9627	0.892419	0.020614	-0.65966	0.29391	-0.87734	-0.99192			-1.52387	3.33888	-0.00875	-1.53357	-1.27019	-0.43063	-0.74405	0.140901	0.057462	1.34207			-0.20204	-0.80556	-0.16371	-0.57818	-0.07335
									4.3576	1.04479	4.44435	6.14449	-0.56022	-1.45582	-3.95001	0.474769	3.55843	-3.14849			1.85577	1.21509	1.57323	2.31125	-1.2831	-1.60755	-2.0202	-0.54528	1.75987	-1.44877			1.8788	-0.45514	-1.12121	1.82882	4.75876	0.566602	-1.30001	-1.73727	1.95339	-0.51397			0.740409	-0.06503	0.04583	0.089702	1.96193
									3.68927	8.83947	-0.11826	-1.30816	-1.98858	0.530079	-2.83676	-3.77817	-1.64752	-2.82137			0.3868	7.1752	0.261956	0.920974	-0.52766	0.479798	-0.80624	-1.43768	-0.66274	-0.57093			4.05058	0.934309	1.7678	-0.04483	2.34433	-1.4387	-0.39383	-0.73777	-0.70401	-1.06469			-0.63074	0.402212	0.589082	-0.01018	0.955915
									-0.97215	8.62791	-0.36154	2.32872	7.00735	0.91515	-1.47964	-1.63466	-0.95802	-1.85519			0.056949	4.50154	-0.0717	0.527569	0.40404	1.06037	-0.96013	-1.1321	0	-0.08783			-0.58518	4.44255	-0.5878	-2.51397	0.693581	3.59536	-1.29445	-0.63344	-0.92666	-1.06469			-0.32654	0.847333	-0.10529	-1.06838	-0.31366
									1.39583	-0.89759	-2.09875	-0.78165	5.21125	-2.49411	-3.6874	-1.18452	0.329575	-1.08416			0.541468	-0.75117	-0.906	-0.60927	2.02838	-1.30336	-1.20719	-0.02905	-0.37034	-0.47495			1.18622	0.024105	3.0761	1.18974	-1.6035	0.308614	-1.31457	-0.58665	0.510781	-0.08571			-0.21449	-0.19881	-0.44726	-0.05828	-1.06838
									2.61341	3.98622	3.25798	-5.07057	2.01593	4.56947	-1.67195	-0.59878	5.14964	-0.51159			3.53535	1.09645	1.01847	-1.37085	1.75338	0.873689	-0.97073	0.347639	1.24067	0.410354			0.263811	2.20553	5.06897	0.879699	0.313414	0.924429	-0.40315	0.985113	0.746903	-1.12508			-1.06838	-0.05315	-0.12051	-0.1634	0.568529
									0.746956	6.10116	-0.10194	2.52924	-3.89898	1.73976	-0.44288	2.56737	2.43459	0.812742			1.44983	1.17469	0.70853	1.51515	-1.10973	1.1048	0.090616	0.373905	0.125721	1.49739			-0.93668	3.55632	-0.2045	3.17998	-0.42146	-0.28256	2.1372	0.878602	2.20706	-0.75517			0.351182	0.801615	0.779199	-0.35663	-0.07719
									9.34857	-1.13277	5.4602	2.538	2.16698	1.4434	2.27427	0.903665	1.76039	1.48172			3.45925	0.732092	2.94874	1.93907	1.40242	0.558595	0.160031	-0.40469	2.31051	0.963337			5.02028	-1.13782	-0.07494	0.017679	0.541589	0.594842	0.339294	0.2542	0.63564	0.675334			0.986418	1.48753	0.828643	-0.22449	0.320513
									6.38308	-0.71992	9.44596	1.30855	0.44748	0.561071	-0.82862	-0.18359	-2.46259	2.17482			3.47336	0.979798	4.61487	-1.39743	1.0635	0.128558	-0.2539	0.055923	-0.71727	0.611377			1.26286	-1.18063	3.68438	4.19744	-0.32304	0.95138	-1.10154	1.2166	-0.8853	1.4334			1.76424	-0.60966	0.584516	1.28062	0.18358
									-0.22446	-1.54456	2.59417	2.29696	-0.30325	3.26108	-2.0476	3.71013	-3.68504	1.86404			-0.63552	0.067481	2.13684	2.62115	-1.04798	1.60674	-1.17274	1.39949	-1.58416	1.5551			0.125583	-0.84382	1.06385	-1.21527	-0.05696	0.63564	0.035609	2.50239	-1.78722	-0.02209			0.402849	-0.40171	-0.35281	0.230325	1.88003
									6.17197	-1.45163	1.32615	7.7029	-1.65106	-0.27438	-2.32049	3.44038	-2.23155	-2.06475			1.22304	-0.80069	0.689825	2.34221	-1.39422	-0.53505	-1.45363	1.14228	-0.46981	-1.19262			2.3509	-0.07494	-0.98022	-1.57412	2.69124	0.741847	-0.83611	0.771454	-0.96358	-0.78983			2.71541	-0.65084	1.38561	-0.3165	2.53523
									2.53929	1.01409	7.50322	0.44891	2.63389	2.9415	-1.02193	-0.17577	3.943	1.46024			0.648159	4.0404	3.3517	1.55123	0.928201	1.91681	-0.67792	0.033186	0.226989	-0.19253			2.18743	-1.84057	-1.7656	1.03933	3.10401	-1.2743	1.26381	-0.29594	2.65457	0.097			-0.17892	-0.45862	-0.32001	0.962081	2.30241
									-1.84237	4.38317	1.61461	-2.7124	9.89569	0.559149	2.72452	-0.81195	1.2421	0.634594			-0.38755	1.48495	1.02094	-0.70441	4.7866	-0.62485	2.20202	-0.65163	0.511444	0.320935			-0.47315	2.2283	4.76157	4.1527	-0.94329	0.445864	-1.1394	-0.95552	0.967046	0.830515			-0.86429	-1.06838	1.8728	2.63533	-0.54482
									6.62848	-5.71992	-0.19845	2.90952	6.63963	-2.41414	-2.62714	-2.3433	-1.08509	0.568111			3.82324	-2.0202	-0.48646	1.02548	1.35058	0.045914	-0.98927	-0.46176	-0.19436	0.211035			1.89618	-2.51397	-0.03463	-0.26678	1.45079	1.37754	-1.24413	2.0913	-0.82857	0.32579			1.02644	0.787294	0.033552	-0.31931	-0.07719
									4.84418	3.69184	-2.82001	13.169	-2.84034	-0.22309	-3.18024	1.51692	-1.4646	-4.08727			2.08236	1.70529	-0.61702	6.49832	-1.23486	-0.11745	-1.38528	-0.70441	0.816677	-1.20388			2.30655	2.19192	0.611034	-0.27754	-0.47315	1.74135	-0.74043	1.98042	-1.80475	-2.1058			0.57265	-1.06838	0.494124	-0.74889	-0.04797
									5.98576	-5.16896	7.36057	0.085322	5.29329	2.65272	-1.9	2.14525	2.16	-0.28861			2.66207	-1.74472	0.843575	0.788787	4.03707	0.574138	-0.79237	0.788787	1.54453	0.21622			3.17165	-2.23848	4.41673	0.92956	-0.87126	-0.10156	-0.60314	-1.29072	-0.45018	0.041944			0.269417	-0.08798	1.6544	-0.51741	-0.24702
									2.01817	5.56213	0.891649	0.989344	0.402528	2.63874	-0.19975	-3.88506	2.94471	4.85942			1.1544	2.08236	1.0101	2.13315	1.04102	1.01931	-0.32169	-1.40858	0.935965	1.88408			-0.13301	2.90728	-1.18946	-1.55703	0.673755	3.20032	2.41877	-1.46685	2.17513	2.39787			1.11416	-1.06838	-0.73725	-0.58991	1.17484
									9.23335	3.84292	-1.03242	1.02939	-2.02382	1.00036	4.14555	-4.14924	-3.33897	-2.22138			4.52185	2.07816	-2.0202	0.734619	-0.78817	0.047575	1.11881	-1.75842	-1.42496	-1.29134			3.09351	1.72101	-1.2794	0.954242	1.24947	-0.73882	-0.25266	1.8978	-1.91873	-0.7647			1.73536	0.689866	-0.45109	-1.06838	-0.31569
									-3.11877	4.60617	8.14147	-3.32758	1.60003	5.0964	0.812742	3.69184	-0.20811	-0.66245			-0.57512	2.05588	2.18772	-1.06326	-0.13118	0.428778	1.24613	1.95039	-1.2328	0.278649			-1.3579	1.42625	0.822373	0.697043	2.02657	1.9991	-0.86691	0.362054	-0.93916	-0.445			-1.06838	0.161132	0.554708	0.00196	0.337029
									4.37965	4.03618	-3.23648	0.060426	1.59191	-2.16963	-3.36698	0.032119	-1.74641	-2.56203			3.81195	-0.55679	-1.19239	0.291937	0.775497	-0.83677	-1.31432	-0.03808	-0.03345	-0.26582			0.899974	4.3153	0.363731	-0.04821	2.72164	2.78557	-0.20183	2.24794	-0.85834	-1.46133			-0.21489	1.24141	0.550329	-0.24646	0.502305
									2.45498	8.36623	-0.16437	1.77243	4.22602	4.0188	-1.44246	2.85151	-0.60181	-5.71992			-0.21412	4.73184	1.6835	1.19081	1.9798	2.0178	-0.97974	0.836941	0.342003	-2.0202			2.80923	3.42317	0.131536	1.872	0.070013	-0.47054	4.47133	-1.10054	-1.33286	-2.51397			-0.02275	0.395039	-0.53928	0.539811	-0.03478
									8.54064	-3.71547	4.46944	-1.06239	4.75128	6.72248	5.30949	-1.12628	-1.14675	-3.54601			2.38121	-1.57477	3.20973	-0.65034	1.64472	2.12726	1.28862	0.453296	-0.80069	-0.57093			4.35223	-1.84582	4.11662	-0.93916	2.52582	-2.51397	2.03945	-0.19736	-0.37982	-2.51397			1.92458	0.328597	0.55544	-1.06838	-0.13999
									3.13722	-0.23469	2.3736	3.34441	-0.81036	-1.37765	2.33612	-0.82932	4.15132	-1.9443			2.83694	-0.19179	1.57692	1.04997	-0.72821	-0.23221	0.606768	0.1677	2.27164	-0.94145			0.628891	0.298973	1.7199	0.476688	-0.09904	-1.43483	2.01565	1.40356	1.77788	-0.14072			-0.21123	-0.17751	-0.06031	-0.1338	0.358627
									-2.21992	2.68116	-2.54532	-2.57031	3.0334	-2.80021	2.99088	2.93987	0.740753	-1.87853			-0.5202	1.77384	-2.0202	-0.4454	0.764944	0.169579	-2.0202	0.66021	0.507888	-0.78104			-2.01397	0.467063	0.586809	-1.91695	0.611034	0.094729	-0.9755	1.20854	-0.26678	-0.77915			0.431624	-0.22449	2.80759	0.274908	-0.02671
									1.75134	-3.95224	6.4587	-0.11244	0.646709	-3.56165	-2.643	2.57111	-0.28514	-1.77801			1.14072	-1.51515	1.90402	-0.33796	0.504496	-1.30078	-0.48174	1.36389	-0.38977	0.054487			0.359597	-1.50387	0.671874	2.48603	-1.61171	0.050136	-0.86107	1.9146	0.022265	-1.47662			0.368406	0.55764	1.23251	0.335133	-0.46687
									-1.71992	0.021706	1.63895	-2.73485	1.57175	0.367035	-3.24058	2.70865	-1.64585	5.08753			-0.0202	-1.54173	0.096733	-0.97543	1.1048	0.588494	-1.19376	0.408369	0.572391	2.45185			-0.51397	2.27072	-0.37389	2.14804	1.47763	0.740471	0.722279	-1.44445	-1.40286	3.82144			-1.06838	-0.81585	0.488044	-0.36908	-0.22804
									5.33535	2.76295	1.64442	6.38534	-2.86278	-0.59172	1.0762	-1.44185	1.47432	1.40337			4.12162	1.40557	-1.63261	3.68155	-0.66682	0.543901	0.892419	0.118835	0.857496	1.26747			1.6178	0.911808	-0.64364	1.90736	0.630688	-2.32349	-1.90791	0.703192	-1.07512	0.22576			-0.28669	-0.58991	0.053818	0.492092	-0.85873
									0.417263	1.59715	2.59866	2.43859	1.31789	0.197239	-0.26538	0.714395	-1.32109	1.72344			0.687379	1.15053	0.811656	0.777001	0.18568	-0.24505	-0.80808	0.392667	-1.43369	-0.07845			0.193615	0.412863	-0.87998	4.29869	0.296684	0.68888	-0.36012	0.306546	-0.16793	1.4774			-0.34635	0.562945	1.21921	0.634787	-0.32873
									2.8125	-0.69119	-0.467	2.86265	-0.89812	-3.62468	0.741617	0.177515	-0.6235	-0.07618			0.710173	-0.15239	-0.46378	0.580578	-0.5527	-0.68687	1.67211	-0.48174	0.321396	-0.4329			2.60549	0.07224	-0.7031	3.60848	0.32905	3.10733	-1.80974	0.131536	-0.58559	0.48427			-0.38578	0.151136	-0.66596	0.097805	-0.26492
									3.11846	1.84152	-1.7299	5.7156	-1.57791	0.685773	-2.02274	-1.31075	6.92376	0.021706			0.378788	1.94955	-1.0227	0.899506	-1.42849	0.115029	0.444587	-0.4329	1.81122	-0.5848			1.90522	-0.43457	2.29887	-0.62717	0.521177	1.93872	0.248464	0.192393	3.6163	-0.12162			0.951826	-0.49366	-0.53362	-0.59668	0.103083
									5.54769	1.84587	-1.47156	3.31798	-0.28111	8.1854	2.29113	-1.66038	-0.17975	1.9947			3.49623	0.940324	-1.6934	-0.27093	-0.22787	5.08039	1.8472	-1.34361	-0.08114	0.996039			1.47664	1.10445	-1.1441	-0.39756	-1.11292	-0.08859	1.54009	0.722831	0.533125	1.08232			0.692187	0.443911	-1.06838	-0.43346	1.38346
									4.95202	5.79523	-1.49457	-0.05954	1.09584	3.55652	0.698998	0.753673	-0.00564	-0.76636			3.11814	5.25253	-0.00813	1.28168	0.588957	1.8759	-0.66885	0.535164	0.151227	-0.16262			2.22912	1.1224	-0.445	-1.49182	-0.71643	-0.22389	-1.10154	-0.74405	-0.22825	-0.14039			-0.27786	-0.08153	-0.37872	0.294486	0.729164
									1.45711	4.11037	4.44051	-1.16966	0.409676	-1.05574	-2.61258	-0.70517	-2.79271	-2.81294			3.24296	2.52671	2.79263	-0.22126	0.256506	-0.3411	-0.60777	0.634665	-1.07083	-1.14811			-1.07856	0.335857	-1.06469	-0.09461	1.25488	0.831758	0.100413	-2.51397	-0.77346	-0.91513			-0.58991	-0.46232	-0.34374	1.55259	0.187905
									1.79081	5.30115	-3.43682	-1.29062	-0.61112	-0.37641	-0.16437	-5.71992	0.328466	-1.71992			-0.41076	1.54544	-1.10696	0.024091	-0.50648	0.269874	0.26738	-2.0202	0.399153	-1.0202			1.1341	3.64487	1.67891	1.55456	3.60068	1.02586	1.77788	0.317892	-0.09461	-1.51397			1.18484	1.36518	-0.02016	0.002288	0.715063
									2.73489	1.31526	-0.66245	1.53814	2.44591	-0.14371	1.14703	1.00574	4.74756	3.0334			2.35298	2.50241	0.278649	0.19754	1.1205	-0.53321	-0.94724	1.34263	2.14647	0.809153			0.401485	-0.50392	7.51242	0.249853	-1.48091	0.520716	0.547258	6.45241	2.36408	1.28798			0.097805	0.22822	0.382811	-0.06335	-0.44854
									10.3202	4.66969	-1.3721	4.55845	7.27371	2.24468	0.65763	8.22777	2.19933	3.15298			7.75423	0.707071	0.153711	3.11898	3.07534	2.10959	0.530818	2.33845	0.46427	0.37788			3.25045	3.46006	0.295951	2.51562	-0.23086	1.77175	1.57895	-0.3423	1.98914	3.00162			-0.56712	-0.56586	0.584516	1.00263	0.301487
									0.497695	4.56045	4.13333	0.561486	-2.82736	-0.51761	2.94527	-0.34247	-4.48789	2.53696			0.052337	4.52185	2.59196	0.492361	-0.78053	-1.15315	1.63024	-0.15877	-1.81486	0.732092			0.594842	0.757062	1.93048	0.994805	-0.46268	-1.32026	-0.78236	-0.01397	-1.79528	0.238327			-0.03211	0.619936	-0.62393	-0.19118	-0.81197
									6.30011	4.60365	9.18773	7.59369	0.82498	4.17804	-2.47317	-1.68146	-1.71992	4.37472			1.48564	3.98904	1.40988	4.19282	0.871731	1.95939	-0.50505	-1.25097	0.179798	1.44983			3.663	0.105448	6.18169	2.73385	0.196061	2.96549	3.67893	-1.09664	-1.11397	2.53335			1.26885	-0.60109	-0.10219	-0.48529	0.286637
									-4.14512	4.67395	0.974294	2.17482	-2.89941	-2.73566	4.58465	-2.7278	2.05786	-2.45804			-1.39028	2.7391	0.211203	1.48857	-1.50738	-1.20631	0.619392	-1.39028	1.31313	-1.27463			-1.88405	1.8624	0.947572	2.26419	2.30263	0.304304	3.73603	-1.19601	0.541589	-1.6752			-0.75342	0.626539	0.213675	0.296812	1.00647
									6.26954	4.62491	6.28008	5.06725	0.513141	5.23898	6.78008	-2.26028	-1.75516	4.75731			3.11814	1.92068	5.09091	2.93607	0.14782	2.08939	2.52525	-0.5375	-0.69862	1.16137			2.75613	2.90475	1.34782	0.978097	0.87235	2.50333	0.27933	-1.76162	-0.31132	2.64237			0.512652	0.18983	0.151136	-0.75092	0.244685
									9.21221	-0.49344	8.28974	4.17769	6.35863	-0.37493	0.42533	-3.58826	3.827	3.68967			6.12459	-0.97491	2.32762	1.73406	3.1669	-0.46529	-0.34422	-1.26785	1.53967	1.30083			1.70926	0.621922	-2.51397	-1.42937	0.016493	-1.34779	2.48603	1.67106	1.20772	2.09858			1.49573	-0.08315	0.806624	-0.41762	1.74324
									-2.53873	4.83908	1.58777	1.89913	2.71132	2.41157	1.28008	3.31092	1.29447	-1.88759			-0.77539	3.56986	0.543901	1.78932	1.71166	-0.11709	-0.0202	0.402705	0.138071	-1.06212			-1.26915	1.83386	3.63988	0.752365	1.55456	0.42721	2.20826	-1.03149	0.9033	-0.47804			-0.37681	-0.02308	0.470085	0.941674	-0.42598
									-2.17153	6.92266	4.64593	-2.68304	1.59029	-1.49252	3.72452	-1.94634	-1.14612	1.07253			-0.56859	2.92276	3.26435	-0.71868	-0.05207	-0.85402	1.59091	-0.40295	0.2667	0.243949			-0.90106	3.37957	-0.23384	2.5633	-1.90545	1.21274	2.06937	0.248464	-1.68237	1.63698			-0.58451	-0.44726	0.560288	-0.5165	-0.25702
									9.72409	-4.06976	-3.84492	1.81777	0.275796	8.98596	4.69675	-0.4713	1.0762	-2.0502			4.9296	-1.0301	-2.0202	0.241105	-0.73541	8.76411	1.31313	-0.63899	-0.07845	-0.18534			4.82194	-1.8539	-0.56844	1.64358	1.81772	3.11606	-0.27181	0.872488	1.36953	-1.59654			0.089925	0.737708	0.228641	0.682171	-0.07828
									3.37099	1.07125	3.51085	3.22048	-3.48868	0.491259	-0.33876	2.049	1.68402	-2.47668			1.49886	0.017149	-0.48174	1.29106	-1.20884	-0.77797	-0.67491	1.36625	0.88514	-1.20939			0.71184	1.0514	0.771454	2.36819	0.618866	0.990706	1.10922	-0.44296	1.04742	-0.3518			1.27767	-1.06838	0.163657	0.278425	-0.3165
									7.29711	-2.11744	1.4462	4.78336	3.31473	4.73584	1.88878	-2.46548	0.26094	-1.79227			3.08929	-0.77797	1.23713	2.57498	1.69267	0.92886	-0.57093	-1.13263	0.372142	-0.88325			3.32545	-0.77484	0.516337	3.42663	1.00362	-0.62003	-0.40426	-0.68748	0.037868	-0.34342			0.99975	0.120079	0.160125	0.911822	-0.56586
									4.60754	3.62074	-0.40215	5.72789	-0.58208	2.45765	0.187252	-2.06695	-2.70209	5.87143			1.25436	2.3754	0.055025	3.19865	-0.76707	1.48447	0.68022	-0.80255	-1.33433	2.89139			3.27948	1.33219	-0.21512	-0.6092	-0.06641	0.063353	6.37492	1.01931	-0.59353	2.20116			0.19107	-0.44726	-1.06838	-0.75092	1.02953
									4.34297	-0.7355	0.234904	5.17117	0.31023	-0.79568	9.20071	1.1823	-1.3721	-2.39086			3.32571	0.160483	-0.58283	0.950095	-0.01015	-0.12626	1.78932	-0.04814	-0.71585	-0.61175			0.945153	-0.22944	-0.66211	-1.38189	-0.6092	-0.6847	3.14641	-1.00859	-0.34005	-1.10552			0.189486	0.030525	-0.14245	-0.69102	-0.59219
									1.9009	3.24234	-0.23262	-1.59294	0.224135	-0.56528	3.71404	-0.77368	-2.09089	1.75134			1.32552	2.34301	-0.7917	-0.11544	-0.6216	-0.47381	0.809987	0.345389	-1.61698	1.04493			1.01763	0.669996	0.211597	-0.44875	-0.5446	-1.70261	1.362	1.55659	-0.90106	0.934309			-0.32488	-0.54917	-0.3165	-0.63359	-0.84956
									5.30949	-2.28855	-1.12222	-3.07841	-1.9104	-1.45163	1.25682	2.28551	2.87462	-1.21241			2.39156	-0.05942	0.278649	-0.88813	-0.59163	-0.80069	-0.08222	0.150761	0.002043	-0.68464			1.8978	-1.04338	-1.23192	0.543587	1.95662	0.602181	3.60848	0.529056	2.33942	0.157152			1.13751	0.346718	-0.10684	-0.34895	1.04927
									1.82725	4.1615	-0.85881	-1.3721	-1.12474	-4.0972	9.92634	0.890782	-2.81164	2.38819			1.37602	2.72288	0.063131	-0.17238	0.3868	-1.20884	7.50361	0.603093	-1.57277	1.13295			1.25962	0.648089	1.08964	-0.44785	1.6693	1.84967	0.439054	1.13484	-0.72426	0.639187			-0.69102	-1.06838	-0.76808	-0.65515	-0.07236
									4.3678	4.5742	-1.20864	0.934755	2.75067	-0.62077	1.12572	1.34963	1.97239	1.24584			2.51196	3.12686	-0.98637	0.857496	-0.13785	-0.60377	1.06705	0.03225	-1.42849	1.28558			1.141	1.1625	0.263811	1.46613	-1.42107	0.176616	-1.206	-0.66211	2.81148	0.437627			0.832209	0.907909	-0.14245	-0.69524	-0.52193
									1.61953	0.934423	-2.03402	0.478426	1.45139	2.64371	-3.46071	-2.01622	-2.79199	-4.49828			1.19081	0.382755	-0.57789	1.69881	-0.02817	0.525253	-1.42567	-0.4329	-1.34453	-1.67116			0.697043	-0.85038	-1.15342	-1.41987	-1.63869	-0.14347	-1.68237	2.27645	-0.71216	-1.99041			-0.15094	0.402212	-0.72824	-0.41192	-0.1931
									-2.99992	1.76546	1.18699	1.99152	-2.98768	1.36528	-4.68042	3.06251	4.48968	-1.6526			-1.2202	0.669856	0.982801	1.33801	-0.92731	1.2085	-1.8123	0.574608	2.44227	-0.6878			-1.39397	1.69656	-1.46575	1.01168	1.08714	1.90551	2.59552	-0.28072	1.81328	-1.32182			-0.26838	1.51942	-0.64909	0.320513	-1.06838
									2.76904	8.28008	0.144276	-3.75056	-3.31292	-0.80333	2.45526	-0.75714	-3.82119	-0.92096			1.71494	3.9798	0.140292	-1.80138	-1.36375	-0.30817	0.315564	-0.13435	-1.70375	-0.20438			0.881619	2.68603	5.51577	0.597145	2.30085	-0.10017	0.035196	2.24492	-1.5646	-0.43874			0.289858	-0.48358	1.01341	-0.62393	0.598291
									7.77214	-0.26538	-0.95802	2.50658	-0.17975	4.16772	-0.8401	5.06688	6.84839	-0.19633			4.59356	-1.41414	1.04102	1.29176	-0.08114	2.09965	-0.56354	1.91381	1.53171	-0.86945			2.51249	2.33452	2.35913	-0.09182	0.971872	-1.06469	0.003736	0.848425	4.04341	0.938277			0.783476	1.73162	0.251421	-0.03031	0.238813
									0.111344	5.47229	-1.94634	1.83563	2.42823	2.55594	-0.48782	1.12939	-2.59492	3.8389			0.088979	2.60267	0.285878	1.9798	-0.35354	3.49704	-0.52532	0.594991	-1.49937	2.39156			-0.03258	1.8656	-1.85607	1.31238	1.22668	2.63477	-1.17393	1.29314	-1.4723	0.42721			0.172319	-1.06838	-1.06838	-0.40612	-0.32025
									1.80696	-1.26448	7.81168	0.508453	1.25176	-1.73441	-2.36984	1.13287	0.234071	-4.63296			-0.08472	-0.04	1.39987	0.747964	0.158447	0.153711	-1.8527	-1.51259	-0.12575	-1.86492			1.14195	-0.53377	1.35002	1.25962	1.37619	0.847378	0.431471	1.50613	1.13962	-1.89285			0.867108	1.1214	0.1681	2.07628	0.304622
									-1.95937	1.34115	2.40191	1.41768	2.26013	3.66223	0.55724	2.15278	1.58667	6.65167			-1.176	0.651554	-0.09127	0.628805	1.47107	-0.07512	0.394091	0.659865	0.701861	2.04411			-0.13484	-0.41473	2.54351	1.05746	0.844242	0.539469	-0.96757	-0.29174	0.924429	3.6495			-0.53115	-0.57333	-0.14884	0.1221	-0.32211
									-0.75809	3.32531	-0.45676	4.9719	3.4334	2.68344	0.465646	-2.16437	1.85982	3.55843			0.269874	1.49739	2.58506	1.75338	1.86996	3.02182	2.10351	-1.13131	1.28186	0.557118			-0.60557	2.51116	0.370649	-1.35387	0.15983	0.396636	-0.45211	0.004925	0.975715	1.60974			-0.30502	1.2217	-1.06838	-0.60434	1.07066
									3.15736	0.363469	2.47173	1.57175	0.498984	1.91367	-1.72508	0.829197	-3.78027	1.16414			0.329667	-0.37974	1.07099	0.50956	0.094226	1.54214	-0.47381	0.750579	-1.37365	0.33487			3.23016	-0.53174	-1.23683	-0.90106	1.48603	-0.97846	-0.31132	-0.00737	-1.6519	0.928063			-0.28509	-0.56586	-0.42981	-0.53074	0.598291
									11.3532	-0.53857	6.00422	-3.16772	2.30147	-1.35402	-0.43358	-0.83865	3.56634	-0.5052			8.5489	0.052337	3.72692	-1.09213	1.18835	-0.7728	-0.40493	-0.56901	1.66361	0.740534			3.17709	-0.18236	-0.18839	-0.18408	1.57694	-0.36343	-0.05351	1.45238	1.55357	-0.67348			-0.25537	1.39232	-0.48698	0.521861	0.29526
									-2.12876	0.565793	1.01085	-1.41885	4.11341	-3.03278	1.30996	1.49162	-1.59823	-3.01217			-0.36274	0.265512	1.82595	0.130336	2.14647	-1.06051	1.67048	0.503836	-1.62766	-0.99312			-1.13275	0.343176	0.640608	0.161619	-0.25225	0.833314	-0.62717	1.34782	-0.06058	-1.11341			-0.51589	-0.29117	0.193454	-0.06503	-0.3414
									1.33337	7.66354	-2.01622	0.678008	3.82553	2.16538	-0.05954	3.62967	2.80399	-3.52694			1.27133	4.89709	-0.23221	0.457609	2.07071	1.2056	0.243949	1.23183	1.3062	-1.14301			0.30735	1.84694	0.775507	0.480045	3.38416	-0.57598	0.083436	0.20471	1.85194	-1.63677			-0.12794	0.074481	-0.41048	-0.02047	0.942348
									4.11944	1.73622	-1.06876	-0.7032	-1.11572	-1.11741	-0.52512	1.72689	2.23856	0.180384			1.69466	2.80436	-0.27602	-0.68241	-0.40469	-2.0202	0.577201	0.816677	-0.11709	-0.23994			1.20089	-0.75958	-0.41116	0.117612	1.42543	0.718357	0.885243	-0.08571	2.33032	0.232727			1.34126	1.03689	-0.71791	0.367031	0.29526
									10.1016	1.99092	-0.35715	0.268103	6.21037	-1.71475	1.3947	-1.30491	7.66036	8.377			4.87635	1.59426	-1.07383	-0.07409	2.00125	-0.59901	0.746596	-0.6957	1.73567	2.82561			5.19394	0.618564	-0.39532	-0.87998	-0.53657	0.140901	-0.82478	-0.67822	4.99777	4.97502			0.148662	-0.19118	-1.06838	-0.63265	-0.5034
									10.9467	7.91644	0.201132	0.26094	2.00735	2.83227	2.05035	-1.95181	-0.99265	-2.90535			5.04195	2.60642	-0.04652	-0.10633	0.40404	1.88552	2.37169	-0.66755	-0.56566	-1.52351			6.10185	2.84318	0.49172	-0.31348	-0.96117	-0.07844	-0.43215	-1.79968	-0.33215	-1.0239			-0.07968	-0.10452	0.068911	-0.57938	-0.44726
									-1.98615	1.5023	-1.9816	-2.45195	-1.34139	0.474769	-1.99457	-1.43421	-1.99872	4.28008			-0.55916	0.757576	-0.73516	-0.82194	-0.18404	0.413426	-0.81494	0.836941	-1.1342	1.9798			-0.56591	0.263811	4.57105	-1.72032	0.619193	1.07578	1.15095	0.702408	-0.97823	1.48603			-0.7437	2.58422	1.36077	-1.06838	-0.28509
									-2.43045	2.36089	-1.0589	-0.7077	-3.23545	-0.56233	0.562801	-1.04156	1.90309	-3.41086			-0.70441	0.757576	0.522171	0.302536	-1.70964	0.272062	-0.7113	-0.85061	-0.0798	-1.04329			-0.54028	1.52644	1.94256	-0.80038	0.488644	1.58586	0.691825	-1.04045	1.57474	-1.53706			-1.06838	0.598291	0.888146	0.033215	-0.15454
									2.9141	3.72452	1.26627	-4.92627	2.37407	1.97239	2.86333	-2.85254	-2.7124	0.554589			1.20145	0.479798	0.823015	-2.0202	2.15734	1.05672	1.59924	-1.30336	-0.51644	0.724896			1.60974	3.04159	1.79019	-1.79247	-1.96452	1.3955	-0.2107	-0.59089	-2.13803	0.819367			0.220284	0.19425	0.940232	-0.05828	-0.51893
									10.2995	-1.78734	9.46227	-1.31356	0.546397	1.94496	-1.30533	-0.97633	2.03202	-2.44823			6.23222	-0.89661	3.64781	-0.42901	0.329667	0.831848	-0.10082	-0.48174	1.08057	-0.88222			4.76759	-0.54767	0.74882	0.860267	1.88486	-0.52721	-1.19383	1.47938	1.362	-1.09149			-0.58294	0.320513	-0.01018	0.260867	0.104644
									6.19497	8.25857	5.25834	-3.26682	-3.79684	0.864441	-4.06976	2.93233	4.50503	-2.45069			1.80958	4.43141	2.54501	-1.2987	-1.19603	-0.16835	-2.0202	1.47397	1.86528	-1.53943			4.08178	4.47528	-0.20849	4.69644	0.373173	-1.3776	-2.51397	-0.55318	2.39401	-0.39858			0.420986	-0.22568	-0.20382	2.47772	-1.06838
									-1.98659	3.51085	2.60146	1.79542	0.438437	-0.9186	-3.93421	-2.04345	2.94434	-1.41612			-0.95354	2.59518	-0.01159	0.791659	-1.43369	-0.36457	-1.57377	-1.7751	0.326368	0.005114			-0.2473	1.5886	3.78374	0.849948	0.332682	1.33925	-0.01964	-0.95147	2.54019	-0.74181			-0.66838	-0.53074	1.60338	1.37811	-0.05828
									-2.72367	13.0904	2.21659	10.3557	-1.25798	-2.02674	3.12362	-1.03242	0.240344	-2.21115			-1.27114	5.53607	1.59532	3.29895	-0.4454	0.536616	1.60792	1.1048	0.628805	-0.96757			-1.39037	6.81079	0.191661	0.327952	-0.0014	2.30873	-1.58947	2.65998	-0.19609	-0.75958			0.055219	-0.55556	0.1221	-0.53552	0.439162
									2.76364	3.99082	0.908321	3.45439	-0.30211	0.885583	-2.48417	5.69846	-2.2925	-3.84199			1.58531	2.52525	1.43801	1.34371	-0.45914	-0.18534	-0.1712	2.08328	-0.30649	-0.61175			1.19759	1.82488	2.20302	1.68771	2.98054	2.18087	-1.0854	6.30956	-1.5059	-2.51397			0.098114	0.860884	0.032253	0.332184	-0.51893
									6.26746	-1.55325	5.15794	0.674395	-1.69982	3.21625	-1.43421	12.9075	-0.71992	6.16127			3.65803	0.063131	-0.11181	0.999336	-2.0202	1.10037	0.122655	5.82294	-0.35354	3.12831			1.58698	-1.26397	-0.27364	-0.5955	2.37203	-1.74768	1.04335	-0.61823	-0.37111	2.83257			1.13983	-0.24193	-0.86471	0.370473	0.560288
									0.36116	4.41583	2.93809	2.96355	4.71964	3.66975	2.11934	-1.45452	-0.97951	1.26035			-0.66885	1.23772	2.7417	1.06103	2.3754	1.73567	0.483092	-1.07233	-1.11727	0.407719			1.20225	3.0064	0.33639	0.599587	-0.57598	0.982537	0.58414	-0.47054	-0.0309	0.97617			-0.05486	-0.23504	-0.35579	-0.15263	-1.06838
									3.28701	-0.63795	2.92788	0.035475	3.94349	-3.99578	-0.21218	-1.24993	-2.35065	-2.63984			1.90589	-0.54479	0.809987	0.37788	1.12855	-1.25392	-1.15962	-0.61535	-0.80726	-1.09618			1.41213	-0.21888	-0.90106	0.62083	0.103835	-1.40286	0.800155	0.197898	-0.89672	-0.76859			0.086358	0.28909	-0.37713	0.812502	0.764085
									5.49629	5.80949	-2.66493	0.690335	-3.00674	0.573785	1.98901	-1.99111	0.496775	2.22987			2.43926	2.68568	-1.4092	0.36075	-1.24501	-0.44678	1.14983	-1.17274	-0.06638	2.1639			2.21576	1.95662	-0.46479	-0.85038	-1.24008	-2.23772	-1.24008	1.81093	0.327952	1.25172			0.958651	0.243099	-0.2487	-0.14416	-0.88639
									-2.96911	-4.45942	1.16844	1.80359	-0.22254	-1.27548	-0.94285	1.9805	-1.64213	-0.70425			-1.85839	-1.60003	1.30521	0.487635	-0.97308	-0.90909	1.16451	0.511444	-0.89097	-0.76628			-0.57222	-2.51397	1.39483	-0.20982	0.400423	0.088888	1.53069	5.38077	-0.06729	-0.94657			-0.42113	1.28456	-0.09118	0.160503	-0.15763
									-1.1057	7.15562	-1.57246	-0.91401	-3.35413	-4.89119	3.06457	6.38534	3.0962	1.93035			-0.20477	2.48624	-0.17688	0.197913	-1.11028	-1.74396	1.20289	1.13769	1.00247	0.712038			-1.00111	3.9238	3.56711	2.65209	-0.74579	-0.96117	0.294146	3.89934	2.27193	1.58439			0.217554	-0.22804	-0.73054	-0.69937	-0.28252
									3.73025	-1.99652	-0.59697	-0.03636	-0.07329	0.409382	-1.35175	7.81927	0.99039	4.56947			1.2444	-0.42446	0.233896	0.130336	-0.19871	-0.00509	-1.08416	2.0178	0.762122	2.96372			3.15614	-0.38631	1.83386	1.48603	-2.23619	-0.50575	-0.66211	0.589482	-0.05897	1.6661			-0.55291	0.862954	-0.79664	1.11344	-0.7906
									-1.99185	4.41994	1.77194	3.50517	-1.98711	-2.92489	-1.39893	0.486975	-3.07162	2.73462			-0.26582	1.4763	0.585661	1.66983	-0.84142	-1.70964	-0.37411	0.048763	-0.85495	-0.0202			-0.75958	2.73079	1.27914	2.82411	0.900668	-2.1715	9.41264	1.45579	-1.34871	2.84967			-0.84908	-1.06838	1.51783	-0.35663	-1.06838
									2.02201	9.75178	4.24629	3.73462	-4.60881	0.441649	12.6287	2.21959	2.18281	-0.21145			0.560443	1.75338	1.5271	1.25253	-1.46465	-0.37712	2.56695	1.38244	1.01931	0.098442			1.14195	7.29735	3.92168	2.67122	0.528362	0.994805	0.196877	-0.56465	0.221596	0.028406			0.437	0.330225	-0.07828	-0.32764	1.04803
									-4.52944	1.75671	4.06269	3.71068	0.37764	-3.66513	-2.10546	-2.21115	2.35121	0.36883			-1.22655	2.6527	3.14284	1.36058	0.662725	-1.67774	-1.719	-1.24047	1.26297	-0.36902			-2.11714	-1.57939	5.39743	1.76258	-0.51146	0.577224	0.522087	2.26098	1.3164	1.098			-1.06838	0.818416	-0.43546	0.71352	-0.19228
									-0.84187	0.822135	5.8318	1.68749	2.61341	1.29762	2.81898	4.73018	5.04931	-2.1801			-0.80069	1.71812	3.15221	-0.53872	1.1544	0.611377	2.15437	1.54144	2.59518	-0.42728			0.229936	1.41274	-0.5955	1.4076	1.29103	-0.03463	-0.57944	-0.72535	-0.20627	-1.98299			-0.15374	0.800783	-0.58876	0.238813	1.30974
									0.623362	3.31149	5.66622	2.1917	-1.21429	-0.00122	-2.59492	-2.30529	-0.52512	1.60992			0.964873	1.9065	1.94019	-0.16703	-0.39317	-0.01093	-1.27615	-1.04459	-0.55916	0.335819			0.097974	1.00252	-0.94739	-1.75351	0.231132	-1.97049	-0.91397	1.95531	0.570449	1.15095			-0.32211	0.109634	-0.54618	-1.06838	-0.28406
									-4.87066	0.653705	7.25476	2.12322	4.14928	1.71809	-2.38659	4.8946	-1.35484	-2.7822			-1.59557	-0.04218	2.41018	0.594177	1.66589	2.11203	-0.95354	3.00773	-0.4329	-1.08013			-2.30165	1.97776	1.74612	3.58359	0.401985	2.31987	2.66532	0.390598	-0.92666	-2.04393			-0.85606	-0.18926	0.501131	-1.06838	2.36216
									0.538772	2.79072	-3.08203	-3.81878	-0.22973	-3.54601	5.03705	-1.57054	-2.9235	4.57818			0.344193	0.816677	-1.78039	-0.87952	-0.05942	-0.38977	1.76466	-1.19033	-0.78978	1.77384			0.406757	1.91408	-0.54913	-1.10799	-0.69026	1.50748	0.547258	1.50902	-1.28354	2.90609			-0.0948	0.113657	-0.03425	-0.54114	-0.76442
									5.02122	3.32067	-3.10896	1.59715	1.82725	1.83295	1.93314	2.51763	0.340685	-2.49411			3.35037	2.22334	-1.49801	-0.80069	-0.81952	0.396716	0.020614	1.04493	-1.0101	-0.72988			0.923198	0.244166	3.18946	-0.85834	-0.74926	5.2036	-1.18063	2.08569	-1.50387	-1.22364			0.865029	-0.69937	0.452536	-0.73725	-0.48014
									1.2165	1.06933	4.59398	-3.7867	-2.68041	1.78678	-2.86278	4.24601	-1.64225	-3.92888			1.06265	1.23298	2.4641	-2.0202	-1.10835	0.258618	-1.44877	1.98321	0.309895	-1.72169			0.376207	-2.07051	3.62938	-1.19818	-1.69429	-1.21527	-0.79406	-0.29372	-1.54309	-1.31994			-0.10498	-0.29044	0.979406	-0.62978	0.02452
									2.32241	-3.50263	-1.06635	-1.74641	0.162432	7.58057	-1.78872	-0.83537	-2.27165	5.21125			0.625301	-1.35501	-0.3656	-0.03345	1.50921	2.4133	-0.3003	-0.33281	-0.98572	2.8381			0.925187	-0.97703	1.38938	0.32515	0.197898	0.627395	0.889599	1.45429	-0.78983	2.74919			0.889296	0.040271	-0.32488	-0.75292	0.965522
									-2.09673	-1.35701	5.68692	-2.64975	-2.71446	-0.33959	3.03211	-0.95802	-0.32909	-3.4977			1.60299	-0.18579	2.16231	-0.70441	-0.92731	-1.09256	1.70751	-1.22655	-0.40295	-1.18687			-2.51397	-0.51397	-0.70565	1.21738	2.39067	0.3527	4.19283	-0.07494	0.181451	-1.95841			-1.06838	-0.0768	1.10161	-0.32211	0.021542
									7.96661	-2.46992	9.97974	-1.61897	1.73771	-1.00788	5.80201	-0.39841	6.32827	7.66591			5.04382	-1.7702	5.48833	-1.07383	0.691662	-0.44952	1.67713	0.418822	1.19265	0.342003			3.0048	2.60937	-0.7081	-0.53377	-0.24124	3.57459	2.15893	0.909016	5.51816	4.57265			0.035377	-0.06838	0.511759	-1.06838	0.377905
									-2.65158	4.71651	1.34328	1.74276	3.81686	1.01341	6.42961	-0.82995	-0.80592	1.03113			-0.90444	2.72363	0.396155	0.964873	1.52203	0.646465	2.6527	-0.91996	0.1911	0.511444			-1.39821	2.2429	1.21107	0.516337	0.083436	0.421256	-0.00613	2.01678	-1.53117	0.65059			-0.23156	-0.49912	0.390917	-1.06838	-0.7437
									-1.45813	3.37099	1.69418	-3.73972	-0.14141	5.35019	-1.17447	3.66519	-0.11133	-0.04828			0.110696	1.46817	1.4156	-2.0202	-0.1607	1.66983	-0.60954	1.37786	-0.46889	-0.22916			-0.83969	1.89927	1.17834	0.77757	2.21576	2.3912	0.367878	-1.22917	-0.24666	0.471108			-0.61176	-0.22271	0.470085	-0.7549	-0.3927
									-1.07775	2.90596	0.149153	-1.93204	1.09826	1.3651	0.331952	-2.9362	5.0387	2.69592			-0.66624	0.286719	0.462868	-1.26263	1.8759	0.510162	-0.2911	-1.80607	1.70394	-0.53505			-0.19288	4.81204	1.35388	3.2656	3.0761	0.42721	-1.44635	0.493552	2.45155	3.1791			-0.10126	0.837341	0.382067	1.35098	-0.44726
									0.356028	5.81854	2.07578	-0.39077	3.73954	3.37099	-3.22882	0.295116	-1.79469	-3.60687			1.01777	0.727051	0.591165	-0.29606	2.03385	1.18451	-0.95259	0.486064	-1.08562	-1.49194			-0.99498	1.46613	-0.17314	0.541589	-1.03613	0.136821	0.199212	1.08603	-0.64481	-1.24614			0.450611	0.396825	-0.03841	0.598291	-0.57577
									5.29703	1.24525	4.43393	6.78008	4.21797	-0.20522	0.740027	2.28008	-3.19467	-2.14513			4.47697	-1.02518	2.90287	2.28087	1.70651	-0.54961	0.305379	0.779798	-1.0101	-1.07947			0.875864	2.24794	2.29588	0.079693	0.213306	0.6527	-0.03305	0.866315	-2.00892	-0.44435			0.061567	0.921674	-0.06166	0.084362	0.29526
									9.19884	3.30263	3.38564	0.113412	-3.25687	0.311581	-0.18557	0.477262	4.12161	1.65921			4.18364	1.7392	1.76707	-0.90909	-1.52759	0.592168	-0.11181	-0.33006	1.56612	0.142648			3.24674	-0.96139	-1.65927	-0.74579	0.343176	-1.95841	-1.28948	-2.51397	2.07319	1.55728			1.88583	-0.56712	-0.21368	-0.47899	-0.49695
									3.4006	-2.65006	-0.19558	0.331952	1.09826	2.11341	-2.45461	-4.52088	-0.60661	5.81441			4.49446	-1.20863	0.133356	0.285273	0.707071	1.64647	-0.38755	-1.06097	-0.91619	2.75448			-1.21103	-0.29878	-0.71216	0.537677	-0.57123	-1.81952	-0.38404	-0.14838	0.100792	2.36801			0.234556	-0.36266	0.282975	-0.36415	-0.55713
									7.76013	2.50793	3.78791	-1.79065	-0.80564	-2.94214	-1.35357	-0.34358	1.75851	2.19375			1.96879	2.72663	1.67107	-0.44849	-0.53449	0.20202	-0.52925	-0.08472	0.37673	1.0973			4.50116	-0.37111	-0.48694	5.29853	-0.75958	-0.66048	-0.57222	6.69656	0.458229	-0.35569			1.40755	0.197447	0.282975	-0.02671	-0.7175
									-1.25564	0.422936	-2.72847	2.02656	-2.14119	-3.63659	0.299496	10.6544	-3.66077	-0.95802			2.44408	-0.16306	-0.73815	1.97041	-0.89546	-1.67298	0.698245	0.318979	-0.93447	-0.20614			-2.51397	1.34318	1.53098	0.092669	0.256814	-0.96757	3.90805	1.49638	-1.80262	-0.69991			-1.06838	1.07448	0.055219	1.30129	-0.06082
									-3.44719	2.28008	-1.66587	9.38425	-2.38659	-2.01295	6.8183	3.20634	-2.74962	0.158457			-1.51515	1.12265	-1.1193	4.2298	-0.79213	-1.13759	3.17857	1.21395	-1.27763	0.277095			-1.25134	2.80004	-0.10656	-0.79575	0.962516	0.269759	2.48603	0.1527	-0.53377	0.053601			-0.56333	-0.06838	-0.32764	-0.72473	-0.04588
									1.68749	4.42501	3.06386	3.04785	0.829197	-1.08075	6.22452	-0.38659	-1.09807	3.18812			1.06622	1.36144	3.3852	1.77127	0.750579	0.557118	1.59091	0.379798	-0.67566	-0.70657			0.572453	1.28569	0.474826	-1.24585	0.565016	-0.85651	1.00907	-0.84982	-0.16103	2.6995			0.166192	0.380899	-0.07211	-0.5249	1.07353
									-2.07966	3.77922	1.47109	-3.31442	1.02855	-0.15247	-0.02886	-1.48392	2.32297	6.73429			-0.52127	1.95216	0.00227	-1.67656	0.229287	-0.09301	-0.93619	-0.50734	0.92886	4.2069			-1.01504	1.22118	4.02198	-0.37493	-1.2561	0.099408	-0.03463	-0.32419	0.703192	1.88164			-0.42598	0.65874	1.8728	-1.06838	-0.75391
									-3.77817	1.41081	-0.34955	-2.64021	2.98155	-2.405	0.065203	1.57935	-3.33897	2.049			-1.77748	0.696267	0.20202	-0.75209	1.46039	-0.91523	-0.09183	1.62943	-0.11544	1.36625			-1.05766	2.31695	-1.07113	-0.72825	-0.29831	1.06302	-0.12162	-1.44254	-2.03778	0.872488			-0.82566	-0.38926	-0.62442	-0.47314	0.408729
									5.14457	5.39119	0.631262	-2.51136	-4.14759	-1.64613	2.89252	-3.93421	-0.35979	-2.70333			2.06858	2.81072	0.345925	-0.95068	-2.0202	-1.71275	1.80755	-1.66306	0.492361	-0.9644			2.62622	0.516337	-0.56706	0.170597	-0.76833	-0.24124	-1.99313	-1.63831	-0.58767	-1.30733			0.567138	0.380899	0.347553	0.050192	-0.819
									-2.57856	1.50619	13.2343	-2.44611	-0.10692	1.43405	-1.03242	-2.91782	1.17663	0.207421			0.597599	0.0777	7.45692	-1.12734	-0.09997	0.934697	-0.19729	-0.61915	-1.33055	0.656662			-2.51397	-0.36343	-1.21947	-0.11397	0.680137	0.075675	0.066679	-1.92746	0.934309	-0.41072			-0.54482	1.02953	-0.74475	1.33162	-0.33128
									0.946746	-1.95648	-3.50017	-1.24565	-3.22616	0.44891	-1.20379	-3.66714	3.00348	1.28008			0.479798	-2.0202	-1.68724	-1.34906	-1.52145	1.22655	-1.37504	-1.43369	1.38405	1.4798			0.541589	-0.30808	-2.51397	-1.49977	-1.67363	-1.89858	-1.09351	0.927329	2.16689	0.486034			0.042735	0.544527	-0.39724	-0.05418	-1.06838
									13.2312	1.63302	-0.94116	-0.11992	-0.31452	0.554979	-2.31083	1.56753	2.38242	1.7457			3.5817	0.920974	-0.60427	-1.2202	-0.546	0.370236	-0.31566	1.01623	-0.9541	0.140898			9.52417	4.34087	1.98725	2.0122	1.01544	-1.00535	3.20032	-0.07256	1.11077	1.02238			0.242709	1.13751	0.634787	0.133887	-0.28406
									4.30958	7.1833	-3.77817	-2.27165	-4.03925	-4.79684	6.14821	0.530079	4.98537	-1.0792			2.55207	3.22173	-1.69658	-0.60032	-1.17987	-1.71251	1.05672	0.51886	2.63975	-0.6729			1.91081	1.56767	0.941757	2.69376	-0.62321	1.15576	-0.32419	2.84318	1.51626	-0.26846			-0.03593	-0.26192	1.09145	0.687036	-0.22804
									4.96804	-0.61788	-0.35079	3.82746	-0.22973	-3.13371	-2.25277	2.76222	1.7873	-2.42774			2.6481	-0.99979	2.67779	1.79875	-0.84373	-1.58917	-1.29028	0.658369	0.193465	-1.40292			2.03149	-1.35503	5.64681	1.9843	0.789998	0.496067	0.631729	-1.3776	1.04715	-0.86788			0.405825	-1.06838	0.393256	-0.03031	0.143078
									-1.28486	-1.58085	2.91755	2.8816	0.792684	1.61953	-0.42191	-2.50022	0.640025	1.66924			-1.06983	0.463242	0.412888	-0.38182	1.76131	1.64952	-0.36457	0.063131	0.280204	1.92068			-0.19084	5.19123	0.890289	1.37652	0.504142	-0.54491	0.558067	-0.93085	0.463029	0.195393			0.093187	-0.57169	-0.85561	-0.49201	1.74853
									-2.97912	10.0255	2.48742	3.62264	0.44748	-1.3721	0.000418	-0.97058	4.77732	-0.99058			-1.15881	3.17243	0.571591	1.78603	-0.36822	-1.35131	-0.85495	0.090616	1.29472	-0.19684			-1.65257	-0.3762	3.18552	-1.23934	-0.93169	2.08373	0.907495	-1.01397	3.0109	-0.4057			-0.05037	1.7792	0.745095	-0.489	-0.43546
									2.85528	0.455851	8.28739	1.48469	2.68048	-0.51598	0.345398	-1.80325	0.778274	-1.04839			0.948136	0.592625	2.36469	0.71755	0.54519	0.23015	-0.30947	-0.35354	1.2289	-1.0713			1.44382	-1.64817	2.11031	4.76759	-0.16497	1.76302	1.21884	-1.69092	0.735131	-0.68915			0.5807	0.356802	-0.49034	-0.0975	0.273906
									0.218321	-2.25672	0.02476	-2.93892	-1.92245	3.47548	0.239476	-2.42774	0.267474	7.56133			-0.35749	-0.7215	0.107458	-1.0932	-0.43792	0.278649	-0.71044	-0.37411	-0.23449	3.44855			0.09886	-0.27933	-0.35879	1.98216	0.023031	0.756257	-2.13422	1.69558	0.532252	3.73603			0.594332	0.230325	0.655762	-0.44822	0.200123
									10.0493	1.54265	6.45625	6.90144	-0.01522	4.66704	0.482611	3.63462	-2.4977	3.80389			4.51826	1.33175	2.64301	2.34873	-0.00678	2.66412	-1.26071	0.97325	-1.0202	1.78932			3.25526	5.78513	0.1527	2.33185	1.6527	0.184179	-0.89832	0.651769	-1.18063	1.77175			2.39316	0.607602	0.264957	2.01532	0.257382
									-2.21883	11.7	4.10667	3.89248	0.199741	1.33688	-2.14849	0.98399	4.29829	0.285301			-0.26965	5.4572	2.60407	2.47592	0.093963	-1.15962	-0.74469	0.028215	0.894188	-1.23691			-1.52928	0.017679	3.20892	-0.94164	-1.16781	-1.23846	2.10497	0.366034	2.22192	0.880289			-0.30251	0.575009	0.738853	-0.75391	-0.10684
									8.99362	-0.02372	-0.11647	6.61488	4.31796	-0.155	5.01911	1.16008	3.40871	-2.51136			6.57355	-0.75438	-0.29606	2.38508	2.52525	0.509309	1.90589	0.699798	1.99086	-1.21806			3.08499	0.42721	0.759074	0.331961	-0.75958	-0.06499	1.2419	1.50458	1.4971	-0.90969			-0.54754	0.830358	0.137481	-0.67583	-0.36662
									5.1081	0.429812	0.613412	-1.94634	-1.48915	-1.51074	0.618107	3.70821	2.22126	-1.51824			3.07534	0.653595	0.313131	-0.13341	-0.09713	-0.10694	-0.61175	2.46202	0.920974	-1.17987			1.62616	0.974406	1.14086	-1.4723	0.994805	-0.93026	-0.0644	1.42869	1.60368	0.007042			0.523981	-0.53362	-0.15467	-1.06838	1.17724
									-2.67114	2.16122	9.34032	-1.89264	-2.9129	-1.12808	2.63743	2.88223	-3.41045	0.725391			-0.80069	1.20977	5.50992	-1.43139	-1.66932	-0.69367	0.141181	2.28087	-0.63452	-0.06708			-1.90421	0.656062	0.910691	1.05746	0.490325	-1.73272	3.89837	-1.17617	-1.82113	1.39228			0.151136	0.094415	-0.72591	-0.62195	0.862954
									-2.13686	-0.5326	4.0992	-2.59492	3.26254	-3.23123	5.80605	-1.03765	-0.41019	0.057857			-1.36874	-0.86746	3.32002	0.063131	1.20787	-1.56771	1.14538	0.320935	-0.25029	-0.24242			-1.21103	1.05039	0.489371	0.742739	1.86806	3.9146	1.74135	-0.62122	-0.30158	0.597145			0.560288	-0.20382	0.600145	-0.49366	1.06645
									-2.13018	0.220673	0.676018	1.57175	0.07407	-3.68867	2.79072	-0.6726	-1.07491	-0.00564			0.03108	-0.63406	-0.19279	1.25361	-1.16183	-1.23895	1.24221	0.818915	-0.35857	0.428778			-1.48833	-0.0202	0.126085	1.4076	0.764722	0.990077	0.318065	-1.30915	-0.39916	-0.06499			-0.55556	-0.07828	3.24585	0.238813	-1.06838
									2.68172	1.26262	-0.24047	1.17663	5.51603	6.18484	-0.73945	-2.10546	-2.95749	-0.54985			0.028978	1.22169	-0.30787	1.04493	2.6989	2.50361	-0.36005	0.389437	-1.46772	-0.5236			2.8139	0.853301	0.22576	1.26065	1.14983	0.001757	0.913453	-0.58626	-0.85651	0.071068			-0.04379	0.178507	-0.61176	0.299239	1.94887
									-2.21408	1.32785	1.17663	2.12322	-0.39205	3.4445	1.33653	-2.82835	-2.16963	-1.47464			-1.68631	0.720597	0.204492	0.594177	0.028978	1.75338	0.399153	-1.53827	-2.0202	-0.60511			-0.84452	-1.55243	-0.56952	-1.72656	-1.1022	2.37325	3.30724	-1.93925	0.444613	-0.62717			0.434128	-0.12867	0.320513	0.112726	0.578683
									-2.43354	-1.87377	2.77976	1.6652	5.91801	-0.05954	3.84349	-4.42682	-2.60066	0.946746			-1.08123	-0.41764	-0.47481	0.222686	2.93669	0.285878	0.2667	-1.58917	-0.7358	0.20202			-0.47954	-0.5354	5.19497	2.1372	2.54933	-0.77484	-0.667	-0.65997	-1.41305	1.18974			-0.75539	0.213675	2.24574	-1.06838	0.197447
									4.99437	-0.52619	1.58601	-3.35772	-2.4258	5.55827	0.34868	-1.6643	2.61341	-3.18828			2.9798	-0.3714	2.08939	-1.6265	-1.78491	2.49108	0.882173	-0.39795	1.62563	-1.51387			2.84318	-1.35567	-0.85651	2.85189	2.21331	1.38747	-0.50392	-0.10674	0.611034	-1.50131			-0.71123	0.497988	-0.51589	0.395039	1.47708
									7.82368	-2.63112	-1.27548	2.41961	3.14084	-1.08224	-1.69982	0.197832	-3.50208	0.392303			3.54566	-0.66885	-0.90909	1.46817	0.511444	0.298639	-0.51266	0.286719	-1.47806	-0.11639			3.23742	0.180644	-1.77596	-0.96358	-0.17752	-0.31132	1.03633	-1.49615	-1.18326	0.892847			1.15797	-0.48923	-0.14587	-0.68078	-0.1338
									3.25444	-1.82771	10.2743	4.52398	3.73462	2.28829	0.197239	-4.1932	3.24929	4.14286			2.08236	-2.0202	2.95098	1.39443	0.161616	0.854541	0.346662	-1.5113	0.389437	1.32457			0.306546	0.251991	0.590609	-0.47575	0.298973	-0.40315	-2.04182	-0.21512	2.43918	2.37454			0.982906	0.129229	-0.41478	0.205509	0.900682
									2.64185	-1.03907	-0.74755	-2.03775	-0.11244	-1.09437	-3.64249	-1.45063	-0.54528	2.92205			1.05147	-1.3819	0.742229	-0.27602	0.316247	-0.47835	-0.88706	-0.54237	0.049656	1.6835			1.41095	0.209769	2.30279	3.87424	-1.67363	-0.45514	1.25962	0.075962	0.073356	1.49838			0.296812	0.20822	0.29288	0.405825	-0.73224
									3.88557	-0.0779	-3.3214	0.522117	2.15631	-1.23443	3.33668	1.76209	-3.78755	-3.00989			-0.30494	0.119876	-1.28219	0.909734	1.07403	-1.4925	1.5647	0.713611	-2.0202	-1.20719			3.06065	2.45292	-1.54544	-0.53096	-0.72825	-0.73732	0.244654	-0.31616	-1.06469	-1.15895			1.24723	-0.29017	-0.34198	-0.07687	-0.35409
									2.0815	5.20723	0.325831	6.81079	-3.53505	-1.30816	-0.31762	-2.42322	-0.16437	2.33309			3.65356	1.95331	0.26738	2.6481	-1.0118	-0.54961	-0.64089	-0.9213	0.26738	1.0379			-1.09553	2.14136	4.47528	2.57863	2.84318	-1.00643	-0.94446	1.62115	-0.22638	0.544137			-0.35916	0.918379	0.27571	0.783476	1.07448
									7.34147	3.94883	2.86647	-2.46213	-1.07706	-1.65901	-2.28195	0.686602	-0.95802	-3.20369			2.75936	1.47129	0.388175	-1.73692	0.122655	-0.49736	-0.89913	-0.79714	1.78932	-1.28968			4.07853	-0.87828	1.27089	1.75433	1.05746	1.30243	2.46407	0.100413	-1.56159	-1.45877			0.620952	0.453558	0.126843	-0.45862	0.207134
									-1.74641	-1.11026	-2.57222	5.85415	5.53008	-2.20233	4.96822	0.816027	2.18309	2.02201			-0.36457	-0.23582	-0.56742	2.60943	1.7298	-0.51266	2.5186	1.24777	0.359681	0.345389			-0.85834	0.586809	-2.16674	1.85762	-1.18457	-1.575	0.630688	-2.51397	1.16812	1.78711			-0.40612	0.121215	-0.37393	1.02634	-0.55139
									7.44497	4.3576	6.37685	3.42642	3.46375	1.55187	4.34297	-5.19909	4.75912	-3.0245			3.03299	4.95654	1.74324	2.24809	2.31653	-0.06043	2.38231	-1.49937	1.27321	-1.75066			4.00199	-2.06952	1.45429	7.66045	0.313797	0.076707	-1.96452	-0.50392	3.92316	-0.89672			0.527369	-1.06838	0.518926	1.5479	-0.81131
									1.05974	-3.94214	1.6506	2.8411	-2.618	-1.96405	-3.52212	2.32028	-0.86278	5.44936			1.36963	-1.57576	0.370236	0.074516	-0.76466	-1.55072	-1.47075	1.49739	-0.0202	2.3428			0.875864	2.31937	-0.12489	0.414291	1.05746	3.36839	0.831758	0.84693	-0.79968	3.2452			-1.06838	-0.17949	-0.72708	-0.33631	2.50305
									4.65744	0.280079	-3.98381	12.3033	-1.09267	-1.83391	-0.51546	2.54895	2.10321	-3.0982			1.75338	-1.5202	-1.32576	3.21236	-0.47779	-0.98393	-0.90496	1.7408	0.700886	-1.64567			2.67471	0.22576	1.38847	1.56767	0.298534	1.87333	0.199212	3.33219	1.1425	-0.64131			0.346718	-0.40171	-1.06838	-1.06838	-0.75588
									5.54013	1.81432	3.40706	-0.59547	8.56579	8.00557	-0.68116	4.74162	1.50355	-4.67553			3.74387	1.06199	1.55123	-0.55607	5.12265	4.84254	-0.08222	-0.48174	0.462868	-1.49801			1.64153	-0.13737	2.12086	0.262643	0.741143	2.24794	0.914605	-1.52092	1.3235	-2.51397			0.272107	0.643953	-0.08523	0.277859	-0.15997
									13.3727	-0.96672	-1.28306	1.93314	-0.40742	3.65981	-0.00564	-2.24425	-2.88973	2.13348			6.86449	-0.74049	-0.31372	1.55123	0.167298	2.2158	0.265512	-0.13341	-1.60091	-0.44952			5.23651	-0.83127	1.0666	0.85682	5.78643	1.83386	0.656062	0.156657	-1.15128	2.19807			1.38909	0.028516	-0.30111	-0.50658	1.83018
									-0.62609	-3.31607	1.10935	1.17953	1.0174	3.35746	0.908321	2.14358	-1.15139	-1.08913			-1.75211	-1.53943	0.906627	0.756407	0.553606	1.25361	0.573458	1.54063	1.02548	-1.14411			0.971288	-0.72185	0.969802	1.87934	0.129205	1.2029	-0.26509	2.36408	-2.00635	-0.13599			0.272107	-0.82799	1.06939	-0.44076	0.25321
									0.731692	-2.85254	2.5666	-0.10194	9.82685	3.97908	-1.22217	2.81666	-0.14501	1.97239			-0.08472	-0.94493	0.648337	-0.33481	2.32762	1.99318	-0.07118	0.418822	0.767254	1.02467			0.066679	-0.0264	0.518425	0.444613	1.0767	-1.72032	-1.12121	6.91226	-0.77181	1.01168			0.867108	-1.06838	0.378902	0.706772	-0.17071
									3.22317	0.250228	0.418186	0.97464	0.44748	2.36972	-2.09875	9.85385	3.35542	-0.58545			-0.39419	0.964873	-0.22992	-0.34656	0.182441	0.630796	-0.34889	2.488	2.08939	-0.30871			0.738066	1.93765	-0.72825	0.327952	0.496382	8.17569	0.611034	-1.36012	1.08192	-0.80248			2.99667	-0.57086	-0.62195	0.530203	-0.22172
									2.15597	5.44137	2.59362	0.788955	3.07721	-3.73579	0.530079	-1.87377	-0.71992	2.16651			1.20175	2.62496	0.671801	-0.24505	2.28859	-1.02814	0.323548	-0.86636	-0.35354	1.44983			-1.08199	1.65939	5.75084	1.5118	-1.13466	0.285016	3.22766	1.45954	-0.2223	0.956065			2.15358	0.99614	2.46781	-0.10219	-0.37872
									9.68888	1.82422	1.17188	-0.39132	0.394848	12.2111	6.72027	0.240344	-1.42398	-0.88121			4.26911	0.70853	0.391928	-1.1321	0.237559	2.46256	3.24296	-0.03345	-0.46889	-0.81052			5.0332	1.77175	-2.51397	-0.81905	1.39148	-0.48694	-1.25019	0.578817	-0.366	-0.90106			0.503951	-0.42632	-1.06838	-0.09985	-0.04063
									9.11576	1.60151	-1.70206	3.45882	-2.9613	5.47601	-3.19236	-0.22164	-2.89307	-2.28445			4.74036	-0.7702	-0.23449	2.16659	-1.33055	2.3055	-1.61687	-0.98927	-0.96013	-0.53459			4.0588	1.85762	0.71184	1.36953	0.611034	-1.48304	-0.12162	0.986795	-1.10054	-1.30691			0.433971	0.717338	-0.53074	0.549747	0.298811
									7.48058	2.4768	10.234	-2.57222	1.88542	-0.65235	1.21788	2.49926	-2.0217	-1.54165			3.21018	0.712038	2.13276	-1.53594	0.651946	-1.00669	2.04678	1.02394	-0.54091	-0.07034			4.33535	2.7092	-1.22086	-0.07865	3.04159	2.38399	-0.74811	-0.19438	-0.59089	-1.39976			0.052421	0.02452	-0.20631	-0.00293	0.042735
									-0.13616	6.91066	1.82725	5.60694	0.725391	-3.65807	-2.58061	-0.30755	-2.4111	2.61341			-0.49736	3.6778	5.52697	3.80504	-0.06708	-2.0202	-1.16997	-0.21608	-0.54961	1.76768			0.531719	0.483892	1.15576	-0.0843	0.467063	-0.35569	1.64168	3.56968	-0.67573	-0.24124			-0.05315	0.641026	0.766486	-0.81262	-0.25537
									-0.53474	1.77473	-1.41885	-0.24047	2.05786	5.70865	5.12254	4.73635	7.52511	-1.87377			0.942761	2.04832	-1.48257	-0.04151	-0.90909	2.06143	2.62657	0.451281	1.95331	-0.6216			-1.03248	2.41561	-1.39665	-2.51397	0.343176	-0.31836	-2.00115	0.419367	4.10855	-1.46502			-0.32764	-0.64011	0.048942	-1.06838	0.360195
									4.76395	6.25191	-1.40958	-1.24422	1.05515	0.035475	-4.95069	1.88008	-2.09673	3.73213			1.47442	3.96571	0.13497	-0.22992	0.960828	1.21721	-1.76379	1.31313	-0.93325	1.26747			3.93765	1.45238	0.556209	1.38674	0.779447	1.36534	2.26501	0.776522	-0.70237	2.28055			-0.53074	-0.01204	0.247413	-0.71377	1.02743
									8.27556	4.25604	2.76632	-4.46992	-0.95802	0.467704	4.4354	0.244089	1.29762	-1.81113			5.65474	1.94614	0.961449	-0.7702	-1.54401	1.17341	1.2056	-0.1693	0.318979	-1.043			1.54924	0.551168	1.68311	-0.59089	-0.008	-0.41186	2.21383	2.18402	0.994805	-0.72244			1.18896	0.974893	1.48637	0.08547	0.124941
									-0.68636	2.7092	-2.92663	3.49994	-0.181	3.76284	2.44627	1.43892	-0.04616	2.10926			0.328791	2.5775	-1.46154	2.94434	-1.8705	1.42807	-0.01447	-0.67792	0.816677	0.115029			-0.16497	1.61827	0.028406	1.48603	0.238327	0.928656	1.72632	-0.53657	-0.38631	2.46824			-0.73281	-0.30209	-0.85651	-0.1272	-0.15094
									3.18696	4.19743	-0.89536	0.433925	0.604661	1.48729	2.40729	-1.20015	2.43014	-0.5451			2.02838	2.66299	-1.58161	1.05672	0.605096	1.2831	0.453296	-0.32529	0.308388	0.21756			0.7249	-0.85651	1.16496	0.263811	-1.16262	1.872	0.71184	0.335774	2.14321	-0.55592			0.551057	0.033552	-0.73393	-0.33308	0.114056
									7.66036	-0.74755	7.78373	3.45655	-1.43858	0.345653	-0.509	2.0521	-0.38138	-1.43421			3.6136	-0.36274	4.73162	2.21509	-1.40858	-0.54479	-0.77951	1.60674	-0.84833	0.836941			3.82406	2.33872	1.11732	1.03933	-0.06831	-2.04668	-0.95841	0.024105	-0.30042	-1.0854			0.340075	0.589082	0.607602	-0.05315	-0.38903
									7.6224	6.23848	-0.84704	-0.32776	-2.34154	5.87852	-2.38659	-1.91281	6.88512	5.42591			2.96632	3.00579	0.098442	-0.14112	-1.17561	3.14549	-1.13131	-1.25878	1.62125	3.6048			3.41595	0.994805	-0.31474	0.435605	2.3106	1.69164	-2.51397	-0.57222	4.48883	1.6527			1.3575	1.01135	-0.42155	-0.21205	0.247413
									-3.25079	1.54825	-0.36875	1.89429	-0.28514	-5.25263	-5.30755	-2.61312	-1.65742	0.963247			-1.40292	1.23794	-0.68241	1.02548	0.289581	-2.0202	-1.60783	-1.2435	-1.3952	1.19762			-1.2794	1.555	1.30283	1.66043	-1.51174	-0.35524	-1.05942	-0.31011	0.142284	-0.03872			-0.45109	-0.56712	-0.30502	0.044796	-0.40022
									1.7335	5.72835	2.10131	-0.48681	3.9292	1.05578	-2.20477	-0.48576	-3.08834	-1.65015			2.94874	3.9798	0.493764	-0.59299	1.48857	-0.15104	-0.56566	-0.36731	-1.64426	0.014682			-1.89285	-0.42418	0.040061	3.05504	2.85516	-0.87462	-1.38274	1.96747	-0.4463	-1.64187			0.794978	0.310934	-0.87191	1.474	-0.39724
									2.72892	-2.15955	-2.22704	3.64928	-2.8246	0.121349	-3.68372	1.06625	-0.81195	3.37099			0.554055	-1.16881	-1.37337	2.06143	-0.79526	0.519481	-1.11522	-0.99587	-0.44264	1.1739			1.51244	0.004019	2.45841	0.352276	3.04159	2.31695	0.014123	-0.11222	0.115306	2.40004			0.779809	-0.44918	0.589082	0.205509	1.09212
									-0.06814	-0.68395	4.9671	8.56579	3.67605	1.65713	-0.38284	-1.57145	-0.71992	-2.71992			1.53495	-0.58135	4.08667	4.15413	1.3355	2.89783	0.226989	-0.71016	-0.7702	-2.0202			-0.78197	1.62397	2.66403	2.63509	0.527859	0.080373	0.341085	-0.07494	0.164605	0.486034			-0.70375	0.010761	-0.74475	0.422139	-0.11781
									6.03446	2.09617	-1.00479	1.92339	2.61341	3.94191	-0.44906	-0.99431	-2.06634	0.214797			4.8219	-0.18112	-0.05557	1.48298	-1.40292	2.81072	-1.58096	-1.10557	-1.47893	0.947157			1.52112	0.220409	2.36408	0.700319	0.768566	5.69859	0.670113	1.36289	0.057075	-1.03029			-0.19118	0.770704	0.040271	-0.17552	-0.24774
									1.68749	2.4832	4.40899	3.35867	-0.39673	1.82725	0.150726	0.323408	0.142148	0.217579			1.27198	3.05792	1.47888	0.418822	-0.6894	0.102439	-0.72667	-0.53788	-1.33055	-0.7702			0.778215	0.593378	2.05693	0.020147	-1.25081	-1.18063	-0.37874	2.7193	0.589482	1.54853			-0.24533	-0.67775	2.00998	-0.48358	-0.64732
									7.59034	-0.0702	2.37069	1.42294	1.78301	7.80665	-1.09359	4.30036	4.2926	-2.13569			2.57388	-0.0428	0.568795	1.01551	1.37956	1.36144	-0.24084	1.79319	1.73449	-0.22809			2.99264	-0.27516	0.598874	1.00854	0.348629	0.766175	-0.88131	1.94463	1.99167	-1.4387			2.14119	-0.5034	-0.48472	1.08427	0.267502
									0.620659	1.74276	4.14704	-1.43142	-2.77255	-3.94214	-3.6791	0.649506	4.60295	2.4376			-0.20861	3.20368	1.86006	-0.85061	-0.75704	-2.0202	-1.81612	-1.38326	1.61782	1.07403			0.384584	0.045089	1.17921	1.34278	0.238327	-1.42701	3.58932	-0.33257	2.35188	0.720914			0.562059	-1.06838	0.067988	0.309034	0.516278
									7.013	-0.79866	5.28754	3.28204	0.577789	0.663058	6.01717	-0.89788	3.94775	-2.46548			3.56986	-0.4454	1.33801	1.30661	0.079035	0.19611	1.64177	-0.06842	1.30306	-1.13263			2.14442	-1.07097	-2.51397	2.48603	1.77126	2.03149	0.846034	1.6527	3.22621	-1.03468			1.4161	-0.28097	-1.06838	-0.23504	0.919968
									11.3131	-2.25672	0.311207	1.99358	2.11994	-0.82862	1.32008	2.61341	-1.89534	5.26274			4.5732	-1.0101	0.314428	0.459137	1.48272	0.153711	0.379798	0.757576	-0.54136	0.291937			5.72779	-0.98958	0.448996	-1.22779	2.91734	-0.88795	0.188736	-0.46479	-0.72916	3.84442			1.12943	-0.05828	-1.06838	-0.42529	-0.4294
									3.19656	-2.67114	2.51871	3.44675	2.54199	2.30147	-2.24502	-1.62156	-2.68962	-5.71992			1.59154	-2.0202	1.38889	1.31313	-0.03186	0.653595	-1.6341	-1.20053	-1.11111	-2.0202			0.984905	2.44198	-0.32018	0.343176	0.244654	-0.17283	-0.59458	1.30283	-0.99881	-2.51397			0.737493	0.456014	-0.88556	0.64591	-0.79251
									-0.96707	5.95409	-2.643	-2.34372	5.78168	0.580892	-2.45697	1.91367	3.90488	-1.01404			0.261167	2.05469	1.05672	-0.57326	3.41111	1.02858	-1.06051	0.651554	1.73184	-1.23589			-1.18317	1.48119	-0.57848	3.29999	2.40129	-2.12181	0.038238	-0.29831	1.23807	0.623288			0.072308	1.5748	-0.42321	-0.48698	-0.72939
									-2.27165	2.99679	-1.27548	0.565793	0.211113	-0.0343	0.080543	1.6656	-1.93841	-3.48112			-0.87078	1.24856	-0.53872	-0.30592	0.87635	0.655383	-0.62809	1.96798	-1.17987	-1.72169			-0.50247	-0.66999	0.847378	3.76054	1.5474	1.44012	0.696306	2.11819	-0.20304	-1.46919			-0.78102	0.384408	-0.78826	0.108095	0.646425
									2.99567	-1.03907	-0.96672	2.71031	0.042791	-2.58267	1.77072	4.6343	-4.0983	-2.31083			5.31925	0.249302	0.356398	0.014682	-1.51173	-0.84373	1.24358	2.61195	-2.0202	-1.11111			-1.59654	3.73603	1.51829	1.55383	3.15614	0.180644	-1.69205	-0.58966	-1.43289	-0.80942			-0.60966	-0.501	-0.26192	-0.39041	0.735748
									5.88502	6.78008	-2.17153	6.43694	3.3956	4.22906	-4.07609	-0.90914	-0.8327	2.06531			2.17733	2.9798	-1.05246	2.68568	1.31915	2.31653	-1.47226	-0.09589	-0.89238	1.3355			1.68356	-1.22198	0.276731	1.46453	-0.25663	4.65683	-1.15573	-0.27933	0.493552	-0.23209			2.1415	0.181624	-0.60326	0.221947	-0.39118
									9.52114	-1.84395	1.00277	1.73771	5.23369	1.46571	-0.79632	-1.80931	3.6368	1.24978			3.8896	-0.08222	1.06103	0.691662	1.45918	1.57261	0.186929	-1.46154	0.903775	1.61616			4.95104	0.538359	0.830242	1.18322	2.10451	1.73742	0.050136	0.805817	2.74919	-0.39275			0.797876	-0.42238	0.399813	0.516131	0.53805
									-0.92332	2.56496	1.53814	1.48438	-0.75378	6.53562	-0.59172	3.15542	-1.85145	11.7942			-0.74516	2.04956	0.399153	-0.08472	0.011401	1.89114	-0.3885	0.893077	-0.85966	0.239685			0.157558	4.51415	3.21122	2.9699	1.47877	-1.00859	1.45954	0.38077	-0.77315	5.96061			-0.21835	0.094415	0.458341	1.51227	0.020553
									6.94854	6.72988	-0.60364	2.55473	4.92265	2.78285	0.57147	-0.71992	-1.14476	-3.92254			4.98788	1.39345	-0.15974	0.972756	2.39747	0.01307	-0.03345	-0.44125	-0.27728	-1.6934			1.7987	2.85793	-0.99112	-1.51894	0.604813	0.188736	2.53251	1.74567	-0.55318	-1.53357			0.279333	0.939656	-1.06838	-0.32211	0.391478
									4.25839	5.4371	1.94729	6.21556	1.90258	-2.70917	7.9587	2.39367	-3.07529	-1.24461			1.66743	2.24977	0.83461	1.85077	0.520633	-0.94493	5.41672	1.02239	-0.86318	-0.01403			2.47519	-0.0077	-0.80748	0.473731	2.21789	2.71479	4.04928	-0.08678	-1.52223	-1.43372			0.233142	0.446775	-0.38578	-0.71688	0.508911
									-4.13262	1.79888	6.8755	-3.72987	1.18121	1.03684	5.61659	-0.2183	-0.71992	1.43998			-0.962	1.98982	3.32331	-1.77145	0.302293	0.41223	0.485765	0.568795	-0.70076	1.20175			-1.98487	-2.13589	1.37652	0.117612	2.81937	-0.50392	0.403805	-1.97245	-0.50008	0.349995			-1.06838	-0.06587	-0.49201	-0.57496	-0.06838
									0.162432	-4.58571	-2.67424	-0.27177	4.37472	4.084	-0.94539	-4.63689	2.81666	1.74276			1.34114	-1.64213	-0.49736	0.088761	1.76529	1.24777	-0.42869	-1.65919	0.906627	1.9599			0.007042	1.52191	0.917406	3.02014	-0.16655	-0.62717	-2.51397	-1.61711	2.28278	0.471108			-1.06838	-0.6903	1.8728	0.476025	2.21801
									1.84022	1.9034	-2.64825	-1.77255	3.94675	3.99532	-5.71992	-4.37463	6.84552	1.27824			0.728939	0.22195	-1.33761	-1.19783	1.31313	1.49739	-2.0202	-1.57177	2.16828	-0.36274			1.2661	2.01333	0.044173	1.20918	-0.36012	-1.03613	1.96031	-1.53165	3.76876	1.07719			-0.03745	0.276915	-0.13814	1.27053	-0.1453
									-0.41689	5.86463	1.48469	5.86309	2.73078	-2.36562	4.57091	-2.96943	-1.74641	3.30786			-0.50505	3.30603	0.71755	2.4843	0.796699	-0.76234	0.664362	-1.23435	-1.1372	2.14647			0.263811	0.88226	0.828162	1.66294	1.01225	0.054527	-1.61711	2.74919	-1.18946	1.6527			-0.05828	0.662649	0.77859	0.405825	-0.25463
									-1.95423	0.317815	5.06439	2.15597	-2.02761	-0.3012	-3.47777	5.42559	0.694073	2.61341			-0.76497	0.621307	2.39156	-0.20636	-1.40482	-1.28129	-1.12334	1.69497	-0.27093	0.611377			-0.00351	3.11984	1.2787	1.95475	2.38799	-0.69578	2.10142	0.499732	1.27612	1.6527			-1.06838	-1.06838	-0.18342	0.470849	1.546
									6.04479	6.31593	-1.06876	2.87959	1.96543	-1.4391	3.25444	1.12939	-0.42744	-1.58911			5.82294	2.20515	-0.85741	0.928201	1.32519	-0.65034	1.31313	1.26747	0.486762	-0.9875			0.231132	-1.33922	-1.63291	0.864412	3.66212	-0.13301	-0.26678	1.34176	-0.28555	-0.62068			0.108095	1.10832	-0.53974	-0.3927	0.639903
									-3.45577	-2.34253	3.42696	3.66439	7.18858	-1.17447	0.319405	1.36963	-3.15582	-3.00089			-1.26549	-1.13914	1.93758	1.35616	3.37195	0.252525	0.226989	0.218604	-2.0202	-0.50963			-2.51397	-1.03029	4.37985	-1.95995	0.207122	1.95032	0.782204	0.039225	-0.37721	-1.90974			0.441058	0.25321	0.199453	0.316665	-1.06838
									11.5241	-2.45583	2.24468	2.21927	7.02646	-0.71992	0.630055	0.237526	-0.66463	-0.59992			3.62739	-0.23979	1.26678	1.86493	2.84182	-0.35354	0.064141	0.532989	-1.38829	0.539798			5.54326	0.207122	1.75845	-0.24811	-0.40765	-1.34209	-0.32219	-0.29174	-0.77621	-0.59397			2.47078	-1.06838	0.369864	-0.16203	-0.46657
									0.640503	2.44334	-3.34107	-2.67283	-0.27774	3.03008	-1.33636	-1.27548	-0.29135	0.212282			0.806653	2.40157	-1.05104	-0.91217	0.700886	1.7298	-1.19828	-0.75036	-0.0202	0.098442			-0.39383	1.17731	-0.69026	1.33219	-0.34005	0.539469	-1.21527	-0.65446	-0.22825	0.875864			0.345051	-0.04797	0.147429	-0.51893	0.71028
									-3.62671	1.66263	7.75076	-1.33926	-2.10909	-0.6418	-1.82382	1.51148	-4.10267	0.595868			-1.50677	0.999932	3.28883	-0.81174	-1.11749	-0.4577	-0.7215	2.11203	-1.48112	-0.44125			-1.40812	3.35338	0.584625	0.906229	2.28152	0.773705	3.09142	1.74135	-1.70534	0.643928			-0.59444	-0.39724	0.19923	1.61892	2.03459
									4.66814	6.78008	2.65571	0.324035	0.406561	1.91367	5.93927	3.49994	2.36633	-0.91351			1.9798	2.82674	0.644773	-0.37185	0.153711	0.269874	2.4641	1.5259	-0.13341	-1.21913			2.02335	1.03933	0.738066	-1.12628	1.41862	-1.63677	2.20302	-0.81905	3.01164	1.09084			0.78237	0.717338	-1.06838	-0.37453	0.055219
									5.65449	0.371449	-0.8567	2.09767	6.83297	0.581449	3.71404	-2.19971	1.4462	-2.87632			2.2452	0.010255	-0.19649	-0.3101	2.63424	0.445551	0.574138	-0.45566	0.259928	-1.19082			2.93627	-0.48498	3.69041	0.627395	-1.52387	1.34869	1.5558	-0.92666	-0.23384	-0.73672			0.590392	-0.56076	-0.52093	-0.19578	-1.06838
									-3.63296	-1.66195	0.336417	-2.85782	1.02165	-1.33396	2.41961	-2.29469	-0.35594	-3.92781			-1.15064	-0.86078	-0.33006	-1.23963	-0.33481	-1.14301	-0.27602	-0.93415	0.949147	-1.48257			-1.6444	0.295022	-0.73977	-1.06469	3.94509	-1.48657	-0.03819	0.578817	-1.07718	-1.25949			-0.72055	-0.19881	-0.10063	0.380899	0.777068
									2.48197	2.14525	2.00366	1.60992	-2.74962	1.36162	2.24563	0.465646	0.312561	3.46375			-0.12746	1.91238	2.45134	1.29568	-0.04	-0.08887	1.42436	-0.47381	0.532002	-0.48959			0.009693	2.00284	0.934309	-0.61523	1.42439	0.203172	-1.17468	-1.3579	-0.4258	-0.0905			2.71711	0.055219	-0.80312	-0.64644	-0.21221
									1.14877	3.73386	4.31658	-1.3721	6.16012	1.98556	-3.93421	-3.40778	-0.18997	2.63173			1.61616	1.34114	1.26447	-0.57093	1.55535	2.08939	-2.0202	-0.86413	0.283945	1.2765			-0.08972	-0.13706	1.02586	-1.11341	-1.03248	1.872	1.18447	0.947952	-0.44023	0.892627			-0.2603	0.507254	-0.00643	0.612296	-1.06838
									6.63677	-1.30566	-2.33282	-2.76633	2.15679	3.2327	1.10796	1.50065	0.276552	-0.5556			1.41929	-0.32241	-1.37504	-1.38729	1.06199	0.592432	0.398006	0.155861	0.625301	1.26618			5.6389	6.01846	2.35329	0.738066	-2.51397	3.16785	-0.05243	2.96549	0.131536	-1.575			-0.30404	-0.72882	1.58649	-0.25537	-1.06838
									-2.77874	9.97974	-0.94539	-1.79835	-2.75696	1.6485	-0.48915	7.15679	0.265009	2.61341			-1.43197	3.44055	-0.95919	-1.17987	-0.53872	-0.61669	-0.48174	4.55514	-0.23333	1.55123			-0.16103	2.24039	-1.42192	7.62117	0.892028	-0.04001	5.93048	0.384584	0.349327	1.05746			-1.06838	0.638109	-0.44435	0.282975	0.294022
									-1.90489	1.41162	1.00574	1.19065	-0.57973	6.78008	9.39119	1.2366	4.43633	-2.47668			-1.44217	-0.91085	0.103692	0.825326	3.11998	1.38889	2.42424	1.45806	1.49542	-1.20939			-0.89547	1.90592	0.235174	0.024105	-1.51397	2.44293	1.36953	-0.18452	3.73603	-1.29775			0.550121	0.199453	-0.03745	0.708274	-0.06838
									7.09627	2.56737	3.57211	12.1855	1.77327	-1.55325	6.90144	-0.56185	7.43797	-3.46767			4.55653	1.29472	-0.25029	4.39872	0.704594	-1.10874	3.80504	0.14286	5.21664	-1.56975			1.53325	4.33643	-1.15342	-1.06888	3.22374	0.305772	0.746903	6.01544	0.775507	-2.06352			1.12387	-0.51589	0.97244	-0.20132	-0.2487
									7.06203	7.74465	-1.66376	-1.15139	-2.71992	4.30163	0.530079	10.7507	-0.24728	-1.78291			1.7392	3.01917	0.319892	-1.76639	-1.0202	1.42807	0.42545	2.9798	1.08925	-1.42965			5.00483	1.01864	-0.30158	-1.50641	-0.01397	0.65435	-0.28467	0.157789	-0.52392	-0.74231			0.435383	0.506427	0.554043	-0.5646	-0.31838
									6.18484	1.61704	-0.56528	-2.82975	2.4768	0.8259	-2.85368	0.577789	0.015135	9.33799			2.7417	1.24067	-0.64563	-1.44217	-0.38086	0.396716	-2.0202	0.842393	0.483837	4.1574			-0.13301	3.25406	1.73201	-0.07494	-0.503	4.74155	0.238327	2.45841	0.313174	4.04974			3.69353	-0.5249	0.981404	-0.25537	0.028516
									1.0828	8.44936	1.76307	-2.19347	1.03008	1.21077	-1.13277	2.01489	3.32401	-2.34913			0.020614	4.81365	2.06143	-0.00509	1.4798	0.356036	-0.18534	-0.36274	1.59737	-1.57076			0.887394	0.480825	-0.6791	-2.27184	3.05911	2.74919	1.57811	0.348817	2.1372	0.182663			0.292168	0.499022	0.766486	0.142278	0.193454
									-1.38659	0.530079	0.032291	-0.02886	-1.69798	4.37472	0.418186	0.20308	2.61341	-2.88304			-0.5202	-0.06708	-0.1028	0.418822	-1.10613	-0.12746	-0.48568	0.447715	1.40242	-2.0202			-0.51397	0.015336	-0.08236	-1.38402	-0.74092	0.326943	0.31926	-1.30551	1.20627	-0.38631			-0.23504	0.233707	0.147429	0.061567	-1.06838
									-1.67043	0.32573	4.45577	-4.26714	4.47987	6.83069	0.33288	-1.33926	1.33529	-1.67498			-0.10794	0.879243	1.85974	-2.0202	1.34468	3.64781	0.169109	-1.11386	0.740534	-0.67189			-0.37673	4.88488	0.22576	1.92076	1.19956	1.48603	0.589482	-1.02698	0.24677	-0.49149			-1.06838	-0.45147	0.140327	0.055921	-0.00737
									5.02808	8.38412	4.37182	-1.20015	-3.23765	0.908867	2.12491	-1.25895	-2.36941	1.15031			2.99069	2.9509	4.40182	0.239685	-1.31098	1.0101	0.824626	0.582028	-0.98927	-1.25684			1.04449	2.3509	0.588995	0.803569	0.106121	1.59562	0.62811	0.620362	-1.22531	3.33845			1.11027	0.665728	-0.5042	0.827359	0.241668
									10.3927	4.28008	1.11898	2.02524	0.646127	1.83563	0.564232	0.697989	-2.10265	0.304175			3.50093	1.62845	1.17129	0.165932	-0.42869	0.20202	-0.10763	-0.22916	-1.32009	0.131261			5.71139	0.52291	3.32632	-1.3979	0.829499	1.86103	-0.10433	-1.44588	-0.64699	0.58414			1.29782	0.41811	0.123519	0.27091	1.36323
									-1.53741	0.570751	-0.88511	2.57392	-1.20755	1.58601	-2.10546	-1.84809	-2.66729	-2.2642			-1.83009	0.582835	-1.13382	1.06037	-1.43796	0.719524	-0.81538	-0.8186	-1.28336	-1.58824			0.337745	1.8088	-1.34209	6.96471	-0.12733	-1.32349	1.18974	0.283236	-0.93502	-1.21807			0.072308	-0.41762	-0.67775	-0.12051	-0.47172
									8.08216	3.79017	1.05018	-2.37171	1.57491	4.28008	1.03389	3.37099	1.78008	-1.06876			3.83917	1.87029	1.08276	-1.12734	-0.50045	1.7298	-0.27728	1.4763	1.31313	-0.11745			3.2152	-0.92666	3.37815	0.443023	0.624614	0.934309	-0.87077	0.378596	-0.8473	-0.61122			1.14517	0.228454	1.7532	-0.26192	-0.05437
									3.99572	-3.07442	4.41119	8.02416	-1.90131	-0.95802	-3.25513	0.065203	0.731692	-1.11741			2.00823	-1.4911	1.07872	1.29733	-1.18488	0.36075	-1.31598	-0.78053	1.52818	-1.60179			1.2775	4.65021	-1.21527	-0.96558	0.180644	-1.13466	-1.15773	-1.59231	-1.22364	0.833314			0.827359	-0.53928	0.879676	-0.16515	-0.76897
									-0.27438	9.50396	-1.42305	-0.34358	0.991812	3.76284	-3.18828	-1.11163	3.93525	0.996497			2.18772	4.24845	0.714173	-0.4073	0.538948	3.15221	-1.29687	1.2056	1.7729	0.218604			-1.52387	0.643928	1.35927	2.32474	-1.03904	-0.7974	2.36885	0.275733	1.96879	-0.27516			-0.82085	0.722669	-0.36415	0.678936	-1.06838
									-1.75516	1.12218	7.80705	-3.13928	-0.9295	-2.27165	5.21758	-0.35511	5.862	3.86092			-0.03782	0.611377	2.79308	-1.89117	-0.22379	-0.98572	2.86261	-0.19617	2.07584	0.97381			-0.97212	2.6223	-0.35879	1.48603	-1.41987	-0.2297	-0.40129	0.547258	2.99451	2.87526			-0.62785	-0.01574	-0.63734	-0.06838	-0.63074
									6.05614	5.18155	-1.49914	3.68868	-4.24499	-2.24687	-2.66828	-0.00564	2.10617	-1.06876			1.26165	1.96303	-1.04618	0.802379	-2.0202	-1.10204	-1.55072	-0.59163	1.02328	-0.02685			3.66364	-0.57536	1.67958	0.71184	-0.05243	0.32515	-0.19378	-0.61437	0.964294	-0.85284			1.24823	0.713595	-0.10063	-0.48187	-0.45299
									4.4895	-2.08503	0.97022	2.28008	-3.31292	-1.4052	-1.54359	-3.54896	-4.36357	-3.79684			1.9065	-0.88935	0.092474	0.979798	-1.14493	-0.24355	-0.39607	-1.88452	-1.52698	-0.86636			2.19807	-0.74263	0.026449	-0.48236	1.23436	0.438063	1.33811	1.33219	-1.77414	-2.12935			0.502305	-0.50295	-0.37554	0.286026	0.136443
									1.81432	-2.82137	-2.27165	0.145182	-0.48915	0.589227	2.13832	3.68179	-2.70787	-3.1741			1.40446	-1.37608	-1.15813	0.032584	0.133644	0.503457	0.291046	0.971251	-2.0202	-1.51104			0.22576	-0.13548	-1.07166	-0.02175	0.864412	4.9146	-0.64436	2.58807	-0.10433	-1.19014			0.301487	-0.58528	-0.10684	0.17773	-0.22378
									-0.16437	-0.13564	1.69943	1.05209	2.04447	0.184138	-0.92606	3.46375	1.78358	1.5023			-0.63131	0.04805	0.237862	1.3658	0.791043	0.19382	-0.00678	0.530818	0.293963	-1.46465			0.356404	-0.00255	-2.51397	-0.52721	1.09614	0.994805	-0.95956	0.200966	1.1326	2.76381			0.22792	0.069163	2.77778	-0.73725	-0.70737
									5.65214	-0.46878	0.515645	-0.7355	2.05035	11.9944	-2.61111	-1.19503	-1.64806	1.91644			2.80056	0.491214	0.982107	-0.7741	1.5271	4.83694	-0.98393	-0.66274	-1.18188	1.03434			2.05958	-1.29445	-1.2272	-1.13466	0.954242	-0.12896	-0.36804	0.46288	-0.47804	0.904215			0.909374	-0.84007	-0.79264	0.828176	-0.20132
									-2.01622	-3.58577	-2.59492	-0.75303	0.778274	1.29762	1.14703	1.1158	5.93421	-1.03827			-1.0101	-1.41045	-1.29905	0.628805	0.506874	1.13769	0.340313	0.295123	2.86702	-0.70934			-0.32541	3.33399	-0.2382	-0.18839	-0.41606	1.6527	0.42721	-0.66211	2.56122	-0.26678			-0.56333	-0.7635	0.002574	-0.29318	-1.06838
									6.01028	6.56078	3.89546	-1.40958	1.50551	-0.77955	0.162432	-2.01622	-2.11881	8.38264			2.96514	3.82775	3.74903	-0.98572	0.869971	-0.31662	-0.54961	-0.78563	-2.0202	1.3986			3.93765	-0.66211	-0.61523	-0.36804	0.827322	1.74135	0.900668	-0.99305	-0.85192	5.60569			-0.77512	-0.48358	0.830358	0.004585	-0.59105
									1.14821	-0.69347	-3.78977	-1.84395	-3.62202	0.877301	3.38577	-3.05832	5.69312	-1.64912			1.00178	0.36075	-1.65255	-1.24501	-2.0202	-1.32576	1.71964	-0.87952	1.78415	-0.60427			-0.04144	0.69459	-1.62111	-2.51397	1.21274	3.81134	-1.94578	1.81296	2.37734	-0.74405			0.30525	-0.27473	0.27091	-1.06838	-0.86134
									-0.35407	-0.37233	-0.49904	-2.28644	0.246666	3.97275	-2.31083	3.17431	-0.26538	0.932886			1.39443	-0.6833	-0.14604	-1.80561	0.127769	1.6047	0.252525	1.34518	-0.56566	-0.5649			-1.53836	1.92191	-0.91652	-0.57222	2.30531	-0.46479	-1.07718	3.32911	0.031488	2.05984			-0.09277	-0.26624	0.209579	-0.58294	-0.16476
									5.82125	4.40544	5.03957	-3.00674	2.56165	9.18972	-3.42107	7.46873	5.11752	-0.64266			2.20218	1.88529	4.94182	0.692976	2.32762	3.25088	-1.73285	1.65259	2.16699	0.334471			2.69363	0.1527	1.59562	1.25962	0.847378	1.94369	0.934309	0.626529	2.41214	-0.52721			1.04281	0.715616	1.67135	-0.43945	-0.64821
									0.078398	-1.05325	-1.25564	-2.32186	5.42466	-1.31418	-1.12222	1.71809	0.402528	-2.49411			1.00501	-0.35354	0.211941	-1.04933	3.40149	-0.79069	-0.87078	0.789715	0.530818	-1.41536			0.007042	0.311779	0.326943	-2.51397	0.925837	4.08502	0.178341	-1.10881	0.037054	-0.69945			-0.81628	-0.73504	-1.06838	1.10554	-0.08558
									-0.15199	-0.3824	-1.56657	3.08511	1.42294	1.7095	0.433925	-3.14381	2.66718	3.2353			0.429687	-1.07829	-0.74225	2.38231	1.34114	0.060036	0.479798	-1.55182	0.560443	-0.03015			0.604074	-1.16262	2.43918	0.329635	0.094729	4.86308	1.40426	0.037054	1.357	3.45618			-1.06838	0.501483	0.53805	-0.12051	-1.06838
									1.47432	-3.91812	5.23898	-3.00253	-0.80592	7.47805	3.13868	-1.12808	-4.34061	-1.03873			2.05654	-1.56975	2.08939	-1.47672	-1.5288	4.07117	1.72767	-1.7651	-2.0202	-0.89026			-0.11588	1.57075	0.339632	-1.79822	-0.36673	-1.5646	0.299886	-0.85345	-1.13466	-0.29443			-0.34895	-1.06838	-0.07582	-0.55713	-1.06838
									-1.6228	4.11366	-1.74265	0.91515	-1.3721	6.57516	2.28874	-1.84538	-2.49411	-2.30785			-0.04752	2.66966	-0.88384	0.8234	-0.28107	2.07816	1.0101	-0.17518	-0.32241	-0.97033			-0.69303	0.96561	1.77175	1.3013	7.27624	6.26652	-0.40129	-0.31415	-1.66507	-0.6767			-0.76489	-0.00937	-1.06838	0.136443	-0.01943
									2.57501	2.82773	5.12345	-3.57268	-2.95918	-2.87182	-0.5556	0.146257	-1.20379	-1.08224			0.744775	1.00552	2.2636	-1.09996	-1.40671	-0.12147	-0.14227	-0.27868	0.560443	-1.15064			0.71184	0.764722	2.40407	0.040504	-0.3479	2.70343	0.286249	2.50395	-0.57848	-0.19513			1.23577	0.973984	-1.06838	1.86175	1.4587
									7.70191	4.11614	-1.00528	3.11542	8.26609	13.3045	-0.01179	4.67434	-0.78841	-1.59904			2.25708	1.25849	-1.15172	1.79506	1.12665	4.80907	-0.13544	1.92245	-1.19828	-0.37185			4.86067	-1.1441	-0.89234	0.037054	-1.44158	-1.78404	1.69503	3.26433	0.499732	-0.86561			0.701535	2.21031	-0.25757	0.97244	0.00401
									15.6365	-1.61033	1.42294	1.79323	2.22232	3.8453	4.58487	5.60083	1.68749	-3.51866			4.7619	-1.33527	0.836941	0.008348	1.2289	0.588494	2.1888	2.22508	1.6835	-1.5485			7.73134	-2.02055	0.598067	0.674439	1.89216	-1.58229	-0.60557	0.09311	0.726774	-0.94164			3.26063	0.986418	-0.2385	-0.19881	1.99676
									-2.25053	-2.43045	7.39483	0.912732	-3.03896	-4.98999	-2.66649	0.61155	-3.1631	-0.94893			-0.38755	-0.37547	6.17652	0.020614	-1.48401	-2.0202	-1.25684	0.959314	-1.73611	-0.30264			-1.28948	2.92082	1.31745	3.25526	-0.52392	2.14925	0.313797	0.85682	-0.24124	-0.03305			-0.45613	0.08294	0.081049	-0.42735	-0.57086
									-0.25368	4.78733	-2.20641	0.946746	5.00805	-2.92489	0.706814	1.50319	-5.34398	-2.17153			0.552145	0.878349	-0.93912	0.588494	1.2365	-1.08853	-0.99192	0.869044	-2.0202	-1.21375			-0.26316	3.90964	1.56767	-1.29594	0.802987	3.28314	1.83036	1.79638	-2.13803	-1.06235			-0.42529	1.10554	0.327972	-0.45936	-0.08558
									1.17663	8.16897	2.57883	3.89546	-1.73982	5.16091	4.01459	5.91801	-2.31856	-1.3721			1.56601	2.49369	2.33664	1.18493	-0.52766	1.60674	2.08277	3.58325	-0.31952	-0.57093			-0.72086	1.96987	3.65174	-1.06934	2.72375	0.775507	0.411079	-0.26278	-2.17383	0.094729			0.448865	1.88301	-0.10498	-0.42632	2.07425
									3.01024	3.24775	3.09234	-2.55305	1.28254	3.70037	1.77551	-2.63935	-0.24047	3.42902			5.12265	1.10806	1.81122	-0.68037	0.682501	0.153711	0.722028	-1.54627	0.034593	2.66065			-1.72032	1.362	2.96549	2.67021	-1.29233	0.45046	-1.16402	-0.46851	0.568225	0.890289			-0.27473	0.287203	1.44304	1.38729	-0.63208
									6.8597	1.77362	2.12111	-2.50965	6.3671	-0.12782	-2.39697	-1.2881	-1.9746	8.43533			3.23457	0.822175	0.342848	-0.89661	1.68649	-0.70441	-0.67025	-0.82702	-0.14754	3.45925			2.90005	-0.77105	-0.63603	0.348629	0.316222	4.02809	0.788995	-1.00859	-0.64131	3.87873			0.842452	-0.29318	-0.59889	0.076662	-0.12498
									0.785181	-2.01622	6.22613	6.28554	-3.62568	1.59233	1.05684	-2.60164	5.05728	-2.63437			0.658369	-1.14874	2.79675	2.34542	-1.5839	0.351339	0.200755	-1.48257	1.91762	-0.89818			0.674809	-0.16103	0.794304	-1.36674	-0.43224	1.62656	1.81816	0.799874	3.18552	-0.97119			-0.43062	0.020949	1.03689	-0.49476	0.396543
									5.13981	-0.54345	6.83716	-1.33061	0.129135	7.36419	3.66636	3.05201	3.31963	-0.53333			3.40966	-0.37314	2.54601	-1.63852	0.05527	2.1854	1.4094	0.903775	0.885367	0.003833			2.46341	4.0581	2.70343	-0.43682	1.50902	-0.41973	-1.16262	1.18974	0.956574	-0.55318			-0.61589	0.108095	1.9751	-1.06838	-1.06838
									-0.33272	5.18374	-1.72931	-3.42547	0.139755	3.31396	-0.65235	1.68749	-2.28419	3.2456			1.0101	0.743054	-0.37701	-1.44659	0.292828	0.99109	-0.33101	1.6835	-1.05011	0.738419			-0.49376	4.60578	2.09699	1.03542	4.42383	1.52644	-0.67348	-0.27933	-0.93757	2.31362			-0.73168	0.499959	-0.78019	-0.29677	-0.11144
									0.702097	8.15548	3.60339	-2.45583	0.601918	0.562801	-3.26593	0.98399	0.034555	4.16601			0.732092	2.30828	1.88957	-0.83326	0.278649	0.597599	-2.0202	-0.34422	-0.99718	0.641395			-0.6791	3.40001	-0.03719	1.3436	-1.82431	0.400832	0.900668	0.210111	-1.36307	2.99934			0.766486	1.35881	0.789209	-0.4749	0.310934
									2.78809	5.92882	4.71486	0.915881	5.04563	2.24865	1.10935	0.079727	-1.36307	-2.45905			1.18572	2.99772	0.153711	0.294613	0.850611	0.561167	0.906627	-0.26273	-0.36045	-1.47672			1.30848	-0.70674	-0.45635	-1.30429	2.70581	-0.86972	-0.91076	-1.14878	-1.06168	-0.34005			0.411279	-0.35153	-0.45109	0.544527	0.1221
									13.8545	-0.90064	4.65472	1.99521	-2.9613	-1.23562	-2.51351	-2.98955	2.76184	2.63624			6.49044	-0.81538	3.4553	1.24389	-1.33055	-0.67491	-1.3188	-1.16696	2.39032	0.719524			7.6988	1.01248	2.76772	-1.836	1.5002	-0.95841	0.033804	0.967426	0.709104	1.04768			-0.21731	0.738853	-0.71626	-0.39041	-0.24193
									-2.81536	2.84431	-0.76636	-0.88121	4.99437	-2.13248	-1.42056	3.52378	1.09826	-3.80605			-1.3978	1.75814	-1.40101	-0.00407	2.28383	-0.37596	-1.22402	2.18148	0.252525	-0.82403			-1.58036	2.5444	1.44084	0.012349	2.07056	-1.90791	-0.20627	-1.70751	0.99843	-2.27473			0.280172	0.19107	0.814863	-0.4368	-0.78184
									3.55986	3.2295	-1.19317	-3.68602	0.891649	-2.38659	-1.48915	-2.49411	6.02886	3.22534			1.16539	0.703533	-0.16835	-1.34224	-0.24925	-0.90909	-0.86636	-0.4073	1.6073	1.71812			2.19517	0.050136	4.41374	-0.63729	-1.70425	-0.16354	-1.67645	1.67891	2.84608	1.89191			0.316665	0.098939	-0.16476	-0.80028	-0.86595
									-0.4176	1.33136	3.0829	-0.66729	2.303	-4.5078	-1.53232	2.66582	-2.52163	-2.32186			-1.18299	1.61228	1.14881	-0.12547	1.13166	-2.0202	-0.84767	0.914808	-0.31445	-0.7257			-1.11862	2.48603	0.435095	0.343176	0.055203	0.41001	-0.24124	1.38619	-1.44787	-1.05766			2.00139	-0.21368	1.34449	-1.06838	0.117395
									1.60992	2.19675	2.18968	-2.23467	-3.89806	-0.59172	-0.71992	4.26448	0.374606	2.7821			0.597599	0.063131	0.051361	-0.67972	-1.21049	0.223388	0.252525	1.72395	-0.15453	-0.80563			1.9363	-1.21947	-0.43063	-1.77102	1.01648	-0.72369	2.69151	0.050136	0.471108	1.73705			-0.8066	-0.23504	-0.65171	-0.32543	0.608588
									5.40746	-1.18918	7.53309	-0.48183	0.011304	2.46721	5.37597	-0.59172	-2.27165	1.97239			3.54349	-0.07845	3.40149	0.36075	-0.04392	1.48857	1.26747	-0.8806	-0.46848	0.612459			1.58559	4.01422	-0.93916	1.54507	2.19272	1.76411	3.43841	-1.81831	-0.78983	0.982537			0.395753	0.226122	-0.14974	-0.69937	0.227668
									2.814	7.63319	3.93155	-3.78827	2.92968	-0.60483	3.80389	-4.50253	0.955142	-0.86817			0.167982	3.32104	2.26934	-1.57444	1.42199	0.537343	-0.82973	-1.67238	0.120856	-1.21158			1.8624	-1.68524	1.67083	0.456331	2.31002	3.76876	3.21669	2.19807	1.13843	0.04668			0.900989	0.415303	0.06989	-0.57333	1.93032
									4.99437	-3.23373	0.946746	2.39816	5.53519	1.23195	4.8818	4.22772	-1.76309	0.801818			1.55123	-0.36274	2.14647	1.66983	3.23218	0.653595	0.272062	1.64472	-0.63274	-1.29556			3.80471	1.38467	3.06832	0.846404	-0.40426	1.90963	-1.05624	3.90805	-0.25292	-0.34005			-0.2442	-1.06838	2.39649	0.553872	-0.22449
									6.38436	2.07735	-0.86428	-2.25457	5.88373	6.32196	-3.09601	7.12412	-2.32186	-0.45086			3.00773	0.513911	0.342003	-2.0202	1.76076	1.64472	-1.14557	2.87276	-1.41341	0.22195			2.88641	-0.7307	1.22797	1.17193	0.495742	0.008969	0.71184	3.27551	-1.05766	-0.15971			0.607602	0.296146	0.350979	-0.26709	-0.29168
									-2.1801	-0.78165	2.34837	2.27544	-2.34439	2.18893	-1.68766	5.85903	-2.28481	1.79453			-0.69277	0.037411	0.725027	0.992544	-1.59826	-0.00948	-1.21375	3.24296	-0.30264	0.539666			-1.18653	1.93289	1.46527	1.15576	1.31815	3.09164	-1.93257	0.65226	-1.75061	1.03682			-0.18342	0.029018	0.488717	-0.15094	0.026514
									3.06468	3.39071	6.21463	1.97239	0.493671	-2.0502	-2.23155	0.744459	0.371449	-0.32146			1.46957	1.01667	0.86719	1.18493	0.406982	-1.56149	0.305379	-0.30516	0.010255	0.036353			1.33682	-1.04157	1.4701	1.87521	-0.23653	-1.07166	1.59763	1.38214	0.531719	0.313797			0.375667	0.558522	0.126843	-0.19054	-0.24022
									1.5842	-0.32115	1.89298	1.31372	3.58665	4.79059	3.23749	-0.52512	-2.32811	-2.04487			0.63584	0.433786	0.431411	0.426281	2.35936	1.7836	1.79771	-2.0202	-1.43541	-1.24651			0.673285	1.738	3.00453	0.527859	-0.57717	0.45046	0.27508	2.0612	-0.29174	-0.19288			0.392447	0.404017	0.690266	0.452536	-0.04901
									1.05427	4.35882	2.06555	4.52148	-0.75098	-2.83531	-0.24325	1.46962	-3.60128	-5.46417			0.076572	1.91681	0.228933	2.95419	-0.15685	-1.05866	-0.19464	0.158447	-1.59647	-2.0202			0.066679	0.697043	-1.61711	0.452135	0.71184	1.52916	3.5774	-0.48351	-0.81905	-2.25821			1.0284	0.821388	0.276915	1.26213	4.30797
									10.1337	1.16081	3.84183	2.26487	-1.64245	1.36176	5.95521	-1.4052	2.73078	0.718711			3.67085	0.426281	2.36227	1.40185	-0.8989	-0.10979	1.02548	-0.75117	1.64177	-0.41054			6.42912	0.060291	0.546143	1.60368	0.919323	0.386141	-1.27558	-0.65226	1.71139	1.10776			0.151136	0.154866	-0.30335	0.549271	0.322324
									-2.40134	-2.35358	6.7725	2.11906	6.10804	2.09679	-2.00475	-1.4646	2.52184	-1.33636			-1.35649	-1.42614	3.19508	0.522171	1.2056	0.405674	-0.47221	0.107458	-0.9213	-1.47226			-0.30158	-0.6092	-2.01563	3.61417	1.57257	-0.3568	8.77636	-0.78983	3.52999	-0.04821			-0.6259	-0.87036	0.426641	0.04583	-0.34722
									0.272588	-2.14849	-2.13248	2.80949	1.88547	2.9804	8.79621	-2.27165	1.51033	-0.35407			1.35058	-1.06782	-0.67491	0.773916	0.761197	2.27625	1.2056	-1.58917	0.760666	0.662725			-1.01584	2.68698	0.667852	-0.46268	0.653454	0.341511	0.398655	0.165459	0.71184	-0.07494			0.055219	-0.35409	-0.61383	-0.55556	1.04324
									3.99572	5.07598	1.49319	5.28286	0.770464	-0.32701	2.04707	-0.07399	-1.85649	0.240344			1.5343	1.6047	1.36778	1.74024	-0.33751	0.599212	0.892419	-0.39341	-1.12173	-0.36457			1.9884	-0.80821	-0.57222	1.09537	2.88673	0.516337	-1.01584	0.0414	-0.08809	0.797292			0.590392	0.901679	0.873372	-0.21912	-0.1973
									5.09089	-1.02909	-1.23487	-2.643	3.32985	0.457235	-1.4128	-0.43883	-1.51493	-1.97661			3.3852	0.325214	0.471492	-1.50738	1.75054	0.42735	0.414255	-0.31662	-0.44333	0.653595			1.81036	-2.0332	1.15835	0.110705	0.330428	-1.43289	-0.33727	-0.44856	-0.41147	-2.51397			0.012705	-0.42872	2.60394	-0.80591	0.102845
									-2.29526	-3.79684	-0.71992	1.39261	6.4752	1.09826	0.169964	-0.90064	2.54539	-3.21992			-0.65034	-1.05866	-0.65657	0.633726	3.90314	0.252525	0.668658	0.561554	1.04102	-1.0202			-0.45917	1.43614	-0.98725	1.70059	1.94148	-0.57848	-0.25292	-0.86231	1.87379	-2.01397			-1.06838	-0.58761	-0.30502	-0.30209	-0.07828
									7.01946	5.29879	0.105322	-2.04538	0.359276	-3.55776	-1.50615	-3.46767	-4.47511	1.49366			3.47522	3.1773	-0.07845	-1.2328	0.043379	-0.93912	-0.47858	-1.56975	-1.19033	0.66721			3.39777	2.65399	0.004552	-0.90106	1.25962	0.847378	-0.00181	0.493552	-2.51397	1.16354			0.263847	0.802726	0.116809	0.947753	0.189486
									3.02738	2.29041	3.46087	3.47548	4.67612	-0.88121	-0.12835	-0.45676	-2.1801	1.60402			2.08347	0.563777	-0.18404	2.19436	2.93029	-0.4073	0.248842	-0.66682	-1.13525	0.796699			1.26573	-0.07494	0.012036	0.22576	-0.70674	-2.19328	-1.93925	-0.97254	-0.30158	0.302935			-0.20445	-0.80998	-0.02826	-0.15513	1.04006
									2.95506	0.784144	1.15031	-0.88121	4.34297	3.31369	-1.69693	-2.44439	-0.39077	-4.69951			1.54486	-0.39419	2.55995	-0.81052	3.01125	2.39156	1.42807	-1.44217	-0.13932	-0.99979			0.93226	-0.13835	-1.26397	1.38619	-1.11046	0.799287	-1.75925	-0.38631	-0.00613	-2.51397			0.59532	1.37065	-0.44338	-0.49635	-0.36662
									3.37099	-0.74457	-1.12733	0.82498	-0.29823	-4.27684	-0.05954	-0.04616	6.26296	-2.60242			3.11814	-0.49622	-1.13131	0.871731	-0.51418	-1.69952	1.37602	0.816677	3.11532	-0.34154			0.648089	-0.10433	0.526574	1.42476	3.46213	-0.56411	0.695493	2.61424	1.76563	-1.19502			-0.27786	0.007375	0.733426	1.11981	-0.27156
									-0.12782	-0.59944	-1.26227	1.76838	-1.86027	2.41261	0.023322	3.17902	2.44334	0.00527			0.611377	0.088232	-1.12867	0.995919	-0.26582	1.59426	0.006825	-0.05942	1.04102	0.651554			-0.54028	1.94148	-0.01764	-1.61509	1.52644	-0.91943	0.890289	-1.84057	0.547258	-0.03305			-0.08153	-0.46597	-0.33416	-0.39422	-0.73168
									0.901083	6.65632	-3.53242	4.78336	4.63865	-1.68092	0.237526	-5.04652	-3.40778	-0.41019			-0.19372	3.79663	-1.7077	2.35617	1.56546	-1.04527	0.107458	-2.0202	-1.21095	0.192187			1.82393	1.66854	-1.76459	-1.54309	-0.75958	-1.31837	-0.74926	1.00221	-1.3579	0.140901			-0.61176	1.03558	-0.73532	-0.0975	-1.06838
									-0.8735	2.83521	1.93774	-2.79857	1.01409	-3.66981	-2.19051	4.68795	1.83404	5.75549			-0.1772	1.40185	0.795113	-0.67189	0.3367	-1.79241	-1.03981	2.7618	1.03735	2.89783			-0.05663	2.61424	-1.3579	1.48603	-0.03778	-0.64481	4.21118	1.79373	0.9033	0.764722			-0.5223	-0.11781	-1.06838	-0.06838	0.264957
									3.69184	2.99803	1.32854	-2.8073	-3.21366	-1.7027	8.02277	3.51085	3.9575	0.557135			3.86215	-0.99456	1.79771	-1.04933	-1.26832	-0.77678	2.65816	1.36441	2.28087	0.1443			-0.16103	-2.51397	1.12468	-0.78168	2.88127	-1.35387	2.21213	-0.81184	2.86238	0.949237			0.108095	1.49573	0.186329	0.348947	0.939152
									0.81161	-4.72324	-4.05464	1.28008	0.184841	-1.35855	2.9804	-2.45751	2.23707	3.13208			0.23205	-1.35575	-1.43735	-0.0202	0.075036	0.160483	0.342848	-1.31098	2.71098	1.2993			0.639187	5.44856	0.050136	0.27933	0.828652	-1.08284	-1.31994	-0.78586	0.281732	1.70457			0.05775	-0.73615	0.854701	2.28358	-0.51127
									-0.77487	12.0787	-2.25171	0.264331	4.8196	-3.39974	-2.43634	-1.80287	3.07129	-1.5128			-0.23449	5.70814	0.291937	0.814444	1.11656	-1.09213	-0.82617	-0.52251	1.82595	-0.40208			-0.31616	2.69372	-0.76214	-0.99594	1.07026	3.10639	-0.03463	0.764722	1.88164	-0.57222			-0.10684	1.03935	-0.19246	-0.49912	-1.06838
									-2.13061	7.85726	1.80831	6.01192	1.52242	-1.60543	-0.76124	0.181718	-2.02988	-5.40888			-1.10201	5.04737	0.614679	3.56639	1.32242	-0.0524	-0.36731	0.27488	-1.28219	-1.86468			-0.09327	1.49632	0.946241	3.03303	-1.1704	1.00952	-0.10626	-0.71131	-1.03795	-2.35845			-0.81796	0.233546	0.142697	-0.29796	-0.6845
									4.17434	4.76851	-0.2712	-0.59658	0.373269	2.55155	-3.31222	-0.88121	7.78008	0.737478			2.43599	0.293423	-1.05866	1.01585	0.488759	-0.95976	-2.0202	-0.78681	2.4798	-0.31617			1.26247	-0.4087	0.283236	-0.43063	-1.0854	4.69324	-0.6572	1.17731	3.98603	1.70128			0.593255	3.09615	1.02953	1.65598	0.003053
									3.57327	0.946746	-0.75642	5.37407	-3.41666	1.32706	-2.13902	1.83041	6.04479	-3.52212			2.16828	2.19032	0.315564	2.75638	-1.44439	0.161006	-0.95919	0.664362	1.9798	0.1776			0.889175	-1.91156	2.13924	3.04731	-2.1637	0.129205	-0.92161	2.57078	3.13309	-2.51397			0.633195	-0.7175	0.160772	1.4033	-0.54298
									2.69354	-2.10546	2.23856	0.369822	-1.61278	5.60569	-3.80909	6.14449	1.21725	0.172728			1.58557	0.991846	1.267	-0.73815	-0.41306	0.1677	-1.70173	3.912	0.728489	0.080148			0.370649	3.09024	1.65625	1.77175	0.707683	-1.07364	-1.04769	0.533438	-0.41973	0.811588			0.854701	-1.06838	0.293326	-0.35409	-0.68178
									-3.80909	8.11546	1.73929	7.66834	-4.31887	-0.87411	-0.73458	-0.41518	0.965316	-2.32186			-0.74632	4.1094	0.543901	3.3351	-1.49481	-0.69862	-0.26067	-0.89153	-0.07034	-0.56389			-1.87702	0.053794	5.15359	1.46331	3.41824	0.131536	3.56968	0.030563	0.967928	-1.05766			-1.06838	1.0332	0.701061	0.636169	0.485296
									7.37532	0.4855	3.49869	6.42294	-0.43642	-1.81046	5.3067	-0.20677	-0.98136	4.55198			4.52742	0.333578	1.31606	5.12265	-0.34494	0.037411	1.40185	0.015421	-1.20321	1.90729			2.24794	0.056127	-1.37289	1.0918	-0.6092	0.014769	-0.20627	-0.5876	0.345511	2.9241			0.717338	0.215504	-0.03103	-0.58761	0.264957
									6.42961	1.75671	2.10987	-0.0381	2.8959	0.629285	-1.61736	-1.90999	1.60744	0.105322			3.68565	1.48447	0.27767	-2.0202	-0.89026	0.889851	-0.73815	-0.60753	0.773683	1.86329			2.45406	0.914605	0.583379	0.238327	2.32978	0.254763	5.54704	-0.60009	0.121774	-0.57222			0.407276	0.333493	0.259058	-0.45676	0.962874
									-0.87563	2.0896	5.11118	0.650271	0.375317	-0.20268	10.1842	-1.89217	0.367035	-1.51824			-0.63612	1.59885	-0.6261	0.263452	0.836941	-0.64089	3.97108	-0.10633	-0.13614	0.500806			0.2542	-0.67629	1.16016	1.92578	2.1527	0.070013	1.54009	-0.28182	0.674439	-0.83329			-0.37633	-0.30647	-0.74889	0.622956	-0.40171
									2.48114	-1.7383	-2.81536	1.31372	4.28008	0.63187	1.37467	-1.25564	0.162432	1.93132			2.27874	-0.79509	-1.29406	1.64952	1.1048	-0.0658	1.02034	-2.0202	0.18568	1.36058			0.462224	4.45121	-1.26786	0.556209	0.460011	-0.24124	-1.3776	-0.27933	1.1625	1.22269			-0.14245	-0.14954	-0.75685	0.101215	0.418613
									-2.02244	8.21043	2.3553	4.00524	1.16897	-1.06876	-2.31083	-0.69199	-2.09519	1.60095			-0.5076	4.94497	1.63024	1.57388	-0.46465	-0.72821	-1.20851	-0.34422	-1.16732	1.71812			-0.91733	-0.56591	3.91878	-0.78983	1.13567	-0.31616	2.29373	1.80258	-0.80821	0.912825			-0.48014	-1.06838	0.101215	-1.06838	0.391478
									8.03473	-1.17447	0.669855	3.05201	0.599781	-1.93204	2.93392	2.91317	-1.81367	-3.17215			3.06034	0.577201	0.375964	2.51196	-0.16147	-0.98352	1.34518	0.37788	-2.0202	-1.38326			2.56658	-0.85651	-0.75517	-0.6791	2.15529	-0.77832	-0.79723	-2.51397	0.611034	-0.81545			2.52518	-1.06838	0.187905	-0.60966	1.65536
									-2.28855	-0.74755	-3.53924	-3.99578	0.849422	-1.5441	-0.14052	-4.84273	-2.92141	1.13722			-0.95811	0.189743	-1.39715	-2.0202	-0.56035	-1.14108	-0.73265	-2.0202	-1.27393	0.265512			-0.79828	2.1372	1.31486	-1.52387	0.395681	4.44255	0.15983	0.864412	-1.02143	0.628891			-0.41478	0.036596	-0.16748	-1.06838	-0.07297
									0.090476	3.07684	5.97598	-1.13277	6.34234	-2.24863	-1.02592	-0.53974	-2.77874	3.91311			0.732092	1.01317	2.07336	0.273376	2.64906	-1.08562	-0.65359	-0.89408	-1.03981	0.502734			-0.37329	-0.57519	-0.24593	1.02995	0.233286	-0.85834	1.6527	0.340777	-1.3375	2.07319			-0.15094	0.043859	-0.44982	0.626539	-0.79365
									-1.91197	-1.53625	0.31023	-4.23477	-0.2069	6.01921	2.61341	-0.0944	-1.40174	2.03269			-1.35795	-0.28551	0.994873	-1.52515	-0.41224	1.45806	1.55123	-0.50887	-0.42929	1.20279			-0.52721	1.02301	-0.19513	-0.57848	-0.9755	-0.60314	-1.08199	0.263811	-0.24124	0.447706			0.090564	-0.55817	-0.05388	1.51227	-1.06838
									-0.40077	1.99712	0.36116	3.06282	-0.50014	-2.40866	0.008003	0.298597	-1.54456	2.4768			-0.60176	0.873689	-0.66885	1.52371	0.1776	-0.6957	-1.78154	-0.16835	-0.35006	-0.38086			1.20944	1.29769	-1.04183	-0.32419	-1.24008	0.050136	0.643928	4.96267	-0.63505	2.0762			-0.89107	0.217798	-0.64777	-0.48443	-0.21912
									4.70353	4.14555	-0.77147	2.66718	-0.33531	0.331034	1.6485	5.49503	-4.02978	0.043768			4.16872	2.4641	0.041654	1.85077	1.82595	0.84604	1.40085	-0.15104	-2.0202	1.14983			0.091897	5.99667	2.16518	-0.97076	-0.32578	-0.63897	3.06224	-0.75958	-1.10552	-0.49668			0.560288	0.501131	0.357649	-0.45109	-0.63074
									-0.7448	8.10987	1.38153	-1.48634	-2.95984	2.67169	6.17599	0.42043	-3.38831	-2.57211			-1.02518	2.66065	1.74791	-0.56035	-1.38326	1.9425	2.06902	1.48857	-0.98393	-1.74648			0.471108	0.297278	0.38077	-0.12733	1.74135	-1.54934	4.79197	-0.41606	-1.4777	-0.84882			-0.07335	-0.43008	-0.01574	-0.35239	-0.21731
									0.110983	2.71381	-2.35504	-1.09029	-0.46828	-1.65742	9.57688	0.262985	-3.69184	2.46592			0.166387	2.79908	-0.54807	0.448934	0.605619	-0.4577	3.91587	0.1554	-1.24017	1.29838			-0.03583	3.10101	-1.38615	1.72332	2.3726	0.526574	-0.2979	-0.16234	-1.57793	1.13648			0.097805	-0.26516	0.059443	-1.06838	-0.31212
									2.68344	5.33177	3.2373	0.246666	1.93965	-3.79066	-1.8418	-1.35262	-3.25079	-3.29568			-1.17987	1.72311	0.831848	0.84376	0.532989	-1.37712	-0.63516	-0.67642	-2.0202	-0.80808			5.04906	0.132754	3.29609	-1.84283	1.33219	-0.57848	0.471108	1.45429	-1.2794	-1.90791			-1.06838	0.625029	0.607602	-1.06838	0.410914
									13.5254	-0.7717	1.91166	1.05974	1.14454	-1.32803	0.747741	0.893836	3.48848	0.525643			4.64647	-0.75438	1.66401	0.522171	-0.79856	-1.34453	0.46736	-0.4329	2.50322	-0.10395			5.78792	3.76406	-1.0194	-1.12508	1.63111	0.175907	-0.12489	-1.53931	1.52481	0.324926			3.20835	-0.0327	-0.79664	0.1221	-0.03211
									9.49326	5.19189	0.295116	-0.35079	2.5641	-2.49411	-1.96565	-4.55033	-0.39779	-1.50706			3.21236	0.819858	1.7392	2.67779	0.938378	-0.72988	-0.65501	-2.0202	0.220694	-0.39419			5.81937	0.471108	-0.4087	1.52644	-0.78086	-0.09904	-1.2794	0.1527	0.007042	-1.10968			0.578911	0.725346	0.378992	-0.05828	-0.89507
									2.61341	0.100974	5.67673	-2.14849	3.08837	-1.76422	-2.01622	-0.38659	3.39025	-1.85087			1.92717	0.06935	1.89041	-1.02814	1.60674	-1.07083	-0.78563	-0.68687	1.79336	-1.12734			0.336911	1.63939	0.370649	3.33779	0.178341	0.252832	1.77175	-0.49542	2.57078	-0.57944			0.466712	-0.32211	-0.58761	1.79248	0.08547
									-0.6133	1.94781	-2.59492	2.69759	-2.25372	0.207631	2.85151	-1.9556	0.244294	-1.27847			-0.39282	0.855197	-0.66151	1.3468	-0.46041	0.284957	1.47186	-0.87454	0.166677	-1.34725			-0.38153	4.80311	0.782737	1.69164	0.373173	1.29439	-0.63505	1.04951	0.468141	0.581592			0.278425	-0.4294	-0.2442	-0.1338	0.24396
									7.29213	10.337	0.464289	7.15394	3.12623	-0.38395	-1.33579	1.18431	-2.6781	2.48903			4.00389	3.0611	0.611377	2.14105	2.9798	0.351339	-0.14129	0.875121	-0.87952	2.45741			3.0282	-0.29174	0.244654	0.135964	2.0122	0.213306	-0.81905	1.74135	-1.75351	1.21738			0.377407	2.59016	0.081049	2.2789	-0.36116
									4.74286	-0.16437	1.01085	0.977898	-0.47058	3.73954	1.05974	1.19497	-0.04765	-1.9528			1.40032	-0.53872	1.34518	-0.46257	-0.97033	1.54245	1.36963	0.373415	0.290722	-0.47911			2.51621	-0.5816	0.125949	-1.72656	-0.10017	0.43177	0.007042	-1.46685	0.42721	-0.97287			0.943696	0.783476	-0.4348	-1.06838	-0.55113
									4.40774	-0.889	-0.50014	2.64828	0.220673	0.643715	-1.23813	-4.41102	-0.35432	-3.02721			2.23512	-0.08783	-0.9213	0.350788	-1.31299	0.252525	-0.61964	-1.75842	-0.12646	-1.06983			1.65625	-0.58626	-1.59231	0.547258	-0.28348	0.782737	-1.16262	1.81937	-0.72543	-1.19401			0.633752	-0.10219	-0.60755	-1.06838	-0.32488
									3.19728	-1.14161	0.716861	-4.53882	-1.40958	0.791707	-2.74695	2.28008	-3.6843	1.38851			5.62311	-0.09249	0.508534	-1.6265	-0.64089	0.770496	-0.39858	0.646465	-0.74794	0.268955			-1.24008	-0.99305	-1.0246	2.26929	-0.69578	3.06296	1.03667	-2.51397	-2.25951	1.22097			-1.06838	-0.34548	-0.00455	0.575869	-0.70474
									8.04155	-3.05832	-0.86248	-0.61788	-0.51546	2.52184	1.49777	-4.75374	-0.16437	-0.88121			4.40182	-1.63997	-0.43625	0.020614	0.210281	2.3754	0.890159	-1.05402	-0.90909	-0.90358			4.36677	4.08829	4.11254	0.539469	2.06619	-0.83329	-0.93804	-0.19176	1.93048	-0.15665			-0.60966	-0.30792	0.136443	-0.30502	0.076662
									0.64712	7.32356	-2.03329	3.39817	-2.08356	6.97239	-1.56519	2.4078	0.530079	0.370105			1.72512	2.16659	0.283945	0.670381	-0.56566	2.78749	0.272062	2.1888	0.063131	0.098068			-0.64131	-0.86609	0.4027	0.338383	2.11819	0.605902	0.501109	-1.27592	1.23603	0.398655			-0.31931	1.18605	-0.65171	-0.06166	0.021542
									3.78578	-2.77109	-1.03907	1.45565	2.67702	-1.51824	3.57656	-3.13129	-0.70673	2.71629			2.92276	-1.58655	0.107458	1.33858	0.651554	-0.33953	3.00492	-0.95098	-0.30516	1.95785			1.28832	1.59051	-0.43604	-0.17479	0.359597	-0.24124	0.861561	-0.56361	-0.40315	0.298105			-0.30792	-0.20107	1.52903	-0.77598	0.081049
									3.88707	3.60844	8.1355	0.991488	5.45174	0.848223	1.31243	-1.4646	-2.51992	4.5035			3.21997	1.71114	4.00389	0.832147	3.42939	0.607056	-0.05114	-0.24715	-0.8202	2.38061			1.41616	1.80258	-1.16868	3.11263	-1.49874	-0.03872	-0.32419	1.05746	-0.91397	1.68373			-0.63169	0.424161	-0.61995	-0.04536	-0.56076
									7.19299	0.754899	3.44675	-1.91875	-1.12222	-0.0381	0.484458	-0.36278	1.98809	-2.17285			4.88671	-0.58135	3.81313	-0.85061	-1.44549	-0.88384	0.169579	-0.94877	1.85933	-1.06522			1.69024	0.750638	-0.52392	1.23838	2.41561	3.11984	1.81036	0.708782	0.446728	-0.60401			0.733426	-0.34895	0.424161	0.620179	0.340075
									-1.31741	5.27664	1.03333	2.46422	-3.68946	-1.75953	4.00981	0.251643	0.140885	-1.97543			-0.13341	3.99354	0.05772	-0.48568	-1.51259	-1.0301	1.5834	-0.31404	-0.00555	-0.69862			-1.2561	-1.38721	1.62668	0.977025	-0.11132	0.542802	0.987979	4.1527	-0.13301	-0.75185			0.189486	0.649837	0.574739	1.4091	0.008674
									2.53524	-3.4664	-2.13248	0.283831	6.25191	6.95613	1.73451	6.66103	-3.58088	0.13488			1.73214	-1.17513	-0.22648	-1.45735	3.6136	3.6136	0.621617	2.7417	-1.48544	0.673006			0.863144	-0.61283	1.22341	1.38214	0.059563	-0.13301	2.83815	-0.95633	-0.90969	-0.75753			0.057327	-0.78669	0.446775	-0.41903	-0.33308
									-0.57853	-1.53741	0.250228	1.26206	0.825232	3.45038	6.67445	-1.9816	-1.90521	-1.66929			0.036353	-1.25975	0.46736	-1.00669	1.04525	1.47325	3.89529	0.160483	-0.52156	-1.26071			0.056728	-0.20183	0.343176	-2.51397	-1.2794	4.90791	-1.3375	0.448996	-1.28781	0.270844			-0.55424	0.452536	-0.66021	-1.06838	1.40076
									3.4367	-1.38466	4.59884	1.74761	1.63302	-0.95802	-3.95522	0.206005	-0.66	5.94086			-0.09249	-0.86413	2.5148	0.901876	2.02392	-2.0202	-1.43197	0.20202	-1.08811	2.57344			3.0282	-0.43063	-1.75925	-0.21917	-0.14957	0.143841	1.22935	3.73603	0.282305	3.13974			0.618371	-0.20132	-0.69102	0.07902	0.739691
									3.53333	-0.16437	1.04776	-4.31147	-0.78165	6.78008	3.37099	4.37623	-2.16801	-2.39961			1.55123	0.757576	-0.50505	-0.61175	-0.78563	2.6673	1.72311	-0.09713	-1.47375	-0.65301			2.68084	0.460862	-1.41021	-0.39082	-1.32065	0.026868	0.727216	1.36953	0.218274	-1.14678			-0.58136	-0.37393	-0.18537	-0.21912	-0.59105
									0.530079	-0.6856	1.21885	-0.77729	-0.01756	-0.40431	0.381128	4.95969	1.42294	-3.46186			0.435155	-0.6472	1.65327	-0.51976	-0.4903	-0.35907	-0.20895	3.80504	1.84885	-1.37504			0.387819	-0.40358	1.27089	0.75134	6.64223	0.417262	0.488343	0.512515	0.164605	-1.54622			-0.17552	-0.38188	0.923656	-0.116	0.008823
									1.58167	-2.79784	-3.07841	0.437191	-3.57195	-1.18272	0.053751	0.711353	4.66362	-3.85006			0.836941	-1.85786	-0.51077	1.16451	-1.54288	-0.47755	0.289267	0.754073	3.12479	-1.64623			1.29556	4.2657	1.03995	-1.67656	-1.29445	2.45841	0.598237	-0.28467	1.97621	-1.54164			-0.43346	-0.41903	0.64731	-0.64967	0.151136
									-2.24166	5.90236	-2.40866	1.01477	8.82227	0.931714	2.87959	0.569888	-3.85657	6.20833			1.45806	2.09602	-0.6957	0.496805	2.28859	0.234589	1.911	0.925658	-1.39908	2.37442			-2.51397	0.42721	-0.25833	1.81036	0.050136	2.29373	0.336095	1.6527	-1.27173	2.95689			-1.06838	-0.34198	-1.06838	0.41811	-0.49858
									3.38806	1.14282	4.24024	-3.62641	-1.14675	-0.19506	-0.51546	0.76156	-1.69625	2.25109			2.29905	1.90137	2.16307	-1.1828	0.113944	-1.46772	-0.22342	-0.63131	-1.31014	1.05951			1.2419	0.901593	0.85682	-1.05411	2.0468	1.60368	2.20706	-2.51397	-0.26545	0.203425			-0.03551	-1.06838	0.055219	-0.33845	0.758522
									5.56617	1.30095	3.10361	4.28008	-0.02192	3.41469	4.36592	-4.54345	-1.18477	1.0762			3.75408	0.256838	1.53372	2.16899	0.543901	0.864413	2.70083	-0.84373	-0.65966	0.615027			1.94798	0.324097	-1.1424	0.369754	-1.54309	0.782737	-1.54138	-1.83677	0.207122	0.95344			-0.01851	0.259897	0.303195	1.6293	0.226122
									0.742664	1.12482	-0.08082	-1.70532	4.02354	0.750667	-2.44848	-3.01112	-0.68116	0.509035			1.04102	0.483972	1.36326	-0.19538	1.33559	-0.84373	-0.87078	-0.6658	-0.85741	0.16835			0.547258	0.2542	0.994805	-0.53159	0.055627	-0.27933	-2.06148	-0.51397	-0.18839	-0.15706			-0.72824	0.434128	0.101215	-1.06838	0.216421
									11.107	2.41157	2.14525	4.60566	-3.13092	4.17019	-0.74255	-2.38659	-1.12051	0.801818			7.11441	2.13205	1.35058	2.72398	-1.69658	2.3754	0.69473	-1.35354	-0.09142	-0.18074			3.73603	1.07937	-1.17468	0.724129	-1.62376	1.9037	2.44099	1.34782	0.008289	0.663291			0.373932	0.142697	-1.06838	-0.49695	-0.4749
									3.43262	3.48253	-1.97927	-1.75516	-1.43727	0.98399	4.18999	3.12154	-3.36935	-4.1099			2.55607	1.13492	-1.0227	-0.03782	-1.59194	0.773094	-0.66885	1.1302	-1.14713	-1.30464			0.197898	3.68832	-0.73179	-2.51397	1.02735	0.044173	0.574837	-0.04483	-1.10362	-1.61951			0.796031	1.38561	0.416772	-1.06838	-0.56247
									6.62576	5.82588	1.00523	-0.57706	-3.64277	3.11542	2.77429	-2.01622	3.65508	-3.61466			2.50655	2.65537	0.026582	-0.68687	-1.42673	1.19265	1.8408	-2.0202	1.92717	-2.0202			2.01278	1.73314	1.05746	-0.12162	-0.36343	-0.77986	1.5558	0.598067	1.59788	-1.98765			2.22381	-0.40044	0.003053	0.68601	-0.26192
									0.491259	7.40749	-3.48778	-2.88973	3.89222	1.48938	3.97	-0.74067	-1.58695	-3.4932			0.46427	3.7713	-1.12734	0.809987	3.54472	1.23561	0.692976	-0.77539	-0.4928	-1.21049			-0.02949	4.33606	3.09351	0.907086	2.44471	-1.72408	-1.36454	2.32474	-0.62717	-1.50182			0.17386	2.02043	2.66994	-0.01574	0.791128
									-0.25544	8.70665	-0.86844	0.181195	1.53814	-3.98582	-2.27165	3.9575	-1.04156	0.033504			0.985262	3.58437	-0.43604	-0.26582	2.28087	-2.0202	0.278649	0.399153	-0.73365	-0.37637			-0.87462	1.89548	3.35725	1.2711	0.113291	2.86939	1.4076	1.8706	0.176092	-0.04821			-0.2487	0.903601	0.257382	0.215842	-0.41156
									-0.7734	3.88638	2.67294	-0.45676	5.4371	-3.98216	1.25176	2.56964	6.49175	-1.25855			-0.28223	1.44436	1.7298	-1.23073	2.31864	-1.38829	0.376312	0.217752	2.72878	-0.93206			-0.37493	0.188736	3.72603	-0.13301	1.67891	0.917406	5.16045	1.50902	2.91344	0.315196			0.001143	0.663907	0.211624	0.946276	-0.2298
									0.340685	2.83864	6.42961	4.21587	-1.12222	4.23114	6.14054	-0.54751	-1.20652	5.67061			0.1443	2.93475	0.783536	2.84631	-0.70657	0.916176	0.072821	-1.44549	-0.46872	1.08631			0.516337	3.70921	4.31833	-1.55011	1.19598	2.75916	1.37825	-0.8473	-0.25727	3.10733			-0.20258	-0.16748	0.380899	-0.82741	0.112062
									3.84183	5.86806	4.88614	2.88814	3.39958	2.12322	1.76511	-0.71992	-2.86278	-0.77487			1.76466	1.41327	1.38889	2.19225	2.06785	0.430778	0.075606	1.31313	-0.59163	-0.64658			2.13411	1.23135	4.62889	-0.09851	-1.49615	0.92956	1.66294	-1.58804	-1.56159	-0.04144			0.060442	0.862954	0.603356	-0.58528	0.458341
									11.7626	1.39618	5.00008	-2.58739	1.19408	5.61573	1.89679	-3.17362	-0.98455	-3.97574			5.05051	0.226989	1.1798	-0.09249	0.003407	2.24251	0.4368	-1.09428	-0.20962	-1.43881			5.02294	1.71564	-1.00596	5.39743	1.24779	0.994805	-0.61283	2.85793	-0.14628	-1.35118			1.80653	0.055219	-0.40862	-0.43546	0.185542
									2.96652	3.64564	5.4602	0.07718	-2.66649	3.09551	-2.29787	6.47016	2.32961	-1.76512			1.58149	1.00095	0.878349	0.878349	-1.5113	2.24977	-0.87952	2.31864	-0.16262	-1.26691			0.875864	2.4337	0.992131	-0.59089	-0.20627	0.967046	-0.38631	-0.93026	0.272411	0.122568			0.626539	1.04643	1.52309	-1.06838	-1.06838
									-0.68214	5.22204	6.89406	4.40666	1.80359	3.59182	-1.4646	-3.45748	-3.24058	-0.696			-0.76076	2.07114	1.77919	-0.43792	0.487635	1.89343	-1.31098	-1.56771	-0.36731	-0.5848			-1.50641	-1.14878	-0.70237	-1.20288	3.08099	-0.14469	-0.53866	1.1224	-2.10074	0.596081			1.7024	0.834574	-0.88722	-0.83	0.822877
									6.98958	-1.28306	-2.7039	-0.91223	-0.33531	1.2421	-3.25079	0.643715	-3.39434	-3.91687			4.40438	0.710173	-1.17195	0.864413	1.05672	0.511444	-1.52637	0.252525	-1.63261	-1.74281			2.51397	0.950237	-0.49149	-2.51397	-1.91156	-1.62244	-1.54544	0.355791	-1.73877	-1.127			0.188607	-0.72708	-1.06838	-1.06838	-0.46597
									3.98472	4.44174	4.34105	-2.97856	5.98221	-0.89966	-3.78288	0.681845	-1.76855	0.162432			0.511444	2.36779	1.94321	-0.82831	2.19572	-0.71301	-1.29381	-0.03345	-0.8044	0.920974			2.12738	2.39401	-0.41673	-2.51397	2.29373	-1.20848	-1.6629	0.170597	-0.08236	0.42721			1.46327	1.24109	-0.01976	-0.08798	1.81624
									7.24936	4.70953	-1.91557	-3.96554	-4.5151	-3.34251	-3.16673	-0.35079	-2.1015	-1.93204			5.82963	1.66078	-0.20861	-0.26582	-2.0202	-0.83149	-1.59467	0.216934	-1.03336	-0.50505			0.899003	0.542385	-0.36553	0.521177	2.67021	-0.8473	-0.67521	0.0902	0.117612	-0.99881			0.638109	0.772115	-0.28713	0.209579	0.159455
									0.280079	1.4434	-2.34913	-4.24933	4.857	-0.49799	-1.61808	-1.03242	3.26353	0.295116			0.379798	0.845127	-0.67189	-1.53001	0.864413	1.89625	-1.0301	0.063131	2.23512	0.423407			-0.51397	0.883061	1.3003	0.439054	-1.91516	0.02028	-1.48304	1.77175	1.03213	-0.07036			0.531624	0.173267	0.092486	0.273906	-1.06838
									5.33406	1.81723	-0.28617	1.78807	3.14775	-2.38659	-1.08075	3.25967	2.38193	-0.0669			4.40653	0.739883	0.267691	1.17469	0.43546	-1.18687	1.58804	1.2451	1.22054	-0.07088			1.085	-0.10433	1.99423	0.030803	4.43048	2.89914	0.62083	-0.42192	0.958256	-0.17479			-0.0401	0.311666	0.297744	-0.31437	0.320513
									0.745596	0.304175	-1.22773	1.39417	-3.92351	1.26638	3.21425	-2.23317	-1.4775	0.712827			0.997039	0.690641	-0.4577	0.79859	-0.8226	0.514045	0.957854	-1.04391	-0.80808	0.611377			-0.35879	1.26818	0.476067	-0.68975	-1.64535	-1.47501	0.008556	0.206241	-0.99881	0.702408			0.224727	-0.16476	-0.0717	0.589999	-0.41691
									6.25682	4.41624	2.40611	-0.81888	5.39119	3.96669	0.946746	1.01583	-0.04288	-2.12515			3.32863	2.97223	1.13071	-0.41794	0.757576	1.9684	0.862681	0.959073	-0.46427	-0.71301			2.71859	-0.75958	-0.36673	5.2161	2.52355	2.44471	0.697043	-0.61523	-0.11699	-1.20678			0.326973	0.293197	-0.45488	1.38561	1.00379
									3.7451	-2.21115	2.75002	-0.08145	-4.09126	-2.60304	1.16081	0.609193	1.66707	0.643715			1.47774	-1.14301	0.575426	0.135685	-1.91162	-0.46176	0.732092	-0.12147	1.2874	-0.20202			2.11566	-1.71397	-0.2223	6.68144	1.71489	0.819367	1.66358	-1.3579	0.352627	1.1224			0.269072	-0.19118	-0.02671	-1.06838	-0.57086
									1.09826	-1.71992	-0.90265	9.2494	6.99891	5.26001	1.85188	-1.09564	2.01341	-1.76388			1.0101	0.379798	-1.18964	2.76507	3.58894	2.23009	0.590764	1.44801	1.44646	-1.36086			1.27391	-0.20286	3.34189	1.87628	2.70425	-0.8473	0.076124	0.322913	0.9527	-0.09638			-1.06838	-0.26838	-0.16748	2.34626	0.639404
									1.35403	-0.83103	-0.81195	4.62491	1.49401	-2.38659	0.698998	1.13587	1.20649	5.20445			0.230602	-0.33131	0.127037	-0.87078	0.46736	-2.0202	1.02034	1.5259	1.0101	1.34114			0.701468	3.06333	-0.85126	-0.81905	0.22576	1.92152	-0.41423	-0.39916	0.949237	3.78856			0.539341	-0.17949	-0.11826	0.061567	0.301487
									-3.57471	7.58732	-0.51159	4.52398	5.09602	-1.34492	-0.99551	-1.79243	3.53479	-1.20864			-1.36014	2.97001	-0.1452	0.418822	1.86974	-0.1452	-1.2328	-0.81174	1.5015	-0.81719			-1.35885	1.41909	3.44215	2.17615	-1.1441	1.1169	0.92246	0.956953	2.07244	-0.70946			-0.73834	1.67135	-0.44142	1.10918	-0.38344
									1.06579	1.39305	9.14494	-0.63518	-0.58293	5.16718	2.18386	1.22192	5.58145	0.731692			-1.30592	0.15553	6.08791	0.239685	-0.9928	2.41528	1.07258	0.325014	-0.30787	-0.63771			1.4146	-0.63603	1.84383	1.41353	1.10762	-1.4777	0.499216	1.7344	3.30795	-1.13148			1.07448	-0.06419	-0.15094	0.140083	-0.03364
									2.18706	-0.79034	-0.25674	5.33535	-1.61033	0.785374	-1.20015	2.01428	0.663058	0.855002			1.23561	-0.14227	0.830154	2.1674	0.034593	-0.50734	-1.26691	0.70311	0.411409	0.120471			0.974406	2.67335	1.4334	0.606601	4.48603	3.36839	-0.85603	2.26186	-0.08236	0.697043			0.094415	0.105333	0.247413	0.491908	-0.56838
									2.0815	4.9429	4.93839	2.73929	2.63189	-2.35205	-1.70596	3.9292	-2.2608	-0.85506			0.107458	1.7262	2.05503	1.30306	1.67529	-0.20673	-0.53678	1.3911	-1.16665	0.682501			2.45057	-0.87077	2.46611	1.53015	0.0902	-0.04338	-0.57065	0.656765	-0.53733	-0.89234			-0.35916	0.660731	0.724453	0.034565	-0.02671
									3.34048	-3.84199	2.07824	2.79072	4.28008	5.06439	-1.99522	0.37764	-3.7532	-4.97086			2.34221	-1.78546	0.502734	1.80958	0.479798	1.90137	-0.8866	0.662725	-1.41506	-2.0202			1.17731	-0.20627	-0.11876	2.70059	0.398655	-1.27283	-0.85559	1.37619	-1.60625	-1.7649			-0.06166	-1.06838	0.129229	0.887083	-0.58294
									4.7941	-2.13018	1.73622	3.28743	-0.25117	-0.19051	-2.0715	-0.22793	1.49657	1.0343			1.48447	-1.25097	0.17278	1.84009	-0.19729	-0.2555	-0.85934	-1.3337	1.07258	-0.14403			2.39258	3.46894	0.677523	2.03149	-0.75958	0.92391	-0.26361	1.11589	1.09428	1.05076			1.03443	-0.55556	-0.00455	1.6589	-1.06838
									-3.33897	6.24589	4.83785	5.6326	1.88526	-2.70574	-0.23469	2.71566	-3.56475	4.43159			-1.18687	3.9627	1.76466	2.16231	2.18692	-0.77907	0.511444	1.50741	-0.94262	1.16162			-1.20444	1.5886	2.74304	-1.24008	0.196877	-0.47315	-0.00431	-0.87462	-2.08293	2.71331			-0.83028	-1.06838	0.917605	-1.06838	-0.01416
									4.15662	0.946746	1.46571	5.18917	-3.96554	1.51771	-0.12147	1.65713	5.24162	-0.0795			1.6835	0.03108	1.57261	1.61616	-2.0202	0.573284	0.2964	2.89783	2.21057	-0.49259			2.4243	4.76303	0.559497	0.040061	1.92259	1.57035	-0.92509	1.23027	3.44757	0.071227			0.166192	-0.55556	0.580799	0.110406	-0.18106
									1.58436	6.01717	1.99284	-3.80909	-0.90064	0.912732	0.238371	3.09344	1.94618	-2.61433			0.481816	0.327216	1.43725	-1.38326	-0.96599	-0.48959	1.55477	1.43602	1.2166	-0.46741			1.44084	2.67876	-0.20183	0.944247	-0.88353	-0.59089	2.17353	0.195393	0.552473	-1.58229			-0.22092	1.0443	-0.49034	0.948915	-0.5249
									4.08536	4.82553	7.13055	-0.61187	1.91096	2.44872	3.96758	0.68402	-4.794	0.117399			1.66547	0.75798	3.58727	-0.64496	0.286808	0.878349	1.88605	1.18177	-2.0202	0.037214			1.91348	1.53155	2.81545	-1.46133	-0.35828	0.27873	-0.69578	-0.0264	-1.58804	0.643928			0.623789	1.50617	1.02982	-0.64732	-0.46957
									2.24468	2.11826	1.70137	0.620137	-2.45905	1.97239	-2.62901	-2.73485	1.09826	-2.27863			1.8736	0.634665	0.678449	-1.15565	-0.93325	2.78749	-1.47475	-1.52269	-0.09713	-1.61534			0.317892	-2.51397	-1.04338	0.697043	-1.39037	1.75144	-0.62717	-0.12247	0.982537	-0.28725			0.170562	0.069424	-1.06838	0.307771	0.055219
									0.76156	-5.71992	-1.67368	-2.98308	-1.40854	-0.779	-3.12558	-1.46837	-0.47105	-0.19845			1.6835	-2.0202	-0.86413	-0.75704	-0.46332	-0.73127	-1.31265	-0.60302	-0.39124	-1.20221			0.263811	1.2403	-0.37002	1.4701	-1.35118	-1.42405	-0.58718	2.09913	0.200966	0.553518			-1.06838	-1.06838	0.003599	-0.07236	-0.92303
									9.92254	5.54288	6.40765	0.243382	-0.10194	4.1537	-0.90297	4.25032	0.653372	-1.94634			6.35969	5.14703	2.67976	-0.64406	1.35058	1.96874	0.099258	0.50956	-0.42688	-0.60511			4.18994	0.619193	3.12402	-1.76397	0	0.080373	1.07959	1.94435	0.596807	-0.15548			-0.50972	-0.72708	-0.17817	-0.81838	-0.78905
									11.2051	1.59078	-3.51404	1.6506	-3.97574	-3.63091	1.21936	2.26046	2.0604	1.26933			2.11416	1.89625	-1.28491	0.370236	-1.58416	-1.38442	0.82986	0.342705	1.18346	0.847181			8.46795	-0.79406	1.10049	-0.45917	0.412863	-1.08879	-0.23962	0.554626	0.689695	-0.18422			0.740409	-0.80728	0.30856	0.301487	0.395039
									-0.29356	-1.29732	-0.66632	-2.96992	-1.25065	-1.00294	-0.81587	2.04181	-2.23155	-2.45038			-0.08222	0.1911	-0.18253	-0.2702	-0.34422	-0.36926	-0.9541	0.867885	-0.85741	-1.06326			-0.76978	3.30614	1.07059	-1.96452	-0.6791	0.070013	1.87628	-1.60762	-0.76978	-0.67984			0.67581	-0.57698	0.586036	0.030525	-1.06838
									9.91115	3.27479	5.55604	0.786928	2.57276	-1.91945	1.10935	-3.00089	3.67699	3.01794			3.90213	0.625301	2.72757	1.06199	1.88224	-0.83255	-0.55679	-1.11386	0.784847	2.10601			5.83555	-0.54514	1.05746	-1.86179	0.934309	2.32631	0.792912	1.75374	2.11436	0.884092			0.290847	-0.53928	0.192128	-0.4162	1.14837
									2.28352	-0.87989	2.5417	-1.87377	0.702097	2.29041	2.48114	2.42751	-1.17447	-0.83865			2.19666	0.440832	1.25002	0.1776	2.56695	0.563777	1.61736	0.792601	-1.0101	-0.83287			0.325965	-0.73223	0.053128	1.1224	-0.43928	-0.21372	-0.18236	2.59044	0.011286	-0.00737			-0.12173	-0.6582	-0.48495	-0.15929	0.176437
									9.28008	-2.49052	1.63302	-3.7634	2.90077	4.73506	-0.53857	4.95293	2.02916	-0.58834			2.9798	-0.90662	0.093769	-1.36803	0.935463	2.52965	0.052337	1.92411	-0.08293	-0.30968			2.48603	1.41616	-0.03872	-1.26952	1.12119	0.200021	1.04054	4.82869	1.08382	-0.01397			3.93162	-0.7343	-0.3258	-0.26838	-0.14306
									1.20829	2.14034	3.31369	0.18917	1.33402	-2.08796	-0.26968	6.86749	-1.12433	3.27751			-0.18381	1.03657	2.18148	-0.65657	1.71424	-1.17274	-0.12447	2.52525	-0.36579	2.22144			1.57618	-1.86037	0.15983	0.624656	2.37492	-0.36343	0.884092	-0.37329	-0.12426	0.827936			-0.06671	-0.19501	0.535902	1.63433	0.709402
									-4.15742	-2.45195	-1.51922	-3.05325	0.889464	0.751895	0.590759	-0.21533	-0.66942	-1.62156			-1.35056	0.594177	-0.97003	-1.39798	0.028707	0.693785	0.892419	0.120471	-1.3468	-2.0202			-1.84432	-0.90106	0.508704	-0.49376	-1.25497	0.281065	-1.59231	-0.60834	0.179636	-0.05495			-0.84516	-1.06838	-0.31271	-0.05828	-0.70866
									13.9651	1.53814	0.220673	3.43439	4.05786	-1.84895	-3.41577	-2.09016	-0.87563	1.41882			7.95355	2.01206	0.70257	1.29279	1.09091	-0.51483	-1.44417	-1.11276	0.747964	0.858324			5.88498	1.68393	0.088264	0.913626	1.54793	3.58359	0.359597	-1.06818	-0.43784	0.709983			0.24396	0.544527	-0.20097	-0.46855	-0.29468
									4.84612	1.92626	2.30147	-1.67952	-3.38179	0.1807	1.53583	-2.34643	-2.98789	-0.64111			3.64018	0.228674	1.72311	-1.0101	-1.30078	0.774829	0.13497	-1.29731	-0.89745	-0.26889			1.25962	2.29153	-0.95147	-0.27644	-1.39289	-0.27609	-0.08506	1.40102	-1.20409	0.113004			0.063699	0.131024	-0.67775	-0.37991	-0.84416
									7.09907	3.31898	0.325419	0.364055	0.469634	6.4752	-0.80286	1.77449	-1.23526	0.564737			0.709768	0.382544	0.2468	0.036353	-0.66624	1.63834	-0.47992	0.216934	-0.2106	-0.54146			5.4979	-0.13301	2.68084	5.55969	0.875864	0.773231	0.541175	-1.6993	-0.70437	0.998048			1.00877	0.762288	0.044796	3.32256	0.384408
									1.42294	-0.42892	0.35195	-1.24488	-4.15041	2.02977	0.017784	-1.6466	0.212282	0.223231			0.881584	-0.4329	0.582028	-0.47115	-1.79599	0.134792	-0.52989	-0.18721	0.183188	-0.72821			0.834248	2.87687	-1.07512	1.20944	-0.54409	1.66098	-2.51397	-1.48304	0.706373	1.1036			-0.17552	0.254375	-1.06838	-0.20401	-0.25725
									-0.13778	5.33129	-2.2043	12.1979	1.42294	-0.18359	-3.15582	-1.59621	1.87502	1.9627			0.212653	2.29247	-0.4577	3.43306	0.28004	-0.63612	-0.73815	1.07258	0.764608	0.876523			0.037868	-1.89285	1.85762	1.91953	0.97617	1.50613	-1.41204	-0.30904	1.53667	1.26437			-0.27093	0.279333	-0.2487	0.409456	0.29733
									8.67402	-2.61433	3.37099	1.39444	-1.89605	1.03952	-2.41414	-1.05066	-2.90962	-3.3882			4.79798	-0.77797	0.762729	0.506394	-0.97733	-0.62855	-0.91827	-0.85289	-0.84924	-1.31629			2.78906	-1.81952	0.811449	2.55516	0.498082	0.974406	2.26057	-0.35647	-1.34301	-1.4361			1.20435	0.17386	0.119272	-0.14672	-0.46597
									-0.52866	-3.91437	-2.1228	2.65446	2.01908	4.83284	3.82915	-2.8073	5.00173	2.52924			0.438814	-1.60354	0.138071	0.442852	0.862954	3.00492	1.29545	-1.69658	0.041654	0.589226			-0.32817	-1.53836	0.125785	2.67471	-0.39596	1.4386	-0.2223	3.04159	4.29016	1.35809			-0.52193	-0.37393	0.17386	-0.36083	0.444483
									0.780079	-2.30529	4.11614	3.03584	-0.29823	4.3576	1.78008	0.39119	-3.73972	-3.72717			-0.2702	-1.04459	2.62461	0.744775	-0.21297	3.40616	0.792298	-1.46465	-1.0301	-1.29556			1.23603	-2.51397	1.62397	-0.54856	1.97705	2.44471	0.486034	3.50323	-1.77139	-1.60817			-0.06838	0.395039	0.310934	-0.12498	0.628231
									-4.16552	-4.29135	1.6435	3.71404	0.028944	3.76625	2.28008	6.31446	-0.67905	-0.6948			-1.50207	-0.59163	0.830154	1.51753	0.097801	1.73474	0.646465	0.845127	-0.3172	-1.01518			-2.16854	-1.92573	2.04877	1.19891	2.15434	-0.77986	-1.57939	0.117612	0.210829	-1.50894			-0.37753	-1.06838	-0.30792	0.664297	1.14293
									9.60575	-3.95522	-0.12986	-1.23879	5.05852	1.30487	-3.22771	-2.46915	10.265	0.23246			3.34378	-0.84373	-0.31213	-0.44787	2.57062	-0.78053	-0.46257	-1.40101	3.32907	0.577201			4.76573	-0.41473	-0.09919	1.66098	-1.85171	1.08541	0.768862	-0.01813	4.84915	0.299886			1.61362	-1.06838	0.423101	0.124467	-0.84763
									-2.07527	-1.71229	4.45249	1.82958	3.37099	0.63846	3.11846	0.436485	-1.61808	0.027205			-1.10904	-1.066	2.63497	0.083758	0.1911	2.60407	1.51515	-0.02353	0.525767	0.278649			-0.91943	1.14543	1.1072	1.872	-0.39916	-1.01146	-1.4185	0.567266	-1.38242	0.359597			0.070576	-0.11418	0.324382	0.68601	-0.76626
									5.27299	2.65446	4.16601	1.03952	-3.95392	1.47883	-3.05951	0.162432	-0.10589	-1.89217			0.816677	1.00584	2.54254	-0.62855	-1.1372	0.327216	-1.08123	-0.33953	-0.96757	-1.06326			4.22362	-0.31271	0.875864	0.30735	-0.52721	1.45429	3.21264	0.887394	0.643928	-0.36086			0.350064	0.620575	-0.72939	-0.44142	-0.075
									0.649506	-1.94634	0.81417	2.61341	-2.69877	-3.54964	6.90323	2.21659	-0.7386	1.09011			0.84604	-0.76234	0.607639	0.17278	-1.41597	-1.85326	2.72118	1.1544	-0.27674	0.309547			0.352276	0.601298	-2.01728	-1.65682	3.17024	-0.92666	-0.63427	-0.03872	0.22576	0.532629			-0.43143	-0.75391	-1.06838	0.931624	0.194782
									3.59515	1.60095	0.965316	0.549671	-0.42191	3.01024	-0.70739	0.220673	-3.0814	-3.89344			2.36336	1.25083	-0.34889	0.801115	0.297679	-0.4329	0.110124	0.455046	-1.22865	-1.10696			1.32165	-0.48967	0.562957	1.57613	0.199212	-0.58601	5.00816	-1.51729	-0.98362	-1.60072			0.027514	-0.1338	0.470085	0.887759	-0.29318
									10.6225	-2.27863	1.73771	-2.86278	2.4906	-0.95802	7.55441	-2.06544	-0.45676	2.09901			3.42727	-1.41291	1.70861	-2.0202	-0.75704	0.36075	1.9621	0.305379	-1.43541	0.448934			5.65724	1.11298	-0.74579	1.41616	2.06793	-0.7366	-1.98487	2.80336	-0.17479	1.60126			1.65536	-0.25866	-0.08606	0.241668	0.592563
									5.09089	2.46661	-4.72654	4.59425	2.93641	-1.50886	-0.95802	1.82725	2.43542	3.70631			3.3852	0.881352	-1.52351	2.24773	3.14776	-0.34593	0.625301	-0.64799	1.08659	1.87324			1.99054	-0.86972	0.079827	0.199212	-1.11537	0.594842	-1.29445	-0.96658	1.3048	1.37948			-0.16748	0.589655	0.135885	0.482012	-0.83528
									1.69309	-0.18928	-1.10454	0.830297	4.01662	-2.25874	-2.06138	-3.01199	-2.72206	-3.46258			0.551659	0.670381	-2.0202	-0.71016	1.4735	-0.9912	-1.20719	-1.43993	-1.16367	-1.56873			1.41947	-1.16717	0.031488	-0.81365	2.83935	-0.92946	0.164605	-1.51894	-0.8009	-1.61103			-0.16066	0.127439	-0.70474	-0.11195	0.430553
									-0.57286	-3.02632	-1.39772	0.869226	-2.68962	0.238628	1.42294	-4.22738	-3.72391	1.6485			0.18568	-1.0101	-0.44849	0.305379	-0.6216	-0.20673	1.55123	-2.0202	-2.0202	-1.49389			0.42721	-0.36343	0.768862	1.99423	1.35344	-1.00339	0.990077	0.313555	-0.51796	3.80182			-1.06838	-0.73168	-0.05828	0.980804	0.589082
									-4.63689	1.80696	-0.4397	-0.61896	3.70192	-0.61429	2.63587	1.91439	-0.42191	-0.62531			-1.65919	3.35614	-0.53803	0.424006	0.549391	1.14881	1.07953	1.09007	0.408054	-0.27348			-1.79194	1.15576	2.58312	0.255264	-0.29932	-1.31636	1.13715	0.011286	-0.08571	-0.25778			-1.06838	-1.06838	0.145216	-0.45299	-0.21659
									-0.5332	3.45439	-0.26538	2.88664	3.11986	-0.58397	1.17663	0.845735	-2.41414	2.32519			0.469425	1.34371	0.525253	0.028978	1.29472	1.00095	-0.39748	0.505051	-0.86318	1.21288			-0.85422	-0.38631	-1.57764	0.921148	1.81816	-0.677	0.959979	-0.6535	-1.19165	0.493552			-0.03103	1.0723	0.429751	0.076662	-0.34635
									0.639728	-2.0725	0.340685	-1.41223	0.753673	-2.72591	0.111344	0.210311	10.2345	0.162432			1.26927	-1.10835	-0.25253	-1.09713	1.38695	-1.4214	0.337118	1.00305	3.6778	-0.2555			0.117612	-1.86462	1.70926	-1.52387	-2.01145	-1.75639	0.607282	0.540579	4.53732	0.42721			-0.62978	-0.46047	-0.46506	-0.07828	-1.06838
									-0.86555	-3.77187	4.23154	1.91367	1.5003	-2.2756	-1.33817	0.78917	1.5408	3.62587			0.406982	-0.7215	1.62058	1.03323	0.145863	-0.98691	-1.41996	0.125253	1.61016	4.52185			-0.3295	0.283236	1.26437	0.390598	0.888221	-1.46575	1.02586	-1.3776	-0.8638	0.289772			-0.82566	-1.06838	0.694848	-1.06838	0.875731
									0.946746	-1.87377	-1.9746	-1.75953	-3.70987	-3.44719	4.45707	-2.02674	2.89352	0.040448			0.479798	-1.67055	-0.70934	-0.04	-0.51266	-1.26263	3.73201	0.536616	0.080638	0.744775			0.819367	6.14165	2.23537	2.81937	-1.4723	-2.51397	-0.0843	-1.18727	2.73813	0.481425			-0.23504	-0.36908	0.910516	-1.06838	1.01496
									-2.29694	10.118	1.97239	-0.32573	3.51459	-3.46625	-0.34908	-1.90566	1.4912	1.04064			-0.79771	3.68882	0.84556	0.469425	1.86801	-1.07681	-0.48568	-0.52766	1.02063	0.515009			-0.80248	3.15614	-2.51397	-1.01696	1.41862	-0.24124	-0.07069	-0.85076	-0.16818	0.44378			-0.57938	0.40492	-0.41478	0.42863	-0.22568
									-0.35407	6.65121	5.61509	4.94675	-1.03242	-3.6791	-1.1824	-3.01722	-0.11992	2.74962			0.028578	2.61897	3.77325	3.31313	-0.4577	-2.0202	-0.79856	-1.3965	1.5798	1.99168			-0.07494	0.025716	1.75225	1.91953	-1.69024	0.71184	-0.36343	-0.48865	-0.51397	0.309213			-0.19033	0.99348	-0.38578	2.3799	0.084836
									1.64442	-1.27548	4.43839	-1.2289	3.12839	-1.93204	-2.49411	-0.65663	0.128866	2.85851			-0.85741	-0.4329	1.40988	-0.5232	2.05283	-0.50505	-1.21375	0.384861	-0.45102	-0.05942			1.7496	1.63314	-1.07512	1.91081	0.904837	-1.09848	-1.60762	1.41862	0.624407	1.6527			0.869608	-0.75092	-0.78061	0.701535	-0.64103
									-2.88304	3.35676	-4.41273	5.11752	-2.75452	5.5704	-3.00089	4.39244	0.33678	-2.44794			-1.31098	1.03144	-1.36661	0.935463	-1.03173	2.81851	-0.81174	1.35058	0.106087	-0.99771			-1.09553	2.77449	2.49773	0.1527	-1.63677	-1.68752	2.11965	1.25623	0.192219	-0.67348			-0.35916	0.809558	1.237	0.264957	-1.06838
									-2.71992	6.78008	2.8125	4.01459	1.54504	-2.97221	4.35551	1.10234	-2.28349	-2.28293			-1.5202	3.74903	1.56342	1.51962	1.3986	-1.02103	1.80523	-0.04534	-1.59065	-1.61104			-2.01397	4.57265	4.27246	0.623288	-0.8473	2.00349	2.88172	-0.39132	-0.83871	-0.22264			0.931624	0.373932	2.22504	-0.08798	-0.23504
									1.98983	9.63441	-3.70553	2.28008	-4.49185	-2.74471	1.83404	-1.7891	5.34203	-1.14365			1.1544	4.67271	-1.73243	1.9798	-1.66932	-0.5326	-0.58135	-1.07681	2.84706	0.013696			-0.01964	-1.34779	2.18689	0.65253	3.63988	0.767284	1.48603	0.564484	1.02586	-0.48007			0.97244	0.506427	-0.21368	0.25951	0.470085
									-0.57853	-2.22138	5.70674	1.92714	-2.38659	4.75236	1.22745	1.52933	-1.03242	3.11063			0.036353	-0.70825	2.08939	1.50921	-1.18687	2.90793	0.295587	0.46242	-0.4577	1.08242			-0.20034	2.54556	2.77238	0.667852	1.08216	0.194367	-0.15795	0.643928	0.611034	2.97529			-0.29717	-0.04797	0.693738	0.067988	-0.2385
									-2.77874	4.69675	8.05253	1.15785	12.7416	-1.34492	-1.13877	0.859026	-3.14757	-2.22696			-1.60003	2.44408	1.67241	0.363182	8.74903	-1.3952	-1.10397	0.874535	-1.37712	-0.94978			-1.25346	-0.38165	2.32474	-1.3375	1.08011	-0.41147	2.68481	-0.39325	-1.22779	-0.82383			0.192128	-0.17552	0.867108	0.69633	0.411539
									4.48416	0.677017	2.39974	1.95053	3.13208	1.78008	5.0599	-1.47849	-0.51761	-1.82499			1.62411	-0.16126	0.543901	1.33207	2.4058	1.93813	1.42016	-0.87828	-0.57512	-0.66151			2.15076	-0.07069	0.221263	0.050136	-0.12353	-0.85284	0.629223	2.06753	-0.77986	-0.70237			0.826668	1.33731	0.025716	-0.21368	0.525249
									-1.60007	1.26088	5.73382	-2.77874	1.75013	0.324757	-0.83051	3.44307	-1.63338	-4.5078			-0.89661	0.946639	2.38508	-2.0202	0.375852	1.13354	-0.73964	0.887287	-1.53943	-1.41414			-0.64131	-0.19915	-0.68246	-0.21651	1.56767	3.10247	1.58787	-1.26201	0.130264	-2.51397			0.055219	0.502305	0.030525	0.019895	-0.16135
									8.35043	-1.16745	7.50589	1.11769	0.256175	-0.07208	1.6351	-2.12055	-1.91875	4.5436			3.50744	-0.16835	4.43141	1.3986	-0.02817	0.305379	0.525767	-0.5335	-1.14301	3.52765			4.52121	-1.25769	-1.01584	-0.88131	0.174206	-0.93668	1.54009	0.923849	-0.46718	1.09214			0.439162	-0.68257	-0.69384	0.156114	-1.06838
									2.76222	-0.19228	-0.35887	-0.03673	3.80389	5.51296	2.38819	3.68352	1.71809	0.315968			1.1048	-0.01015	-0.48847	0.277259	2.51494	0.85651	0.006825	2.32762	1.07897	-0.06262			1.50389	-0.41186	1.50748	0.448996	-0.14008	0.505778	0.969343	1.20595	-0.03463	0.531167			0.27091	1.19293	-0.53218	-0.32764	0.415303
									5.94675	0.286085	0.507185	-2.04645	0.731692	-1.93443	0.666146	3.47045	-2.62288	-3.50288			0.479798	1.5834	1.2765	-1.20388	1.74324	-1.07383	0.156866	2.7938	-1.40079	-1.2034			2.48603	-2.51397	0.84904	-0.70476	-0.15676	0.330345	-0.97313	-0.51397	-0.58692	-1.23042			3.09829	-0.76808	0.118568	0.576361	0.110228
									-2.6587	-5.71992	-1.9746	-0.53474	0.659901	2.29402	-2.63826	0.946746	11.868	-2.92272			-0.99979	-2.0202	-0.14754	-0.53872	0.502053	1.81255	-0.78754	1.31313	3.50744	-0.6216			-0.47315	-0.23086	0.990077	0.663291	1.18974	0.304825	-0.31011	-0.98725	8.54131	-1.81467			-1.06838	-1.06838	0.279333	0.102192	2.17237
									2.96001	-1.61033	1.78678	0.694553	-0.28021	1.31601	-0.76124	-0.12196	1.00604	-2.29787			1.05394	-1.10696	0.92886	0.940324	-0.1163	0.375008	-0.36731	0.77878	-0.01909	-1.63997			1.826	2.18528	5.3564	1.26437	-0.3518	0.837989	5.34318	-0.01799	0.710047	-0.99305			0.197447	-0.15513	-0.60541	0.694848	-0.52784
									4.0023	6.31015	1.20392	1.47071	5.85415	0.991488	9.80918	-0.80849	2.48114	-2.06138			2.34488	2.86702	0.353685	0.822607	2.60943	-0.00678	2.08033	-0.36964	-0.16835	-0.49581			1.05746	2.26034	2.0119	-0.48351	0.370649	1.02139	-0.71448	-1.72656	2.24794	-1.59933			0.717338	1.37523	0.440245	-0.1166	-0.58761
									3.30402	3.04744	2.36633	3.59998	-2.47668	-0.69199	-1.86388	-3.35772	1.71413	-3.57148			2.39969	-0.3709	1.2143	1.75814	-1.47966	-1.46154	-0.47779	-0.70787	0.37788	-1.23895			0.616789	2.91956	0.797292	-0.59089	0.568885	0.666948	-0.87013	0.117612	1.32296	-1.14678			0.40492	1.27537	-0.62687	-1.06838	-0.10498
									5.31456	3.75985	10.0208	0.625257	2.93392	-0.16437	-2.29526	0.859026	-2.25028	-0.93822			1.42807	0.523151	5.3872	1.34274	3.26826	-1.51515	-1.19828	0.611377	-1.15279	-0.1491			4.38258	-0.21626	4.43426	2.78015	3.76547	0.435095	0.800951	-0.08482	-1.02698	-0.22706			-0.37872	0.434514	0.294022	0.108095	0.187511
									3.92195	-0.02562	3.11629	-0.91223	0.542121	2.23237	0.357427	0.487906	-3.60227	-2.88304			1.56106	0.4773	0.781522	0.864413	0.195598	1.35952	-0.0865	0.678853	-1.31432	-0.60176			2.16923	4.61346	1.42822	-1.27481	-0.12035	-1.0854	-0.51966	1.80258	-1.57279	-1.80475			0.309034	-0.16928	-0.54275	0.046866	-0.80242
									6.67201	9.61485	1.7856	6.04479	5.58306	1.51869	-0.59172	2.91317	3.68927	-2.86278			3.4553	4.2433	1.73256	3.27392	1.74746	0.392667	-0.5957	1.0973	1.91853	-1.06782			2.96154	2.74387	-1.96752	-1.80974	1.01168	0.297278	0.314888	-0.35347	1.64358	-1.56159			0.372546	0.875468	-0.33978	-0.36415	2.29701
									3.58987	4.79575	6.54166	-1.6307	-0.66673	-1.60227	3.6153	-1.70758	2.43225	-2.37802			1.67161	1.72095	1.93075	-0.28538	0.373415	-0.84373	0.242881	-0.16835	0.833059	-1.24899			1.98042	0.778928	-2.51397	0.218274	1.95339	0.213306	1.97321	1.59231	1.69799	-0.97155			0.055219	0.448307	-1.06838	-0.65854	0.306194
									5.02082	3.1189	1.2446	-3.25513	3.73521	0.705782	7.10059	0.07718	1.16267	1.6166			2.30079	2.48586	0.476513	-0.96386	0.543901	-0.21297	3.108	-0.81247	-0.40077	0.531632			2.79467	-1.05055	0.589947	-1.53677	2.22192	-0.20024	-0.69908	-1.57939	1.93948	1.55302			0.042735	-0.02851	0.348628	-0.74264	0.02452
									3.34929	-2.30529	-4.26273	0.700844	3.55843	-0.49265	-2.27165	-2.35544	1.00277	-1.74918			2.03708	-0.55679	-1.83805	1.25849	1.41622	-0.88384	-1.11276	-0.71179	0.920974	-1.18426			0.827322	-0.53377	-0.64597	-1.22364	-0.66895	-0.90106	-1.67008	0.381356	1.26755	-0.5286			0.602268	-0.58057	-0.57024	0.383237	-0.33037
									8.40159	-1.512	-5.71992	-3.43979	3.38755	-1.21012	-4.4541	-1.04286	0.474769	2.42615			3.64482	-0.90634	-2.0202	-1.043	1.25849	-0.60844	-2.0202	-1.12933	-0.50314	1.63148			3.64367	-2.00115	-0.92245	2.03149	-0.8473	0.915389	2.02064	-0.60424	1.02586	0.85682			1.23047	0.045485	-0.27262	0.446775	-0.73504
									-0.63518	2.99803	2.37724	-1.84895	-1.84538	-1.20379	3.34929	-0.51159	1.86629	-1.85726			1.36963	5.15928	1.55605	-0.89117	-0.72869	-0.4073	0.605096	-0.11048	1.42807	-0.73265			-1.38402	4.67735	-0.69578	0.124922	0.502892	-1.05411	1.61447	0.729277	-0.10017	-0.36804			-0.5034	-0.04274	-0.46232	-0.51282	0.97244
									3.78332	6.62743	0.506729	3.37099	-1.38659	1.82466	2.99567	1.12693	-4.02859	-0.02192			1.6515	1.6433	1.84032	1.0101	0.313131	0.997631	2.10824	-1.1193	-1.70308	-0.3108			1.37372	1.3705	0.891759	-0.38127	1.20944	0.683387	-0.78104	-0.3967	-1.45688	0.904837			0.875468	0.424161	1.59697	-0.35748	0.527369
									4.20838	4.53904	-2.27165	0.252301	0.047603	-2.80021	-1.54051	0.306138	-1.91557	1.06199			1.17891	2.56147	-0.95919	0.757576	-1.31035	-1.04697	-0.49115	0.259928	-1.47672	0.506394			1.84345	5.44551	-0.93668	2.23464	2.79853	-1.3375	0.971872	7.05125	-0.88353	0.012629			1.30338	0.724453	0.508911	0.328272	-0.13088
									6.4752	7.4494	-1.78053	-0.98058	0.131143	2.5491	0.380297	8.19312	4.33925	-0.57286			3.67085	2.17661	-0.50505	-0.12447	-1.48829	1.72842	-0.05942	0.588494	0.346662	-0.18197			1.55107	2.01776	-1.01771	2.52895	2.04444	0.005413	2.01861	2.84318	2.81148	0.059563			1.37065	-0.05535	-0.56962	0.862954	0.071225
									2.12322	6.06256	3.70752	5.87226	3.34258	-4.54345	1.64552	6.55687	7.62594	-3.4231			0.297089	2.51152	1.33617	3.42672	0.792298	-2.0202	0.812659	2.22087	3.80687	-1.13681			1.58586	2.1372	0.240525	-1.0192	0.230271	-0.26045	1.44643	0.471108	3.68904	-1.80725			0.357649	1.65066	-0.46957	-0.32099	-0.19022
									2.0521	1.67966	-0.35715	3.82944	3.11199	-0.97186	0.220673	-1.24231	8.98596	0.441216			0.829539	-0.32887	0.188	0.554905	1.1137	-0.85741	-0.04	-1.33134	3.53535	-0.5984			0.853909	1.4334	0.677523	-1.09217	0.404103	1.96365	0.864412	0.934309	4.34878	1.2775			0.486028	-0.01129	-0.53646	0.590392	-0.50721
									1.52798	0.859026	-1.97927	-1.38509	-0.89006	-0.93119	-0.31452	3.47548	-0.44535	0.151639			1.9714	0.611377	-0.27457	0.072474	-0.81274	-0.04837	-0.33101	1.42807	-0.93639	-0.18534			-0.098	2.76941	1.10305	-0.34005	0.334871	-0.21512	0.164605	1.60368	0.231698	0.6053			-0.22804	-1.06838	-0.00455	-0.79664	0.850229
									6.82725	4.4626	0.387863	1.15212	-0.89388	5.72286	0.976507	3.10361	-3.27294	0.616484			2.0364	1.63013	0.734289	1.77127	-0.6734	2.45741	1.1048	2.39156	-1.53081	-1.21375			3.80679	0.285016	5.77501	1.06437	-0.23726	2.37796	2.48603	1.84791	-1.04578	0.942255			1.10143	0.180423	-0.23187	0.285589	-0.01759
									3.33358	0.132496	-0.22347	-1.91557	2.24519	-1.61483	4.69675	2.03452	0.882021	5.27299			0.448934	1.03323	-0.24715	-0.66151	1.17747	-0.54237	2.3548	0.726163	0.698245	2.23512			3.24735	1.8266	-0.6092	2.12889	-1.17414	1.42969	-0.76877	1.75687	-0.37804	2.09596			-0.24533	-1.06838	0.836386	0.1221	-0.45936
									-2.51707	5.79928	3.21625	2.01702	0.409676	3.72263	-1.88048	2.47452	8.07318	0.83298			-1.54571	2.98814	2.23512	0.78444	0.7819	1.22212	-0.44952	-0.07576	4.87635	-0.65501			-0.49736	-0.82478	1.13301	-1.05055	-2.27006	2.77614	-0.4756	-0.84033	3.00327	1.2403			-0.35663	1.10191	0.973929	-0.58057	-0.82447
									5.80271	0.023322	10.0215	3.26817	-2.73576	0.336417	0.634995	-0.699	-2.38073	-1.24126			2.64372	1.35818	4.59577	1.13456	-0.98488	-0.7526	-0.10174	-0.55577	-0.78997	-0.20075			2.4243	0.971511	0.25101	0.941757	-0.51397	1.32726	2.98054	0.83249	-1.45948	-0.48458			0.852063	-0.3927	0.314112	0.011538	0.431624
									5.19885	1.16805	-0.00564	-1.81748	-4.74431	5.6282	9.66469	0.382441	0.280079	-1.43781			2.10763	0.220462	-0.11544	-0.06898	-1.5324	2.58731	5.12265	-0.0517	-0.5202	-0.50887			2.14649	-0.3518	-0.70891	4.58662	-0.1641	1.3881	-1.50131	1.282	0.486034	-1.25452			1.06212	0.09345	0.014656	0.312295	0.237107
									5.25353	0.766565	4.27278	3.56734	3.28008	2.09058	-3.18828	3.53275	-0.39448	0.81854			1.78511	1.76358	2.28323	2.73142	3.4798	1.18082	-1.13413	1.53852	0.346662	1.44134			2.70727	0.804284	-1.38826	0.901593	-1.07512	-1.27019	0.161619	0.017679	-0.44296	-0.59089			0.878527	-0.52784	-0.50552	1.20866	-0.10914
									-1.24549	0.76575	1.88377	6.90335	0.285301	2.46677	1.30349	-1.37996	1.72887	-2.52276			-0.81282	0.69473	1.43602	2.12181	0.329667	0.581175	1.15706	-1.29687	0.400655	-0.59924			-0.52533	1.73705	3.11984	1.17456	1.55302	0.782737	0.1527	0.384584	0.27933	-1.98111			0.210033	-0.61589	-0.36415	0.161132	0.606265
									2.12892	2.30977	1.86131	2.81898	-1.88299	-3.72987	0.057857	0.560272	0.25946	-0.5556			1.17747	0.476424	2.67294	0.826098	-0.58135	-1.52269	0.646465	1.36144	0.454025	0.796699			0.538359	-1.80475	1.44945	-0.65177	-0.58626	0.738066	0.456331	-1.45763	-0.45211	-1.10552			0.530461	0.213675	0.151136	0.607602	1.34126
									-0.82196	-3.94687	-3.65613	3.09155	3.13175	0.140885	-0.21937	-3.95936	-1.90313	1.03333			-0.38755	-1.31098	-1.64497	1.87324	1.08985	0.1776	-0.26003	-1.66809	-2.0202	0.836941			0.343176	0.062146	0.143038	2.85865	0.551168	-1.24008	-0.46268	3.27633	0.539469	0.473047			-0.66021	-0.71377	-0.10219	0.318106	0.464191
									8.6523	1.54003	3.90449	-1.80931	1.02707	0.784144	-0.0789	5.2347	-0.50253	-0.47975			4.31811	1.25849	1.26618	-1.64776	0.389437	0.418822	0.20202	1.73567	-1.32455	0.599885			3.82435	1.25588	-1.24614	0.525547	1.0057	2.74919	4.12504	-1.37111	0.442555	0.106121			0.627223	0.336776	-0.27598	-0.46047	-0.44726
									4.84346	4.20071	2.51179	3.1189	1.17663	-2.21674	9.21784	-3.14849	0.663058	-0.48628			1.85304	2.14647	1.02858	0.059521	0.278649	-0.42785	2.95905	-1.44877	0.512726	0.409705			1.35927	-1.02882	-1.25874	4.10996	0.65226	-0.3675	-0.98656	2.08373	0.829499	0.102856			1.74853	0.915751	-0.64997	0.854701	-0.40875
									-1.15139	-0.27438	-0.40591	0.359106	2.35461	3.05201	-0.59863	4.33755	4.94675	-2.67114			0.517869	0.950095	-0.32938	0.411409	1.91355	0.318979	-0.58265	0.566005	1.73737	-0.80069			-0.48351	-2.51397	3.26762	-0.24124	-1.47916	2.20302	-1.36454	0.501109	3.54664	-0.6847			-1.06838	-0.07828	0.644686	0.446775	-0.59801
									4.15662	-4.46992	-2.07491	7.95529	0.480607	-2.0583	-3.42107	-0.19228	4.63949	-1.52998			1.6835	-0.7702	-0.43542	3.108	0.354468	-1.38889	-1.44549	0.492361	1.36246	-0.62355			2.4243	2.39559	1.4076	1.33219	1.30465	-1.44302	-0.73506	-0.21715	2.56003	-0.83799			0.166192	-1.06838	0.500251	1.02953	0.124941
									-1.21992	5.32659	-2.79105	-1.17447	-3.74438	2.66582	-2.79743	-0.59625	-1.26787	7.29595			-0.0202	2.34026	-0.76497	-1.26263	-1.54984	1.01963	-1.38488	0.629975	-0.82157	2.10678			-1.01397	5.26711	1.72056	-0.78129	-0.85651	-0.6791	-0.6847	-0.25188	0.054527	4.1527			-0.06838	0.70811	-0.41691	-0.57333	-0.40539
									0.997929	8.78717	5.84325	3.4584	2.87196	-2.90868	-1.75651	-1.50775	1.60331	-0.69199			1.24275	3.18916	2.04832	1.21406	1.55975	-0.94925	-0.49581	-0.53814	0.3367	-0.34422			-0.01876	3.86901	2.84708	-0.33479	2.79577	2.33343	-1.5661	-0.32304	0.937212	0.27933			-0.10868	0.448274	0.244534	-0.58411	3.3564
									4.84114	7.57795	4.47616	-1.01695	-2.405	-1.82084	-2.40239	-0.86859	-1.9816	-1.62901			1.28013	2.76703	2.68568	0.455046	-1.02573	-0.4147	-0.5984	-0.92474	-1.08562	-0.65657			2.98658	0.07224	2.9472	-0.06427	0.697043	0.263811	6.8028	0.837989	-0.64481	-0.69578			0.6918	1.05928	1.60153	-0.54344	-1.06838
									1.60052	3.76284	0.469004	-0.87731	6.66946	5.05207	6.08132	-0.41266	-2.97482	0.037009			1.8472	3.15221	-0.71727	0.158975	0.634665	2.28859	-0.15685	-0.62355	-2.0202	-0.31445			-0.30402	1.43952	-1.04592	-2.15554	-1.05624	-0.21308	0.495293	-0.30484	-0.94534	-0.59499			0.174718	0.655762	-0.72295	0.006893	-0.48529
									1.92389	2.18706	4.45513	-0.82053	-0.21533	-1.83103	1.22452	-1.59621	0.094032	3.10361			0.422666	0.537938	1.48089	-0.09544	0.273376	-0.90909	1.45202	-1.28382	-0.85741	1.28862			0.480517	2.93158	3.60564	1.16875	-0.6572	0.073553	0.839692	1.10049	0.974406	1.6527			1.13809	0.326973	0.113821	0.631341	-0.53787
									8.66543	3.68602	6.17328	-2.85254	-2.51292	0.474769	0.987396	4.1596	0.1501	-2.23262			3.21083	1.94019	1.74193	-0.58651	-0.85402	0.634665	0.418822	2.07618	0.285878	-0.73541			3.6761	3.51778	3.46305	-1.18771	2.24794	2.59967	4.29317	-1.28697	0.2114	-2.14688			1.89588	-1.06838	0.770704	0.257884	-0.17552
									-0.79568	6.66103	-2.26569	3.06195	-2.80215	0.368359	8.29953	-2.49906	1.27096	6.92376			-1.26263	0.519481	-0.37944	1.37923	-1.4897	0.567317	2.67996	-0.63983	-0.65242	6.02578			0.516337	0.166999	-1.53357	-2.08293	-0.74926	-0.09899	-0.70178	-0.09461	1.4374	0.934309			0.067988	2.74115	-0.41478	-0.42182	-0.48014
									-2.77874	-0.08989	5.61527	-1.74114	1.42294	2.96514	-3.24875	0.731692	0.503558	1.46962			-0.54961	0.92886	2.01318	-0.69394	-0.53211	-0.47799	-1.52597	0.802379	-0.04	-0.71301			-1.04338	1.68184	-1.99583	-1.70096	1.51829	-0.48236	-0.67798	-0.77105	0.456331	0.754007			-1.06838	-1.06838	-0.03211	-0.66187	-0.26192
									10.7784	1.97239	5.4295	-3.56475	-0.4258	-0.95035	-1.68075	-1.07214	2.7863	-1.80426			4.7138	1.4763	1.31313	-0.94262	0.920974	-0.26935	-0.18422	0.30369	1.92171	-0.81538			6.57694	1.76815	0.684065	0.283236	0.897165	0.48473	-0.96224	-2.01397	1.11674	-0.40553			-0.39498	-1.06838	-0.45337	1.02953	0.547423
									-0.42397	5.23726	1.79642	-4.50041	-0.88121	-0.75378	1.69387	-4.21992	4.99437	1.85584			1.09506	2.63975	3.86215	-2.0202	-2.0202	0.011401	1.42807	-1.5202	-0.23449	0.685426			-0.33328	0.655048	1.87628	-0.13301	-1.963	-1.6444	2.14553	0.875864	4.62889	1.49036			-1.06838	0.946737	0.882843	-0.116	-1.06838
									0.195051	0.97022	-3.12925	0.573785	3.25674	3.01541	3.59908	-0.63518	5.09089	-2.48251			-1.46567	0.092474	-0.98393	-0.6216	1.92953	1.36963	1.02639	-1.17274	0.682501	-0.76121			1.55258	3.84028	0.819367	-1.60625	-1.11537	2.33916	-0.18003	0.165459	3.43198	-0.89526			0.225524	0.340075	-1.06838	-0.31195	-0.71873
									6.92376	6.35315	-0.79987	-2.38659	-3.79155	-3.11123	0.025142	2.31836	1.4102	-1.93841			3.78166	1.47463	-0.91319	-2.0202	-0.64279	-0.28107	0.134197	0.180755	0.118835	-0.7597			2.52161	-0.28725	0.939723	0.489788	0.643928	1.52191	1.2835	0.827322	2.12061	0.007042			0.737864	1.15561	0.501483	0.308345	-0.4368
									-1.10776	-0.0519	3.06057	-2.99677	-2.57307	4.36948	2.12818	-1.18531	2.78644	0.126021			-0.5527	1.01623	0.418822	-0.9612	-0.6216	2.32207	0.511444	-1.06555	0.792926	-0.57591			0.2114	1.64153	-0.13043	1.44643	-0.17022	-0.03872	-1.3375	2.49996	1.83968	0.443393			-0.64909	-0.66352	-0.20164	1.50588	0.494124
									-1.71628	6.61252	0.946746	2.03978	-0.03571	0.333891	-2.19051	4.30793	3.37099	-3.99578			-0.10937	4.14602	1.31313	1.35902	-0.12547	-1.12334	0.332739	1.87952	2.0202	-1.39324			-1.24008	1.39665	-0.92666	-0.93739	2.93938	-0.38631	-0.13301	1.04352	1.52644	-1.88701			-0.24945	0.942348	1.31258	0.170363	1.95396
									-1.34492	3.07896	2.60033	6.95335	-1.81367	0.220673	-0.16437	1.91565	-0.7775	2.44008			-0.4577	1.33175	1.2765	4.11841	-2.0202	0.950095	0.04329	0.843139	-0.62865	1.3398			-0.95147	0.349995	1.37754	1.26755	2.57585	3.20032	-0.83744	2.8851	-0.06675	1.16603			0.181624	0.467937	0.582567	0.192128	0.129229
									2.69287	1.20132	-0.73617	-0.99019	9.19467	-1.99652	-1.38067	2.2613	0.415048	-2.19051			-1.34718	0.127769	-0.28672	-0.10579	4.41869	-1.22233	-0.54091	-0.14227	1.04728	-0.84373			1.35592	1.39665	2.26419	0.44981	0.605902	-0.16103	0.774235	2.84318	-0.36673	-0.74926			2.80151	0.840932	-0.21513	-0.29999	-0.24736
									8.39113	4.8946	-0.95802	0.162432	2.36391	3.80389	-0.30406	4.99437	-2.52707	-3.53924			4.14383	3.56639	-1.22655	-1.17987	-0.22379	1.78932	-0.85966	2.6673	-1.50935	-1.39715			3.80289	1.4334	-0.74405	1.00554	1.64034	1.37582	1.62397	-1.22364	-0.0874	-1.26786			0.561782	0.048942	0.701535	0.385335	0.712039
									4.96933	3.79425	4.30366	0.536939	-0.3833	-1.68631	1.86629	-2.49411	-1.03242	7.72546			3.06157	2.1296	2.46093	0.504496	-0.62447	-0.92777	-0.64089	-0.4073	-0.4577	3.86215			1.69164	-0.88446	-0.57848	-2.51397	2.12061	1.49367	1.08316	-2.51397	-0.95147	2.52805			0.333493	0.348628	1.18969	-1.06838	-0.17711
									-1.31741	-1.17447	5.20158	1.85468	2.29195	2.05966	0.275283	-3.14639	-3.02632	4.26898			0.495521	0.12388	3.2699	0.581175	0.056949	1.05922	-0.82116	0.553327	-0.6734	1.75338			-1.57057	-0.88131	-1.93593	0.401985	-1.06992	-0.92666	1.54507	-0.86712	-1.50387	1.92555			-0.12498	-0.29651	0.665728	-0.5538	-0.34635
									2.49926	-1.23013	4.01459	-4.28107	3.72749	3.82206	1.47565	-1.51132	-0.95802	1.28187			0.719524	0.428778	4.17449	-0.58135	1.90137	1.79659	-0.17518	-0.28187	-0.30592	0.31373			1.59562	0.334609	3.14327	2.9699	0.972563	1.41213	1.28651	-0.87255	0.533653	0.538098			0.301487	-0.66021	0.761907	-0.10063	0.780541
									5.17117	1.77633	-0.23605	1.99877	-2.83183	-0.95802	1.72268	-1.11134	-3.17215	-2.8073			2.33623	1.12822	-0.72988	2.26796	-1.29818	1.1544	0.513448	-0.63131	-1.70173	-1.04933			3.22861	0.105304	1.52191	-0.04483	0.780607	-0.39061	0.017679	0.755481	-1.55855	-1.54309			-0.2763	0.430874	1.62221	-0.01018	-0.09938
									4.23679	1.9508	-2.82975	3.63492	2.73227	1.90133	4.40666	0.818974	-3.51866	2.78008			3.39105	1.06679	-1.44217	0.883024	1.09654	0.982107	3.04309	0.572808	-1.39127	1.83694			-0.56591	-0.71216	-0.06165	0.782737	0.188736	0.070527	-1.17468	3.28043	-1.2561	0.771748			1.52903	0.896077	-0.25094	-0.18926	-0.75041
									-3.01722	1.48729	2.76594	0.717469	-0.29356	-1.77654	-2.14849	6.2427	0.099044	-0.03571			-0.7917	2.4843	-1.02187	0.889851	-0.85741	-1.51464	-1.12734	2.09195	-0.7271	-0.54652			-1.28547	-1.07304	3.27116	-1.51993	1.7496	0.945671	1.15692	-0.57222	0.07224	0.433402			-0.82268	-0.16748	1.41096	-0.86957	1.7417
									7.86455	-3.70263	1.45497	1.31305	0.003449	-0.55094	2.0016	-2.32186	5.40813	2.00366			3.57341	-1.73202	-1.57177	0.836941	0.682501	-0.03213	0.638026	-0.56389	2.24809	0.418822			4.10704	0.044173	-0.78983	2.7563	3.57299	1.1682	1.1224	7.83086	3.27872	1.14457			0.301487	-0.78019	-1.06838	0.080273	0.960609
									-1.84895	-1.76643	-1.90521	-3.73185	5.32659	0.952237	1.05694	7.69004	0.890782	0.776599			0.237862	-1.08997	-1.47524	-1.22497	1.95267	0.450968	-0.69789	0.66179	0.1309	-0.16405			-1.54622	1.96365	0.513715	-0.02778	11.7718	-0.59089	1.73533	-1.02777	0.738919	0.038238			-0.42321	-0.60326	-0.03031	0.773245	-1.06838
									-0.84187	7.71291	8.32967	5.02332	5.58443	2.03202	2.49538	-2.11058	-2.77874	1.50079			-0.97491	4.69622	3.76492	2.30412	1.1682	0.692976	1.37923	-0.85247	-0.95068	-0.38532			-0.07494	-2.04003	0.509792	0.704424	0.18593	-1.55817	2.36739	2.19807	-1.97921	0.892028			0.325352	1.17043	-0.85239	-0.83849	-0.75685
									4.16883	-1.92845	-1.40958	0.909913	11.1299	-2.42322	4.17838	1.08636	0.675428	-1.21992			1.81169	-0.12447	0.566005	0.281824	0.543901	-1.01288	1.84421	-0.7113	0.886775	-0.5202			1.56514	1.49673	3.80182	-1.54309	-0.60466	1.62968	0.25928	0.42721	0.39301	-1.51397			0.909374	0.353425	-0.01574	-0.50203	-0.11372
									0.500175	2.03409	0.508453	0.486975	-0.7355	-3.33043	-0.17343	-0.13169	-1.62261	0.891649			1.32908	0.653595	0.142428	0.738419	-0.0472	-1.5423	-0.55201	0.332739	-0.61175	-0.36731			-0.60009	-0.97765	0.113545	3.21852	-1.50182	-1.73272	3.62638	0.393523	-0.59335	2.44471			-0.11144	0.001143	1.25002	0.205509	-0.46109
									-1.27548	-2.92663	1.62349	-3.69727	-2.6173	2.84361	5.68359	2.47391	-0.52781	-1.44064			-1.57576	-0.90288	2.08347	-1.53477	-1.78154	0.742229	1.92717	0.799181	0.056641	-0.44363			1.04159	1.27181	1.8685	0.283236	-0.46531	1.52062	-1.16262	1.91081	-0.33328	-0.26171			-0.62393	-0.92871	1.05646	-0.36908	-0.68425
									4.65744	3.23668	4.8064	5.32042	-2.48105	1.31133	-3.1762	0.474769	-1.63338	-0.01359			4.26911	2.3196	1.13769	2.01377	-0.40077	3.44855	-1.1458	-0.84026	-0.33751	-0.28047			-0.94164	-0.80213	2.57987	-1.15895	0.557706	-1.61307	0.221076	-0.6847	-1.07166	0.547968			1.44735	-0.23735	0.272107	0.015635	-0.38578
									-1.01182	-0.72705	2.62629	-0.12552	-1.62261	1.48469	3.33991	-0.53699	1.10708	4.20916			-0.51361	0.262252	1.38011	0.0777	-0.35567	-0.57928	2.42424	1.02858	0.384763	2.94434			-0.06576	5.81937	-0.86107	-0.54028	-0.5973	-0.34005	1.46194	-0.68841	0.899532	2.45057			-0.31508	-0.0698	-1.06838	-0.41048	-0.15171
									0.50576	11.3108	6.36507	-0.57087	2.8125	-2.56677	3.31622	-1.86597	-0.17752	3.49994			0.508981	3.11734	3.55749	0.689825	2.75795	-0.66885	0.509918	0.008196	-0.93067	2.23512			0.015216	1.54766	1.45429	1.96365	0.275733	0.348288	-0.85076	-1.12783	0.754627	1.74135			0.098939	2.49149	0.518926	1.22018	-0.63919
									3.99971	3.80389	3.39536	-0.45676	-1.13659	-0.97684	-2.39352	-3.14566	-0.0343	-0.83051			0.970452	2.18148	0.660763	0.611377	-0.2702	-0.24155	-1.1886	-1.42614	-0.01351	-0.27399			1.22435	0.924429	-1.15342	-0.77484	-0.59616	-1.4723	1.46613	-0.66104	0.496067	-0.65134			1.92228	0.192128	0.065411	-1.06838	0.301487
									13.3977	4.30873	0.891649	4.23033	-0.56971	0.183478	1.74276	-1.58944	-0.2143	1.64535			3.12686	2.85086	2.93848	1.16388	-0.08887	0.126488	0.964873	-0.4568	0.226989	1.39297			8.88309	2.48603	0.645885	-0.90846	0.889175	3.4463	-1.5652	1.4975	-0.37914	-0.77744			1.50515	0.650822	0.604486	-0.60966	-0.02126
									-2.29787	5.50457	2.21659	-2.24166	-2.15828	-3.897	-4.20189	6.02793	-1.66165	-3.46912			-0.11906	2.57164	0.36075	-0.28107	-1.74623	-1.75979	-1.83045	3.13739	-0.30324	-0.73403			-1.75351	-0.85803	4.19335	-1.89477	-1.23601	1.90864	-1.35455	0.196992	-0.797	-2.19242			-0.30792	0.564277	1.37065	-0.75878	0.209579
									0.023322	-2.96003	-1.18477	-1.82084	-0.7461	4.8761	-2.53152	0.732923	-2.27165	-1.43142			0.006825	-1.37623	0.020614	-0.18534	-1.49664	1.29106	-0.28107	0.728939	0.566005	-0.65568			0.357655	4.12504	1.3199	3.85858	-0.73461	-1.0813	1.84439	1.81036	-1.6519	-0.66211			-0.22378	-0.60839	0.209579	0.402212	1.06686
									6.69714	10.4627	0.042161	-3.86234	-0.92759	2.38819	0.333348	1.84765	-2.50276	1.456			4.33051	3.78893	-1.09083	-1.09141	0.21622	1.4196	-1.05168	0.14196	-0.94782	1.1048			2.0358	0.997739	-0.86923	1.14863	-1.39217	1.19483	1.3984	-0.62717	-0.90539	0.958256			0.448212	2.66606	-0.08153	-0.8464	0.053419
									0.897726	1.30349	8.91423	6.04479	0.507837	-1.42193	2.2613	-1.26023	1.77194	-0.75483			2.39156	0.989831	3.4676	1.90137	0.292965	-0.01447	0.327216	-0.99104	0.911394	-0.46861			-0.30808	-0.43928	0.646701	0.815403	3.11263	-1.4358	1.86699	-0.90106	1.06909	-0.26416			-1.06838	-0.5667	0.511958	0.120685	0.466151
									0.102495	0.089208	3.86474	1.16132	-1.71351	2.24711	5.51817	-4.10702	-0.64024	-2.35858			0.163204	1.71424	2.45264	0.976468	-0.25738	1.00178	4.07504	-2.0202	0.171033	-0.86474			-0.185	2.18461	-1.60072	1.89375	0.628891	-1.22086	2.35998	-0.3762	-0.72114	-1.04338			0.241668	-1.06838	-0.61176	-0.79289	-0.49695
									8.05253	4.47511	-2.1015	1.65226	2.97573	-1.94634	3.85991	-1.20686	1.03853	-0.95357			6.96183	1.7032	-1.03336	0.833544	-0.48568	0.136132	1.67728	-0.11996	0.35777	-0.43142			1.07885	3.77534	-0.05495	1.10174	1.22245	0.032002	-1.29445	0.607803	0.740101	-0.17752			0.129229	0.704674	-0.65854	0.377905	0.222385
									6.90634	8.74549	1.30378	2.26906	1.13722	-1.84061	-3.2809	0.626988	-0.01273	-1.12222			3.53535	3.64018	0.262502	1.28558	1.12265	-0.7271	-1.7763	0.171239	-1.02765	-0.58342			2.53654	1.31745	-0.31132	0.329635	0.197898	1.68771	1.41947	0.354886	0.463701	-1.07718			0.951826	1.44735	-0.18732	-1.06838	-0.39041
									3.94907	2.13449	-1.61033	2.54454	2.16051	-0.48654	2.90338	-0.80189	2.69308	-2.92922			1.11569	0.278649	0.719524	1.18228	0.833059	-0.04	2.06452	-0.79069	1.03907	-0.15974			2.45119	1.9434	1.41862	-1.13601	-1.32172	-0.36574	-2.51397	-1.13656	0.927716	-1.58373			0.499568	0.655762	0.055219	-0.47782	-0.32322
									2.46299	7.45837	-2.16801	-2.87632	-0.1832	2.68344	-1.74265	-3.24058	-2.91799	17.8095			1.58991	4.56895	-1.33714	-2.0202	0.126691	0.920974	1.38889	-2.0202	-1.53711	7.78372			0.253783	3.41309	-0.30402	0.145608	-0.58264	2.12738	2.58581	0.433879	-1.06469	5.32917			0.736678	1.06341	-0.23965	-0.53646	0.43377
									-0.03017	4.69041	-1.75516	-2.96402	-3.48445	-0.779	3.37099	3.80389	-1.86784	-0.20614			0.878349	1.47524	-1.13914	-1.2328	-1.72214	-0.62385	0.862281	2.51494	-0.47937	0.235437			-0.25954	0.827322	1.93707	1.56767	-1.11428	-0.90431	-0.90106	-1.46318	-1.2813	-0.25833			-0.53161	-0.08053	-0.4749	2.19693	-0.75733
									0.879064	2.6333	4.67334	-0.93269	-0.14052	2.7189	0.462875	-2.91782	-0.37892	1.3453			-2.0202	1.79841	3.31688	-0.42446	0.125721	-1.17632	1.47442	-0.61915	-0.70549	-0.52564			1.03933	0.726092	2.81937	1.48119	-1.04338	0.278587	-1.69907	-1.01021	-0.21323	1.76592			1.97731	0.124941	-0.62393	1.35293	-1.06838
									-0.49427	1.20202	-1.57627	6.93314	-3.07606	-0.68974	-3.27522	-1.7099	0.741943	-2.01622			0.830154	0.778031	-0.91523	3.28592	-1.08708	0.796699	-0.62323	-0.01519	0.734035	-1.06782			-0.85126	1.25209	-0.71756	0.343176	0.1527	0.934309	0.448996	1.66431	-0.28939	-0.50338			-0.35579	-0.18472	-0.82886	-0.02942	-1.06838
									7.27027	2.03373	3.47889	3.48105	-0.57286	-0.93269	0.946746	2.07952	-0.16437	-3.24244			3.12686	0.593887	2.1341	0.764302	1.65627	-0.82339	0.572391	0.626038	-1.09428	-0.89408			3.61348	0.403805	-1.84507	-0.67261	-1.81629	3.73603	1.84727	-0.18839	-0.35347	-1.16262			0.64731	0.305129	-0.73393	-0.64345	-0.71954
									7.14315	0.380875	0.502301	2.07229	-1.05325	2.22611	2.56202	1.25682	-1.61033	2.92205			3.78893	0.632318	-1.57576	1.8759	-0.0202	1.12822	0.050283	1.85577	-1.10696	0.448934			2.88022	5.32302	1.39148	1.26113	1.76235	1.63766	-1.73877	0.410668	-0.23086	1.80702			0.591375	-0.53787	-0.04063	-0.42581	0.028115
									10.9467	9.48384	-1.88759	-2.32049	-3.74318	3.65508	-2.61915	-0.77054	0.470555	6.12979			4.8104	4.40613	-0.22379	-0.88706	-1.08997	0.323548	-0.46981	-1.34529	0.36075	-0.57512			4.58986	-0.82478	0.42721	-1.575	0.258311	-0.80589	-1.22086	0.748989	0.581272	6.44557			1.66386	-0.12794	-1.06838	-0.36415	-0.2763
									0.764229	-0.31452	-1.70654	1.509	1.84587	6.01293	-3.99578	2.14956	-0.63518	6.68113			-0.00291	0.006825	0.989831	0.791043	0.17278	2.31193	-2.0202	2.39439	0.239685	0.354468			0.656062	-0.50728	-1.3579	0.688362	0.895124	-2.51397	-0.45211	0.968621	0.310892	1.97152			0.228454	0.620813	3.17055	0.168887	0.19425
									2.99049	0.300146	2.29652	-3.3725	-0.17537	-1.99321	-0.85983	1.24525	-3.12252	5.06955			2.10876	1.65873	1.06305	-1.31598	-0.04	-0.93325	0.041654	0.964873	0.577201	3.50611			1.1625	-0.59089	1.37117	-0.84173	3.69446	-0.38631	1.84501	1.2371	-2.51397	1.4334			-0.1634	-0.73393	0.451894	-0.39948	0.927189
									-4.13262	-0.59172	-0.81796	1.48532	0.340685	-4.22738	4.40828	1.22808	-1.83643	0.913742			-1.62338	-0.73815	-0.05942	0.745446	-0.63131	-1.27393	1.82595	0.111085	-1.04933	0.158016			-1.72032	2.2301	-1.87499	0.555087	-0.72024	-1.69092	2.20513	-1.86462	-1.54309	1.1494			-0.67155	0.854701	-0.10991	-1.06838	-0.61995
									4.49906	3.51853	0.63846	-0.7032	6.69693	-1.4646	5.51603	-3.12252	-2.08356	1.69848			1.9944	0.976053	-1.05681	0.655383	2.19266	-0.95637	2.47418	-0.7215	-0.20202	0.353685			1.13567	4.25687	-0.73461	-1.87294	0.572453	-0.62096	-0.22541	-1.19238	-1.60488	0.750128			1.48637	0.429751	-0.7125	-0.42735	0.474834
									3.40228	5.73841	2.38819	-0.60483	-1.68405	-3.25079	-0.34679	-1.75516	-2.09673	-0.49904			1.93849	1.62563	0.682501	0.025834	-0.22648	-1.19716	-0.03015	0.182441	-2.0202	1.05878			2.13319	1.63766	0.062523	1.54887	-0.37389	0.343176	1.42369	0.59283	-0.34005	-1.17528			-0.55202	-0.02671	0.219869	2.50692	-0.48472
									2.20515	4.74939	-3.16401	-4.43787	0.144276	-0.94626	3.22183	2.43542	4.25633	4.45378			-0.2911	1.77041	-1.06174	-2.0202	-0.78563	0.366629	1.58931	2.44582	1.78027	2.4463			1.66471	-0.92918	0.71184	0.106121	0.326943	-1.24457	-0.09461	-0.43496	1.6428	1.7044				1.4587	-0.42321	1.55171	-0.50019
										2.74162	-2.51707			-0.55509		-1.97772						1.82595	-0.95259			-0.70152		-1.3965														0.562957				0.470085
[truncated: 49 more columns]

## Sheet: Fig4
Fig 4d								Fig 4e									Fig 4g												Fig 4h
		Replicates (Ctu1 iKO / Ctrl)						Condition	log2FC_Median	log2FC_lower_quant	log2FC_upper_quant	AAAdeviation_Median	AAAdeviation_lower_quant	AAAdeviation_upper_quant	Description			VAA deviation (%) from transcriptome average: Ctu1 iKO / Ctrl												VAA deviation (%) from transcriptome average: Elp3 iKO / Ctrl
Amino Acid	Codon	1	2	3	4	5		Ctu1 iKO	-0.32344	-0.469194	-0.17088	0.268237	-0.693874	1.37923	all proteins		Decile rank	1	2	3	4	5	6	7	8	9	10		Decile rank	1	2	3	4	5	6	7	8	9	10
Ala	GCA	-0.0425756	-0.17482	0.326239	-0.1849	-0.0517443			-0.582617	-0.742339	-0.455535	1.5798	0.346745	2.66524	ribosomal proteins			-4.53227	6.99891	-0.24047	0.508453	6.2427	5.04563	6.00901	-1.45063	-2.07876	-1.31241			-0.95802	-2.77874	1.80784	-1.03242	-2.47317	1.42294	1.99521	0.44748	-2.30112	-3.38179
	GCC	0.0939539	0.121381	0.24239	0.142063	0.127006		Elp3 iKO	-0.272205	-0.466479	-0.0955119	0.262252	-0.683304	1.36058	all proteins			-3.00147	-0.86162	-1.17447	2.83623	-1.78053	-2.15828	1.58777	2.81666	3.65508	1.03333			-1.90521	3.7451	-1.07706	0.897726	1.51869	4.084	-1.42544	4.32192	-1.85087	-0.35715
	GCG	-0.051127	0.0543435	-0.179638	-0.14481	-0.0312466			-0.374784	-0.522906	-0.260481	1.59139	0.40003	2.67151	ribosomal proteins			-3.12252	-0.02372	-1.95937	2.20515	-0.85881	4.04285	-2.70917	-0.05954	1.42294	0.345653			0.345398	-2.49052	3.45882	-2.20641	-2.56677	2.59469	7.13055	-1.41223	-1.6466	-3.46912
	GCT	0.00897976	0.0735454	0.00491124	-0.0757941	-0.0632598												1.47432	2.79072	2.37724	2.66582	-1.3721	-2.43045	-2.92489	0.333891	2.57276	-1.04286			-1.59904	2.79072	-2.57222	3.48253	-3.19626	1.98172	1.46093	1.25176	-3.72987	0.816027
Arg	AGA	0.243323	0.212456	0.256445	-0.0278561	0.00106941												-2.69979	-0.42522	-0.06665	-0.71992	1.88542	-1.38108	-3.19891	5.4371	-1.85087	-3.00089			-0.68116	5.92882	-2.27863	0.935653	1.68749	2.22459	1.22452	-3.28387	-1.26227	-2.44794
	AGG	-0.144548	-0.00793587	-0.0376382	0.0203776	0.0149602		Fig 4f										1.32475	2.42823	4.40774	-1.6526	-0.04616	-0.97416	5.95453	0.629285	-1.12628	-2.19879			-0.48183	0.569888	-1.78951	0.714395	-0.10692	0.197239	1.83404	-2.9129	-1.45813	3.42902
	CGA	-0.150182	-0.0608017	-0.0475262	0.00763197	-0.0463077												-1.41223	-2.13569	1.14703	-4.13262	-0.91223	-0.82932	1.7335	1.02165	4.56947	-2.97221			3.0829	-1.62261	-0.24325	5.23414	2.61341	-1.82612	-2.03402	2.67169	-1.82382	-1.8645
	CGC	0.0419601	-0.106651	-0.153753	0.00615069	0.0404416		Condition	log2FC_Median	log2FC_lower_quant	log2FC_upper_quant	VAAdeviation_Median	VAAdeviation_lower_quant	VAAdeviation_upper_quant	Description			-1.59904	0.37764	2.37777	3.60844	3.69184	2.31836	1.42294	-0.49284	-2.86278	-3.6874			-1.64116	6.92376	0.812742	2.53929	0.601918	-2.49411	-2.05128	3.94907	-2.06695	2.28008
	CGG	-0.0893124	0.107706	-0.221159	-0.0679078	0.0269025		Ctu1 iKO	-0.32344	-0.469194	-0.17088	0.554784	-1.47935	2.93393	all proteins			13.8545	6.25191	-2.43354	-3.62641	2.2327	-1.84395	-1.60227	-0.29356	3.10361	-2.63826			7.59034	8.40159	2.85528	1.01325	-0.80592	4.1596	2.84749	2.85151	-3.24642	-3.12252
	CGT	-0.198511	-0.081942	0.215553	0.0300055	0.0421641			-0.582617	-0.742339	-0.455535	0.497695	-2.02153	1.81064	ribosomal proteins			2.28008	1.67966	-0.73617	-4.03925	6.60885	-1.08913	0.848223	3.24929	1.62274	1.32785			13.8545	2.74162	-0.86162	2.9415	-0.13778	3.66975	-2.28419	0.267474	-0.60421	-3.64249
Asn	AAC	0.0525585	0.0914286	0.174623	0.0984819	0.117564		Elp3 iKO	-0.272205	-0.466479	-0.0955119	0.530079	-1.50644	2.8959	all proteins			-0.48183	7.01453	-1.90999	-1.48605	2.03202	-0.42397	1.84765	1.49657	2.97573	3.68179			4.10914	-0.699	1.21978	0.508453	2.18309	-1.40958	-0.26538	-2.19347	-0.91351	-0.77487
	AAT	0.101699	0.0651966	-0.0871555	-0.00281688	0.0885557			-0.374784	-0.522906	-0.260481	0.659915	-1.81215	1.81248	ribosomal proteins			-0.68116	2.76222	5.07598	-2.34913	3.34441	1.43405	-0.26538	-0.88121	-2.91782	-0.47799			-0.7448	3.64463	2.68116	-1.35701	6.88512	2.40191	1.14454	-1.55325	-3.41045	6.67445
Asp	GAC	0.311722	-0.0360785	-0.273995	-0.0801992	0.00688836												9.72409	-2.67114	6.57516	4.57818	0.827698	2.23707	2.91755	3.68333	2.75834	-3.3725			-1.28017	6.8755	-2.5433	4.36272	-2.34154	3.14533	-0.8401	4.46049	-2.50314	-0.95802
	GAT	0.371182	0.203172	0.228146	-0.0126965	-0.161474												0.754899	-0.0381	0.065203	1.77473	1.92339	3.91311	-0.7717	-2.02674	0.371449	-0.90064			-1.39772	-2.72265	-1.23013	3.19728	6.69693	-0.59172	4.71651	-2.67283	0.234071	-3.56475
Cys	TGC	-0.0135957	-0.0849861	-0.00799878	-0.258609	-0.155364												-1.64116	0.085322	-1.51824	4.20838	1.73622	-0.92606	3.78578	1.98901	4.29829	-0.33531			1.58601	4.45707	6.92053	7.26873	1.38067	0.934423	0.554979	-0.49284	-3.0245	2.10617
	TGT	-0.201632	0.249213	-0.304061	-0.312325	-0.299854												11.7288	7.4494	1.56163	2.90077	7.62594	2.0521	0.908321	-2.85767	-2.85368	-0.75098			2.28008	-0.59172	10.0255	2.78008	-1.71992	1.14703	1.32615	-3.07442	1.45221	4.98537
Gln	CAA	0.430111	0.138567	0.0261241	0.222108	0.336432												-1.90521	3.96984	-3.95522	2.30147	3.84183	-3.75914	2.0896	-2.95918	-3.24875	1.13287			-2.69979	5.09089	0.946746	3.4006	0.739706	1.12939	8.05559	3.63492	-1.48634	-0.7461
	CAG	-0.0187202	0.108235	-0.00490964	-0.0340256	0.0906224												-2.59492	5.90236	4.49906	0.908321	-2.97856	4.2926	0.778274	-1.47464	-2.52163	-3.7519			-2.11632	1.65713	5.72835	-3.14849	-4.28107	1.41081	-2.35544	2.0521	-0.21533	-0.77292
Glu	GAA	0.00984865	0.00481719	0.36401	0.0898369	0.139374												7.59034	4.67334	6.00422	-2.45905	1.40539	3.25444	1.91439	-2.66493	3.84349	-4.22738			1.32475	-3.80909	2.48114	1.15441	3.62264	3.45439	-3.00387	3.4445	-2.25672	2.94059
	GAG	-0.0909101	-0.0350191	-0.0387699	-0.0996474	-0.159354												8.72452	-2.21992	2.4078	1.00277	2.05786	-1.39772	-0.68974	3.75875	-0.0669	3.2353			-2.40317	1.24141	-3.44719	-4.48345	2.30147	-1.05066	0.663058	3.88638	-3.46428	-3.53924
Gly	GGA	0.0123444	-0.147126	-0.0370993	0.0150828	0.0586734												14.1274	1.95314	3.66519	-3.05832	3.72452	-2.13783	3.0334	-2.90868	-1.35175	-0.77054			3.43262	1.79642	-0.6856	-1.89217	2.68344	1.94496	4.44957	-3.55386	1.63302	-2.02274
	GGC	0.0201078	0.0421636	-0.119217	-0.148537	-0.10022												6.24291	4.4626	0.224135	-0.41689	-0.03673	-2.04538	-2.71992	-2.45804	0.706814	5.26909			-2.18457	-2.63984	2.41961	0.915881	2.27427	1.80886	-1.52688	-1.59418	-0.26879	-0.76365
	GGG	-0.0723527	0.0786895	0.0579718	-0.0412197	0.0856548												7.2722	8.40159	1.51412	0.467704	-4.01164	-1.90131	-3.57148	-1.00294	-1.26023	-2.1801			7.07078	0.120787	0.078398	8.54064	-2.84381	-2.35858	1.17663	-1.85649	1.57175	-2.48251
	GGT	-0.182777	0.0308354	0.0736412	0.0829271	0.0335665												-4.87066	-2.9802	6.68318	-0.64024	2.46299	-0.70517	1.55187	-0.37233	-1.12474	1.78358			-1.15003	4.49202	-2.29787	5.03957	-3.66513	-0.21145	-2.72367	4.37472	-2.09089	1.79081
His	CAC	0.00478067	-0.0478791	0.170301	0.0596073	-0.0472894												9.89569	-0.53474	0.105322	2.62629	3.65071	4.78855	-2.8073	-1.22217	-1.50775	-2.64825			-2.77874	1.0817	1.15031	-1.71992	3.16897	2.73929	-1.34282	5.30949	-2.98789	-1.9746
	CAT	-0.21775	0.0487869	-0.259535	-0.0813149	-0.0462109												-2.47668	5.4295	-0.61112	1.456	-3.00089	-0.27033	-0.35511	-1.65742	-1.20755	-1.62994			-3.70553	1.05427	5.86309	-2.2925	0.314562	1.30855	-1.18452	5.66219	-0.509	-1.51824
Ile	ATA	0.317296	0.061521	0.148314	0.256257	-0.0296419												-1.39772	0.304175	0.698172	3.75985	10.0208	1.06771	-1.84809	-1.93204	2.80399	-2.85254			-1.20379	0.371449	3.21479	6.21556	-0.14141	4.11341	-1.43421	1.51148	2.26906	-0.97684
	ATC	-0.0272037	0.0420076	0.122184	0.0258074	-0.00819096												3.0829	0.491259	4.99437	2.94434	-2.01622	-5.71992	-0.54345	1.68749	-1.90566	-1.54746			-2.81164	4.076	-0.68116	1.42294	1.6506	2.42823	2.61341	-2.81536	-3.85657	-2.76789
	ATT	-0.239436	-0.166989	-0.253968	0.213923	0.143057												0.742664	2.33309	4.35882	3.69184	5.44759	-2.20233	-0.5451	-3.41577	1.52933	-2.60164			2.06451	2.10926	2.2327	0.145182	-3.57148	-0.71992	1.51033	4.36592	-3.32471	-0.41266
Leu	CTA	-0.0789615	-0.228224	-0.284046	0.187809	0.153003												-3.65096	3.37099	0.314562	-0.40077	0.987396	2.29895	-0.86248	2.11459	-1.79243	1.03113			-0.35407	2.0521	0.295116	1.21936	-2.01622	1.47109	5.21758	1.57491	0.043768	1.60003
	CTC	0.176396	-0.0876055	-0.0736833	-0.0473404	0.0722873												-2.61111	1.72194	-1.42223	5.54288	1.44426	0.44891	-2.16963	2.85151	-3.41045	3.56634			-3.12925	-1.08075	0.694553	0.855002	0.211113	-2.2608	-0.03017	-4.09126	-0.86555	4.8064
	CTG	0.0260269	-0.0886776	-0.095474	0.0157262	-0.0148926												-2.18457	-0.87531	3.76284	-2.22704	6.22613	0.711353	5.62977	2.2535	-0.53699	-1.91945			4.05786	4.64593	-0.05954	7.52511	0.252301	9.20071	2.50793	-1.24461	0.753673	1.4912
	CTT	0.374643	0.182728	-0.0693146	0.1254	0.102335												-1.07775	-4.35006	3.3105	7.57795	2.01817	-0.63518	-4.05464	4.20071	2.87959	1.01507			-3.65096	5.54769	2.45765	1.09826	-3.14381	9.82685	4.933	-0.68636	4.07314	-0.47799
	TTA	-0.443058	-0.0575654	-0.132924	-0.290313	-0.486071												-1.28017	5.6326	2.96514	6.53498	3.40706	-4.42682	5.66048	4.70953	3.1189	-3.22144			-2.23631	1.17663	7.70191	2.22987	3.47045	6.08132	3.57656	-0.66463	-2.8246	5.04156
	TTG	-0.0688522	0.0979632	0.0646819	-0.000656231	0.0114364												6.19497	-0.0702	11.7626	-0.66729	-1.17447	-5.25263	-0.99058	-1.3721	1.66644	1.73771			0.357427	5.12345	0.698172	1.61953	2.24468	7.1159	-3.68372	0.530079	-0.42191	0.731692
Lys	AAA	0.552323	0.126258	0.154186	0.319933	0.294183												1.28008	0.162432	3.2373	-0.74755	0.31023	-1.24565	-0.7032	1.21725	1.50551	3.42902			-2.59492	2.7189	4.34297	-3.64277	1.78008	-0.56528	-0.90064	8.1854	1.71809	-3.96992
	AAG	-0.0162671	-0.0401819	-0.0679396	-0.0260895	-0.0400132												-2.40317	10.465	4.56045	3.7289	-0.87731	-0.21937	2.46677	0.746956	-3.7867	1.60095			-3.53505	0.317815	4.83785	4.2216	1.42294	-3.48868	-1.38779	-2.64975	6.12677	4.17019
Met	ATG	-0.0455906	0.0566164	-0.0905962	0.00473361	-0.0251193												-2.30529	-1.24422	2.69129	-0.59625	1.80359	-1.64752	4.28008	0.216152	-0.80467	1.08636			6.6205	-1.73982	-4.70297	1.10796	6.17599	0.530079	7.50322	-4.72324	-1.86027	2.39
Phe	TTC	-0.109234	-0.231322	0.0145037	-0.158781	-0.199419												-2.79105	5.61795	1.29762	4.78336	6.18484	1.16081	-3.23123	1.00459	1.53814	-2.77874			-4.87066	0.677017	1.79323	-2.83531	3.98327	-1.31625	-1.65742	2.0896	-2.89639	-0.7141
	TTT	-0.0678356	-0.236304	-0.113357	0.080516	0.0189141												1.58601	2.67294	-2.19051	0.648409	-1.40958	-0.91401	-1.47282	-2.16963	0.003985	-4.01185			-2.79857	2.71132	3.84183	-1.18477	-0.35407	-3.53505	2.89252	1.46024	-0.0789	2.39367
Pro	CCA	0.108503	0.0657351	-0.00328462	-0.0440567	-0.100098												4.30958	1.4324	-1.71992	4.48416	3.30786	-3.66513	-1.24461	3.02068	-2.79199	3.79284			4.11037	7.37532	-0.08989	0.773585	3.52863	-1.9816	2.57276	-0.45676	-1.3721	-0.87965
	CCC	-0.23046	-0.0711248	0.167879	0.0578043	-0.0338155												4.10914	-0.23469	-1.62261	6.83716	-1.81367	0.747741	-3.04817	-1.13977	-0.83954	-1.91557			0.750667	2.87383	2.07952	2.21111	7.57795	-3.01199	3.22048	-3.33186	0.470555	-1.61897
	CCG	-0.0352903	-0.101732	-0.129495	-0.05851	-0.141593												1.07766	7.29711	-3.6438	0.032716	4.19743	-2.2925	3.3956	-3.14639	-2.92663	-2.86278			6.35863	3.13208	5.07598	-2.11336	-2.618	0.409382	3.70821	1.76511	-1.28306	-2.49411
	CCT	0.422656	0.136753	-0.067533	0.00720392	0.0214069												0.345398	9.14494	2.88223	1.86404	4.30366	1.69387	-0.00564	-4.34377	3.37099	-2.82137			-0.16437	0.889464	0.340685	-0.11826	2.93392	2.97573	-4.54345	1.29762	-3.80605	3.76625
Ser	AGC	0.0850761	-0.226206	-0.00968003	-0.123043	-0.0358122												-1.40098	6.92266	-0.74457	0.686602	1.82725	3.62318	4.789	4.86831	-1.3721	-1.02949			-0.87411	7.01453	2.2613	4.8064	-0.6322	4.19416	-0.83103	-2.02149	-0.95802	-1.29514
	AGT	-0.119506	-0.166869	-0.362219	0.193984	0.0388172												3.13722	1.12939	5.28754	1.02939	-1.01404	0.849422	0.530079	1.16713	-2.93731	4.11614			-2.30529	-2.69501	2.45618	-2.33009	3.69184	3.81686	0.240344	-3.54896	-1.20652	3.39536
	TCA	-0.111876	-0.163634	-0.0368058	0.0201258	0.0790779												6.42258	0.548736	2.10131	4.84346	-1.13277	0.618107	1.74761	6.08132	0.025421	-1.61033			-1.38659	-1.87377	0.496775	-2.87632	-1.81748	0.117399	-3.40332	-3.4932	-1.55325	1.23195
	TCC	0.0698839	0.167458	-0.166099	-0.158556	-0.0501997												4.34297	6.78008	2.96652	-0.45676	0.1807	0.631262	1.45497	-2.45697	2.00366	8.43533			0.742664	-2.72367	1.94729	6.91066	1.25682	-1.06876	1.55187	-3.68602	0.457235	8.43533
	TCG	0.0254857	-0.164371	0.126918	-0.22727	-0.116471												-1.15003	4.18008	-1.07214	4.57693	4.28008	3.63746	-2.83183	-2.02149	-1.86784	-2.27165			4.40828	1.77327	-0.25117	1.22808	0.784144	2.16698	1.85982	1.04827	-4.49185	0.514493
	TCT	-0.157174	0.0867181	0.1801	0.161699	0.0358748												8.10987	-1.71992	-2.10546	1.42294	-1.93443	-3.70263	-0.21145	3.43439	-2.4111	2.76184			2.9141	-1.80931	-2.27165	-1.52412	-1.17447	-0.42892	2.56202	-0.24664	-1.62156	4.8818
Thr	ACA	-0.0507375	0.197745	-0.00178815	0.0540912	-0.0152822												4.5436	5.33535	2.75002	3.31798	-2.13783	2.16538	-0.0381	0.246666	-0.51701	-3.46428			7.2722	3.10361	1.30378	-0.16437	-0.87662	0.139755	-1.0552	-4.43787	-1.17447	-0.15199
	ACC	-0.12276	0.124425	-0.0277463	-0.00519569	-0.0576583												0.220673	-1.27152	2.64185	-1.75796	0.831803	3.34048	0.324757	2.88664	-1.08416	1.48729			14.1274	8.04155	-1.91945	3.56082	-1.69982	1.61704	0.44891	3.89546	4.75236	0.786928
	ACG	-0.187571	0.0939321	0.270222	-0.0110416	0.0175151												-2.24166	2.30147	1.21978	-2.86929	-2.87092	1.51869	-2.17153	4.70034	0.641686	1.79888			-1.9104	-1.42305	-0.67905	5.02635	1.49401	5.54013	0.515645	1.35403	3.64928	-3.22144
	ACT	0.142254	-0.0231895	-0.325901	0.0675551	0.0449409												7.96661	8.70665	-0.69199	0.946746	7.40749	-2.58602	-0.0343	0.44748	-3.16673	-3.14566			9.89569	-1.83643	2.96355	3.21194	4.65744	4.25575	3.2295	-2.19689	0.530079	0.989344
Trp	TGG	0.260834	-0.126208	0.097571	-0.154385	0.0112836												-0.7448	1.71502	8.28008	-3.89898	0.042791	-0.77487	-4.84273	-0.78841	2.65012	5.4602			0.903873	-2.08356	3.75875	1.01409	0.02476	4.10667	1.24584	-1.7864	-1.38067	0.680079
Tyr	TAC	-0.0678024	-0.0663044	-0.0411216	-0.090907	-0.0395979												4.40828	1.26088	-3.08203	5.30949	3.14084	-3.62202	-3.78027	0.237526	15.4702	-3.4977			9.72409	-4.30148	5.61509	-1.34492	-2.81536	8.56579	6.01192	0.324757	-0.18359	5.73259
	TAT	-0.0312351	-0.166308	-0.0723825	-0.135933	0.00962684												4.11037	1.93965	-3.10896	4.37182	0.515645	3.89222	2.07578	4.73506	9.75178	0.61155			5.65214	0.242812	0.032716	4.75128	-1.07214	-0.81195	2.44334	5.51817	0.55724	2.87959
Val	GTA	0.108644	-0.172796	0.339607	-0.0922086	-0.0636432												9.57243	7.75076	0.383365	-0.57706	-0.13616	4.02851	0.106476	8.29953	2.83115	0.36883			-1.75953	2.98155	10.1337	-0.27438	-2.88304	2.23237	-1.40958	0.706814	-4.02978	-3.00147
	GTC	0.0685823	-0.213203	0.102623	0.101955	0.0261058												5.94675	2.92205	-2.58267	0.620659	2.61341	0.63846	-1.65742	7.95529	0.81417	-2.28855			1.47432	9.68888	1.50355	1.19408	-2.49411	2.46677	2.66582	-2.60304	-0.94626	5.11118
	GTG	-0.165782	0.163196	0.0549573	0.110702	0.00674498												-3.53505	3.79425	0.493671	3.38755	-2.81536	-1.74114	-0.74067	-1.23443	0.032119	-0.89388			-2.5765	-1.97927	-1.82771	2.90338	0.035475	2.91882	-4.41151	9.75178	-2.1801	3.0962
	GTT	-0.0987921	-0.0346003	-0.142178	0.103512	0.122012												2.06451	-3.51866	2.12892	2.93987	-2.02244	-1.40958	3.59182	2.15278	-1.66165	1.37639			-2.43354	0.595868	5.86463	0.957344	-2.2756	0.98399	0.746956	-2.8686	-1.54359	6.83466
																		-2.23631	4.44051	8.07318	5.53519	-1.87377	-0.73945	-2.45461	1.47565	-1.21429	-4.31147			-1.41223	11.9944	6.01921	-2.22704	4.30163	-2.77874	-2.31083	7.2398	-3.16673	-1.88759
																		4.96804	-3.86234	0.766565	3.62264	8.25857	5.65449	5.16718	2.14525	0.220673	-3.17215			-3.05832	2.30147	3.95172	-3.95392	1.01341	-3.16983	-0.7717	4.73018	4.30036	-0.77147
																		-2.29526	6.28008	1.31372	-2.41414	-0.94928	5.6282	2.28829	-4.10702	-0.50253	-1.30352			-1.65015	2.18706	5.81492	0.057857	-0.98058	7.18858	-2.25874	1.62274	-0.51159	0.700844
																		3.51459	8.32967	5.19885	0.883852	-1.28684	-3.33186	4.37472	-2.21408	-3.27522	-2.50314			-2.63204	-4.45942	6.81079	2.56165	2.1159	7.013	-3.91185	1.41406	-2.12172	0.184138
																		2.9306	7.69004	-1.14365	5.42466	-0.37401	9.97974	-0.87662	1.73976	-2.27165	-1.50706			-3.54601	3.73025	1.05974	3.92091	-3.0814	3.40706	-2.60304	-0.19506	-2.45697	-0.33531
																		-1.20379	3.52863	-1.74265	-1.54359	1.22808	-1.17447	9.44002	0.325831	1.46344	2.63173			2.0815	5.02808	0.946746	-0.95802	2.814	3.09234	0.697191	-1.08224	2.12818	3.943
																		-0.33272	-2.11881	-0.10768	-1.20015	-0.65968	9.57688	2.76594	-1.34282	1.64552	0.117399			0.561486	-3.98381	9.34857	-0.0343	-2.44123	-3.2042	-3.53924	0.380875	0.702097	-3.42107
																		-0.41019	0.546397	0.825232	-1.66376	-1.17447	-0.71992	3.25018	1.74276	3.15298	-3.99578			4.28008	0.869226	-0.46878	-3.66864	0.849422	6.00422	0.418186	-1.99111	-0.35979	2.52184
																		9.58147	-0.26538	-0.65663	0.011304	-2.08796	-1.4391	-3.73185	-3.35585	-2.49411	-2.95749			0.07407	3.21425	4.43839	-1.20379	-0.53857	-3.04135	3.69184	-3.02721	0.04931	-3.6791
																		7.77214	3.22534	-0.80592	5.78168	1.82958	5.4602	3.46375	-3.18185	-0.4258	1.55771			4.5436	-1.18918	0.462875	-1.44064	0.108858	-0.80849	-3.41666	-1.25798	-2.58061	-2.48183
																		0.745596	2.87383	-0.74755	1.01409	2.82279	0.211113	-2.27165	4.28008	-3.07442	-0.41266			5.90799	-3.78827	-2.39352	0.546397	1.11769	-2.63204	3.73213	0.751895	-1.00016	4.09603
																		6.04479	5.02808	1.89597	-0.40524	-0.59172	7.40141	-1.12222	-0.57286	-1.85649	-1.07706			7.76013	3.59908	-0.02192	-1.6228	0.785181	0.991488	0.705782	3.13175	-3.98582	-2.59337
																		6.4752	-1.20379	5.23898	1.85188	0.428946	1.70865	-1.47638	3.31396	-2.6587	-3.01112			-1.78734	2.57392	1.84022	0.536939	-0.89126	-0.51761	-1.79227	1.09826	2.15679	-1.71992
																		3.26778	2.64828	-0.181	2.7189	7.58057	0.547109	1.65921	-1.4646	-1.25855	-4.37463			1.5023	4.16883	-2.43045	-1.42128	5.68692	-3.7532	-1.08913	2.43014	2.17482	1.37639
																		6.35863	-3.80909	-1.42305	4.42501	1.77449	4.77732	2.54199	5.862	-0.44535	-0.61788			2.43542	-0.84704	1.20392	7.38353	1.97239	-2.40866	-2.68195	3.11846	0.324035	-2.45583
																		5.31456	4.99437	3.71404	2.12322	5.84325	-2.16801	1.39583	0.590759	5.69846	1.26035			4.96804	-3.18828	1.90203	4.28008	1.95053	-0.95396	-0.14501	3.71404	-1.12222	3.67699
																		-0.35407	5.0964	1.74276	-3.78827	7.15394	-3.2042	2.21959	-3.71547	-2.23155	4.67791			4.89232	13.3727	3.74754	0.827698	1.42294	3.13208	-2.45804	1.32706	-0.01359	3.23668
																		8.99362	8.6523	-0.04731	-0.95802	2.6756	4.20916	-2.34913	-2.20477	5.01994	0.099044			5.93056	6.90335	6.53562	1.44731	3.31963	1.16713	1.52242	0.873485	2.61801	-3.88169
																		4.9671	3.53333	6.62436	4.45513	3.26108	5.37597	1.9805	0.877301	1.42294	-0.60181			2.93809	-0.59172	-1.38509	0.140885	3.76284	-4.05464	3.14775	0.34868	-0.01273	-0.71992
																		-3.79684	1.26421	2.63389	-1.50615	2.74162	-1.40027	-2.49411	3.75589	1.0762	-3.12252			5.31456	2.36633	-1.11026	-4.06976	2.36781	-1.08224	3.26108	1.33653	4.93839	-3.6791
																		-3.80909	-2.68304	3.48253	1.99358	3.03584	1.32854	-3.7634	7.50589	1.23195	-2.72206			6.42258	0.855421	3.47889	2.88814	3.80389	0.780079	1.0762	-3.18828	2.83115	-1.81046
																		7.40749	0.102495	5.29329	-4.30148	-0.37233	-3.09601	-2.14255	-0.13057	0.100974	-0.39304			7.77214	4.9719	6.28008	12.1979	-0.98455	3.4334	-2.28855	0.964571	-0.6418	0.323408
																		-1.20298	4.1596	-1.11026	2.15597	3.16897	-0.04125	0.731692	-2.36984	-1.24993	-1.11163			8.10987	-1.90521	5.28008	-1.87377	4.74286	-2.83183	5.80271	1.91096	1.95083	0.368359
																		1.9034	-1.92245	5.4371	-1.0552	2.84339	3.70821	-0.90709	-3.77817	-0.04616	5.04156			-0.78165	-3.79684	-1.11572	11.1299	-1.05325	-3.33043	2.3553	0.034796	-3.54601	0.630055
																		4.28008	-2.92663	-2.34372	-0.08234	4.1426	4.2374	-0.12835	-1.64613	-2.01113	-1.09564			-4.26007	-2.83531	-4.58571	6.90144	0.27377	1.44426	0.431724	-3.84199	-3.27522	-0.3923
																		2.69354	2.7469	0.216152	-0.35407	-1.57791	1.29762	-1.9816	0.751895	-2.16477	-1.58199			-5.71992	-4.75838	-0.03673	0.625257	-2.75825	4.02851	-2.27165	-2.16662	-3.10554	0.806628
																		1.33337	-3.07508	-0.0343	2.93641	-2.643	10.6544	3.41629	0.043768	-3.28387	-1.27548			-0.33531	-1.87377	2.44872	3.86614	-0.5326	0.747741	3.32401	-0.58808	-1.08224	1.01507
																		0.357427	-1.30566	-4.17671	-1.21542	0.237526	-2.99992	1.31789	1.3947	-2.67424	-3.64249			12.3033	6.61252	-0.0542	4.52398	-3.93774	0.849883	0.465646	2.61341	-1.06876	-3.21992
																		5.65214	-0.44133	7.26873	5.52594	3.06213	-0.39673	2.61341	-2.14241	6.26746	0.33678			10.2801	3.41469	-1.14476	2.57624	7.36419	0.456549	-3.31292	2.18386	3.31369	-2.91799
																		-3.19236	-0.97058	0.666146	0.409676	1.41406	-0.63518	-0.87144	0.976507	0.474769	0.172728			0.110983	5.21125	4.60617	0.903665	-2.08796	2.75101	0.270862	1.20649	-2.85254	-2.27165
																		10.7784	7.28707	10.723	1.42294	8.83704	1.82725	-0.10692	-2.44794	0.996497	0.328466			4.30958	4.67334	2.24468	8.02277	-0.467	1.97239	4.1615	8.1355	5.65449	8.98596
																		8.598	1.30095	0.340685	-1.86388	-3.55776	-3.34251	0.702097	4.65045	-2.44123	3.67699			9.52114	-1.53625	-0.38659	8.00557	2.50793	4.28008	1.06771	-0.89812	-2.21408	1.82466
																		6.38308	-0.08082	-0.39205	2.12111	-1.57627	-2.25325	0.859026	-0.52512	0.13488	-2.70209			0.367035	5.44759	-2.02674	-0.71992	4.44174	5.03705	-0.71992	-1.78734	5.4371	-1.25065
																		11.0131	3.43501	4.57091	0.299496	-0.50014	0.275283	0.003449	0.380875	-2.98789	-0.89788			-3.69727	2.18968	-1.61033	-0.81195	-0.86555	2.28829	3.62967	-1.52998	0.76575	-3.31222
																		-2.63204	0.37764	1.33402	-0.25674	-1.14476	1.95053	-2.57307	-1.02193	0.946746	1.89679			-2.13248	10.465	-1.79835	1.43998	0.223231	-1.69693	0.331952	-4.34061	-1.58199	7.80665
																		1.84152	3.43262	2.7358	-0.9295	-0.29823	-3.48112	5.58145	1.15785	-2.09875	-4.06976			-0.9977	3.96984	2.70341	2.90952	1.01477	1.89758	2.56737	-0.41518	-0.64111	1.11068
																		1.59715	3.74754	1.54825	0.946746	-1.14136	-0.47105	2.29041	2.70852	2.96832	-3.93421			1.83563	-0.19506	2.03008	-1.47282	0.262985	1.37228	-1.5441	1.86131	3.37099	-3.38831
																		2.07735	2.10617	-2.78737	4.36948	-1.40854	-2.01622	-0.90064	-2.79594	1.59715	-0.19228			0.220673	5.23726	-0.40591	3.79425	-0.85734	2.29113	6.69226	0.977898	-0.61788	-0.696
																		-0.57706	4.63865	-2.66649	0.619547	0.456549	-1.70654	-0.89536	3.65508	-0.95802	1.3651			10.2995	-1.03907	3.27751	5.72286	4.01459	5.74675	3.11629	-2.28349	-0.26968	5.13913
																		7.14653	2.8816	-2.57222	2.27095	1.97239	-2.7278	0.498984	-3.57195	0.530079	-2.86278			5.99883	0.477262	2.29041	7.77214	-3.32266	-0.34358	4.24024	-1.70758	4.68795	6.38534
																		0.023322	3.41469	1.84022	7.29997	-2.25672	-2.98768	3.38806	0.252301	0.767775	-2.11881			2.04553	3.63746	-0.86859	4.00524	5.52594	-3.77608	1.01767	-0.86011	0.508453	-2.27165
																		-0.73032	1.38067	-1.69982	4.25171	-1.66587	5.32659	-0.94626	-3.14849	1.20649	-0.07399			11.7288	6.12842	-1.18272	1.23801	-0.30755	2.52924	3.87489	-1.00746	1.50551	-0.99179
																		-2.54266	-2.41414	4.14928	-1.52412	-3.18828	3.15298	-2.39961	-0.45086	0.000903	-4.52944			6.4752	0.620659	0.549671	-3.01722	2.11459	2.03373	-0.68974	-2.32186	-2.77255	-1.0446
																		-3.70553	3.51085	1.9072	8.05253	11.4018	-1.7383	-1.84895	-1.20015	1.71809	-3.14757			1.33337	0.035475	4.37965	4.76851	4.01459	0.659901	0.216152	4.35117	2.00366	-2.21115
																		6.13193	-0.82549	-2.50061	3.78791	2.47391	4.21587	0.138665	-0.45676	2.5641	0.700844			0.105322	-1.67952	-0.28861	-0.89966	5.88373	0.455851	-3.31442	1.52933	-1.90566	0.214797
																		-2.07966	2.77367	1.31601	-2.33009	2.1514	-3.96554	4.93839	0.946746	-0.80189	-1.61033			2.51871	3.27479	-1.91875	3.46087	5.8318	1.05515	-1.76422	3.15813	-1.55325	-2.0502
																		-2.643	-2.61915	1.48438	2.41961	0.136912	2.19035	-2.42774	-1.48915	1.16081	0.142148			4.9671	-2.04345	1.68749	1.42294	4.78336	2.02656	-1.9816	-0.23262	3.31369	-0.22793
																		-2.19051	-0.66792	-1.44064	3.10361	-1.22773	1.14703	3.827	-0.05954	-1.70708	2.16651			8.79621	-3.60128	-3.71992	10.6544	2.75466	-1.3721	-0.10194	-3.24058	4.72312	-3.6874
																		-1.94634	7.63319	0.649506	-0.17577	-0.92759	0.286085	1.14703	-0.20677	1.82466	0.812742			-3.26593	0.065203	0.876385	1.5842	1.48938	2.14525	-0.9754	1.92933	-2.7124	1.60095
																		-0.78165	1.99284	-1.31741	3.99082	-2.08356	-3.39434	4.93998	-2.0583	2.73462	5.34203			1.03952	2.71381	1.45139	0.32573	-1.14476	-0.93269	4.6343	2.78644	-3.41577	1.59715
																		10.2801	-0.44214	0.256175	-2.21115	1.4434	-0.65235	1.66924	1.96254	1.19497	1.22745			-1.86388	1.60151	-3.08203	-1.39772	-2.46965	-2.10265	-0.44535	1.45497	-0.59992	2.74962
																		-3.12925	-3.39017	1.509	1.42294	-2.14849	3.60211	3.15813	-2.61258	-3.62202	-1.20379			-0.6495	-0.08082	-3.10896	2.15597	2.66582	-1.3721	-2.25277	1.64442	-3.4932	3.71013
																		4.94675	-3.44719	0.698998	1.33688	-1.73762	-2.0502	0.554589	-1.67195	-3.6791	8.98596			-3.86807	-0.46828	-0.56233	-1.03242	0.776599	-1.22773	-0.2183	3.60211	4.05926	0.13488
																		-0.56233	10.2743	3.18764	-1.28306	1.99152	0.50865	0.371449	-0.33876	-3.92781	-2.81294			-0.59172	2.12322	3.28204	-3.31292	-2.42774	2.8125	3.73954	-2.86569	-5.71992	-1.01404
																		-2.38659	2.79224	4.37472	5.05852	0.714395	-1.54302	-4.14512	1.17663	3.63492	-4.69951			7.59369	0.042161	3.45093	-0.51318	-1.57246	1.29762	1.62025	-0.57286	-0.29823	1.08636
																		9.11576	-0.99019	3.87489	-4.67553	2.57392	0.792684	2.33612	1.75013	-1.09029	5.13913			-3.89344	-0.42522	1.14282	-0.53959	4.86831	2.29195	-0.35079	1.66707	0.530079	0.754899
																		1.5023	0.876385	2.53929	2.45526	1.05515	0.240344	3.73954	-0.3307	2.87196	-3.79066			-0.41019	2.19675	-2.61312	-0.74457	3.25444	-3.7687	-1.10776	4.47616	2.01341	2.23856
																		12.3033	0.91515	-1.85087	-0.94539	1.58777	4.75912	0.105322	3.82746	-0.17577	-2.22138			2.57883	-0.23605	0.383365	4.62491	2.73078	-3.45748	-1.9746	-0.04288	-3.11123	-4.53227
																		-3.26593	-2.95312	1.30855	1.36176	4.37472	-3.25079	0.229598	0.561071	-2.19689	-2.39086			-1.0636	2.98544	4.88134	-0.0253	-0.52619	0.053751	1.80359	-0.39077	0.20308	-0.58397
																		3.57327	-0.37641	-4.06976	-0.7032	-1.31418	1.01325	3.71068	-3.18828	-3.59226	4.09603			-2.643	6.87454	3.31473	5.20723	3.24234	4.30012	-1.59294	-0.02192	2.20549	1.97239
																		3.25798	6.54166	0.465646	5.47229	0.053751	1.0828	-5.71992	0.538772	2.44741	-1.77801			-3.79684	-1.12533	-1.20379	3.06386	0.764229	-3.02416	-2.21115	2.35183	-1.06876	0.37764
																		9.34501	3.58026	-2.27165	-0.48183	-1.31741	1.09826	-2.03402	7.22126	-1.54359	-2.21477			1.60992	3.35867	2.46661	1.91555	5.50457	-0.70425	4.99437	-3.94214	-0.53333	-3.92781
																		3.25674	0.078398	6.31446	6.14821	-0.85734	2.51537	1.05427	4.13333	-1.04702	0.028944			-2.61111	-0.74255	3.88707	-1.68631	-1.4646	2.54199	-0.53474	-0.82932	6.47016	0.813654
																		7.19299	-1.55325	2.30977	0.295116	0.649506	-0.52619	-3.13371	1.90309	-3.1631	-2.46992			3.99572	2.39816	-3.25687	-3.51404	-2.02244	4.28008	-2.9613	-0.21145	-0.59863	-0.70673
																		-2.59492	4.83785	2.8411	-1.97927	3.98327	2.50793	-1.14195	-2.04487	-3.00989	2.92714			1.39618	1.86836	5.00805	1.93314	1.83295	1.03008	4.76395	-0.50014	-0.32701	-3.47441
																		-0.35887	6.90144	4.31796	0.111344	-0.42892	0.530079	4.74162	-2.07527	2.35121	2.8318			3.94833	-2.6611	-0.40765	-2.78737	-0.08145	5.14317	-1.61808	0.333891	-2.09875	1.23979
																		6.06256	4.9719	8.84052	-2.59492	-1.27548	0.42043	-2.35358	6.12677	0.265009	-0.35432			-3.80909	-2.00245	2.36198	3.29969	-2.78952	0.406561	3.40228	4.78127	4.20071	-2.4977
																		3.72452	0.270862	-3.54601	1.07125	3.97908	-0.57286	-1.7864	-4.14924	-2.27165	2.20549			3.55986	-1.26448	0.220673	-2.27165	-3.6438	-0.4397	-1.54165	7.64906	-0.17975	1.26035
																		5.99883	4.25839	7.10059	5.60694	3.78332	0.140885	-0.39841	5.27299	4.68795	-2.42137			8.72452	6.57516	4.8949	3.20865	-1.48392	-0.34679	-2.46548	8.50933	-1.89076	-1.51922
																		-2.1801	6.61252	4.96822	1.70668	-1.75651	-1.23487	2.48114	1.51033	-3.50263	-1.09029			-2.13686	12.9637	4.47987	1.88143	-1.40237	1.03684	0.575987	4.37623	-4.15742	2.92494
																		2.51871	-1.38509	4.30163	2.73929	-1.65575	8.05253	5.21758	-2.00475	-1.4052	1.4912			2.3167	8.66543	0.35195	-0.06814	4.19743	3.55652	0.931714	-2.2456	-2.44123	0.099044
																		-1.38659	8.83947	-0.46878	3.32067	2.15597	1.94618	6.01028	-1.23879	-1.59418	-1.99185			-1.71229	1.76546	6.48815	-2.24425	1.43405	3.37099	2.51763	1.88878	-0.97058	2.71629
																		-3.86807	-1.38466	10.4963	-1.78951	3.08511	-0.05954	2.05035	3.49994	-2.8686	-2.1801			1.07766	5.49629	-1.68075	1.10156	2.82279	4.8761	0.848223	-3.97574	-3.60227	-3.50263
																		-2.43354	-0.10298	3.21194	-0.86859	-3.58577	1.68749	1.04827	1.82725	3.12666	-0.78165			6.38308	-2.54266	1.19184	3.8453	-0.3833	0.000418	-2.97482	-3.00989	-1.63338	-0.12147
																		0.469004	0.643715	-1.84061	-2.77109	2.41261	-1.4646	-2.99677	-4.02859	1.05974	-0.32115			0.023322	1.30095	-1.21542	0.011304	-0.00122	-0.61187	-1.57791	0.478426	-0.0795	-2.21477
																		4.94675	1.83822	7.25476	1.92626	-1.61736	-0.84187	2.53929	2.43225	0.76156	3.31092			7.96661	3.94775	4.99437	6.72248	4.25171	4.96822	2.94471	-3.25513	-2.19383	2.49926
																		-0.33227	5.82588	-1.50886	4.60566	0.785374	1.31305	0.885583	0.719473	-1.42544	1.13079			-0.33272	-0.05954	2.87474	0.927478	-2.36422	2.01593	-0.33876	3.62074	7.50589	1.48729
																		2.10321	1.20712	5.72835	1.4462	0.280079	3.66975	-3.41666	0.609193	1.12693	1.46571			-1.70532	4.57091	10.1016	5.81854	1.456	-2.405	-0.26538	-0.57469	-3.77817	1.00277
																		-0.59172	-2.57031	-2.27165	1.93774	0.646127	-0.86555	-1.5683	-0.90064	-2.23891	-3.88506			-2.47668	-0.77487	12.2111	-2.989	-0.88121	-0.75714	-2.45461	-0.31452	1.27824	-1.96405
																		4.77188	1.79642	-1.77654	-3.01722	0.047603	1.78678	1.91367	5.00008	4.36592	2.38242			4.94675	3.70752	12.9075	-0.29135	-0.5556	-1.84809	5.08753	-2.27165	-2.51136	-0.28861
																		-1.71229	5.72286	-3.80909	1.59029	0.340685	-1.70206	0.081184	7.61341	-0.43146	-0.34247			7.80705	2.76904	2.8959	5.84325	4.24601	0.145182	-0.54528	0.429812	-0.017	-1.14675
																		3.31234	5.27058	1.41768	3.28743	3.99572	-1.14476	-0.05954	-0.21331	-4.23477	-1.482			-3.19467	7.48058	10.723	4.60872	4.28008	-0.0669	-0.14052	3.08511	-0.40742	-0.34247
																		0.431057	9.49326	4.41583	-1.03242	2.85151	-0.77955	3.01571	-3.55386	0.034796	1.70714			4.34297	5.5704	-4.31887	-3.1631	1.69943	-2.15909	4.79059	6.12979	-1.42398	4.52398
																		6.31593	2.01593	2.36198	0.669855	2.5593	-2.27165	1.4462	0.319405	2.48114	0.1501			-3.0245	1.20829	-1.02592	-2.86278	-1.69798	1.17663	6.61488	-0.37641	-1.62156	-1.76309
																		3.55986	6.62743	5.29965	-0.3591	-2.84034	-0.86555	0.111344	-0.92606	3.37099	2.49926			0.754899	-2.38659	-2.75696	4.41119	0.629285	3.25018	1.4462	0.089208	-3.78977	-1.5128
																		1.98983	2.19905	-0.0519	-2.25053	3.73462	1.97239	-0.84704	-3.13092	-3.72987	0.162432			-2.42322	2.21659	2.61341	2.48114	4.67434	4.55676	5.45174	-1.35357	-2.92663	5.09089
																		2.32102	-0.6322	4.59985	-0.10589	-1.49457	-2.10836	-2.84156	0.441216	-2.68962	-2.26028			6.04479	10.9467	3.04744	5.25834	3.90488	0.864441	-2.3433	-1.60227	-1.54456	2.63587
																		6.90335	5.22204	-0.74255	-1.94634	5.60569	0.675428	0.331952	0.595868	0.741943	2.92494			-2.38659	1.0828	3.21479	0.50576	-1.17447	2.02308	-2.19295	-0.69091	-1.72879	-1.25895
																		9.23335	4.59884	-1.43421	-3.02632	-0.89966	3.02861	2.65446	0.33288	3.05201	-0.34908			1.37685	-0.68214	-2.13018	-1.3352	0.987396	-2.07527	-1.92779	1.88008	-1.95052	0.306138
																		4.05786	-2.72367	5.28008	-2.32186	1.7856	5.18917	-2.38659	-3.21992	-1.43727	-0.25544			7.71881	-0.41019	-1.59294	0.666146	0.220673	-0.0381	-3.57925	2.68344	1.42294	-3.62202
																		1.4434	-1.40237	-2.33828	-2.21525	-2.9613	-4.54345	4.56579	-3.28629	0.238628	-0.54985			10.0493	-2.22647	-1.30533	0.329575	3.33991	-0.14371	-4.10702	-0.51701	5.37407	0.183478
																		3.00491	-2.24502	1.74276	-3.60512	4.3295	-3.08834	-3.31292	-3.07606	0.021706	2.71031			4.23154	2.77367	0.668968	0.770464	4.25604	2.77429	-0.7355	-3.14849	0.017784	2.8318
																		2.98544	-2.34253	7.66834	-0.82079	-2.60304	-2.82876	-2.49906	12.6287	4.55845	-1.41612			-1.02909	-1.56657	3.06457	1.9072	5.54288	2.22232	9.18773	-2.6781	-0.39132	2.79072
																		-0.16437	2.03978	3.4006	-4.26273	1.62374	-0.16437	5.80605	2.77976	0.530079	-1.51922			5.0964	3.98882	0.111344	-1.64752	-3.99578	-0.80189	4.08536	-2.39845	3.7192	-1.482
																		0.484458	2.19675	-0.13778	1.91367	3.01024	3.92091	1.33653	2.5491	3.39025	2.99088			0.268103	7.19299	-3.48778	1.54706	0.63846	3.55796	2.2535	1.16081	-0.66245	-1.44642
																		5.56213	0.187252	3.16897	-1.57863	-1.92845	-0.81244	5.21125	-0.34679	-3.54964	-0.11992			-0.57706	-0.83711	9.63441	-0.39077	4.88614	8.22777	-2.10546	0.574786	-0.03571	-1.64213
																		8.44936	-0.30755	5.02635	5.03957	0.441649	-2.19347	3.22317	-0.0795	-2.04345	2.52184			6.91066	7.01946	-2.0502	10.9467	4.93998	-3.00674	-1.93777	-1.96992	1.09584	4.10464
																		2.79072	4.96933	-1.1291	-1.49252	1.77362	10.2564	1.39417	-2.29469	-0.89006	0.014615			4.86522	2.37777	-1.49914	4.85942	2.24468	0.433925	-1.76358	0.847243	2.5491	0.162432
																		6.89406	7.53309	-0.24047	-2.02761	1.78678	0.573785	-2.58403	2.26906	0.562801	-0.22793			2.69354	-1.95423	-0.68116	0.845735	2.09767	0.280079	-2.4111	0.690335	-2.50314	3.66636
																		7.07078	10.1016	3.88707	0.032291	1.34963	-3.4932	2.09058	0.222354	4.30646	-1.6466			1.98983	6.65508	-2.79271	6.67201	3.66636	1.87502	3.53275	2.14956	0.021706	2.04181
																		1.88008	-4.49293	6.02447	0.220673	0.36116	1.80359	-3.55072	3.10361	-2.92489	5.05968			3.31234	1.33688	0.033504	-0.16437	3.68602	-0.73032	-2.49411	-3.54964	-1.9528	-0.75483
																		-0.16437	-2.86278	-2.61111	-1.09267	-1.97788	1.09011	-1.87377	1.91166	6.12979	-0.54255			5.94675	6.42961	4.11944	1.93774	1.84765	-2.13248	0.33288	-0.31452	1.05974	-2.27165
																		0.07407	-0.14052	5.02332	-2.29787	-3.1762	-3.45748	-1.4128	-0.1832	3.0962	1.11898			2.30147	5.3067	3.16094	3.14084	-2.10546	2.76295	-1.54302	-1.12474	-3.56165	-2.20233
																		2.56496	6.4752	2.55594	3.76284	3.37099	-0.22859	0.090476	0.373269	5.87852	0.955304			6.56078	7.12412	3.30263	-1.30816	4.25839	1.66924	-0.17537	3.89222	-3.25513	0.568111
																		2.57883	5.79928	1.31372	2.46422	2.76295	-0.7355	-3.02416	-2.01622	-1.4646	4.40899			11.0131	2.83227	-1.02909	0.595868	0.428946	7.40749	-1.22217	-0.01216	-3.45577	-2.07754
																		-0.87411	3.16094	2.61341	2.42257	2.3179	0.829197	-1.51493	0.457235	1.95131	0.890782			8.598	1.06933	1.2446	-2.10909	4.79575	1.01583	-2.20233	-0.94539	7.29595	-0.61043
																		-2.77874	3.72263	1.93314	-3.79684	-0.3833	2.26013	1.32615	-3.56165	-0.97951	-0.6948			5.97765	-1.93204	1.82422	3.18696	3.39958	3.99572	-3.4932	-2.79594	-0.43146	3.68927
																		0.110983	8.35043	-3.01722	-2.83531	5.82125	1.64442	-1.43421	-1.49031	4.30036	-3.3882			-2.95858	-1.17447	3.49869	2.03202	5.44181	-2.55482	0.801818	1.77362	1.16897	-3.07529
																		3.00348	0.946746	4.42092	-4.75838	-1.38779	1.02707	-2.42651	1.80886	2.80281	-0.28861			-2.72847	2.03978	4.4626	6.87001	3.73462	-1.27548	3.29647	1.09489	-1.99872	-1.76897
																		2.99679	-0.19228	5.3067	-1.87377	0.409676	-0.81888	8.36459	1.59233	-1.09564	-1.86027			0.150726	-0.28617	-0.82549	-3.48112	2.24563	-2.01622	0.778274	3.31149	-0.52781	-1.48915
																		7.47805	-1.59294	2.47857	7.1833	-0.79034	-4.5151	-4.06579	1.32706	-2.58739	-4.41273			5.95409	1.83404	1.25682	3.68352	-2.45751	0.132496	1.9947	3.82915	-0.09492	-2.01622
																		5.72789	-2.73566	3.17902	-2.07491	4.11341	-2.19383	0.893836	-2.92489	0.999446	-0.71992			1.94781	-1.49867	1.85106	6.31446	0.507185	5.46769	4.93582	-0.90064	0.976507	1.68749
																		4.45249	2.29652	4.8761	0.035475	0.915881	4.10667	-1.11134	-2.01622	-2.51136	1.25176			5.39119	3.57327	-2.23467	2.11934	6.03446	-0.11992	-2.36422	-0.42744	1.42294	0.340685
																		-3.0245	7.04604	0.469004	6.48815	-3.05325	-0.83537	-2.79857	-1.93841	-0.96672	-2.27863			3.78578	-0.26538	3.11542	10.8203	6.60131	-0.7077	-3.12733	-2.09576	4.73635	0.801818
																		6.48188	1.47432	9.51651	4.74756	7.18858	-3.32471	2.75067	0.381128	1.05694	1.44731			6.7725	5.02122	-3.92254	0.436485	3.33085	0.36116	0.538772	0.295116	-1.64585	3.46375
																		1.84587	1.66263	-1.56408	5.55827	-1.30816	1.61704	1.57738	-1.1824	-3.38179	-3.48778			0.599781	4.69041	3.08008	2.02524	-0.13579	1.57175	1.51692	-3.46071	-0.4713	-2.0725
																		10.0493	4.73759	-1.02909	0.694553	6.66946	-0.2183	2.94059	-1.99652	-3.11123	-1.69308			-0.69199	-1.59621	-0.29356	3.34929	5.80605	0.433925	-0.28335	-1.02193	3.55843	-3.79066
																		11.3131	0.869226	11.4488	0.560272	1.60095	2.91882	2.68344	-1.31356	-3.12558	-1.13877			-2.93441	-1.71992	2.70341	1.81432	-0.11133	-1.46837	0.129135	0.26094	-2.64021	-2.66315
																		5.95409	1.37969	3.39071	-1.05325	4.0992	-0.95802	8.38264	-0.99265	-0.6948	-0.03571			4.3505	-3.95001	-1.9104	10.1797	-0.86248	0.507837	-2.54989	6.28554	-3.31607	1.50079
																		0.70865	1.05018	4.60754	-1.81367	5.74675	-2.92141	-2.80021	1.56753	7.68214	0.723993			9.23335	-2.93675	6.62436	0.286085	4.14555	-0.89536	-2.85782	-1.03765	6.17328	-3.14566
																		12.9637	1.09071	4.30012	3.08837	1.10156	1.48532	2.15679	2.24468	-2.32186	-0.61043			5.12254	-1.48884	1.18121	1.16844	0.675428	-3.50288	-2.55369	5.85415	3.6368	4.40899
																		0.649506	-0.25544	-1.47156	1.42294	-2.40134	-2.60304	1.11238	-1.47464	-1.99321	5.66219			3.7602	5.61527	-1.84061	-3.84492	-1.14136	0.697989	4.75731	3.78578	3.2353	0.172728
																		0.76156	3.54335	1.46878	3.51085	-2.75452	3.09551	2.61341	3.82915	0.890782	0.25946			6.24291	4.59884	-1.31741	0.409676	2.92968	-2.86278	3.59998	5.0387	-4.92627	2.92714
																		2.16698	-1.48884	7.39483	-3.14381	-2.45751	-2.7822	5.27299	-2.21115	0.382441	-1.63829			6.45625	2.71223	1.00604	5.47229	-0.16437	0.702097	-0.84704	1.44731	-0.95802	-2.32186
																		7.59369	7.29213	3.01794	-1.6466	0.132496	-4.92627	-1.14161	-2.01622	-1.64585	1.01583			-1.2289	3.71404	2.05786	1.77449	-3.57148	6.97239	-0.13057	5.68359	-3.93421	2.09901
																		7.15562	-0.16437	9.19467	-0.80592	-0.00564	-2.04345	-2.12055	1.29447	2.93392	-1.03242			-3.18828	-2.98768	-2.07491	-1.63635	1.00277	2.63173	0.138665	7.01721	-1.04366	1.79453
																		-2.34439	8.67402	-3.84199	4.3576	1.6485	0.216152	3.86092	-2.25874	-0.32701	-0.70673			-2.29526	2.68716	-1.58911	-4.13262	4.28008	-1.84895	9.2494	1.60331	3.88008	-3.29274
																		-1.02909	2.24711	2.21659	-2.24425	2.22987	-4.35473	4.55676	3.6153	9.66469	-1.76309			-3.91812	0.491259	-0.80592	12.6287	2.01908	1.79888	-4.41102	-1.13539	-0.62531	3.37099
																		13.0744	11.9944	-0.7355	-1.77255	-0.99019	1.36528	0.033504	3.49994	-0.41518	-1.86597			4.60617	3.34985	-0.30211	0.589227	1.75671	-0.30325	0.166871	-2.82975	0.713381	-1.90313
																		-0.33531	0.620137	3.34929	1.17663	-0.66245	1.9947	-0.15247	-2.63935	0.433925	5.09089			4.48416	-2.92922	6.78008	-1.57863	0.822135	-0.00564	3.07129	1.48172	0.331034	1.75431
																		-3.584	-3.01722	6.78008	-3.27493	1.88143	0.564737	-1.19503	-2.77874	1.56871	1.30996			9.28008	-0.16437	-3.83636	-1.56408	2.96832	0.564737	4.23114	-0.99431	-3.25907	-1.09029
																		2.9141	-2.16437	-4.14759	1.48729	4.74286	2.23237	0.786928	-1.11163	-1.85519	1.21885			1.4434	2.64185	-2.21115	2.42257	3.08369	-3.25079	6.97849	-0.16437	1.16783	1.71809
																		7.82368	2.53696	1.07413	-2.2642	-0.59172	2.40729	1.19065	10.3057	-3.25513	-1.25895			9.11576	-3.91812	1.6485	2.60146	-4.1932	-4.17671	1.04336	-0.76636	1.09011	1.00574
																		-2.81164	0.461897	-0.48915	1.15031	-0.33531	-1.60007	-0.48183	-4.34061	-0.0779	-1.61897			-2.79105	8.21043	5.29965	-2.16801	0.581449	4.25633	-2.89734	3.63462	0.144276	-2.39086
																		2.3167	3.48105	-0.22309	0.240344	2.91317	6.17197	-0.95802	1.78171	-3.02721	-3.29568			-2.59492	5.16091	-1.04702	7.40141	-0.04828	6.74827	-3.33897	-0.13616	1.10708	-0.32115
																		8.62791	-1.20864	1.52798	-2.70574	2.28008	-2.9129	0.663058	-1.52637	6.83466	-2.42774			-0.76943	2.16871	2.75002	-0.56185	2.83521	-2.40134	3.04785	1.80359	0.565793	2.29402
																		-1.77996	-0.28617	0.549671	-1.9746	-3.04135	-3.01722	1.00574	-0.37641	-3.303	3.72954			-1.20298	0.690335	2.20087	0.883852	-1.52637	1.37685	-0.59172	-2.92489	-2.9802	4.89329
																		-2.13248	3.85991	5.49629	4.34105	3.55796	2.35025	0.27377	2.61341	-0.59863	-2.0502			-0.87563	-3.95522	3.39071	-2.28855	2.97573	-0.32776	-0.88121	1.81777	-3.6946	-0.54255
																		5.33129	-3.32266	3.94191	-0.27177	4.8946	-0.97633	4.933	-1.78734	4.95969	1.23979			6.14449	-2.33828	5.55604	-2.8073	-2.49906	-2.07185	0.336417	-1.1547	-4.06579	-0.03636
																		2.4832	4.45707	1.38153	2.57501	1.3389	8.15548	-0.29823	-0.5332	0.681845	-1.14675			4.53268	-3.56165	1.7873	6.62576	6.4587	-0.45676	3.73682	1.25407	1.47565	-0.48628
																		-0.26538	0.486975	-0.54193	0.36116	5.11752	6.24589	4.99437	0.640503	4.04035	1.54149			7.47805	-4.63296	-3.39434	2.55594	0.649506	-3.46625	1.59715	2.4307	2.11994	-3.303
																		1.17663	4.03618	-1.13277	-0.90914	1.98172	4.28008	-3.94687	4.25633	11.7942	1.88377			5.70865	3.06468	-1.40958	3.89248	0.042791	1.19497	7.7029	5.92029	0.676018	2.77522
																		4.53268	0.367035	1.76307	6.03446	3.13208	-1.33817	1.71809	2.4307	3.55652	2.38193			0.431057	-1.13977	1.6485	9.85385	0.50576	3.59182	-2.1801	1.90258	-3.12558	0.33678
																		8.98596	2.65704	-2.27863	-1.87377	-3.09366	1.84587	2.84749	0.140885	-1.79065	0.162432			2.76222	2.94527	0.37764	4.56947	-2.21525	-5.71992	-0.92096	0.590759	-3.51866	2.02201
																		1.80008	-0.16437	-0.6495	2.26046	-2.98955	1.2165	-2.86278	-1.9816	-1.20015	3.66636			2.66331	5.06725	-1.31741	9.97974	9.18972	2.03409	2.91317	-1.11163	-1.79243	-1.48634
																		2.93809	3.30402	2.02201	-0.60364	-1.5683	0.474769	-0.30325	-3.08834	1.30349	-0.12147			1.70668	0.97022	-0.32181	3.34048	-0.79832	-2.84156	-0.96707	-2.78538	1.80696	-1.57054
																		6.91066	2.12322	5.19189	3.4334	2.15725	2.41961	3.9292	-1.82084	2.89352	0.731692			3.25798	-2.06278	-2.04645	-4.49828	-2.14849	-2.7039	-1.05671	-1.06876	6.95335	-0.95357
																		13.3045	1.10935	2.28551	-0.45676	4.13333	-1.15139	0.180384	-1.61808	2.14358	-2.17514			7.22126	6.78008	2.51731	4.13333	-2.83676	6.53498	-3.66513	-2.02674	-1.82084	0.554589
																		-1.33061	-1.12222	3.9575	-0.19506	5.30949	1.0762	-0.09492	5.33535	-1.65015	3.49796			2.9306	4.1596	0.333348	-2.36984	5.29879	2.35461	1.00574	5.83023	-0.14501	0.36883
																		9.52114	-1.15911	0.065203	6.01921	1.42294	0.91515	3.31963	-1.81683	2.94021	-0.13169			-1.25564	0.032291	10.265	2.53929	3.00101	0.540375	-1.98858	-0.11244	-0.53857	-2.67114
																		9.91526	-2.46965	-0.48681	4.88134	-1.03093	3.35599	-0.74755	4.35117	1.86629	-0.35979			3.45038	3.26778	1.78358	-0.0789	3.22183	3.3956	-0.93119	0.222354	-3.18185	-2.63826
																		-4.48345	6.31015	6.54541	-1.71992	-0.60528	3.81686	-1.21012	-2.2456	1.48729	-2.4977			4.26448	7.10059	0.946746	6.65121	0.264331	0.990237	4.92476	1.89429	4.17769	-2.85254
																		7.56133	0.991488	3.93525	3.68352	5.45174	1.89429	2.38819	-0.24728	6.78008	-1.69308			4.82553	-1.83223	9.19467	1.09011	1.60095	-5.71992	-2.93731	1.78678	-2.35358	-1.84395
																		0.561486	-1.25564	2.29696	0.788955	-0.03517	1.48469	0.8259	3.65981	1.56753	-1.12051			-3.39017	-3.44719	2.50188	5.44936	7.04604	-0.19333	1.12693	-2.70917	-2.38659	-2.85648
																		5.29703	4.93582	6.86749	0.640025	-1.28067	0.744459	2.79072	1.48729	1.4102	0.55724			6.37685	-0.27774	5.4371	0.272588	3.84292	-5.25263	1.69387	2.43093	-1.93841	3.39025
																		0.311207	-1.95423	-1.59823	-2.57211	-3.56083	1.02855	0.705782	-1.56519	4.73584	0.415048			1.07476	1.46093	-0.24047	2.03452	-3.05325	4.28008	2.57501	0.240344	5.69846	-3.574
																		5.54769	1.20392	1.53814	-2.78952	-1.0425	-4.36357	3.66975	4.55198	-2.70268	-1.32109			4.14555	-2.92663	3.66519	2.51537	0.870988	-2.97529	0.07718	0.023322	-4.23477	-0.60181
																		10.9467	2.09679	-3.25687	-0.71992	-2.28481	2.23856	0.380875	1.57175	2.303	3.04931			4.00981	-2.10546	5.33129	2.03202	1.61704	-0.29356	-1.22133	4.65045	-2.63112	0.31023
																		2.43542	-0.48915	-0.8401	-0.2712	2.77681	6.04479	-0.80564	2.02201	7.80665	-2.41557			12.5837	3.18764	0.738876	0.503558	-2.9235	-1.88048	4.74939	-1.21241	2.87196	1.03389
																		4.84114	12.0787	0.776599	-0.70425	-0.86011	2.45765	4.084	2.85151	-3.42107	1.20316			-0.51546	0.387863	-1.24422	-4.34298	0.893836	-0.79632	0.140885	-4.84273	0.035475	6.26746
																		1.58436	-1.16296	-5.71992	-2.85782	-1.43421	-2.53774	-1.73132	0.34868	2.78809	0.732923			5.61573	-2.32186	-1.84468	-0.00564	-2.24166	2.5593	2.18893	1.01085	-2.57031	-4.52944
																		-1.78734	5.23414	3.73386	-1.79835	-0.51546	2.01341	-0.75809	1.51148	1.63302	-1.87377			2.33309	-3.59528	-1.39893	3.26254	-0.44906	-1.21012	1.97239	-3.42414	0.827698	0.245988
																		0.903873	6.68008	4.28008	0.18917	1.49401	3.22048	4.5742	2.0016	3.70037	-0.66245			-3.72987	0.085322	0.394848	0.788955	0.560272	4.43633	-0.05954	2.61341	-2.31083	0.82498
																		0.784144	0.162432	6.93314	2.29402	5.95521	3.03008	-2.39352	0.702097	-0.61043	-0.99179			3.00348	-1.15139	4.65744	-0.68395	-0.21937	-0.79568	0.564232	1.0828	2.4768	4.13275
																		2.43272	2.92788	-0.85329	-2.86278	-2.36422	5.05207	1.32008	-0.83051	-1.86784	0.276552			8.62791	8.38412	-3.61782	-0.39779	-3.35585	4.30873	0.180384	3.71885	9.85797	0.25946
																		8.79621	-1.83103	-0.55688	3.31473	-1.97285	-0.42191	-2.44123	-3.79508	-1.28486	4.40666			2.43272	0.325419	5.5704	3.30786	1.49777	1.24525	3.71068	0.040448	-0.48576	5.93927
																		0.750667	7.46873	4.17838	0.764229	1.04336	-0.86278	-2.35504	-1.42056	-1.93841	1.22192			4.0023	-0.95802	3.18812	0.025421	7.40749	-0.38395	-2.6781	-3.63659	-1.80325	-3.46186
																		-3.30446	7.6224	3.26254	0.685773	-0.49427	1.7095	1.85982	7.43797	-1.64585	-1.43781			3.13722	-2.70787	-1.83391	-0.9254	-2.27165	3.09551	0.509035	-3.18828	-4.74431	-0.41689
																		6.45625	9.97974	1.46571	1.12744	4.30873	-2.23155	1.22452	-2.44439	0.965316	0.183478			10.2743	3.43501	-0.45676	3.28008	-1.11134	4.48416	-2.44848	1.93314	-1.983	0.181718
																		6.38436	7.37532	2.86265	4.56947	2.07952	0.739706	0.697989	-0.80042	-2.7124	2.47173			0.643715	0.667744	1.71502	-3.70263	-2.34439	-1.9746	-0.76266	-1.00528	0.359276	-2.33646
																		4.29096	-0.27245	3.38564	-2.72591	-1.45163	-1.36307	-1.61033	-2.66012	4.8613	-0.36154			10.1907	6.35315	2.21659	2.48197	-0.0343	1.0762	-2.29469	0.554589	-3.75914	4.8613
																		3.7602	2.4768	-0.53959	1.09826	-1.31625	0.891649	-2.82835	-1.08224	-1.62901	-0.94893			-1.05325	3.21625	5.86806	0.685773	2.0604	-1.48915	-0.93269	-1.02835	2.81898	0.929695
																		1.75134	2.73995	7.32356	-1.84895	-0.96992	0.97022	1.01085	5.2347	5.26274	0.754899			3.67543	1.41768	7.29213	2.50793	-1.77561	-2.19051	-0.10194	2.74527	8.07318	-2.16801
																		4.03618	3.73025	0.859026	0.690335	4.67434	-1.61483	1.28254	-1.83643	0.989344	-1.71992			-1.2289	5.00173	-2.21992	6.68318	-1.03242	5.90799	-0.39673	4.73506	-2.85767	1.68402
																		7.76013	6.25191	1.6506	1.14282	3.29647	2.57624	4.1615	-2.08356	-0.15199	-1.33926			1.79888	-1.58085	0.513141	3.96669	-3.40778	-0.11244	1.3389	-1.14195	1.73771	-2.60066
																		7.66354	-2.93675	0.364055	0.946746	-1.80143	1.76511	4.52398	-2.27165	-0.61896	6.16127			2.4832	4.96933	8.82227	2.21927	4.0992	-3.43979	0.762838	0.580892	-0.80189	-1.35262
																		2.7092	4.69041	2.99567	-0.59172	1.064	3.03211	0.44748	-4.79684	-0.017	6.42961			5.43172	1.05018	3.71404	-1.71351	-0.6726	0.8259	1.77551	10.3057	2.46721	-1.13877
																		6.14449	-4.49828	3.90449	-2.05166	-3.59528	-1.76422	1.92933	-1.00528	4.07314	-0.16437			-1.77996	6.4752	2.07229	0.801818	-0.7386	-3.62468	-2.82835	-3.62568	0.265009	3.80389
																		-1.89478	3.18696	-3.00499	2.24563	-0.56528	0.546397	-1.12808	0.946746	-1.82382	-1.03827			1.84587	2.68172	1.74276	-0.40077	3.80389	-1.58695	-2.1314	-1.91369	3.11289	-2.97221
																		-2.38073	1.17663	-0.12552	0.903665	0.359106	3.82206	4.8064	0.040448	-0.77239	-0.89788			12.0837	7.75076	0.023322	2.7863	3.01024	1.20049	-2.1015	2.44008	-0.21992	-1.65015
																		4.3505	-2.81814	-2.35858	1.37685	4.0188	-3.62671	-3.42414	-2.91799	-0.03571	-2.06138			6.13193	1.90309	0.801818	-0.74067	8.05253	0.68402	6.95613	-1.61544	-1.24231	0.732923
																		3.99572	0.778274	-4.98999	1.26638	-2.25171	5.02082	7.09907	-2.39845	-0.01273	7.45837			1.9034	6.62743	10.1842	1.83743	4.28008	5.85415	-1.98659	4.02354	-0.99265	3.03008
																		-2.79857	0.677017	-5.71992	4.28008	1.68749	-0.53474	-2.62901	2.8959	-2.62288	-2.55482			4.84114	-0.05954	1.20316	-0.95802	2.42751	3.41629	-3.28629	5.88229	1.05209	1.48729
																		-2.58487	-1.63338	-0.41689	-2.63204	8.1355	-0.38395	3.63492	-0.28021	-3.25079	-0.9754			-2.41414	7.91644	7.63319	10.8406	2.83623	-2.95984	-3.62202	-3.70987	-1.45063	0.39119
																		-2.42322	2.99803	-1.87924	1.46962	4.41994	-3.53505	1.61419	4.39244	2.9918	-1.9746			1.25682	3.34258	3.93525	0.340685	2.07952	-1.47849	-2.04487	1.05427	-1.9528	-0.83865
																		6.6205	2.45498	-1.91197	-0.51546	-0.2069	-0.45676	-4.54345	-2.16801	-3.93421	1.49162			9.34501	2.6701	2.33695	1.48438	9.80918	-0.70517	-1.80143	0.113412	2.40842	0.891649
																		2.6333	1.6485	0.775805	3.07721	-3.66513	-0.89126	-0.26879	-0.70517	-2.28445	-1.72879			3.72452	-1.30003	-0.90064	0.465646	-0.57087	-2.7278	8.15548	-1.14161	2.09006	-2.48105
																		-3.05832	-1.58085	-3.23373	1.07253	1.30349	-2.91756	-0.99431	-0.44906	-1.53232	-1.95052			-2.24166	6.00901	1.77473	8.11546	-0.04125	5.72586	-0.8567	5.12345	-2.86278	7.45837
																		2.96001	8.11546	2.05966	6.21037	1.42294	4.65472	-1.13539	-2.21883	5.88229	-3.45577			1.88008	8.08216	3.84349	0.573785	4.04285	6.28008	-2.60242	0.169964	-0.07399	2.15128
																		5.43172	7.013	-1.95648	-3.73972	-1.46837	0.63846	-2.13061	-2.09673	-3.79684	-2.66729			3.25674	7.09907	-1.64912	-1.7027	3.12154	-0.81244	-1.47464	0.298597	9.02367	-1.33396
																		2.30147	4.13409	-0.40765	2.50793	-3.50288	-0.20268	0.478426	0.731692	-1.21992	-2.76789			-1.35402	-2.01622	1.21788	6.23848	1.07253	4.59985	-1.28878	1.82725	-2.64825	-0.02192
																		3.67543	0.522117	0.927478	-1.48392	4.83284	3.84292	-2.81536	-0.56528	0.634594	0.554589			-2.54532	6.63677	6.12049	2.99567	2.93987	-0.31452	0.649506	2.76408	2.47452	3.72954
																		11.107	6.8755	5.73382	1.56163	2.40611	2.07824	-3.58826	-0.83103	-2.64021	-1.93794			1.91565	4.70353	-1.66587	0.946746	3.01024	-0.97416	2.28008	3.12839	0.42043	1.25176
																		1.39618	0.371449	-0.59172	5.90799	-2.84381	0.859026	-0.71992	-1.75516	-3.85076	4.13275			2.06555	-0.32573	-1.93443	-0.85881	-2.24166	-2.8073	-2.17153	1.58667	-1.99185	-0.43146
																		11.5241	4.06269	-2.29787	2.09767	2.22232	-1.93841	-1.20652	-0.38659	-1.55325	1.72689			9.19884	2.7469	-1.23274	3.32067	2.049	-1.3721	0.243382	3.47548	-2.52163	-1.41612
																		0.639728	-1.30003	-1.34492	-2.54532	0.238628	-2.9802	-3.72911	1.83041	3.82553	-4.43512			1.84152	-1.63338	0.486975	-0.97633	-0.779	-0.04616	-3.00499	1.73976	-1.64585	5.06688
																		6.26954	-3.48868	3.56082	1.75671	5.41498	-0.36875	4.35334	4.14704	6.84552	2.66718			6.31593	0.548736	-2.30529	3.44038	-0.52512	-2.34372	-0.12552	-4.02859	-0.4867	0.210311
																		5.70865	-1.99522	5.20723	0.822135	8.05559	0.791707	0.952237	-0.40742	-0.99551	-1.78872			-1.96405	-2.82001	0.237526	0.65763	0.486975	-0.7355	-1.33579	-0.83051	-2.09519	2.71031
																		4.60617	5.66622	-0.95802	1.25682	3.44307	-3.68372	-1.63466	1.54504	-3.07162	0.210311			2.87383	-0.70739	-1.06635	-2.14255	-3.09366	2.48742	1.99358	-2.52707	1.4102	5.4602
																		-1.91945	1.6652	-2.55369	-0.54528	0.149153	-2.98269	4.10667	-0.6235	2.36633	-1.07491			-0.79866	7.53309	-3.7519	-2.9613	7.15394	4.45577	-0.45676	-2.19879	1.39305	3.9292
																		0.272588	8.78717	-3.23765	6.49357	-0.60483	-2.04645	-2.03402	3.51085	0.197832	-2.46213			-2.61915	2.37069	3.42834	5.98576	0.369822	9.21221	-0.59172	2.12491	-1.7144	-1.89534
																		2.36391	-2.09875	0.023322	-1.01695	5.03705	-2.59492	2.27544	1.50319	-1.29732	-1.09807			2.90077	-2.4876	0.891649	2.15725	3.84798	-2.82876	0.080543	-1.40174	-0.71992	-3.57268
																		6.65508	-2.6173	5.00173	-2.96911	3.54224	-1.06239	-3.74438	3.66439	1.50065	-4.21992			-2.2642	10.0215	6.90323	0.649506	-2.13783	-2.17153	-2.74962	-2.28195	0.276552	3.37099
																		4.70353	4.21797	-2.36941	2.2613	1.20049	2.28874	3.62074	-1.96992	-1.33396	2.14525			7.14653	-2.45751	0.882021	-1.01404	2.94345	1.2421	-1.84538	-3.22771	4.48968	-2.53152
																		5.90799	12.0837	-0.05954	0.380297	-2.45583	1.87502	5.96839	-1.19317	3.78928	-0.7141			3.39279	0.42043	2.05966	7.74465	1.18244	-2.7822	-2.62288	1.17084	-1.09564	-3.22616
																		9.27657	2.21659	1.81432	-2.13248	-1.33396	2.89252	1.62349	-2.82975	-2.14849	3.41437			-2.50449	0.775805	1.80696	-2.41414	-3.00499	5.65449	3.97275	5.13981	4.56947	0.264121
																		3.78008	0.595868	-1.15139	2.814	6.01717	4.83908	0.99039	-1.17447	4.89329	4.01459			1.85468	2.92788	1.00523	2.40611	-0.12552	0.829197	2.23856	3.65508	8.29953	-3.26593
																		-1.05325	1.20829	4.46944	10.6288	2.5417	1.77072	-3.35413	-0.95802	-2.15909	0.39119			5.33129	4.41583	6.90144	2.65704	0.785374	2.07229	-1.64245	4.71486	0.37764	-1.20379
																		4.60617	7.01946	-2.6611	-1.75953	2.29113	1.77551	-1.71992	-1.64806	2.56202	3.11986			-3.30446	0.05083	-1.60808	-2.70268	2.22126	4.66362	1.78008	5.14964	-0.37401	1.13079
																		-1.65015	-1.11741	-1.35701	3.64564	3.17431	-1.2881	-0.92096	6.43694	-0.02712	-2.88304			-0.22164	-4.72654	-1.74265	-0.66632	-2.58403	-0.74755	-0.80564	-0.58208	-1.91945	2.38242
																		13.9651	1.61953	1.54706	-2.76633	-0.16437	0.717469	4.02354	2.74569	-1.30491	1.75431			5.1081	2.4906	3.51085	3.9575	2.12322	-3.79155	1.58777	3.827	-2.79199	-2.07876
																		-2.15955	-0.32573	1.6435	1.5003	3.97	-1.80931	-0.56022	-0.56971	-0.13564	3.23668			1.99712	-2.9802	3.34441	5.28286	5.95521	1.53583	2.65571	2.54539	-2.86278	-1.20686
																		-2.60881	4.41119	4.23679	1.99712	-2.6489	-0.04765	-3.57268	-2.90535	1.1823	-0.29195			0.367035	-2.43354	-1.88197	4.8818	-0.22973	-1.17447	-3.66042	3.4006	-0.13564	4.40666
																		-1.8836	-1.7299	3.94883	-0.29135	6.67201	1.26206	2.65272	-0.94539	-2.50314	3.47548			10.7784	-2.08356	-1.14612	3.02738	5.27664	-2.11058	3.46375	-1.23879	3.66975	0.812742
																		-3.18828	-0.72705	-1.07706	5.01911	1.39305	-1.40174	-0.27774	-0.84187	-0.18997	0.162432			0.91515	9.49326	-1.48605	1.99152	4.35551	1.65921	2.79072	2.30683	2.32519	0.653705
																		1.83563	0.120787	4.76851	-3.00499	7.93321	-1.18477	5.51817	-4.47879	-1.62156	-0.3923			3.43501	-2.11881	0.546397	-0.39841	1.79542	-0.56528	-2.17285	-2.05766	0.340685	-4.01185
																		-0.76636	1.45139	3.86474	-0.12552	5.85415	0.340685	-1.70758	0.02082	-3.22771	2.25109			-0.44133	3.30402	6.96811	1.97239	-0.54345	-2.13248	-2.27165	3.75875	5.05728	4.18999
																		5.54013	-0.07476	0.42043	3.33085	7.1159	-3.66077	6.40129	5.14964	1.45221	-0.20811			9.91526	2.09679	0.502301	-1.13277	-0.02886	-1.11741	-0.0343	4.22906	1.70714	5.87852
																		-1.89264	4.6343	0.98399	-0.70739	-0.0343	1.77194	0.891649	-0.31452	-0.21218	-2.07754			11.2051	0.272588	4.36948	2.1917	6.21037	-2.06138	-0.05954	-0.10589	6.91744	-4.15041
																		5.14457	-1.76512	2.37407	-0.53857	2.30147	2.30683	-1.87811	-3.0982	-2.31678	1.72887			4.18008	1.33402	0.277289	-1.97788	3.39817	3.73954	3.02759	2.14358	-0.38138	-2.88973
																		-0.02192	7.15679	-3.56165	0.363469	2.10451	3.94907	0.573785	-1.99457	-1.41885	6.84839			1.28008	8.78717	-3.05325	0.340685	-0.34358	3.11199	0.464289	0.402528	2.14358	4.67791
																		-4.34298	5.69312	1.60052	5.26001	1.90203	-2.66828	5.92029	3.43896	4.32192	-2.21674			2.45498	2.79224	5.17117	2.30147	5.51603	-1.94634	-2.40239	3.51085	0.562801	-1.61033
																		11.7	1.15441	1.23801	-3.48778	1.75851	1.11379	0.931714	-2.1015	-1.97772	0.264121			5.66622	2.00735	7.58057	-2.50449	6.42961	-1.82499	-1.95648	-4.15006	-2.47668	-2.44823
																		0.268103	2.45852	-0.30211	-2.49411	1.77243	6.02793	-0.10194	4.75731	-0.53333	-3.99578			3.31798	2.34837	1.77243	0.239476	-3.86234	5.04563	-2.42651	0.890782	-0.30406	-0.83746
																		2.53524	2.86647	-1.3721	2.02524	3.69184	-3.27294	-0.90297	1.82725	-0.0789	-0.7461			7.56133	4.20838	-1.76855	-4.01164	6.72027	3.72452	1.01085	-1.55641	0.003985	-3.40778
																		-1.38319	21.0614	2.60146	-0.85983	3.93155	0.801818	2.67702	-3.0245	-1.89605	-3.07529			2.44334	-0.39448	-2.24863	2.1514	2.3736	4.21587	-2.71446	-0.34802	-4.43512	-1.7891
																		3.06468	-1.49867	0.690335	-2.989	-0.16437	5.51296	1.16081	-2.78538	-0.38138	-0.02516			5.56213	2.31482	5.53519	5.32659	-4.67553	-3.68504	0.433925	1.4462	-2.41557	-0.60661
																		4.26448	-3.25079	4.84612	-2.13248	1.78807	1.51692	-2.9362	-2.09576	8.07318	-1.64213			0.311207	2.10131	12.2288	-2.80215	2.41961	-3.01722	-0.45676	0.381128	4.70953	-2.70268
																		9.19884	1.48469	6.90144	-1.39893	8.91423	-2.82603	1.73451	-3.03278	7.2398	3.39536			-3.92888	1.09826	5.30115	-3.35772	1.34223	0.149153	3.9292	4.04035	-3.57268	-1.29732
																		2.7821	-1.26448	-3.13371	3.99572	0.480607	-1.34139	-2.1015	7.38168	-0.64746	4.26898			9.23335	4.8761	-4.27684	1.95131	-0.94928	-1.99185	-4.20189	4.14704	-0.90064	-0.03571
																		5.1081	2.36633	2.0815	-1.34492	4.76395	-1.66038	3.21625	6.78008	-0.66463	-3.41086			-1.38319	1.60992	0.542121	1.02939	1.39583	1.48469	-0.88121	1.30349	-0.29356	-2.1801
																		-1.68075	-2.50449	4.79575	1.47432	4.60295	0.737478	5.50457	2.81666	-4.74431	2.10131			3.51459	-0.64024	6.31015	5.40813	15.4702	-0.9186	0.220673	6.17197	-2.92489	2.14525
																		-0.6856	-2.45195	-2.14513	-1.91875	2.02916	7.50322	1.17663	2.69592	3.8389	-0.83865			3.45439	10.3927	-2.13018	4.34219	-1.87377	-1.84395	1.00459	-1.89605	-1.80287	0.301977
																		2.90077	2.37069	2.56165	-1.9104	0.78917	7.81168	-1.27548	2.13449	-2.06634	3.82944			10.234	-2.58267	-1.90728	1.01767	-1.49457	-0.87662	-1.47464	-1.12628	2.36633	-1.08075
																		-2.96402	13.2312	-0.88121	-1.7027	0.601918	1.97239	7.55441	-2.28195	-1.93204	7.81927			0.500175	1.66263	1.87502	11.868	-1.43858	-1.44185	5.27299	-1.87377	-1.20755	-2.46992
																		2.9804	6.82725	-0.61354	2.59866	-4.28107	0.991488	0.659901	-0.56725	-1.9556	1.53397			-3.05832	8.36623	-1.51824	7.58732	2.90077	3.65071	-1.5683	-0.17577	1.21885	-1.57145
																		0.500175	2.39816	-1.58911	-2.51292	4.6343	-1.81046	-1.60227	1.09489	-0.02192	3.30263			-0.81195	-1.35484	3.66223	1.4434	3.60339	-2.27165	-1.84895	5.0599	1.5744	-0.88511
																		4.0023	3.21625	-0.6726	2.91821	1.17953	0.470555	-2.3433	1.77194	10.1842	-2.59337			4.66814	-2.96402	0.57147	-0.86844	-1.91764	4.17732	-2.01113	7.43797	-0.33179	1.20132
																		2.67169	6.38534	2.63874	1.39261	-0.44288	-0.45676	-4.70297	-2.79309	-0.26538	-1.23274			10.2345	1.29762	1.70865	-0.2069	0.991812	-0.74755	2.0016	3.51921	0.216152	-1.77801
																		1.70582	2.61341	-1.02193	1.97239	-0.17537	0.626988	0.98399	6.91744	-2.97482	0.301977			1.75134	2.46299	1.46962	3.54224	2.19933	3.70631	1.15785	5.26909	-0.75098	2.16651
																		5.33406	-3.33563	-2.82137	-0.0253	3.98472	-2.40239	1.27096	3.37099	-0.27438	1.99613			-2.43045	5.72286	2.41961	0.781035	4.3295	-2.45905	5.37597	-0.39304	-1.99652	1.21885
																		-1.96405	8.21043	3.95172	4.1485	2.3736	5.54013	-1.59621	0.474769	0.311581	2.15128			1.69309	0.469004	-3.02632	0.367035	2.28874	1.03853	-0.37233	-1.32109	7.10059	1.54149
																		2.09258	-2.86278	5.73841	5.09089	-1.83391	-1.28878	-3.99578	3.51921	0.565793	-2.85648			11.1889	1.14703	1.07125	-4.10702	-4.54345	-0.98136	-2.05325	-1.16966	2.94021	-2.04345
																		6.94854	-2.86278	3.04744	4.24793	3.71404	-1.17447	-3.2809	12.7416	-3.10554	0.113412			1.92626	-1.20015	-1.7299	3.07721	8.83947	-1.94634	3.65508	0.367035	5.55827	-5.30755
																		8.27556	3.13537	5.70674	3.46375	-0.11133	-0.42892	2.54895	2.57111	-1.48915	-1.76643			-1.20864	1.80696	1.99712	-2.54532	-1.92845	4.83284	-2.34913	1.71809	-1.91281	0.955304
																		-0.59697	0.057857	-0.18928	3.53333	4.66704	-2.02274	-1.21241	-0.11244	-3.66714	0.128866			7.09627	-2.09875	10.2564	-2.03329	0.669855	6.65167	-0.0381	1.4618	-2.89307	0.162432
																		2.26487	2.90952	-1.59621	0.042161	-0.05954	-0.22973	2.7863	-0.97058	-2.20233	-3.82119			0.646709	6.02097	6.45625	6.02886	1.00036	-0.51546	5.18917	0.825232	-4.69951	5.05968
																		13.3727	3.86614	-0.03017	1.53814	5.23369	-0.97186	0.465646	-2.31083	3.53479	0.653705			-0.62077	2.63389	3.53333	-3.1762	-2.96911	3.74754	1.40539	-0.92606	3.30263	0.723993
																		6.01028	3.44675	6.50535	5.93927	-0.94928	-0.01179	6.95613	-3.38831	-1.38067	2.76493			-1.62436	-1.35211	0.131143	-2.09673	1.84587	3.55719	2.88223	-2.27165	-2.60304	-0.59797
																		6.12842	5.35019	5.8318	1.30378	-1.58944	0.162432	3.51085	-1.45582	-1.47964	-2.29787			-1.25564	1.65713	-3.02632	-2.82603	6.60885	1.12572	0.595868	-0.99058	1.47883	3.60211
																		-0.62077	6.14449	4.3576	1.14282	3.37099	-3.24244	-0.76266	-0.38284	-0.5209	-1.90313			-2.34253	2.83864	-2.24502	0.946746	0.859026	2.91755	3.75938	6.83297	-1.91557	-0.89388
																		11.2051	-1.2289	-0.95802	0.897726	0.506729	0.991812	4.05926	-0.14501	0.145182	-2.06475			3.63073	11.7	-2.68304	-0.27438	-1.68146	2.02977	-2.51351	0.328466	-2.79309	5.91202
																		1.27441	0.023322	-3.24314	4.44957	0.39119	6.45625	0.190815	-2.49411	2.91317	-0.34802			1.72194	4.90915	5.19885	1.12939	3.78791	2.56964	-2.32049	-2.45583	6.78008	8.26609
																		-1.62436	-1.91557	1.64442	1.92389	1.6485	2.18893	7.29595	1.38851	-1.84895	-0.95357			-1.54359	8.35043	-2.27165	-1.15139	-0.9295	0.530079	-0.155	-3.91437	-0.66792	-0.16437
																		5.56617	-2.38659	0.562801	1.18121	-1.18531	2.01702	0.781035	1.13587	-0.24047	-1.04156			7.82847	0.325419	-0.19845	-0.92606	9.57688	2.81666	-2.72206	-2.13061	4.11614	3.31092
																		10.2995	4.40544	0.650271	-0.51598	-1.38847	5.39119	1.07681	2.47452	3.96758	-2.89307			0.562801	5.4295	-2.82137	1.34963	0.309185	1.97239	-1.13055	-1.71992	-1.61033	3.53479
																		3.80389	0.496775	-1.42128	1.60868	0.300146	1.42294	5.09602	0.44891	2.11994	-0.696			5.33406	-2.07966	5.35019	1.31243	-2.11992	1.64552	-0.61551	7.95529	2.25109	0.712827
																		4.62491	1.97239	-0.88121	2.44872	4.59398	-0.75378	0.780079	0.035475	-4.48789	-0.49904			11.3131	0.047603	-0.47058	-0.60364	-0.65235	4.13333	-3.07841	-0.17343	-1.19913	1.53397
																		-1.21992	3.27751	3.53275	-1.90728	3.26817	-1.03765	0.240344	5.06439	-1.62156	-0.88511			-1.94634	13.9651	1.17663	0.690335	-0.89759	0.287146	4.56579	-2.27165	3.56634	-3.31855
																		1.17188	-0.35715	1.12482	10.3202	-0.23605	8.56579	-2.38659	5.50511	-3.42107	5.11118			-2.15955	0.946746	6.78008	1.71413	5.30949	1.13722	2.09058	1.18081	-2.20477	17.8095
																		-0.46828	6.92376	7.52511	3.19728	3.06282	0.439499	-0.64266	4.16772	-3.33897	2.71381			1.17188	4.14928	1.6485	-2.16901	-0.94285	2.41261	6.65632	-2.39961	-2.87632	-0.43358
																		-2.5765	6.56078	5.09089	1.39444	8.28337	-2.95984	0.762838	-1.18452	3.89546	0.891649			4.28008	9.34032	8.28008	3.35651	-2.01622	-2.21883	1.42294	0.885583	-2.48666	-1.33926
																		1.69309	-2.4876	0.536939	-3.23648	10.8406	-0.01756	1.66145	0.847243	-3.75914	-0.49799			-3.584	2.45852	0.299496	1.09826	-2.86014	-1.0589	-2.12379	-1.80931	4.95293	0.217579
																		5.86463	3.21479	3.94349	2.1159	7.13055	-1.58695	-0.89536	-0.79832	-2.3073	-3.22616			3.78008	1.05974	6.98958	-2.73485	6.01717	0.744459	-3.66714	0.561071	-2.60164	-2.21674
																		4.62491	-0.41019	0.37764	-1.00479	-1.11741	3.68602	1.22745	4.69675	0.912732	5.93927			-0.26538	9.14494	-0.16437	-0.3591	4.42092	-3.00089	-0.82862	-2.69877	-0.54476	-0.13169
																		10.0255	-2.68962	2.61639	-3.35772	0.409382	3.72749	0.26094	-1.6643	-2.31083	2.88935			2.96001	-1.91197	-1.25855	-3.27493	3.06195	3.06213	5.26274	-0.83954	-0.95802	0.663058
																		12.5837	13.169	2.76222	3.2373	-2.50449	3.58095	8.02277	2.11906	-1.9528	-1.5128			-2.58487	3.48105	-2.73566	-3.73972	1.39261	-2.62901	2.85151	-3.55072	-3.54601	-3.3882
																		4.11366	7.88302	1.59269	4.44435	-1.98711	-2.6781	0.309185	-1.75516	1.03389	-2.14119			8.76284	7.10059	-1.59823	-1.90131	0.363469	1.91166	-2.37802	4.99437	-0.71992	-1.07491
																		-0.22164	-1.11572	4.8949	-3.84492	1.24525	-1.71628	2.09006	-0.58293	2.03409	-3.13928			-1.07775	2.17482	1.14821	-3.01722	0.474769	0.113412	3.49994	-1.12612	-3.33897	1.0828
																		-0.43221	-2.21115	1.16805	-0.26538	1.12939	-0.76004	3.31149	-3.25513	6.4752	0.929695			1.12939	12.0787	2.69759	8.6523	7.81168	-2.17153	1.32854	-2.01622	4.26898	-0.90821
																		-0.05954	-0.0789	-0.67905	-2.35544	-0.93269	-0.57087	4.79059	1.33136	3.51921	-0.48628			0.784144	-0.35715	-0.82196	1.61112	-2.11632	2.07578	2.89161	-1.82084	2.15278	-0.89233
																		-0.87563	4.99437	-1.94634	-1.25798	-2.11336	-1.33579	-2.57031	-3.02632	0.82498	0.801818			1.60992	3.76284	-2.19051	-0.85983	0.791707	-2.74962	-0.90297	3.05201	2.04264	-2.67114
																		3.27479	0.150726	4.58465	-2.8073	-1.57246	-0.61187	3.47548	-1.72607	0.214797	0.245988			4.94675	6.06422	5.23898	0.441649	0.618107	5.93927	-3.25079	1.82725	-0.5209	-0.49799
																		-1.90521	2.16	-0.29356	-3.92254	0.474769	2.35183	0.139755	0.976507	-2.56677	0.275796			6.38436	3.94883	-0.62438	2.87462	2.24865	7.38168	-4.60881	2.28008	3.65981	9.42459
																		13.5254	8.32967	-3.23545	-0.467	0.280079	0.406561	2.18706	0.295116	-1.99872	3.22534			0.716861	0.102495	-4.50041	5.25569	1.53814	-3.86807	4.8946	0.725391	3.89546	-1.30352
																		5.72019	-0.68214	2.78008	-4.5078	2.71566	0.581449	-0.5556	0.964571	3.6368	0.630055			-3.2809	1.47432	-0.61112	8.36459	2.15631	-0.70517	-1.49031	-3.57195	-0.02712	-0.86428
																		-3.42107	0.469634	6.21556	1.09826	2.28008	3.47548	3.90488	1.83404	-1.55325	-2.25028			4.16601	6.3671	3.08837	4.70818	4.11614	0.78917	1.10935	-0.12196	-2.47668	1.75134
																		-2.63984	-2.32486	1.5842	-0.88121	-0.81529	2.69129	-1.1547	0.224135	1.09584	-1.08075			-1.40098	-3.03106	4.03618	2.27095	3.98472	0.18917	-1.56519	1.1823	-1.9556	-3.48778
																		1.85468	5.55604	4.08536	-0.95802	-2.24863	1.01341	-3.84199	0.580892	-0.73077	2.04181			2.21659	6.14449	-2.46789	-0.88121	-3.17362	0.737478	0.999446	-0.27363	-3.14757	6.97274
																		-1.35484	3.20865	1.65713	0.206005	0.934423	6.97849	4.25575	0.365272	-0.4867	-1.20686			2.94434	-1.61033	0.991488	4.66704	-2.25171	4.5742	2.13449	2.05035	2.28008	-0.82862
																		10.118	-3.95392	5.02122	-1.12222	1.03684	3.12623	-3.7687	-2.47668	-0.43642	-0.49265			6.20512	5.60694	4.24793	6.17197	0.79222	4.30366	0.631262	-0.56022	0.890782	-1.08509
																		7.34147	-1.80931	3.49869	-0.00564	1.94496	2.03373	4.36272	-0.10194	-0.59944	1.40337			6.94128	-0.95802	2.53696	-3.21992	11.4018	0.441216	1.50319	-3.62202	0.588804	0.681845
																		1.99712	3.73462	-3.72391	1.08008	2.0604	-1.68092	1.01767	-3.73579	3.4367	0.267134			9.27657	6.02447	1.26638	1.00735	2.5417	1.98556	7.02646	1.03333	0.216152	-1.93794
																		2.76904	-1.67952	-0.83018	3.28008	1.16897	1.45565	-0.04288	3.9292	-2.89639	2.63624			-1.21992	4.6343	7.66834	4.21797	-3.09601	-2.97912	-0.97186	2.16538	2.89352	2.76184
																		7.86455	0.801818	2.2613	1.00735	2.60033	1.25407	-0.19633	3.12839	-0.76365	1.26933			1.83822	5.22204	0.097253	1.48729	7.29997	1.91644	4.37472	4.789	-0.59944	4.43393
																		8.74549	1.87502	3.21425	2.73227	0.283831	-1.4775	2.39974	-1.82382	4.73635	-3.52212			-0.53474	5.27058	-0.87298	1.98721	-1.97927	0.47954	0.829197	-2.61433	-3.01112	-1.03827
																		-3.19467	4.14555	-3.18828	1.61112	0.338418	0.298597	-0.81195	0.367035	2.02308	-1.4646			4.40774	-2.13569	6.03916	2.6756	5.06439	3.06282	0.908321	-0.94928	-1.37765	-1.84511
																		-3.25079	10.1797	2.99049	-2.09673	5.88373	6.55687	-2.67644	4.09191	-3.14757	-1.01404			-0.43221	-0.44214	2.96514	3.51085	2.61341	-0.19633	2.01817	1.38851	0.741943	-1.10145
																		2.0521	-1.61033	5.86806	3.28204	-1.63635	-0.69199	6.28554	0.801818	0.540375	5.91202			3.10361	2.92205	4.37472	0.711353	1.16897	0.780079	0.996497	4.16772	-2.82137	-4.1099
																		0.280079	0.035475	5.30115	0.957344	-1.55641	4.47987	0.023322	-4.20189	-3.06505	0.099044			0.997929	3.32531	-0.86278	-2.51292	1.77194	1.03333	-0.6948	1.99877	-3.02632	3.22534
																		0.562801	3.52739	2.45618	-2.83531	2.48197	-0.21533	2.69308	-0.0944	-1.45636	3.68967			-0.06665	1.60052	0.180384	-1.65575	-1.68092	1.91367	0.300146	-0.98202	-1.14675	-2.29787
																		9.34032	1.12939	-1.91764	-3.20194	-3.33043	-0.07208	3.11846	2.1043	2.66718	1.68402			5.31687	1.12218	-0.26538	0.909913	-0.87731	-0.07208	-2.01622	-1.76388	1.03113	-1.43781
																		5.67673	-0.98308	4.52148	-0.19051	-3.99578	5.72286	5.06439	1.46962	-1.5283	0.37764			5.91801	-1.27152	0.409676	3.72452	1.6656	1.27096	0.746592	-2.59492	6.73429	4.01459
																		3.4006	-2.65006	1.18699	0.482611	0.409676	6.17599	3.37099	9.20071	-1.74641	0.452918			11.3108	1.61953	0.37764	-2.72591	2.85151	1.93035	4.01662	-2.61258	-2.13902	4.55198
																		-0.71992	-0.95802	1.45711	4.78336	2.42823	1.99521	-3.63659	-1.61544	2.64371	-0.7798			-3.80909	-2.67114	6.54541	2.29652	4.24629	4.27278	-0.19228	-1.12808	1.46962	-1.64074
																		4.43839	2.50793	-2.16901	-2.32049	0.295116	2.52924	-0.31762	5.24162	-2.25277	-5.30755			-1.76512	-2.53152	-0.39205	4.25032	8.91423	-2.90535	5.21125	-3.00253	1.09826	-0.7798
																		-2.75865	3.55843	2.81898	-2.40866	-0.61043	-5.19909	-1.17447	-1.71547	-1.4646	1.00277			5.72789	4.06269	-0.94116	1.25682	2.59417	-3.02934	-2.51707	-1.9443	2.64371	-3.97729
																		-0.81195	3.47889	-2.2756	3.73634	10.265	3.32401	-1.8645	3.63462	0.017784	-0.90821			-1.74641	0.216152	-0.0702	0.609193	2.63874	0.158457	-0.45676	-0.45086	-3.82119	1.72887
																		-2.21115	-1.74641	2.69287	3.42642	-3.68867	-0.40215	-0.93269	0.913742	0.681845	-1.93204			7.29711	-0.91223	-2.32486	0.336417	2.88664	-2.39697	-1.23813	10.3202	4.29829	-1.62261
																		13.3076	3.10361	4.9429	7.43797	1.95502	0.530079	-0.11826	3.9993	-3.80605	2.09901			-0.14052	-2.87182	1.20712	2.99049	4.77732	-1.18477	-2.99677	4.39244	4.60617	1.24978
																		-2.43045	-1.18918	-1.60808	4.70818	4.16601	3.31369	3.73682	-2.60304	3.52378	-2.0725			-0.5326	-0.61354	0.946746	6.25191	-0.07329	-1.80068	3.31396	3.71404	-2.70209	0.852015
																		-2.01622	0.387863	-1.03907	3.16039	3.59998	-3.31028	-0.35407	3.02738	3.37099	1.1158			0.162432	1.18699	-0.48681	3.37099	-2.79857	2.27544	-1.61483	-0.18557	1.09826	2.81666
																		11.5215	3.19656	1.48938	-4.13262	-3.68602	-3.66864	-1.87377	4.31869	-1.24231	0.946746			-0.22309	2.61341	2.38819	2.76594	2.59866	2.43225	-3.52212	3.37099	-0.89006	-1.59148
																		-0.79866	3.98305	2.68048	1.40539	-1.84395	6.01192	-3.68504	1.39305	1.11068	2.73078			1.59715	-3.56083	-0.42892	2.31836	-0.91223	-4.35473	-2.86278	4.2926	-1.7099	-1.62994
																		-1.99185	1.31526	-2.80215	3.38577	3.68927	-3.7532	6.16012	1.46024	4.43393	0.554979			13.3076	2.16	5.6282	-2.83808	3.86092	2.29041	-0.69119	1.25123	-0.43883	0.530079
																		1.94781	5.18155	5.27664	8.377	2.68344	1.88878	-2.9613	2.89161	-1.0446	0.13017			-0.181	1.26421	-5.04652	2.46422	-2.77109	-0.21331	1.63302	-3.59226	2.24962	0.415048
																		6.7725	2.03452	-1.65901	6.83069	-0.22973	0.870988	-0.22347	1.42294	-2.29526	2.23856			-0.71992	2.8411	1.88526	0.331952	2.2613	2.02916	3.01024	5.01994	-2.23317	0.908321
																		-2.87182	6.35315	6.98958	9.39119	5.67061	1.36162	0.570751	2.9804	0.323408	1.59715			-2.61433	5.6326	-0.24047	-2.25053	3.21625	3.98622	11.7942	3.41437	1.51148	-1.03873
																		7.80705	5.12254	1.77327	3.08369	-1.64912	-2.88973	3.18812	2.28008	-3.97729	0.1083			0.678008	0.484458	1.07413	-0.3824	-2.06544	0.422936	1.56753	-0.38284	5.80201	4.60213
																		5.44137	0.317815	1.49777	-0.29356	0.197239	-2.31083	2.43014	2.56737	-1.73866	-0.86428			4.29096	1.97239	1.42294	-0.96992	4.41994	-1.24565	-0.89418	1.16081	0.162432	-2.27863
																		1.37685	-4.72324	4.32375	2.35461	-3.75914	-0.9977	0.080543	3.71404	-0.22703	3.16039			6.54166	-4.35006	-3.24244	-0.39448	2.33612	5.27299	5.02082	0.642458	-1.23526	2.13348
																		4.27278	1.73771	-0.32181	-1.71351	-3.26682	0.336417	0.44748	1.71809	2.74962	-3.13129			4.03618	-1.63999	7.25476	-0.07618	5.39119	-2.0502	2.24519	3.69184	-1.12222	3.01541
																		7.12412	5.98576	5.99725	3.55652	0.287146	-2.72367	-0.47648	-2.31083	5.04931	-1.96405			-2.57031	3.85991	-0.02372	5.89834	-1.74114	1.80831	-0.60483	-3.66077	-0.97951	1.22192
																		5.18374	5.67335	-0.12552	2.38819	2.12322	-2.2608	3.00101	0.121349	-0.59992	-2.87632			1.58436	-1.17447	4.10667	6.04479	-1.40854	1.30487	1.90133	3.03584	-4.21992	1.11898
																		0.42533	-0.68116	4.65744	-0.35079	-0.14141	-0.58208	1.33529	2.14358	9.85797	1.21885			-0.99019	2.69129	-4.18987	4.50503	-2.643	1.36162	0.187252	-2.77874	-1.71547	0.1501
																		-0.74255	2.60057	-3.57148	1.18244	4.15132	2.18386	-1.51074	2.61801	2.76408	-0.87965			-2.38073	3.35676	-1.67043	-3.00674	-1.38108	4.70034	-0.64746	-1.42808	-4.0972	2.73078
																		-1.81875	8.67032	3.31898	1.21936	-3.62468	-0.51761	-1.61808	1.52646	-0.71992	-1.04366			-1.74641	4.38317	0.474769	1.39305	-0.82053	1.55077	-1.51493	0.885583	2.47173	0.1083
																		2.0815	4.59425	0.35195	-0.0519	3.15736	1.14282	5.89834	-1.87853	-0.43146	-0.71992			-1.67368	-3.25079	1.56163	2.95932	0.331034	-2.94214	-0.12835	0.952237	5.50511	-3.93421
																		6.63677	-2.20641	2.94527	1.11769	1.01477	-0.0669	-1.63338	0.359276	0.07718	-1.7891			0.42533	1.11238	-0.0381	-1.28067	-1.75953	0.891649	-0.01756	1.54003	-0.11992	2.19375
																		3.71097	-2.30529	-0.06814	4.34219	3.39958	3.15542	0.530079	2.01489	3.03008	-3.23545			0.912732	4.28008	1.36176	4.57693	1.7095	0.646127	1.82958	-0.35407	1.56871	-1.04156
																		-1.91875	-4.1932	0.946746	4.24629	1.97239	-0.79987	1.16897	0.238371	0.184138	-0.99113			-1.89264	-2.50061	1.88542	3.14707	-0.42191	-2.73485	1.16081	-0.43642	3.68333	-3.3725
																		4.49202	13.2343	-2.72265	2.73078	1.13722	-1.52688	-1.68766	5.0387	0.146257	-0.16437			-3.07508	2.12322	8.74549	2.80949	-0.11826	-1.9816	3.12623	-3.73579	5.44513	0.128866
																		6.56078	6.65121	-1.67043	-2.83808	2.44008	-3.31442	-2.58061	1.55077	-1.13055	0.46737			-2.1801	3.6153	-2.70574	5.87226	3.38806	0.380297	-2.78833	2.049	6.16012	-1.23274
																		0.162432	-1.61033	13.0904	5.28286	5.13981	-0.32776	1.91644	-2.69877	0.588804	-0.60661			3.55843	-0.37641	3.33358	0.690335	-0.14786	1.78416	3.32985	3.02068	3.47548	-3.85006
																		5.06725	-3.74318	6.87001	5.40746	3.71885	-1.5441	6.65167	-1.33926	-4.52088	-3.54601			8.39113	2.69287	6.01028	0.162432	0.98399	2.77976	-0.81587	-3.61908	3.16039	2.61341
																		3.99971	0.462875	-4.18987	-5.71992	2.15631	2.12818	-3.95001	-2.05128	4.17019	-5.07057			0.745596	-1.03242	2.01702	-1.40027	1.40539	2.44627	-2.37064	0.098413	-2.00475	-2.24166
																		6.37685	7.91644	5.00805	-2.51707	1.6166	3.75938	0.586385	2.94345	-0.51159	-0.42191			-1.99652	-0.19845	-0.98308	2.69129	0.224135	5.33535	-2.07185	0.121349	-0.4258	-0.32909
																		1.20202	9.63441	6.72248	3.24234	-2.96943	0.912732	-3.54601	0.663058	3.22183	-1.62261			7.69004	-2.37171	3.22534	3.15298	-1.75516	-0.20268	-3.24314	1.62374	3.1189	-1.81113
																		1.07476	6.90323	4.96237	9.92254	2.53696	-3.16772	2.94471	0.144276	-2.44719	-2.37064			-1.6526	2.67852	7.15679	-0.7355	-0.73077	-2.04538	2.75834	0.76156	-1.94634	-0.71992
																		1.76546	0.47954	1.80696	-3.03106	1.10935	3.06195	2.14956	-1.51824	1.72268	2.81666			6.38534	-1.45163	2.26046	-0.61043	-0.75378	2.16122	6.40129	-3.7634	3.78928	-2.1228
																		3.94833	-1.43421	-1.77561	2.10987	2.49926	4.17769	-2.9755	-0.57469	0.08365	-1.21064			-0.22859	-3.08834	1.74276	-1.8836	-1.97661	-1.80287	2.80399	4.95202	-1.93204	0.46737
																		3.35867	-2.39352	-2.23467	-0.7734	0.829197	0.144276	0.169964	1.05209	-1.94634	-0.32909			4.45249	1.73771	-1.77654	-0.40524	7.1833	6.2427	-0.21218	-2.01622	-1.23443	-2.23155
																		11.1889	-0.89759	12.9075	0.643715	4.35551	1.7873	-4.55033	-0.62438	-3.4932	-1.10145			0.065203	-1.06876	2.30977	0.238628	-0.24047	1.83563	-2.16963	2.21959	0.25834	-0.55387
																		4.4895	0.4855	-2.46915	4.8761	4.76043	-3.61908	0.267474	-1.12612	4.17804	-1.76897			0.912732	-3.51866	2.91821	-0.45676	4.60365	-0.48183	0.144276	1.82725	-3.42107	1.52646
																		2.28008	0.946746	3.34985	0.034555	1.6351	1.17084	9.82685	-1.12733	1.60331	0.162432			-0.97475	6.56078	-3.26682	7.43797	2.48903	3.42642	1.74761	0.570751	0.474769	-0.42191
																		-2.69501	-3.1741	9.92634	0.429812	2.24865	1.62025	-3.46625	-1.26227	-1.9816	-1.80287			9.61485	-1.63338	-2.21115	2.99803	1.74276	-3.20194	2.35025	-0.3307	-2.35065	-1.91875
																		1.25682	4.34297	6.17197	1.94729	-1.05066	-2.91782	-0.69119	1.32706	-0.21992	-3.85006			2.76222	1.70865	3.98305	2.51179	-2.59492	4.34297	1.46318	-0.71992	0.162432	4.95969
																		5.39119	-0.51761	-0.87662	5.20158	0.402528	-1.78635	2.16122	-2.60066	0.331034	-1.93985			7.40749	-2.36941	2.28008	4.76043	6.92376	-2.44123	-2.12055	-0.90821	3.91311	-0.89788
																		8.08216	3.35746	3.60339	5.80271	1.09826	0.97464	-2.31856	-1.80325	-3.07841	-1.57145			1.20202	5.33535	-1.66587	0.280079	4.60295	-1.72607	3.37099	-0.19228	-0.02562	-3.6843
																		6.94128	-0.66632	2.61341	-0.87298	0.201132	-2.46789	-2.9235	2.44334	-1.23526	-3.14381			-2.81814	0.81854	1.26206	0.034555	-1.29062	1.54504	-2.34643	5.15794	-2.36562	0.818974
																		9.23335	-1.82771	2.70341	2.32872	-2.17153	1.81777	-0.68636	6.95335	-0.07729	-3.58176			2.9804	-0.57973	-2.15828	7.62594	3.16897	1.78807	-2.46213	-0.82079	3.96758	-2.87182
																		2.18706	-2.30642	-3.49275	-2.28644	2.21111	0.455851	-3.22882	3.32985	-1.91281	1.42294			1.26088	-2.8073	5.19189	1.95982	0.480607	1.17663	5.16718	-3.12252	-1.09029	-1.93985
																		2.51537	5.44936	-2.15081	4.92476	1.91367	5.68692	4.34297	-1.82084	1.30187	-0.76943			1.09071	1.31601	-0.54193	-1.73762	1.80278	-3.60512	5.862	5.52268	-5.71992	-0.5556
																		5.23726	4.41624	3.51853	-2.24687	-2.70787	5.08753	1.24584	-3.31607	4.37623	-2.01622			3.00491	4.13409	3.90449	2.32872	2.31746	-4.52088	-1.75516	-1.69625	-4.48789	-1.12433
																		1.46093	1.63895	-2.87632	6.10804	4.31047	0.20308	5.85415	2.02308	6.49175	6.38534			1.4324	-0.27245	1.22905	8.56579	2.04707	1.69943	3.72749	-0.80467	2.10131	3.08008
																		1.60992	1.81888	2.85528	0.021706	6.01717	1.54003	-1.84538	2.39032	-2.61433	8.26609			0.162432	1.99092	-1.95648	0.467704	0.681845	3.72452	3.94349	1.98901	-0.09404	-0.53974
																		3.78578	6.90634	0.725391	-2.49411	-2.27165	-1.68146	4.5742	0.577789	1.04064	2.61341			-2.86929	4.3678	5.18351	2.60057	1.47071	1.49264	0.573785	0.577789	-2.14241	3.68967
																		9.28008	2.46661	3.2456	1.16844	9.21784	1.21077	1.53578	-1.06876	1.51148	5.75549			6.26954	1.15293	2.37724	-0.25368	0.97464	-0.28514	1.32008	-0.28514	-0.89788	1.42294
																		5.61509	-5.71992	8.32967	4.28008	2.22126	0.725391	3.14775	-0.37641	-2.50276	-1.89534			2.42823	2.73995	1.85188	4.1485	-2.49411	-1.65742	3.15542	-2.33392	0.577789	-2.06138
																		5.97765	-1.56898	-1.6228	2.11934	-2.46548	2.02977	4.43633	0.331034	-0.01359	0.217579			5.67673	2.3179	3.45561	5.61795	1.57738	1.59078	-1.96565	-0.28021	4.12161	3.49796
																		0.599781	0.07718	0.220673	3.63073	7.40749	1.78008	-0.82862	1.20049	5.15794	-0.53974			4.17434	2.09617	-0.48183	2.10987	-1.68766	1.2366	0.106476	-0.94539	1.13287	-0.76943
																		-1.08075	1.05427	12.1979	-0.5326	5.33129	-4.97086	3.13175	-0.21145	5.87143	-1.78291			2.06926	8.32967	-1.1291	0.859026	-0.81529	-3.19891	-1.24993	1.91367	2.78285	-2.42774
																		2.44334	0.340685	0.604661	4.2216	-0.73771	-0.56022	4.22906	0.184841	1.76039	-1.24231			0.620137	8.67032	-0.47105	4.60566	1.90175	-0.42397	1.31305	0.718711	-2.80021	0.275796
																		-2.02674	-1.40958	-0.19845	1.9982	2.59469	-4.02978	1.90258	0.340685	-2.16662	-0.14786			6.40765	-2.35205	3.7289	-1.14365	5.58145	-1.04286	-1.42056	-1.20015	3.52378	7.81927
																		6.96811	1.98721	1.76838	3.64928	-2.37802	1.0828	-1.64245	-2.32186	1.13287	-3.46186			5.18155	-1.81367	0.42043	0.295116	-2.67644	0.105322	1.56753	3.62587	-0.35432	-3.13129
																		7.10059	0.507185	3.40228	-1.0589	1.83563	-0.89812	2.80399	3.76625	1.24978	-0.07139			8.28739	-2.66649	1.52798	-3.68867	5.60569	-1.85519	-0.47648	2.67702	-1.02949	-1.76643
																		-0.59172	5.18351	-0.95348	3.11542	7.27371	1.89758	-3.02632	0.713381	3.55843	0.818974			7.6224	2.62629	1.07681	0.650271	-1.12808	-1.93841	-2.03775	2.69592	-4.36357	-2.90566
																		5.09089	-2.62586	3.86092	-2.7124	-1.10776	-1.17447	-2.1314	-3.81878	0.568111	-0.43358			-1.38466	0.565793	-0.61429	2.63743	-2.72989	6.31327	-2.93892	-1.17447	1.05694	0.452918
																		6.91066	-3.07841	-1.16745	4.8818	1.74276	3.90971	-0.95802	4.71964	-2.23317	2.21659			13.5254	3.53333	2.55346	4.65472	0.648409	0.31023	1.28254	3.77922	9.66469	-3.75056
																		-1.12533	2.55346	8.54064	2.36781	-2.34643	-3.93774	3.88638	-2.97529	3.37099	-3.31855			2.09258	0.778274	-0.41689	0.965316	1.11238	-2.14849	1.62349	0.111344	0.032119	-3.13928
																		4.3678	5.93056	0.785181	1.91367	-0.4397	2.56964	-0.90821	3.02759	0.464289	-0.45676			8.70665	9.46227	-1.66376	4.3576	12.7416	0.877301	-3.58577	3.37099	-3.06505	1.72689
																		7.82847	-1.56657	0.272588	-1.49914	-2.08356	-2.75188	-0.54751	-2.1801	-0.88121	0.162432			2.55155	4.63865	4.31047	7.39483	-3.08834	-0.37641	-1.66165	-3.30057	1.89679	-2.01622
																		3.7451	-3.91812	-2.66649	3.14707	-1.68631	2.88814	-0.45676	-1.24549	-0.18557	-4.1099			6.82725	-4.13262	5.93927	-1.98429	-2.7124	-1.98615	-0.31762	-0.19558	0.099044	2.61341
																		7.71881	0.678008	4.00524	2.69759	-0.80189	1.69943	-3.62202	-1.88048	4.60617	-1.95052			-0.0519	3.71404	4.40544	-1.13277	0.199741	0.530079	-3.23373	2.23237	-0.77054	-0.49265
																		-0.76943	10.9467	-0.47058	4.8196	-2.12876	-3.00089	-0.19558	-2.09673	-0.97684	1.52646			-0.35887	1.26262	-2.24502	-0.16968	0.766565	1.75851	2.65272	0.82498	-1.26787	0.912732
																		8.76284	-0.56428	1.21788	-2.61312	-2.77255	0.63187	5.0599	-1.84538	-3.97574	5.73259			2.01593	3.55843	8.98596	0.946746	0.02082	1.49657	1.96254	-0.38659	6.42294	-1.21064
																		0.579291	-1.40958	1.80696	3.13208	-1.96565	-3.41577	0.80993	0.663058	2.78285	0.806628			3.71097	2.05786	-1.02193	1.51412	-3.33897	-2.38659	-3.29568	4.02737	-3.41086	-4.14924
																		8.66543	0.57147	-1.98429	4.38317	-2.01622	1.31133	0.04931	-1.48634	3.9575	-2.53152			13.169	-0.08612	-1.28306	-1.0425	4.60754	3.34929	1.0762	-2.6587	-3.07162	1.24525
																		4.084	6.25287	5.25569	-0.97475	4.69675	1.43998	2.68344	2.40842	3.11289	1.79081			5.54013	4.2216	-1.90999	9.44596	-0.87144	-1.64613	0.63187	4.17769	3.05201	0.151639
																		-2.13686	3.30263	-1.9816	-0.02192	-0.89418	0.07718	-2.05766	-0.98455	7.72546	-0.5556			6.01028	-0.96672	7.88302	4.74756	0.663058	-1.49457	-1.4646	-3.79508	-2.50276	-0.36154
																		6.62848	3.37099	-1.80068	1.29762	-1.06876	3.12154	-2.52707	-0.21533	-1.59294	-0.56917			1.80008	6.90634	0.604661	1.53814	1.14282	-4.02978	-0.01179	4.8064	-4.1932	-0.99113
																		5.81492	-1.63829	1.20316	2.95932	3.62587	-1.02835	-2.50965	0.336417	-4.15742	2.79072			-5.71992	2.79072	1.31372	2.32961	-0.32146	3.14084	1.77194	-3.78755	-1.87377	8.19312
																		6.78008	4.11944	4.076	7.36057	0.32573	6.92376	-3.57925	-2.30112	2.71629	-3.40778			1.70582	2.56496	-0.37233	5.20445	4.66969	-2.56677	-3.35413	2.28008	-0.24728	-2.12515
																		4.28008	3.07896	3.84183	0.244089	2.07229	5.61659	-0.51318	1.05578	-2.45069	-0.83458			-3.19236	-0.57523	0.244089	4.9671	5.61659	-1.51824	-0.95802	1.13287	-0.95802	1.30996
																		9.93323	4.66814	0.569888	-3.0814	9.44596	-0.37867	2.12491	-0.19975	4.48968	-1.51132			-0.91223	-0.29356	-0.29356	10.0208	8.25857	3.03211	-0.12782	-1.39002	1.42294	2.54454
																		2.06555	0.780079	2.24468	5.19453	-0.9186	2.75466	3.07129	-0.60364	1.50079	-2.44823			2.26487	-2.44611	-2.63437	-1.11944	4.8196	-1.43421	1.02165	0.474769	-0.20677	2.63624
																		1.19184	5.81854	-1.18272	4.01459	-0.16437	-1.69693	0.223231	2.8125	2.32297	4.62491			1.96301	-0.48915	3.07896	-0.81888	1.17953	3.45655	-2.63935	-1.99457	-1.99321	-4.31147
																		-2.13018	-0.84704	0.770464	-2.618	4.01662	0.690335	6.47016	0.76575	-0.62531	2.30206			7.34147	-1.91557	1.42294	4.31658	-1.18531	-1.27182	-1.82382	1.82725	1.96543	6.42961
																		-1.75516	1.73771	-0.27438	4.50503	-3.33897	2.04447	4.78127	7.01721	-0.41689	1.28008			3.86474	-0.07476	2.73078	11.4488	6.24589	1.21725	0.380875	2.2271	-3.897	5.85903
																		7.85726	3.32531	-4.45942	2.69129	-0.73032	-2.74471	-0.7775	-2.27789	1.9072	-0.77487			8.32967	1.6506	0.409676	2.81898	-1.75796	-1.93204	2.65012	-0.22703	-1.4646	2.72452
																		-3.19626	0.668968	-3.43979	0.586385	3.14084	1.30487	1.42294	-0.95802	6.17328	0.530079			0.516159	-1.87377	1.32854	7.09561	4.0188	4.15132	4.30793	-1.62901	-2.26028	0.681845
																		3.24775	5.31687	3.34258	-1.19611	2.01593	1.2421	-1.9816	0.503558	0.226871	3.40871			4.62491	-0.87531	2.47857	1.73451	-0.51598	-1.19503	1.77287	-1.08416	1.51771	-1.86597
																		4.75471	5.5704	5.23898	2.75101	2.32961	3.42696	-1.93777	-0.14501	-0.35715	-4.15041			7.28707	0.057857	-1.98858	2.15597	-0.80333	-3.50017	0.904011	-2.44719	2.70865	1.88377
																		2.29041	0.530079	1.69545	2.01428	-0.14371	0.431724	1.86131	-1.9528	-3.574	5.49503			5.29329	1.46878	5.61509	-1.9816	1.7335	5.42466	-1.84395	5.2347	-4.47879	-1.43142
																		-2.01622	3.45882	2.51179	5.42559	-0.28111	3.43501	-3.1631	1.0762	5.80201	3.01541			3.1189	5.73841	13.0904	0.1807	-2.28481	-4.50253	-2.62714	4.30646	0.146257	-3.04306
																		4.89232	4.01459	0.565793	5.87226	0.502301	-1.03242	3.13868	-1.41223	3.47548	2.54454			7.46873	5.67335	3.73386	-1.57627	1.7856	-0.37867	-0.53699	1.61419	-3.88506	2.83115
																		3.39279	0.812742	2.9415	-1.70532	1.57175	3.21479	4.73018	-2.45905	-2.37802	-0.5556			1.97239	-0.10298	-0.50014	4.40666	-2.38659	1.20049	0.99039	3.49994	0.328466	-3.08834
																		8.28739	1.10796	-0.82196	5.14317	2.40191	-1.95648	0.873485	-0.65235	2.39367	-0.58545			2.07735	4.52148	2.91317	2.44591	1.59029	-5.24449	-2.66012	-3.16772	5.06439	-3.05562
																		4.60872	4.63865	-1.18477	-1.12808	3.45561	-2.22647	1.11461	0.891649	1.96543	-2.51992			2.12322	-4.49293	-1.56898	6.49357	-3.34251	2.28008	-3.48112	8.14147	-1.03242	4.63949
																		-0.40591	-0.61429	0.946746	-1.47849	0.963247	1.00036	1.46318	-1.76388	-1.26787	-2.87182			13.3045	-0.12986	2.76632	-1.74265	-1.00788	-0.71992	3.78421	2.35121	0.229598	-3.98216
																		7.38353	-0.9254	-2.35205	2.049	0.433925	-1.20379	-0.71992	-1.05396	5.44513	-0.60181			1.67966	-0.52634	2.64828	-0.16437	0.07718	-2.34913	-1.34492	-0.50253	-0.00564	1.49162
																		-2.77874	5.86309	2.67852	3.09234	1.78301	-0.54476	-1.08224	2.07952	3.06989	-1.64074			-1.95937	-2.66649	-1.63829	3.78332	-0.44288	0.634594	3.9292	-2.49411	-0.5556	-0.17975
																		-1.17447	1.63302	2.07506	3.54078	-3.00499	-2.72206	2.77565	-2.09089	-3.24058	-2.75256			4.4895	2.99803	5.73382	-1.03093	-4.47511	-0.25544	0.003449	1.59233	0.197832	1.40337
																		-2.95858	-2.8073	0.325419	-0.39448	-0.94285	1.09826	2.74527	-2.64975	0.676018	-3.08834			2.8816	0.81854	-0.6133	1.97239	0.304175	-3.22882	1.33136	-1.73132	3.04931	-0.76497
																		7.09627	5.61527	-1.87377	-2.40239	-3.86807	3.94019	-2.50022	-0.23262	-3.26593	-3.05562			-1.3721	-0.08234	3.08008	2.93641	0.881202	4.99437	4.32375	-4.37463	-2.31678	-4.55033
																		-1.61033	3.79017	-4.50253	-3.83636	-1.3721	-3.01199	0.697191	-0.97215	-2.33646	-0.60421			6.25287	6.04479	-1.72508	2.10131	2.9918	0.275283	-1.5683	1.83563	0.345653	-1.78872
																		4.37965	7.00735	1.59191	3.72452	1.42294	-1.87377	4.66362	-1.42398	-2.42322	4.10464			-2.27165	-1.40958	-0.11647	0.162432	-3.74438	-1.23562	1.48729	-1.86784	-3.1631	-1.34299
																		8.56579	8.82227	2.28008	9.2494	-0.90064	7.14315	-3.70987	-0.27363	1.24978	9.42459			7.66354	-0.76004	-0.12552	-0.28111	1.16008	-1.8836	-2.87092	3.8389	2.66718	-1.70708
																		2.32241	5.33177	1.92714	3.42834	3.55719	5.39119	-3.46071	-1.95181	2.63587	4.95969			3.01571	0.461897	-3.49275	-1.65901	0.626988	2.84339	0.226871	-0.37493	-2.88304	4.28008
																		-2.82001	6.8183	0.264331	2.73078	-0.66	9.85385	-3.02934	4.99437	0.158457	2.61341			3.88557	2.07824	-1.16296	-0.65968	2.69129	-0.83537	0.224135	-0.24047	3.9993	-2.66729
																		0.667744	2.21659	-2.10546	0.180384	6.97239	-1.66929	3.97275	-0.6418	3.68927	2.13832			4.15662	1.76307	5.01911	3.54078	0.365272	2.36972	1.66145	3.9575	-4.06976	-0.45676
																		-0.07618	-1.63999	2.18968	-2.63437	-5.71992	4.56947	1.49264	-0.02192	-0.19333	-1.91875			2.99679	9.50396	4.56947	-1.15911	-2.50965	6.04479	-1.13277	-4.14924	-3.93421	-0.49904
																		1.96301	2.75466	0.277289	1.44731	-0.56185	2.22611	1.80831	0.554979	1.36963	2.39			11.5215	2.10321	-1.34036	-0.29823	5.39119	-1.94634	-1.33926	1.3947	-0.59878	1.26933
																		9.50396	6.92053	0.889464	-0.61551	4.28008	2.31221	1.83563	-0.37493	-3.53924	0.151639			6.99891	-2.96943	-1.512	4.92265	-2.61111	3.22317	3.37099	-1.1824	1.93035	-2.82736
																		2.55155	2.48114	-1.44185	6.38534	-1.94634	-2.17153	3.99532	6.67445	-0.77147	-3.04306			4.57818	-0.95348	2.45526	3.2373	1.58167	9.39119	-2.54828	0.201132	-4.41273	-1.32803
																		0.516159	4.88614	1.49366	1.41081	2.81666	-3.18024	-0.779	5.52268	1.69848	0.340685			4.99437	-2.98955	2.43459	-1.09267	-1.70206	-1.4646	6.43694	-1.21429	2.30206	0.525643
																		2.68116	2.61341	3.06457	0.855002	-2.10265	-2.89941	-2.75825	-1.52998	-1.34492	-1.08509			3.01794	0.530079	2.38819	2.99567	1.16132	4.74162	3.12362	-0.57973	-3.81878	0.61155
																		5.32042	-1.09359	3.71404	4.24601	-0.39779	0.242139	1.58667	6.83297	0.827698	1.64535			2.6333	9.51651	2.31221	3.38577	-2.58977	3.0334	-3.94687	0.81417	-2.95749	1.57935
																		-2.61433	10.3927	2.1917	3.06386	2.97573	4.02737	-1.71475	-0.53857	-3.24642	-1.03873			8.99362	4.47511	3.76284	2.14034	0.934071	-1.34139	5.09602	3.31622	-0.83103	0.551265
																		8.04155	5.25353	-2.47317	-1.76358	-1.3721	5.94086	9.34857	-4.15006	3.46375	4.63949			-1.11741	-1.87924	-3.58176	-1.41223	-2.08356	-0.75378	-2.08356	-3.17215	-0.07729	0.13017
																		4.23154	-0.699	0.81854	1.60744	-0.29356	2.24519	3.35651	-2.04538	-0.03636	-1.34299			5.33177	6.94854	-0.04055	1.09826	-0.64266	0.719473	2.68344	6.01293	0.000903	-3.23545
																		-3.89344	2.83227	11.1299	-1.29062	7.66036	-1.35357	-4.74431	-2.94214	0.31023	1.03853			3.44675	3.28701	0.698998	1.73622	2.65446	1.53578	-0.99923	-2.35504	0.238371	1.6485
																		5.61573	2.51731	3.33358	0.394848	0.613412	-2.27165	0.207631	-2.9182	-1.51824	-1.32803			1.73622	2.4078	-2.91756	7.32356	1.14703	0.877301	3.66439	3.93155	1.46344	1.23195
																		-2.79784	4.9671	10.7507	-2.7039	1.01583	3.9575	-2.54989	-2.6781	-1.08224	-3.98216			0.372516	1.42294	3.38755	-0.10768	1.08008	0.792684	0.946746	-2.09673	-1.68766	2.13832
																		4.82553	4.53904	-2.74962	-0.68395	-1.03242	2.56737	-0.42744	-2.0715	-2.27165	1.57935			-2.95312	0.974294	4.3576	-0.03517	-3.75914	6.4752	-0.54751	6.02793	2.03269	-0.02516
																		1.85106	-0.59547	1.79323	1.5744	6.88512	3.01024	-1.82499	0.753673	-1.68192	-2.67114			2.36391	7.27027	-2.44123	-1.39893	-4.14512	-2.71992	0.39119	5.54769	3.09344	-3.14381
																		-0.5326	6.3671	-0.04828	-1.3721	-1.69982	0.162432	0.780079	-2.97912	4.18999	3.35542			7.86455	-3.07841	1.81888	-2.98269	9.21784	5.78168	-3.13092	-0.89536	4.08869	1.81976
																		-0.86555	-0.80333	2.05035	-4.29135	-0.63518	1.47071	-1.8418	0.328466	-1.9443	2.08919			1.47432	1.89597	4.23679	2.53696	0.364055	-2.50022	-3.23123	3.51085	-0.10194	-1.89217
																		2.16871	3.71404	2.3553	5.29879	6.57058	2.19933	-1.91369	-0.58397	-0.22793	2.19333			-2.21115	-2.68962	-0.79034	-0.99019	-0.79987	-2.31083	0.44748	-1.82084	2.87959	-0.34908
																		9.91115	-1.06635	-0.71992	1.93314	3.80389	-2.73485	-2.12379	-0.34802	0.306138	8.33843			3.35746	3.54335	0.50865	3.94191	-1.87811	-1.6643	-2.85368	9.92254	-1.45636	2.92205
																		-3.98381	2.34837	6.72988	-0.28335	1.90175	-0.00122	0.893836	6.42294	1.41882	-2.82736			-1.10454	-0.23469	1.48469	-1.60543	-3.00089	1.30349	-3.85076	-0.35079	0.08365	1.1158
																		-1.14612	1.86836	0.965316	3.78421	-1.49457	2.22459	2.77429	0.574786	-1.7144	-0.75483			0.579291	3.19656	-2.75188	0.136912	2.26013	0.190815	2.57111	-2.57307	-0.88121	2.08919
																		2.05786	0.646709	-2.34154	1.30349	0.177515	-0.57973	2.80949	0.42043	2.03269	4.08869			-0.16437	3.72263	4.28008	2.60033	4.09191	4.55845	1.17663	-1.19317	-1.11163	2.19333
																		0.97022	1.05974	0.325419	5.72586	0.507837	4.24024	-2.06138	5.54769	-1.84395	-2.48105			4.11366	-1.69982	-1.78635	-3.13371	-2.82137	1.02707	-1.16745	1.5408	3.26353	8.33843
																		1.14877	-2.32186	1.60992	3.37099	0.131143	-2.54828	-0.99923	2.41961	-0.52634	0.370105			2.87806	2.50658	0.619547	0.91515	2.77565	1.21077	-3.33563	0.767775	0.386949	-2.14119
																		7.22126	2.41961	-0.8735	10.8203	3.05201	1.0828	-2.5433	1.83295	-3.46767	1.10234			-2.86278	5.98221	-1.3721	6.56269	6.55687	4.69675	3.63492	3.0334	3.11986	-3.99578
																		9.61485	3.59908	1.59078	4.67612	-1.54601	-0.32146	-0.45676	-2.12172	1.97239	3.48848			5.18374	5.90236	5.79928	3.79017	4.62491	-0.7032	3.82746	-2.90868	0.946746	0.557135
																		-0.91223	-0.01522	3.96669	1.53814	-0.2143	1.73929	1.82725	-1.7099	3.70037	-4.43787			-0.59697	6.20833	-2.6489	-2.12876	-1.41885	1.57175	-2.13783	1.05684	1.41882	4.62491
																		2.98155	0.331952	-0.16437	7.74465	-2.45038	0.849883	-2.62714	-1.45813	-0.59878	-3.93421			2.7092	4.58465	2.8125	3.11542	-3.01217	5.66048	1.42294	-2.57031	-0.18997	-0.36278
																		-1.63338	8.36623	7.71291	3.98622	6.60131	0.166871	-1.97927	-1.86027	2.61341	3.80389			1.63302	3.28743	-1.47156	3.94019	-2.40239	9.44002	7.72546	-1.12051	2.39032	3.40871
																		-2.27165	-3.08834	9.38425	0.486975	-2.88304	0.418186	1.17663	-3.30057	0.508453	4.60213			-1.17447	1.12482	-2.01622	-0.35079	0.280079	0.022376	1.97239	4.35334	1.29762	-0.07139
																		1.91555	1.60992	0.436485	1.60151	-1.73982	9.18773	2.65571	1.29762	-3.31222	1.24525			2.19905	-3.74318	-0.41689	0.686602	-2.97856	-3.73185	3.44307	-1.35175	3.82553	3.35542
																		3.44675	6.53562	1.0817	2.38819	1.80784	2.02656	1.2366	-1.99652	-0.55387	-0.83746			-1.83103	-1.89748	2.02201	2.73227	-0.20522	-0.27033	-0.21533	-1.84538	-0.0519	-1.42305
																		-0.96672	3.70752	0.845735	6.82363	4.45577	2.03202	-0.81195	-3.4932	2.01489	-2.65686			2.67294	0.270862	2.07506	1.12939	4.78336	1.09826	-0.78165	0.976507	-1.86784	-1.4646
																		4.16601	-2.44611	3.44675	2.59417	1.97239	1.97239	-3.94214	0.234071	0.386949	3.08008			1.53814	-2.37863	2.10617	3.97908	2.73489	-3.08834	-0.63518	-4.22738	-2.47771	-0.56917
																		-1.75953	3.9292	1.50355	-3.17362	6.65632	0.681845	-2.19295	-0.39132	1.09826	0.262985			2.96652	7.27371	4.44435	1.95502	6.10804	-2.66828	5.40746	-0.99551	2.32297	-1.54601
																		1.03952	-1.94634	7.44497	4.1537	4.28008	-3.37005	8.00557	-4.49185	0.098413	-4.95069			11.107	0.530079	0.36116	1.69545	-2.49411	-1.85145	-1.23487	1.9072	-0.8327	3.08889
																		-2.91093	3.4584	-2.70268	-1.41223	0.312561	0.129135	-2.93892	-2.63984	-0.33179	3.08889			7.15562	-3.61908	1.59269	0.242139	0.206005	8.07318	-2.39582	-2.23891	-1.7383	0.142148
																		-0.12986	2.50188	-0.39077	1.80278	-2.8246	1.53583	-2.72989	-2.17285	-2.35065	-3.47441			5.56617	-2.01622	2.61341	4.75912	-3.89806	3.70125	0.283831	1.56163	-0.20811	0.929015
																		0.367035	3.74754	0.738876	4.6467	2.36972	4.62491	-2.87339	-0.21533	-2.66315	-1.99017			4.59425	-1.81875	1.39444	-2.75452	1.93314	2.80281	3.13868	0.181195	-1.4052	1.20316
																		3.88557	-3.47777	-1.83223	-1.98615	0.530079	-1.02592	-4.47511	4.22602	-0.30406	-1.9392			-2.60881	-1.12222	6.83069	-1.33396	-0.22347	4.20916	-0.45676	2.81666	5.24162	1.04479
																		4.00981	6.02097	0.81854	4.85942	0.674395	2.43093	-1.23813	-2.47668	-2.47771	0.551265			5.19453	4.63865	0.493671	-1.81367	-1.66038	-1.87853	3.24929	1.13587	3.62318	-2.38659
																		-3.78288	-2.14849	-2.37863	0.909913	-0.34358	-2.14849	4.52398	-1.04839	-3.21992	-0.59797			8.44936	-1.61033	-4.03925	6.66946	3.68927	0.629285	-2.03402	-1.12733	-0.27438	2.76493
																		-4.26007	-0.78165	1.25682	-2.49411	-0.79707	-0.31452	-0.07329	-0.10589	5.05728	-0.55094			2.32102	10.3557	2.75466	1.14282	-1.43421	-0.76124	5.69312	-1.26227	1.46571	-1.67498
																		-5.71992	2.87462	0.333348	2.04707	-3.33897	-0.98136	3.80389	3.62587	0.645734	-1.97543			7.82368	-0.5451	-2.86278	6.18484	-2.29526	-0.05954	-1.97772	-1.5283	-0.22793	-2.32186
																		4.64593	10.1337	-0.24325	2.8125	-0.56528	1.4618	3.77922	-0.13579	-0.77292	17.8095			5.29703	7.44497	-3.36698	1.77072	0.640025	-1.81683	-5.71992	0.530079	5.87143	1.28008
																		3.06057	-0.23605	0.280079	-2.83676	1.6656	1.35403	-0.81587	1.18081	-3.57268	8.19312			6.62848	6.82363	4.84346	0.237526	-0.74255	21.0614	1.05578	-1.51074	-1.26023	-1.51132
																		8.38412	0.057857	5.47601	-3.00674	6.74827	-2.85254	1.51771	-2.40866	-2.92922	1.72344			-0.86555	7.71291	1.38153	0.023322	-3.23648	-1.28684	2.30147	4.17804	-2.29526	1.24729
																		4.86522	-2.49052	3.01024	0.199741	-4.53882	4.30793	2.84361	-0.96707	-1.88759	-1.85726			-0.01522	-2.57211	4.31796	3.64564	-0.74755	6.57058	-2.29787	-1.97927	-0.56725	-3.80605
																		-1.25564	-1.512	0.904011	-1.23562	-0.34564	-0.31452	-3.46912	-0.43883	-3.60227	-0.17752			-0.04731	-3.23765	2.76364	-0.57706	3.68868	2.47391	1.73929	-2.66493	1.72268	-2.51992
																		-1.2289	1.99092	-1.05671	5.40813	-2.0502	-1.27548	1.25682	2.28008	6.01293	-3.6843			-2.31204	-1.50886	11.3532	4.6467	0.891649	-2.27789	1.83295	3.51921	1.24978	1.06625
																		10.1907	3.66636	-0.25368	-0.19506	2.78644	4.23114	3.11629	2.83521	-4.0972	-1.81113			2.7821	2.68048	1.11379	3.2456	-2.78306	0.162432	-1.33263	2.56737	-2.86278	-2.37064
																		7.27027	3.45093	4.71651	-1.01182	3.08008	1.79888	0.577789	-2.44848	-0.00564	-0.17975			-2.43225	5.02332	3.99082	-1.3721	0.402528	-1.4775	-0.63518	0.946746	3.06989	1.10234
																		2.90596	2.83864	-2.82137	0.882021	-2.45905	0.881202	5.68359	0.977898	2.70865	-2.0558			2.20515	-1.09359	1.45711	-0.8735	3.15736	2.29696	2.93392	-1.95181	-1.63829	-4.95069
																		4.84418	5.98221	2.92955	1.9034	0.239476	0.270862	-2.86569	-2.11632	-3.96992	-3.29274			-3.47777	6.25682	-2.32186	-0.56022	-0.80663	2.01489	-1.98711	0.946746	-2.28855	5.49503
																		8.03473	0.995946	-2.00245	0.932886	-2.26569	-1.33263	-2.44123	-0.86555	6.73429	5.85903			5.14457	5.33535	-1.27548	0.63846	1.52646	-1.86027	2.80399	1.58601	-0.30231	2.21659
																		-4.72654	0.07718	3.76284	0.05083	2.16051	-0.79568	-0.98202	-1.92779	-2.27165	-0.76497			-1.55325	-0.2143	-1.93204	1.91367	-2.10836	-2.45038	-4.97086	-1.9	6.84552	-3.20369
																		5.60083	7.70191	-3.40332	1.34223	1.26627	-2.405	-2.10546	2.77522	-0.69091	2.13348			-0.889	2.61341	7.36057	-1.6466	0.177515	1.54825	3.47548	-1.21992	0.374606	1.9627
																		5.21125	-2.93441	-3.79155	3.90869	0.79222	1.79542	-1.99111	-3.43682	-1.68766	2.43542			6.10116	0.522117	5.09089	4.59398	-1.27548	-1.2881	-1.71628	0.371449	-0.94893	-1.47964
																		6.25682	3.44038	2.92968	-3.00674	3.50517	-2.28419	-0.38659	-3.78755	-1.44642	1.06625			4.084	6.8183	0.469004	-3.72911	0.371449	0.081184	-0.61043	3.79284	-4.09201	1.99613
																		2.12322	2.76632	4.8064	1.34328	-0.95396	-0.8327	-2.39582	-2.28349	-0.17975	-0.55387			-2.6173	1.14877	-0.17577	-2.85254	2.11826	2.11906	-3.31028	-3.75914	-0.52634	2.63189
																		3.57211	2.24468	1.2446	-4.60881	-1.89217	-1.03242	0.187252	-3.54896	-0.509	1.6485			-0.59547	9.93323	9.92634	0.831803	5.51296	0.439499	-0.56528	0.586385	1.31133	0.357427
																		0.830297	-2.44123	0.089208	-1.3352	5.93927	0.784144	-1.03242	0.718711	0.324035	-2.32186			6.50535	6.38534	0.639728	8.05253	1.26627	0.39119	-2.34913	-1.43727	0.267134	-0.17752
																		4.47511	-4.63296	6.23848	1.93035	5.79523	-1.27182	0.746592	-1.89076	7.10059	2.63189			8.02416	3.44675	5.70674	5.94086	-2.46915	-3.79684	3.80389	-1.74641	5.51603	-5.07057
																		-1.9104	4.17434	-0.04055	1.47109	1.61704	-0.28514	-0.50014	-1.29514	-2.49411	1.81976			-4.34377	7.00735	4.84612	1.16081	7.68214	2.19035	3.15298	4.22602	-1.09807	-0.05392
																		-3.91812	-1.84468	2.50658	2.01908	-3.36698	5.12345	-1.98659	2.2271	-3.14849	-0.36278			-0.33227	8.84052	-2.14849	1.59191	1.29762	3.82206	3.42696	-2.31856	0.965316	2.43542
																		-1.0636	0.935653	1.54265	-2.77874	1.97239	3.34929	2.81898	3.31622	0.162432	-1.12433			-1.42223	4.75471	-0.18928	-0.33531	5.05852	0.80993	1.91439	2.303	-2.0715	1.3651
																		-2.06278	-0.77487	2.87806	-3.61908	3.2327	-2.21115	1.78008	-1.9	-1.04286	1.04479			2.32241	4.53904	3.51853	1.82725	-2.84034	-0.0669	1.78171	-1.4128	-1.73866	-1.97543
																		9.68888	2.33695	1.16451	2.07229	1.83404	-1.16966	-0.28514	-1.98858	-1.54165	2.85851			3.57211	-0.84187	-3.23545	-2.21115	-3.90997	2.81666	2.14525	-1.17447	5.75549	2.52184
																		2.71381	-0.3824	-2.72847	-1.43858	-0.08145	-1.72508	3.80389	-3.91437	-2.36562	0.315968			1.91367	0.340685	-0.97058	-0.04307	5.41498	-3.04817	0.312561	1.29447	0.311581	-2.75256
																		5.12345	4.67395	9.18972	4.25604	1.97239	-2.71446	2.67169	-1.55325	1.27824	6.8183			-2.14849	5.82125	1.509	5.25353	-0.22973	-3.58826	1.12744	-0.05954	1.16267	-2.65686
																		1.73622	0.50576	-3.44719	-0.02886	-2.03329	3.68868	-0.12782	0.885583	2.049	-3.80605			6.89406	1.6652	-3.12252	4.45513	-0.69199	-1.27548	1.92339	-1.64806	0.554979	-0.60181
																		2.76364	1.32854	-2.73485	6.02886	-0.04307	-1.8836	1.03333	-2.85254	2.10617	0.557135			-2.91093	-0.48915	1.46571	1.16805	-3.7867	2.23707	-2.95918	4.95969	-2.91782	-1.95052
																		5.16091	3.94775	5.25834	-0.6133	4.31658	2.4768	1.98556	3.58665	-2.90566	1.0343			2.90596	8.67402	2.28551	2.61341	4.2374	-0.40215	-1.38779	2.88935	6.16127	-0.58545
																		-0.80849	7.58732	-4.31887	2.14525	-1.85145	-0.68116	1.14454	-0.95802	1.16267	-1.89217			-1.19611	4.35882	6.78008	3.16039	1.49366	-0.58293	-0.27774	-2.16477	1.01583	-0.16437
																		3.45038	6.03916	-1.98858	-2.27165	3.2295	7.64906	2.60699	-0.37892	0.82498	3.60211			-2.96003	5.72019	-2.16437	-0.6495	1.34328	2.18706	-1.71475	-2.45069	-0.48782	-1.78291
																		6.12049	-1.93204	1.19408	-2.11992	-2.78833	8.50933	3.70125	-4.02978	2.17482	1.9627			-0.90709	-2.25325	-2.74471	2.54895	4.43159	-1.47638	3.12666	1.11461	-1.31241	-2.25028
																		2.66331	-3.72987	3.29969	2.61341	4.17732	-1.13277	3.31369	1.88008	-1.14675	4.61662			-3.01722	-0.84187	-0.90914	1.17663	3.97	2.75067	1.04064	-1.3721	2.01489	5.17709
																		8.02416	-2.96003	-2.28855	1.16132	1.83743	0.877301	6.69226	-1.54456	-1.06876	-1.59148			3.24775	5.60083	-0.2712	5.67061	6.93314	1.19065	-0.37892	2.48114	-0.02192	-1.99017
																		-3.69727	2.31482	-3.40778	6.4587	-2.06695	-3.64277	1.78416	2.87959	2.32519	1.2421			6.19497	-0.34564	-0.57286	3.44675	-0.77955	-2.1015	-2.9362	-0.23605	-1.07706	-2.0558
																		10.0215	1.14821	4.25032	1.09011	0.68402	2.43459	-2.57031	-2.39697	5.06688	6.32827			3.99971	4.77188	1.6435	-1.38847	2.29895	-1.87377	-2.87339	0.238628	-2.28445	6.32827
																		3.08008	1.91565	-1.89478	-0.11826	7.77214	3.45655	-1.06876	-2.33392	-2.88973	-2.12515			-0.56428	4.9429	1.45565	4.1537	4.78855	2.22611	0.184841	1.31789	-2.42137	0.028944
																		-0.27438	-1.11944	0.589227	-2.10909	4.66969	-1.82084	0.813654	0.304175	-0.71992	-0.76636			-2.79784	3.86092	2.28008	-1.84895	-0.59172	-0.42892	-4.26273	0.220673	0.641686	5.91801
																		0.855421	5.61509	4.40666	-3.31292	0.25834	-3.13619	-0.14052	3.943	1.77287	-2.90962			1.31526	3.13537	1.92714	-1.27548	5.95453	-2.76633	3.58095	-0.78841	2.73462	-0.80286
																		-1.88299	0.220673	2.6701	2.70341	2.93392	4.14555	-3.00253	-5.24449	3.7192	-1.9746			2.53524	6.68008	-0.55688	1.84465	2.86265	-3.24875	3.35599	3.55652	0.370105	1.30187
																		-1.74641	0.477262	0.65763	-0.81796	0.262985	-0.155	1.05684	-2.08356	-0.09404	-1.42305			9.91115	-1.12222	-1.01182	1.94618	1.65335	3.63837	5.20158	-0.6235	-2.58739	-0.5052
																		7.50123	-0.08612	3.72452	-1.97661	-0.11992	-2.45751	-2.22138	-2.25672	-2.1228	2.1674			6.06256	-2.28644	2.77681	-1.33817	4.42501	0.717469	-1.22094	-1.53232	-2.77874	1.15031
																		-0.28861	1.06933	2.90338	-1.55325	3.42462	6.56269	-3.78977	1.16081	-1.25065	2.92205			4.84418	-2.53774	-3.62641	1.64442	0.731692	-3.71547	-3.14639	-1.00294	-2.39352	1.64535
																		-1.67368	3.04785	-0.45676	0.530079	4.75128	4.75236	2.19375	-3.62568	0.37764	-1.21661			-0.51761	8.27556	2.61639	-3.37005	-3.00499	6.22613	-1.8418	4.73584	2.71381	1.0343
																		6.40765	1.22905	-0.57973	2.18309	-0.76124	-0.25117	0.243382	-3.98582	-4.1932	-3.21366			7.4494	8.83704	5.09089	3.99572	-0.71992	2.84361	-0.04616	-3.78027	-2.67424	3.47548
																		2.06926	2.73489	5.17117	3.73521	3.06251	-1.69798	-1.79227	-0.39077	1.95083	-1.21755			0.946746	8.32967	1.16451	1.82725	1.02855	3.82782	-2.81294	-1.61808	-2.68962	0.645734
																		-0.08989	4.16883	-3.51404	2.29195	-1.76855	1.99877	-1.37765	-2.38659	2.24962	-4.14924			-1.75516	5.23898	6.14821	0.586385	-4.53882	-0.31452	0.207631	3.62587	-2.06634	-2.90962
																		0.974294	4.2216	1.26262	-0.12196	1.46093	1.95982	-0.63518	1.20132	3.26353	1.93132			5.32042	-1.99522	0.469634	-2.46548	-1.65106	-2.89941	0.438437	-2.40866	-0.88121	-1.70596
																		0.997929	-0.84187	0.50576	-1.39893	2.99803	-2.11058	-0.18359	-1.35262	2.0772	-2.23262			5.11752	2.7358	-0.82995	0.359106	13.2343	7.85726	3.03008	-1.60227	-1.04286	-2.12095
																		-1.3721	0.946746	1.88526	4.28008	-4.41102	3.62967	-2.68195	0.680079	0.374606	-0.93822			10.4963	1.63895	-0.21533	8.38264	0.613412	-2.88973	4.31869	0.373269	1.50065	2.1674
																		-0.38659	12.2111	1.63302	1.16008	-0.30231	2.30147	2.23237	-2.48666	-2.24166	-0.5052			10.118	2.77802	12.1855	-2.19051	-0.81796	-1.03907	-1.9816	2.9804	2.0815	-1.85726
																		-3.92888	-1.17447	0.773585	3.57656	0.113412	-0.11647	1.12939	-0.4713	4.12161	-2.17153			0.830297	3.50517	4.96237	1.60744	4.34105	-1.31356	2.1043	1.42294	-4.74431	1.93132
																		-0.91223	-1.97927	-0.98058	3.47045	-1.81748	-1.3721	3.88008	-0.31452	5.51603	-3.20369			1.93965	-2.24687	2.67169	4.56045	-1.00479	-0.79707	1.75013	3.68179	1.32785	-2.23262
																		4.15662	-0.7386	-3.50017	2.27427	-0.79632	1.90133	-2.78306	-2.45583	1.00574	1.23195			2.12892	0.725391	1.30349	6.69714	-1.55325	2.20625	0.731692	-2.22138	-2.11881	-0.76636
																		2.68716	3.55843	1.11238	0.837456	2.48903	-2.38659	-2.28855	-2.82137	-0.48782	0.698998			11.5241	1.10935	3.31898	-0.27177	2.49538	-1.24549	-0.95802	8.28337	-0.55387	-3.21366
																		2.10131	-2.03775	-1.80287	2.99567	-0.42892	-2.24502	0.864441	-3.6791	4.98537	1.24729			5.44137	2.61341	2.0815	4.1426	0.021706	-2.38659	0.963247	1.9982	2.0772	3.48848
																		2.04553	0.372516	0.367035	7.02646	5.58306	-3.66042	-1.26227	1.42294	-3.77608	0.357427			3.58026	0.4855	-1.01695	-2.67473	-1.4391	-1.45582	-0.63518	2.70852	-0.61896	1.2421
																		7.48058	1.09826	-2.54532	1.69943	-0.35079	-2.51351	-0.77729	1.60003	2.87383	-0.80286			0.37764	-3.1741	4.69675	3.90971	-1.61736	3.9575	-2.47803	-0.73945	-1.54746	3.11063
																		-0.29356	2.03008	1.58167	-2.24166	-2.01622	-0.93119	1.65335	-2.34913	2.61341	-0.54064			4.73759	0.07718	-0.85329	13.0744	3.02861	-0.7032	0.44891	7.61341	-2.72206	1.72344
																		12.2288	-3.60128	3.84798	2.14034	7.36419	-3.53924	-3.897	0.369822	1.29762	-2.12095			-1.85087	0.562801	4.46944	-0.19051	3.06251	-2.22138	1.32706	-2.0583	6.49175	-0.93822
																		6.06422	2.21927	-1.53625	3.89248	5.20445	0.402528	-2.07185	-0.17343	-0.0542	-1.94259			1.5003	5.42559	-0.25674	-2.05166	3.86341	4.71964	-0.6948	2.8125	-1.20015	-3.73972
																		-2.31204	9.46227	6.81079	0.000418	-0.11244	-1.42808	1.91096	-2.10546	-3.89806	0.743957			5.81854	1.6351	-0.65663	0.240344	-2.75865	0.44748	0.246666	-1.70654	-0.75809	-1.69308
																		11.3108	-0.94116	2.17482	2.31746	0.595868	-1.48634	-0.91351	1.5408	-0.82862	0.852015			-2.30642	2.24711	1.76838	2.01428	1.58777	5.79523	7.14315	1.86629	-0.54985	0.698998
																		0.716861	10.3557	1.24141	-2.06544	11.868	1.57175	-4.10702	-3.01217	-0.83103	-2.12876			-0.72705	-3.00089	7.66036	-4.42682	9.48384	2.39974	-1.67195	-1.50775	1.22745	0.315968
																		3.75875	-1.23274	3.11542	1.82725	-2.75696	4.17769	3.8453	-0.02562	-3.51866	0.929015			-3.25079	-2.99992	-0.59625	-5.71992	2.69308	3.2327	-2.14849	-2.63984	-3.46767	-2.17153
																		2.71132	12.1855	-1.34036	0.438437	6.62576	4.44174	-2.14849	3.4445	2.0815	2.52184			10.7507	-4.5078	-1.50615	-0.63518	6.01717	0.325831	0.090476	-1.05396	0.382441	0.743957
																		5.91801	-0.57523	0.934071	3.14533	-1.00788	-1.28306	4.8818	2.61341	-0.52781	0.126021			6.48188	-2.45905	0.280079	-1.24231	-0.49427	-3.35772	7.22126	-1.34492	-2.82137	-0.25544
																		6.87454	-2.46548	5.65449	6.69693	1.01767	-2.24166	4.93582	5.83023	-1.57054	-2.38659			-4.98999	-1.89478	4.17838	-2.14513	-1.61278	5.62977	4.93582	3.37099	5.34203	2.00366
																		1.69418	-1.04156	0.629285	9.80918	1.71413	3.0334	3.11199	-0.80663	6.97274	2.83115			-5.71992	0.220673	5.99725	2.44487	-3.43682	3.42462	2.74569	-2.16963	6.84839	-1.21755
																		4.23269	-2.13018	0.244294	-1.00016	2.49538	-4.41151	-3.91185	3.82782	-3.88169	5.17709			-0.76636	0.482611	2.10451	2.49926	-1.68192	-4.29135	-0.1832	1.36963	-2.37802	-2.12876
																		5.5704	-3.35772	0.108858	0.625257	-1.66587	1.65713	-3.00387	-0.95802	-2.13902	-2.68041			7.50123	-4.5151	0.280079	-1.3721	3.73521	1.22745	2.07824	0.140885	3.82944	0.262985
																		10.234	-0.16968	5.44181	1.15293	-1.9746	1.58601	-0.24664	-1.35211	0.181718	-1.70596			8.377	4.23269	-2.10546	2.40729	-2.91782	0.547109	-4.79684	4.83908	-1.93841	-0.34802
																		4.48416	6.04479	4.11614	-2.36422	1.84465	8.1854	-0.86844	-0.26968	-3.75056	3.11063			-2.45195	9.97974	3.90869	2.60699	1.6166	-1.06239	5.05207	-3.84199	-2.65006	-0.54064
																		5.33535	-2.53152	-1.74265	2.48742	-1.60543	2.63743	-0.75378	-0.10194	3.71013	1.15031			0.98399	-0.73617	0.256175	4.16601	5.58306	2.44741	-3.0982	-0.60364	0.014615	-0.69199
																		6.10116	2.07824	2.42751	2.8125	-0.82053	-3.48112	-2.36422	1.25123	1.75134	-1.67498			3.37099	0.913742	6.72988	3.73634	-2.02761	1.10935	-1.04839	2.78809	-0.92759	4.61662
																		4.92265	1.6506	0.329575	4.74939	-3.90997	3.86341	0.220673	-4.09201	-3.85657	2.72452			7.22244	-1.92245	1.78678	-1.43421	3.60844	-1.28486	3.58665	-1.63466	-2.9182	0.126021
																		11.3532	-0.39448	1.52242	-0.7077	9.48384	3.39817	-2.37064	9.02367	-1.983	0.83298			-1.33061	2.4768	2.05035	0.244294	4.67612	-1.75651	-1.31418	-1.60007	-2.3073	2.85851
																		-2.43225	2.20087	1.83295	2.54539	1.61953	-0.35079	-0.75714	-0.89233	-3.25907	0.525643			-1.30566	2.61341	3.3105	0.674395	-0.66729	0.97022	-1.79065	3.99532	1.76039	-2.68041
																		8.39113	6.42961	4.69675	1.70865	4.43159	0.946746	-1.12222	-5.71992	-1.22094	-3.65096			13.2312	2.51537	3.17902	2.71566	5.4602	0.893836	-2.09673	2.38193	-3.14757	-1.9392
																		2.10926	1.17663	-0.83711	2.44591	1.12572	-2.07185	-2.74962	2.28008	0.816027	-1.43142			-1.04156	-2.36422	2.79072	1.48532	0.162432	4.5742	1.68749	-1.09564	0.162432	-3.65096
																		10.2345	0.242812	-0.20522	-3.6946	-3.12733	6.20833	-1.19913	4.95293	2.28008	-5.11017			-0.95802	-1.97285	-1.94634	1.36528	1.60868	-0.60528	2.02308	-2.9755	-0.77239	-0.29195
																		4.65744	1.12218	1.93314	0.145182	4.95202	-4.09126	1.16783	2.04264	0.514493	-0.05392			6.25191	3.4584	5.28754	3.75589	3.17431	-0.97215	1.064	-3.03278	-1.50706	1.53814
																		1.79888	2.79072	2.96355	2.11826	-1.88197	1.80696	-1.61278	-2.21115	6.42961	-3.73972			-1.49252	4.44051	1.99284	6.83716	0.498984	-1.17447	7.55441	-3.4977	5.04931	-0.41019
																		-5.04652	-2.19051	0.513141	2.77802	2.87474	4.19416	6.28008	0.509035	4.8064	5.91801			2.86647	-2.62586	0.07718	3.46375	3.37099	-0.7775	2.41961	-3.07606	-2.06475	-2.28293
																		2.68172	0.097253	-0.19845	0.990237	3.89546	-0.8567	1.01085	-1.69625	1.47883	-1.15405			-3.78288	6.21463	1.9034	-0.86555	2.37407	-1.36307	3.43439	-3.27294	6.8183	-1.0792
																		-0.889	-2.86014	-0.59172	-2.05325	-0.88121	2.66582	5.37407	1.48172	0.181195	0.207421			-1.88299	3.2373	4.49906	-5.19909	7.93321	-1.59621	-0.65235	3.4367	-1.69308	-2.6335
																		3.45439	3.66223	0.575987	-2.67473	0.422936	1.10935	0.39119	-0.58808	-0.48576	-0.41019			0.76156	-1.77255	1.54265	0.643715	4.41624	5.96839	-0.5332	-2.44439	-2.92489	-0.55094
																		3.1189	3.35676	-1.35402	4.47616	3.46087	7.7029	4.46049	-1.27548	6.37685	-0.69199			0.995946	1.92389	2.16051	-0.00564	3.26817	0.319405	1.86404	-0.19975	3.10361	0.207421
																		7.09561	-3.05325	2.20625	0.81417	2.00735	3.70631	8.14147	-2.89734	-2.48183	-1.97543			6.86749	11.7626	0.932886	1.78301	2.66718	2.38819	4.69675	2.5641	-2.17514	0.83298
																		2.4906	-0.27774	1.00523	-3.71992	3.73954	-0.7355	-1.00746	2.46721	-1.84511	-1.0792			3.80389	-3.33897	3.75985	-3.55776	-0.36875	-3.96554	-3.99578	1.74276	-1.21661	-5.11017
																		9.21221	0.912732	0.542121	1.00604	-2.56677	4.71486	-0.42191	-3.56475	1.79453	1.53814			3.52739	2.12111	-0.66245	-2.23155	4.37182	-2.04538	-0.80042	3.70037	-3.99578	-1.94259
																		5.92882	2.71223	-2.79271	-3.16983	0.433925	-2.47803	3.63837	1.10708	3.37099	0.107147			0.187252	0.780079	-2.15081	-4.14759	1.9805	-0.04765	5.00008	-0.0779	-0.91401	0.107147
																		-1.10454	-1.23013	-1.06876	3.33991	6.61488	-3.12252	-1.38779	-2.38659	0.368359	2.00366			0.859026	1.53814	4.67395	1.55771	-3.13371	-0.56971	-2.45905	-2.58602	3.70037	-1.15405
																		-0.52634	2.44487	-0.34358	-0.82995	-1.65106	6.31327	5.46769	-2.63112	1.68749	-2.6335			-0.78165	1.95314	0.81417	-3.72391	0.100974	-1.66929	3.23749	1.66644	-2.42322	-1.97543
																		6.21463	0.02476	-2.54532	0.690335	8.22777	1.57491	0.642458	1.66707	3.09344	-0.20614			6.92266	-0.84187	5.23369	-0.35511	0.506729	1.39417	0.837456	-3.13619	1.69848	-1.8196
																		4.60365	-1.89748	1.03008	0.98399	3.45439	-2.67283	3.12362	1.93035	-0.64111	-2.22696			-0.38659	1.69418	-3.89898	3.10361	3.73462	-0.77729	-0.10589	6.37685	-2.31083	0.107147
																		3.98882	-1.30533	6.72027	-2.37171	-0.0381	0.564232	-2.48251	1.25176	0.140885	0.107147			5.82588	1.31372	-2.26569	-0.0944	-1.61033	0.640503	9.38425	3.43896	1.79888	-0.20614
																		3.28701	1.05974	-4.27684	6.04479	-0.24047	-0.48654	0.022376	-2.09519	4.72312	-2.28293			-3.18024	1.97239	3.84183	1.33529	-1.58944	-2.54532	-2.25672	-2.38659	-0.96672	0.413412
																		1.17111	2.09617	-4.50041	1.31243	-2.60242	-3.33897	2.51763	-1.22133	0.216152	-1.8196			-3.42107	-0.7734	3.38564	5.26001	1.2165	-0.77487	-0.48654	1.83041	-1.03242	-2.22696
																		2.24468	5.81854	1.82422	-1.39002	5.51603	-0.01216	1.37228	0.712827	-2.01622	0.23246			-1.91875	1.73771	-0.83018	5.47601	2.04447	-0.66	-0.15247	0.304175	-1.30491	-0.53699
																			0.280079	-2.67114	7.22244	-1.82612	3.73213	1.09826	3.23749	-0.76636	0.413412												0.23246
																			-0.53699

## Sheet: Fig5
Fig 5a										Fig 5b									Fig 5e
		Replicates (Torin 1 / Ctrl)										Replicates (Ctu1 iKO + Torin 1 / Ctrl)							Condition	log2FC_Median	log2FC_lower_quant	log2FC_upper_quant	AAAdeviation_Median	AAAdeviation_lower_quant	AAAdeviation_upper_quant	Description
Amino Acid	Codon	1	2	3	4	5	6			Amino Acid	Codon	1	2	3	4	5	6		Torin 1	-0.0208505	-0.138533	0.121199	0.277259	-0.675287	1.38889	all proteins
Ala	GCA	-0.0275608	0.0727558	0.0395451	0.00924368	0.011123	0.0398685			Ala	GCA	-0.0768405	0.114687	0.0670157	0.0300153	0.0110761	0.0319078			-0.542769	-0.696523	-0.362139	1.59139	0.40003	2.67151	ribosomal proteins
	GCC	-0.0937458	0.103153	0.054738	0.0821796	0.0165857	0.00890556				GCC	-0.194383	0.12867	0.0545073	0.0568644	0.0796271	0.0395842			0.0179398	-0.121921	0.0998311	0.760666	0.169371	1.37135	G2 DNA damage checkpoint
	GCG	-0.0351099	0.0106949	-0.137254	-0.0469254	-0.138901	-0.152205				GCG	-0.0112517	0.122278	-0.0999311	-0.0905545	-0.123141	-0.111598			0.0620382	0.0050926	0.232888	1.96303	0.641133	2.44365	kinesins
	GCT	-0.0439921	0.0574214	0.0603512	0.0213234	0.00859623	0.0328046				GCT	-0.112925	0.0788158	0.0419299	0.0246144	0.0214557	0.00843611			-0.11658	-0.201456	-0.00947129	0.829774	-0.237129	2.01614	ncRNA processing
Arg	AGA	0.102463	-0.00318195	-0.00416831	0.00677791	-0.00913551	-0.0470875			Arg	AGA	0.226132	0.0964105	0.10508	0.17299	0.12752	0.101087			-0.121309	-0.222962	-0.0036583	1.07931	-0.139399	2.14646	ribonucleoprotein complex biogenesis
	AGG	0.0939487	0.073386	-0.00311657	0.165823	-0.0226803	0.0119017				AGG	-0.13114	0.130036	0.0579345	0.162066	0.0915356	0.0224447			0.0216	-0.0959038	0.140649	1.00047	0.178785	2.26707	sister chromatid segregation
	CGA	0.0417191	-0.0335256	-0.0315839	-0.0427124	1.61548e-05	-0.0200095				CGA	0.112018	-0.0623762	-0.00377321	-0.0171274	-0.0347652	-0.010012
	CGC	-0.00387613	0.0390728	0.0352209	-0.00130754	0.000466522	0.00750341				CGC	-0.125227	0.0334178	0.0174172	0.0737218	0.0846079	0.0508973
	CGG	-0.0321504	0.161983	0.0135152	0.0309883	-0.00382336	0.0372733				CGG	-0.0677755	0.152663	0.0116211	0.0157305	-0.0575798	0.00569355		Fig 5f
	CGT	0.0610023	0.0497618	0.0304208	0.000242765	0.0525157	0.0375586				CGT	0.100981	0.000881813	0.0016599	0.019786	0.0245706	0.0648952
Asn	AAC	-0.0167326	0.0649093	0.0755964	0.0994595	0.0562532	0.0343592			Asn	AAC	-0.110857	0.000997441	0.0631447	0.0358613	0.0320131	0.00207308		Condition	log2FC_Median	log2FC_lower_quant	log2FC_upper_quant	AAAdeviation_Median	AAAdeviation_lower_quant	AAAdeviation_upper_quant	Description
	AAT	-0.032411	0.0514019	0.0446067	0.0558953	0.0287534	0.0608651				AAT	-0.13751	-0.0293601	0.00696444	0.0554259	0.0625085	0.0400286		Rapa	0.00891393	-0.09246	0.125467	0.273995	-0.675287	1.38889	all proteins
Asp	GAC	0.0061538	-0.0194873	0.0347503	-0.0242561	-0.00612134	0.00475024			Asp	GAC	-0.00637667	0.0256935	0.00781034	-0.0202469	-0.00970962	-0.0321269			-0.222665	-0.335347	-0.114966	1.5798	0.346745	2.66524	ribosomal proteins
	GAT	-0.0162529	-0.0314044	-0.000152328	-0.0522196	-0.0151316	0.00661671				GAT	-0.0151453	-0.00109421	0.000237915	0.00128128	-0.00329177	-0.000304429			-0.000123897	-0.0854646	0.0807663	0.760666	0.169371	1.37135	G2 DNA damage checkpoint
Cys	TGC	0.0154682	0.0292292	0.035097	-0.0266237	0.00161564	-0.0124501			Cys	TGC	0.0171816	-0.056612	-0.0751106	-0.105497	-0.0993207	-0.0491411			0.0031731	-0.0478671	0.133754	1.96303	0.641133	2.44365	kinesins
	TGT	0.0548137	-0.121615	-0.0340621	-0.0345553	0.0203907	0.0157278				TGT	0.0831935	-0.189387	-0.0418338	-0.0509236	-0.0968471	-0.054766			-0.0288509	-0.104741	0.0593598	0.84035	-0.215657	2.0243	ncRNA processing
Gln	CAA	0.0684617	-0.0367663	-0.0355641	-0.0280399	0.0075131	-0.0135395			Gln	CAA	0.191712	0.0377549	0.0556136	0.137441	0.0730269	0.0870471			-0.0322791	-0.103913	0.0553311	1.07902	-0.111796	2.14995	ribonucleoprotein complex biogenesis
	CAG	0.0233571	0.0326075	0.013556	-0.00401908	0.00173564	0.0190232				CAG	-0.029799	-0.0115002	-0.0379372	-0.044252	0.00958357	0.0136835			0.0378981	-0.0531827	0.138887	1.00047	0.178785	2.26707	sister chromatid segregation
Glu	GAA	0.0419434	-0.0488515	-0.0171064	-0.0521035	-0.0249537	-0.0203312			Glu	GAA	0.467783	0.10754	0.117996	0.130098	0.0892771	0.0782223
	GAG	-0.00163774	-0.0281948	-0.0265681	-0.00632086	-0.037641	-0.0370432				GAG	0.0236645	-0.0285594	-0.0540449	-0.0802497	-0.083038	-0.0484696
Gly	GGA	-0.00310833	0.0816341	0.0353431	0.0405951	-0.0184846	0.050172			Gly	GGA	-0.114251	0.122933	0.0443221	0.051931	-0.0155101	0.0102953
	GGC	-0.0423139	0.079975	0.0181423	0.0536263	-0.0130058	-0.0162212				GGC	-0.123056	0.0937018	-0.0183314	-0.0211993	-0.000436821	0.0188639
	GGG	-0.0284451	0.140258	0.0519923	0.054062	-0.0116177	0.052095				GGG	-0.182059	0.127395	0.0538641	0.0238878	0.0359298	0.0708382
	GGT	0.0390602	0.00323269	-0.00801909	-0.0205115	0.0192728	0.0612007				GGT	-0.0690479	0.00149312	0.00296318	-0.0467366	-0.0330226	0.0489534
His	CAC	-0.00735885	-0.035402	-0.0268333	0.00762118	0.027259	-0.0196891			His	CAC	0.132626	-0.0433774	-0.0658057	-0.0313421	-0.069224	-0.0615684
	CAT	0.00347866	-0.123091	-0.0298899	-0.0283637	0.0331484	-0.0223498				CAT	0.0819517	-0.182608	-0.0826415	-0.136372	-0.0634629	-0.0700298
Ile	ATA	0.0405843	-0.078244	0.0316203	-0.0437803	-0.00956192	-0.0514893			Ile	ATA	0.0657862	-0.105451	0.00889408	0.0248471	-0.0341275	-0.0769446
	ATC	-0.0549142	-0.0207892	-0.0152907	-0.0311958	0.0242441	-0.000690166				ATC	-0.0780685	-0.0608704	-0.0331843	-0.0419796	-0.0181347	-0.0340908
	ATT	0.00431825	0.00819621	-0.00934985	-0.0152928	0.0508858	0.021387				ATT	-0.0536555	-0.0700364	-0.0188757	0.0423112	0.00689452	-0.0403794
Leu	CTA	0.101077	-0.0513123	-0.055171	-0.0844396	-0.0098449	-0.0400627			Leu	CTA	0.16101	-0.107149	-0.0885573	-0.0527863	-0.0917425	-0.093174
	CTC	0.0500475	-0.0949793	-0.0138212	-0.0630062	-0.0122714	-0.0309729				CTC	0.139708	-0.159291	-0.072442	-0.0435836	-0.0491231	-0.0608283
	CTG	0.068108	-0.112879	-0.0606832	-0.0359035	-0.0280311	-0.0616824				CTG	-0.0103655	-0.168138	-0.11342	-0.121461	-0.117971	-0.0991481
	CTT	-0.0322766	-0.0694076	-0.0348585	-0.00409019	0.0250387	-0.00535867				CTT	-0.019209	-0.158873	-0.0325354	-0.0848331	-0.0628424	-0.00427812
	TTA	0.0989978	-0.115449	-0.105124	-0.0701977	0.00962218	-0.0383921				TTA	0.110612	-0.249668	-0.0523332	-0.0662915	-0.0269382	-0.0660263
	TTG	0.0514508	-0.152303	-0.0512866	-0.097482	-0.0127195	-0.0463503				TTG	0.139498	-0.165161	-0.0567609	-0.137797	-0.0679103	-0.0744337
Lys	AAA	0.161475	-0.103358	-0.0737754	-0.0538242	-0.0400984	-0.0311116			Lys	AAA	0.846799	0.124758	0.181019	0.254436	0.199489	0.246329
	AAG	0.0281602	0.0205683	-0.00792188	0.0321909	0.00807153	0.0273402				AAG	0.0201707	0.00809319	0.0262055	0.00379304	-0.013398	-0.0141922
Met	ATG	-0.0522872	-0.0608818	-0.0585169	-0.0691827	-0.0260098	-0.0470418			Met	ATG	0.0562072	-0.12173	-0.125198	-0.119487	-0.130347	-0.0874453
Phe	TTC	0.072344	-0.13608	-0.0570783	-0.0416813	0.0329489	-0.0600549			Phe	TTC	0.0957914	-0.199879	-0.122572	-0.131713	-0.0642799	-0.0977891
	TTT	0.0907943	-0.179657	-0.0506354	-0.0518448	0.011196	-0.0432692				TTT	0.0754031	-0.196025	-0.107592	-0.0926548	-0.0445364	-0.0923285
Pro	CCA	-0.032903	0.0418733	0.0348877	0.0066205	-0.00271922	-0.00537167			Pro	CCA	0.058541	0.0334823	0.0808334	0.0127873	0.0258513	0.0202873
	CCC	-0.0291652	0.0631402	0.00353659	-0.0147938	-0.0275878	-0.00476065				CCC	0.0549419	0.093442	0.0108747	0.00694672	0.0330763	0.0614975
	CCG	-0.0537339	0.021039	-0.115899	-0.036519	-0.073349	-0.0916811				CCG	-0.000192418	0.0614795	-0.119684	-0.166117	-0.0829865	-0.0725523
	CCT	0.0148819	0.0457569	0.000150659	-0.0600808	-0.00526676	0.01832				CCT	0.0506181	0.0341865	-0.00892185	-0.0508129	0.02803	0.017218
Ser	AGC	-0.0245709	0.0255229	-0.0106415	-0.0111121	-0.0140311	-0.0016746			Ser	AGC	-0.126261	0.0197456	-0.0537792	-0.0996682	-0.0142273	-0.0249548
	AGT	-0.0450143	-0.033575	0.00729642	0.0107912	-0.00689517	0.0238335				AGT	-0.165552	-0.0492456	-0.0270373	0.00705134	-0.0781001	-0.0314989
	TCA	-0.006842	0.0532975	0.0209338	0.00412648	0.00216167	0.0114734				TCA	-0.00930509	-0.0477349	0.00614992	-0.0126101	-0.0268466	-0.0177196
	TCC	-0.0662355	0.0882314	0.0399529	0.00428824	0.0368378	0.0274268				TCC	-0.139536	0.00681187	0.0315294	0.0403652	0.10389	0.0341383
	TCG	-0.0453315	-0.0161881	-0.05071	-0.0683424	-0.0885909	-0.0812391				TCG	0.0390316	-0.0501601	-0.0542335	-0.0382936	-0.139262	-0.0805163
	TCT	-0.0471143	-0.0103256	-0.000704634	0.0452693	0.0459222	0.0329163				TCT	-0.0575705	0.031576	0.0269066	0.0324506	0.0846852	0.0212337
Thr	ACA	-0.0555827	0.0493068	0.0811751	0.0291525	0.00578035	0.0274366			Thr	ACA	-0.0312872	0.0535583	0.0271028	0.0288035	-0.0152127	0.0152073
	ACC	-0.0493825	0.146167	0.0420654	0.0423521	0.0395151	0.0209212				ACC	-0.124086	0.115391	0.0526933	0.0334995	0.0237275	0.0267271
	ACG	0.0690712	0.110854	0.0416018	0.053912	0.0015978	-0.000441306				ACG	-0.0848492	0.116858	0.107731	0.0759659	-0.0378574	0.0178931
	ACT	0.0157403	0.100636	0.056934	0.0313215	0.0263303	0.0594532				ACT	-0.182398	0.066941	0.0899472	0.0901484	0.0239736	0.0525615
Trp	TGG	0.0184352	-0.00121218	-0.0304391	0.0757038	-0.00362348	0.0188606			Trp	TGG	-0.0871626	0.0289933	-0.0441272	0.0906173	-0.0773759	0.0178071
Tyr	TAC	0.015407	-0.13408	-0.0451764	0.00626877	-0.0152022	-0.0371773			Tyr	TAC	0.169521	-0.19598	-0.11175	-0.0741823	-0.0908458	-0.0843835
	TAT	-0.0061228	-0.190835	-0.0938616	-0.0917963	0.00171805	-0.0136592				TAT	0.0127311	-0.272014	-0.102781	-0.108507	-0.0321995	-0.0777419
Val	GTA	-0.0217111	-0.0262785	-0.0280081	-0.0168663	0.0382088	0.0322089			Val	GTA	-0.0165565	-0.0831454	-0.00689752	-0.0420493	0.0664696	0.0407115
	GTC	-0.0220754	0.0248185	0.0349064	-0.0141891	0.0420194	0.0139263				GTC	-0.107374	0.0481709	0.0922558	0.0629884	0.0975901	0.0382714
	GTG	0.00223814	-0.0470438	0.0121809	0.0464322	-0.020662	0.00865244				GTG	-0.116138	0.0240642	-0.025809	0.00240471	0.046234	0.048883
	GTT	-0.0439726	-0.0201942	0.0431806	0.0562959	0.0381301	0.042527				GTT	-0.121972	0.0220832	0.0281098	0.156832	0.148959	0.0920576

## Sheet: Fig6
Fig 6c									Fig 6e									Fig 6g
Actin
									Actin									Actin
HA Tag									HA Tag
																		HA Tag
Fig 6d									Fig 6f									Fig 6h
	Rel. HA levels									Rel. HA levels									Rel. HA levels
HA-Rpl29 WT- Ctrl	1	1	1	1					HA-Rps25 WT- Ctrl	1	1	1	1					HA-Rps3 WT- Ctrl	1	1	1	1
HA-Rpl29 WT- Ctu1 iKO	0.528971	0.095842	0.118453	0.856637					HA-Rps25 WT- Ctu1 iKO	0.692782	0.743105	0.778998	0.81705					HA-Rps3 WT- Ctu1 iKO	0.958843	1.09488	0.587035	1.10542
HA-Rpl29 VAG Mut.- Ctrl	1.25506	2.51922	1.49944	2.19021					HA-Rps25 VAG Mut.- Ctrl	1.67203	1.61927	1.41295	1.32941					HA-Rps3 VAG Mut.- Ctrl	1.24723	1.52245	0.914282	1.82831
HA-Rpl29 VAG Mut.- Ctu1 iKO	1.34986	1.60015	1.82128	3.43909					HA-Rps25 VAG Mut.- Ctu1 iKO	1.20442	1.60389	1.4033	1.311					HA-Rps3 VAG Mut.- Ctu1 iKO	1.74731	1.77821	0.663558	1.29306

## Sheet: Fig7
Fig 7d									Fig 7f										Fig 7h										Fig 7j									Fig 7l
																													Actin									Actin
Actin									Actin
																			Actin
Rpl29
									Rps3
																			Rpl29
																													Rpl29
																																						Rpl29
									Rpl29
																													Rps3									Rps3
Rps3																			Rps3
Fig 7e
Rel. Levels iKO/ Ctrl		Ctu1 iKO								Elp3 iKO
DMSO_Rpl29		0.771817	0.786641	0.681669	1.1078	0.771465	1.36542	1.40953	0.887947	0.804417	0.595914	0.476265	0.726051	0.653932	1.21237	1.31176	0.684706
Torin 1_Rpl29		0.061915	0.829632	0.038657	0.268557	0.288588	0.564099	1.14516	0.527584	0.015553	0.453822	0.028221	0.037086	0.167157	0.757671	1.13521	0.388435
Rapamycin_Rpl29		0.207095	0.470009	0.627767	0.482245	0.33555	1.09613	0.816458	0.472508	0.090959	0.412605	0.917623	0.267277	0.236694	1.05781	0.741205	0.516951
DMSO_Rps3		1.39778	0.617198	1.18641	0.944267	0.903367	1.16895	1.23467	1.39921	0.69737	0.480186	1.03428	0.647956	0.661066	1.04266	1.34658	1.1006
Torin 1_Rps3		0.624608	0.504884	0.520688	0.440459	0.558691	0.367162	1.02659	0.639759	0.140766	0.441758	0.058751	0.277814	0.468003	0.183907	0.812531	0.488796
Rapamycin_Rps3		0.527132	0.421257	0.505428	0.510894	0.338389	0.57245	0.595165	0.734763	0.389307	0.573409	0.350291	0.460312	0.38081	0.251497	0.53816	0.691955
Fig 7g
Rel. Levels iKO/ Ctrl		Ctu1/Elp3 iDKO
DMSO_Rpl29		1.05851	0.62521	0.743126
Rapamycin_Rpl29		0.28578	0.683019	0.397459
DMSO_Rps3		0.996173	0.733224	0.791776
Rapamycin_Rps3		0.364491	0.467265	0.351263
Fig 7i
Rel. Levels iKO/ Ctrl		Ctu1 iKO1				Ctu1 iKO2
DMSO_Rpl29		0.78296	0.913651	0.594183	1.78795	0.780909	0.561195	0.633175	0.968544
Rapamycin_Rpl29		0.412432	0.424526	0.159751	0.544545	0.0045635	0.18401	0.224106	0.495985
DMSO_Rps3		0.84405	0.957047	0.726966	1.45017	0.782088	0.665082	0.746997	0.84379
Rapamycin_Rps3		0.379813	0.555902	0.215966	0.822586	0.113597	0.363324	0.159567	0.503349
Fig 7k
Rel. Levels iKO/ Ctrl		Ctu1/Elp3 iDKO
DMSO_Rpl29		0.895355	1.07977	0.855941	0.464469	0.661232
Rapamycin_Rpl29		0.719889	0.19855	0.16774	0.076333	0.060811
DMSO_Rps3		1.38929	0.876077	0.775434	0.498032	0.711871
Rapamycin_Rps3		1.02467	0.450884	0.367354	0.404208	0.295565
Fig 7m
Rel. Levels iKO/ Ctrl		Ctu1/Elp3 iDKO
DMSO_Rpl29		1.42447	0.871146	0.888487	0.886772	1.25842
Rapamycin_Rpl29		0.43955	0.271551	0.132661	0.833457	0.708782
DMSO_Rps3		0.863321	0.666184	0.994508	0.828311	0.835296
Rapamycin_Rps3		0.819151	0.611479	0.283504	0.482918	0.627052

## Sheet: Fig8
Fig 8a								Fig 8d								Fig 8f								Fig 8h								Fig 8i
																								Actin
																																Actin
Actin
								Actin
																Actin
Puro								Puro								Puro								Puro								Puro
Fig 8b
		Rel. Puro incorporation	Ctu1 iKO1								Ctu1 iKO2																					S6K1 pT389
		DMSO	0.857972	1.03858	0.884192	0.704303	0.816717	0.831718	0.615395	0.926302	0.850377	0.994328	1.14774	0.801958	0.73857	0.506521	0.433287	0.761878
		Torin 1	0.524902	0.752332	0.647042	0.559846					0.536524	0.510049	0.497138	0.628001
Fig 8c																								S6K1 pT389
		Rel. Puro incorporation		Ctu1 iKO1				Ctu1 iKO2
		GDC-0941		0.734839	0.499999	0.40717	0.932529	0.748609	0.601344	0.650002	0.577799
		MK-2206		0.681424	0.295976	0.820262	0.591581	0.568755	0.328426	0.321662	0.683313
		Rapamycin		0.692624	0.12494	0.548589	0.701645	0.537653	0.0537897	0.661582	0.670625
																								S6K1
Fig 8e
																																S6K1
		Rel. Puro incorporation	Elp3 iKO1								Elp3 iKO2
		DMSO	0.775094	0.894713	0.5282	0.987086	0.474323	0.996453	0.863576	0.553654	0.77301	0.776797	0.595253	0.753202	0.406299	0.664116	0.636988	0.452634
		Torin 1	0.135742	0.107235	0.527821	0.61298					0.104531	0.227047	0.415843	0.598053
Fig 8g
		Rel. Puro incorporation	Ctu1/Elp3 iDKO
		DMSO	0.798645	0.589606	0.536078	0.545484
		Torin 1	0.208746	0.311656	0.295804	0.401336
Fig 8j
		Rel. Puro incorporation	Ctrl					Elp3 iKO
		40 h Torin 1	1	1	1	1	1	0.629931	0.49385	0.539875	0.843954	0.491064
		40 h Torin 1 + 1 h washout	1.48214	1.42294	2.28466	1.74173	2.61493	0.42108	1.01445	1.4577	1.30337	1.00797

## Sheet: Suppl Fig1
Suppl Fig 1b								Suppl Fig 1e
								Days	Control (DMSO)		Kif18b (DMSO)		Dnajc9 (DMSO)		Hnrnpc (DMSO)		Mknk2 (DMSO)		Pigt iKO1 (DMSO)		Pigt iKO2 (DMSO)		Ctu1 iKO1 (DMSO)		Ctu1 iKO2 (DMSO)		Ilf2 iKO1 (DMSO)		Ilf2 iKO2 (DMSO)		Gsk3b (DMSO)
								0	64.26	64.32	63.5	60.46	63.04	61.88	64.02	64.06	45.78	45.28	57.96	57.16	55.02	53.26	58.68	56.34	59.12	59.12	37.68	39.26	36.7	36.34	37.14	36.68
								3	75.08	72.94	66.82	64.94	62.78	61	49.7	46.5	59.88	58.12	65.18	64.98	63.3	63.24	59.16	59.4	61.6	60.08	40.12	37.84	38.14	37.42	31.08	32.44
								6	74.24	74.48	61.94	58.98	55.26	53.4	18.62	16.94	59.6	57.54	65.26	68.46	65.78	67.38	49.44	49.88	50.76	49.68	8.2	7.2	7.3	7.18	26.74	27.22
Actin								9	74.36	75.12	56.22	53.4	48.54	46.32	5.36	4.48	57.98	59.5	64.1	68.08	63.12	64.6	38.1	36.8	40.52	42.3	3.46	3.34	2.32	2.54	22.44	25.84
								12	73.74	75.22	52.2	49.36	41.9	39.4	2.32	1.74	61.96	60.14	65.64	69.86	66.12	67.56	32.12	31.32	33	31.8	3.4	2.96	2.48	2.78	25.18	28.44
								Days	Control (Torin 1)		Kif 18b (Torin 1)		Dnajc9 (Torin 1)		Hnrnpc (Torin 1)		Mknk2 (Torin 1)		Pigt iKO1 (Torin 1)		Pigt iKO2 (Torin 1)		Ctu1 iKO1 (Torin 1)		Ctu1 iKO2 (Torin 1)		Ilf2 iKO1 (Torin 1)		Ilf2 iKO2 (Torin 1)		Gsk3b (Torin 1)
								0	64.26	64.32	63.5	60.46	63.04	61.88	64.02	64.06	45.78	45.28	57.96	57.16	55.02	53.26	58.68	56.34	59.12	59.12	37.68	39.26	36.7	36.34	37.14	36.68
								3	71.94	72.1	59.82	57.88	58.32	62.86	68.54	70.28	62.96	61.14	61.86	61.68	61.14	62.36	49.66	48.32	50.06	50.12	47.92	49.54	47.22	46.94	45.44	45.58
								6	71.48	70.2	34.2	34.22	41.42	45.54	72.14	73.86	69.22	69.94	55.26	49.54	56.92	55.82	23.38	24.26	24.84	26.5	58.28	57.8	58.8	58.38	46.74	45.76
								9	70.28	70.72	22.68	21.24	25.38	29.4	75.76	75.72	74.78	74.74	30.18	31.24	33.56	33.44	8.98	8.8	9.82	9.46	65.34	63.66	67.36	64.14	47.68	46.5
								12	69.12	71.12	18.96	17.2	15.66	18.62	77.3	78.84	81.62	81.46	16.82	20.38	17.8	16.94	3.38	3.22	3.96	3.6	73.06	70.68	71.98	72.36	52.98	54.34
S6K1 pT389
S6K1
S6 pS240/244
S6
Akt pS473
Akt

## Sheet: Suppl Fig2
Suppl Fig 2a					Suppl Fig 2b								Suppl Fig 2c
													Replicate means					Raw data (technical replicates a-c for each biological replicate 1-6)
													Ctrl	Ctu1 iKO2	Elp3 iKO1			Ctrl						Ctu1 iKO2						Elp3 iKO1
					Actin								1	1.017	1.03		a	0.975744	1.02136	0.992062	0.997723	1.03025	1.06324	1.01383	0.946847	0.974795	0.994951	0.956275	1.01716	1.0725	0.93769	1.04157	1.05093	1.00331	0.97575
													1	0.9439	0.9534		b	1.00522	0.972621	1.00055	0.998071	0.972135	0.998671	1.02304	0.940575	0.97119	0.98272	0.939656	0.916315	1.01254	0.990095	1.05974	1.02502	1.03536	1.05376
													1	0.9772	1.047		c	1.01904	1.00602	1.00738	1.00421	0.997612	0.938085	1.01494	0.944346	0.985523	0.991672	1.04589	0.887495	1.00518	0.932318	1.03829	1.00234	1.00121	1.06947
													1	0.9898	1.026
													1	0.9806	1.013
													1	0.9403	1.033
													Suppl Fig 2d
													Replicate means					Raw data (technical replicates a-c for each biological replicate 1-6)
													Ctrl	Ctu1 iKO2	Elp3 iKO1			Ctrl						Ctu1 iKO2						Elp3 iKO1
													1	0.7926	0.8853		a	1.06243	1.05275	1.08149	1.02419	0.985229	1.00921	0.77789	1.05038	0.877429	0.894086	0.938507	0.997451	0.922891	0.925843	1.00798	0.875435	0.970408	0.956556
													1	1.014	0.9164		b	0.966355	0.983531	1.05185	0.9405	0.977292	0.983089	0.819095	0.970132	0.869793	0.911514	1.0047	1.12296	0.886216	0.929424	1.07469	0.827236	0.919149	1.07816
													1	0.8926	1.016		c	0.971211	0.963718	0.866657	1.03531	1.03748	1.0077	0.780741	1.02223	0.930709	0.891757	1.08818	1.11929	0.846714	0.893912	0.965378	0.90804	1.00185	1.00293
													1	0.8991	0.8702
													1	1.01	0.9638
													1	1.08	1.013
													Suppl Fig 2e
														Torin 1 (nM)	Ctrl			Ctu1 iKO
					Elp3									0	33.3298	34.3753	34.1219	29.7043	31.1692	31.0336
														25	18.927	20.0232	19.925	8.74582	8.49082	8.45284
														50	12.1217	13.2274	11.9379	4.41631	4.86934	4.51668
														100	6.77685	7.16971	7.27109	2.55511	2.6194	3.10878
Suppl Fig 2f									Suppl Fig 2g									Suppl Fig 2h									Suppl Fig 2i
																													Ctrl 1			Ctrl 2			Ctu1 iKO1			Ctu1 iKO2			Elp3 iKO1			Elp3 iKO2			Ctu1/Elp3 iDKO
																											DMSO		51.8943	49.263	52.479	51.802	48.9261	48.9989	41.7323	42.0638	43.8873	38.0846	37.8248	38.7528	27.6458	27.8845	27.9215	26.0056	26.8164	27.3053	18.703	19.139	19.2224
																											Torin 1		34.1771	33.5814	35.1419	34.2337	32.5264	30.5279	7.40157	6.69706	6.68877	5.80178	5.64959	4.82183	4.91837	4.73728	5.07889	5.34579	5.08347	4.58267	3.69655	3.14005	2.87711
																											Rapamycin		43.233	41.552	43.0138	42.0823	41.5362	40.881	8.01077	7.08661	7.07004	6.41054	5.92056	5.79807	5.80738	5.68802	5.27644	4.74563	4.75755	4.56677	3.77864	2.81867	2.8669
Actin
																											Suppl Fig 2j
									Actin									Actin
																		S6K1 pT389
																											Suppl Fig 2k
S6K1 pT389
																													Ctrl			Ctu1 iKO1			Ctu1 iKO2
																											DMSO		35.3906	34.385	35.2813	29.2227	27.8788	31.5151	32.4565	29.9277	31.4005
									S6K1 pT389																		Torin 1		22.3623	21.3065	23.6301	7.5863	6.83795	7.10672	7.72508	7.42775	8.23083
																											Rapamycin		27.3025	24.6138	29.1387	7.81291	6.32675	7.4361	5.61875	4.39051	7.75009
																											Suppl Fig 2l
																													Ctrl			Ctu1 iKO1			Ctu1 iKO2
																											DMSO		11.1074	9.22033	9.75335	6.5	7.08046	6.88793	7.8204	6.47821	7.85866
																											Torin 1		8.27015	8.65089	9.1806	4.26149	4.07759	4.06897	4.70244	4.36769	4.55898
																											Rapamycin		9.01837	9.68383	9.4587	4.00287	3.67529	3.75575	4.13178	3.64081	3.95324
																		S6K1									Suppl Fig 2m
																													Ctrl			Ctu1 iKO1			Ctu1 iKO2
S6K1																											DMSO		27.6809	29.1096	28.4718	22.6594	23.2449	23.9964	21.6397	21.2272	20.7959
																											Torin 1		11.6694	11.8326	12.1949	5.92589	6.03731	5.78338	5.82888	6.17065	5.61675
									S6K1																		Rapamycin		14.0803	13.6313	13.8022	6.46485	6.81983	6.59959	6.15415	6.02216	6.21307
S6 pS240/244
									S6 pS240/244
																		Akt pS473
S6																		Akt
									S6
																		4E-BP1
									Elp3

[truncated: 6 more sheets: Suppl Fig3, Suppl Fig4, Suppl Fig5, Suppl Fig8, Suppl Fig9, Suppl Fig10]
